# Supplementary material for: Development of a Gene-Centered SSR Atlas as a Resource for Papaya (Carica papaya) Marker-Assisted Selection and Population Genetic Studies
Source: PLoS One. 2014 Nov 13;9(11):e112654. doi: 10.1371/journal.pone.0112654 (PMC4231050; doi:10.1371/journal.pone.0112654)
Supplement: Table S1 — Catalog of gene-centered SSR markers within genic regions (exon, exon-intron, intron). (ZIP) [file pone.0112654.s001.zip › Table S1 - Catalog of gene-centered SSR markers within genic regions (exon, exon-intron, intron).txt]

SSR ID	Type	Gene	Start	End	Chromosome	Location	Start (Repeat)	End (Repeat)	Size	Period	Exponent	Repeat sequence	Pfam	Panther	Eukaryotic Orthologous Groups of proteins (KOG)	Enzyme (EC number)	KEGG Orthology (KO) number	Arabidopsis thaliana locus	Arabidopsis thaliana gene name	Arabidopsis thaliana description	SSR ID	Primer Pair	Product Size (bp)	Tm Primer F (oC)	Tm Primer R (oC)	Primer F (5'->3' on plus strand)	Primer R (5'->3' on minus strand)	Gene	GO term (celullar component)	GO ID (celullar component)	GO slim (celullar component)	GO term (biological processes)	GO ID (biological processes)	GO slim (biological processes)	GO term (molecular function)	GO ID (molecular function)	GO slim (molecular function)
Cpa_SRR_000001	EXONIC	evm.model.supercontig_0.4	100787	102455	LG3	supercontig_0	102296	102307	12	3	4	CTT CTT CTT CTT	PF00763,PF02882	PTHR10025	KOG0089	X	X	AT2G38660.1	X	Amino acid dehydrogenase family protein	Cpa_SRR_000001	1	277	57.8	58.1	ACCGTGAATTGATGGATCTTCA	AGCTGCAACAATTGATGGGA	evm.model.supercontig_0.4	X	X	X	metabolic process|folic acid-containing compound biosynthetic process|	GO:0008152|GO:0009396|	other metabolic processes|other cellular processes|	catalytic activity|binding|	GO:0003824|GO:0005488|	other enzyme activity|other binding|
Cpa_SRR_000002	EXONIC	evm.model.supercontig_0.5	106293	107052	LG3	supercontig_0	106999	107013	15	6	2.5	CTTTTC CTTTTC CTT	X	X	X	X	X	X	X	X	Cpa_SRR_000002	1	265	60.0	60.4	CCATTCCTTCCTTGGGGCAT	GCCCGAGAGCCCAATTTCA	X	X	X	X	X	X	X	X	X	X
Cpa_SRR_000003	INTRONIC	evm.model.supercontig_0.14	352030	355328	LG3	supercontig_0	353682	353700	19	2	9.5	AT AT AT AT AT AT AT AT AT A	PF00933,PF01915	X	X	X	X	AT5G64570.1	XYL4	beta-D-xylosidase 4	Cpa_SRR_000003	1	262	59.9	60.0	TGCTTTTACTGCCGCTCCA	GCTGCTGTCTCAATTTTGGCA	evm.model.supercontig_0.14	apoplast|cell wall|	GO:0048046|GO:0005618|	extracellular|cell wall|	xylan catabolic process|metabolic process|	GO:0045493|GO:0008152|	other metabolic processes|	hydrolase activity, hydrolyzing O-glycosyl compounds|xylan 1,4-beta-xylosidase activity|	GO:0004553|GO:0009044|	hydrolase activity|
Cpa_SRR_000004	INTRONIC	evm.model.supercontig_0.14	352030	355328	LG3	supercontig_0	353755	353769	15	4	3.75	AAAG AAAG AAAG AAA	PF00933,PF01915	X	X	X	X	AT5G64570.1	XYL4	beta-D-xylosidase 4	Cpa_SRR_000004	1	262	59.9	60.0	TGCTTTTACTGCCGCTCCA	GCTGCTGTCTCAATTTTGGCA	evm.model.supercontig_0.14	apoplast|cell wall|	GO:0048046|GO:0005618|	extracellular|cell wall|	xylan catabolic process|metabolic process|	GO:0045493|GO:0008152|	other metabolic processes|	hydrolase activity, hydrolyzing O-glycosyl compounds|xylan 1,4-beta-xylosidase activity|	GO:0004553|GO:0009044|	hydrolase activity|
Cpa_SRR_000005	INTRONIC	evm.model.supercontig_0.28	1103592	1109114	LG3	supercontig_0	1105042	1105063	22	2	11	TC TC TC TC TC TC TC TC TC TC TC	PF00069,PF07714	PTHR23258	KOG1187	X	X	AT5G01020.1	X	Protein kinase superfamily protein	Cpa_SRR_000005	1	346	57.4	59.7	AGCGTTTGGAGATTTCGGT	CACCAGACAGATTCCGTGGT	evm.model.supercontig_0.28	plasma membrane|	GO:0005886|	plasma membrane|	N-terminal protein myristoylation|phosphorylation|protein phosphorylation|	GO:0006499|GO:0016310|GO:0006468|	protein metabolism|other cellular processes|other metabolic processes|	kinase activity|ATP binding|protein kinase activity|protein serine/threonine kinase activity|	GO:0016301|GO:0005524|GO:0004672|GO:0004674|	kinase activity|nucleotide binding|transferase activity|
Cpa_SRR_000006	EXONIC	evm.model.supercontig_0.43	1900703	1901749	LG3	supercontig_0	1900949	1900960	12	3	4	ATT ATT ATT ATT	PF00319	PTHR11945	X	X	X	AT5G55690.1	X	MADS-box transcription factor family protein	Cpa_SRR_000006	1	294	58.1	59.4	GGCTGCATCAATGGCTCA	CCCCGCTGATCAGACAACT	evm.model.supercontig_0.43	nucleus|	GO:0005634|	nucleus|	regulation of transcription, DNA-dependent|	GO:0006355|	other cellular processes|other metabolic processes|	DNA binding|sequence-specific DNA binding transcription factor activity|protein binding|	GO:0003677|GO:0003700|GO:0005515|	DNA or RNA binding|transcription factor activity|protein binding|
Cpa_SRR_000007	EXONIC	evm.model.supercontig_0.43	1900703	1901749	LG3	supercontig_0	1900965	1900978	14	3	4.67	TTG TTG TTG TTG TT	PF00319	PTHR11945	X	X	X	AT5G55690.1	X	MADS-box transcription factor family protein	Cpa_SRR_000007	1	294	58.1	59.4	GGCTGCATCAATGGCTCA	CCCCGCTGATCAGACAACT	evm.model.supercontig_0.43	nucleus|	GO:0005634|	nucleus|	regulation of transcription, DNA-dependent|	GO:0006355|	other cellular processes|other metabolic processes|	DNA binding|sequence-specific DNA binding transcription factor activity|protein binding|	GO:0003677|GO:0003700|GO:0005515|	DNA or RNA binding|transcription factor activity|protein binding|
Cpa_SRR_000008	EXONIC	evm.model.supercontig_0.43	1900703	1901749	LG3	supercontig_0	1901024	1901035	12	3	4	CAT CAT CAT CAT	PF00319	PTHR11945	X	X	X	AT5G55690.1	X	MADS-box transcription factor family protein	Cpa_SRR_000008	1	294	58.1	59.4	GGCTGCATCAATGGCTCA	CCCCGCTGATCAGACAACT	evm.model.supercontig_0.43	nucleus|	GO:0005634|	nucleus|	regulation of transcription, DNA-dependent|	GO:0006355|	other cellular processes|other metabolic processes|	DNA binding|sequence-specific DNA binding transcription factor activity|protein binding|	GO:0003677|GO:0003700|GO:0005515|	DNA or RNA binding|transcription factor activity|protein binding|
Cpa_SRR_000009	EXONIC	evm.model.supercontig_0.45	1946365	1946795	LG3	supercontig_0	1946740	1946764	25	3	8.33	ATC ATC ATC ATC ATC ATC ATC ATC A	X	X	X	X	X	AT4G20050.1	QRT3	Pectin lyase-like superfamily protein	Cpa_SRR_000009	1	280	59.7	60.8	CACGTGGTGGTCTTGATCCT	ACTTACTGGGCTGGCTGGT	evm.model.supercontig_0.45	endomembrane system|	GO:0012505|	other cellular components|	microsporogenesis|pollen exine formation|metabolic process|	GO:0009556|GO:0010584|GO:0008152|	developmental processes|other cellular processes|cell organization and biogenesis|other metabolic processes|	polygalacturonase activity|	GO:0004650|	hydrolase activity|
Cpa_SRR_000010	INTRONIC	evm.model.supercontig_0.46	1967921	1971830	LG3	supercontig_0	1970798	1970830	33	2	16.5	GA GA GA GA GA GA GA GA GA GA GA GA GA GA GA GA G	PF03547	X	X	X	X	AT5G01990.1	X	Auxin efflux carrier family protein	Cpa_SRR_000010	1	327	59.6	60.0	ACAACTGATGCCCCGCTT	GCCAACAAAATGCACGGGAT	evm.model.supercontig_0.46	integral to membrane|	GO:0016021|	other membranes|	transmembrane transport|auxin polar transport|ion transmembrane transport|proton transport|	GO:0055085|GO:0009926|GO:0034220|GO:0015992|	transport|other cellular processes|	auxin:hydrogen symporter activity|	GO:0009672|	transporter activity|
Cpa_SRR_000011	INTRONIC	evm.model.supercontig_0.55	2181744	2186230	LG3	supercontig_0	2184651	2184664	14	4	3.5	ACGA ACGA ACGA AC	PF00439	PTHR22881	X	X	X	AT1G20670.1	X	DNA-binding bromodomain-containing protein	Cpa_SRR_000011	1	303	60.0	59.6	TCATCACCCTTGGGAAAGCC	ACTTTGGCACCATGAGAGCT	evm.model.supercontig_0.55	cellular_component_unknown|	GO:0005575|	unknown cellular components|	biological_process_unknown|	GO:0008150|	unknown biological processes|	DNA binding|	GO:0003677|	DNA or RNA binding|
Cpa_SRR_000012	INTRONIC	evm.model.supercontig_0.55	2181744	2186230	LG3	supercontig_0	2186152	2186166	15	5	3	AGAAA AGAAA AGAAA	PF00439	PTHR22881	X	X	X	AT1G20670.1	X	DNA-binding bromodomain-containing protein	Cpa_SRR_000012	1	279	59.1	60.0	GCTGAAATTCGCGGGCTT	TCTGCTGCAACCTCCCATG	evm.model.supercontig_0.55	cellular_component_unknown|	GO:0005575|	unknown cellular components|	biological_process_unknown|	GO:0008150|	unknown biological processes|	DNA binding|	GO:0003677|	DNA or RNA binding|
Cpa_SRR_000013	INTRONIC	evm.model.supercontig_0.60	2287232	2288455	LG3	supercontig_0	2288047	2288073	27	2	13.5	TG TG TG TG TG TG TG TG TG TG TG TG TG T	X	X	X	X	X	X	X	X	Cpa_SRR_000013	1	301	60.1	60.0	GGGCCGTATGTGTGAAGCT	AGTGCCACATCGACCACTG	X	X	X	X	X	X	X	X	X	X
Cpa_SRR_000014	EXONIC	evm.model.supercontig_0.71	2564914	2565660	LG3	supercontig_0	2565104	2565115	12	3	4	AAG AAG AAG AAG	X	X	X	X	X	X	X	X	Cpa_SRR_000014	0	X	X	X	X	X	X	X	X	X	X	X	X	X	X	X
Cpa_SRR_000015	EXONIC	evm.model.supercontig_0.71	2564914	2565660	LG3	supercontig_0	2565148	2565159	12	3	4	GAG GAG GAG GAG	X	X	X	X	X	X	X	X	Cpa_SRR_000015	0	X	X	X	X	X	X	X	X	X	X	X	X	X	X	X
Cpa_SRR_000016	EXONIC	evm.model.supercontig_0.71	2564914	2565660	LG3	supercontig_0	2565158	2565173	16	3	5.33	AGA AGA AGA AGA AGA A	X	X	X	X	X	X	X	X	Cpa_SRR_000016	0	X	X	X	X	X	X	X	X	X	X	X	X	X	X	X
Cpa_SRR_000017	EXONIC	evm.model.supercontig_0.71	2564914	2565660	LG3	supercontig_0	2565206	2565227	22	3	7.33	AGA AGA AGA AGA AGA AGA AGA A	X	X	X	X	X	X	X	X	Cpa_SRR_000017	0	X	X	X	X	X	X	X	X	X	X	X	X	X	X	X
Cpa_SRR_000018	EXONIC	evm.model.supercontig_0.71	2564914	2565660	LG3	supercontig_0	2565230	2565242	13	3	4.33	AGA AGA AGA AGA A	X	X	X	X	X	X	X	X	Cpa_SRR_000018	0	X	X	X	X	X	X	X	X	X	X	X	X	X	X	X
Cpa_SRR_000019	EXONIC	evm.model.supercontig_0.71	2564914	2565660	LG3	supercontig_0	2565259	2565274	16	6	2.67	AAGAAT AAGAAT AAGA	X	X	X	X	X	X	X	X	Cpa_SRR_000019	0	X	X	X	X	X	X	X	X	X	X	X	X	X	X	X
Cpa_SRR_000020	EXONIC	evm.model.supercontig_0.71	2564914	2565660	LG3	supercontig_0	2565304	2565321	18	3	6	GAG GAG GAG GAG GAG GAG	X	X	X	X	X	X	X	X	Cpa_SRR_000020	0	X	X	X	X	X	X	X	X	X	X	X	X	X	X	X
Cpa_SRR_000021	EXONIC	evm.model.supercontig_0.71	2564914	2565660	LG3	supercontig_0	2565320	2565335	16	3	5.33	AGA AGA AGA AGA AGA A	X	X	X	X	X	X	X	X	Cpa_SRR_000021	0	X	X	X	X	X	X	X	X	X	X	X	X	X	X	X
Cpa_SRR_000022	EXONIC	evm.model.supercontig_0.71	2564914	2565660	LG3	supercontig_0	2565355	2565374	20	3	6.67	AAT AAT AAT AAT AAT AAT AA	X	X	X	X	X	X	X	X	Cpa_SRR_000022	0	X	X	X	X	X	X	X	X	X	X	X	X	X	X	X
Cpa_SRR_000023	EXONIC	evm.model.supercontig_0.71	2564914	2565660	LG3	supercontig_0	2565389	2565407	19	3	6.33	AGA AGA AGA AGA AGA AGA A	X	X	X	X	X	X	X	X	Cpa_SRR_000023	0	X	X	X	X	X	X	X	X	X	X	X	X	X	X	X
Cpa_SRR_000024	EXONIC	evm.model.supercontig_0.71	2564914	2565660	LG3	supercontig_0	2565418	2565431	14	3	4.67	AAG AAG AAG AAG AA	X	X	X	X	X	X	X	X	Cpa_SRR_000024	0	X	X	X	X	X	X	X	X	X	X	X	X	X	X	X
Cpa_SRR_000025	EXONIC	evm.model.supercontig_0.71	2564914	2565660	LG3	supercontig_0	2565442	2565455	14	3	4.67	AAG AAG AAG AAG AA	X	X	X	X	X	X	X	X	Cpa_SRR_000025	0	X	X	X	X	X	X	X	X	X	X	X	X	X	X	X
Cpa_SRR_000026	EXONIC	evm.model.supercontig_0.71	2564914	2565660	LG3	supercontig_0	2565466	2565484	19	3	6.33	AAG AAG AAG AAG AAG AAG A	X	X	X	X	X	X	X	X	Cpa_SRR_000026	0	X	X	X	X	X	X	X	X	X	X	X	X	X	X	X
Cpa_SRR_000027	EXONIC	evm.model.supercontig_0.71	2564914	2565660	LG3	supercontig_0	2565578	2565596	19	3	6.33	AGA AGA AGA AGA AGA AGA A	X	X	X	X	X	X	X	X	Cpa_SRR_000027	0	X	X	X	X	X	X	X	X	X	X	X	X	X	X	X
Cpa_SRR_000028	INTRONIC	evm.model.supercontig_0.73	2633063	2637882	LG3	supercontig_0	2633167	2633179	13	3	4.33	TGA TGA TGA TGA T	X	PTHR11208	KOG1588	X	X	AT2G38610.1	X	RNA-binding KH domain-containing protein	Cpa_SRR_000028	1	301	60.2	59.8	TCCCAACTTCTCCCCTGCT	CCTGCATGAAAGGTCCTAGCT	evm.model.supercontig_0.73	cytosol|	GO:0005829|	cytosol|	biological_process_unknown|	GO:0008150|	unknown biological processes|	RNA binding|nucleic acid binding|	GO:0003723|GO:0003676|	DNA or RNA binding|nucleic acid binding|
Cpa_SRR_000029	EXONIC	evm.model.supercontig_0.74	2640255	2641289	LG3	supercontig_0	2640512	2640524	13	3	4.33	TGA TGA TGA TGA T	PF11891	X	X	X	X	AT3G08640.1	X	Protein of unknown function (DUF3411)	Cpa_SRR_000029	1	297	59.4	59.2	GTTCCCTGATCCCTGCGAA	TCCGCTGCAACCCTAGATC	evm.model.supercontig_0.74	chloroplast|chloroplast envelope|	GO:0009507|GO:0009941|	chloroplast|plastid|other cytoplasmic components|other intracellular components|	biological_process_unknown|	GO:0008150|	unknown biological processes|	molecular_function_unknown|	GO:0003674|	unknown molecular functions|
Cpa_SRR_000030	EXONIC	evm.model.supercontig_0.74	2640255	2641289	LG3	supercontig_0	2640528	2640541	14	3	4.67	TCG TCG TCG TCG TC	PF11891	X	X	X	X	AT3G08640.1	X	Protein of unknown function (DUF3411)	Cpa_SRR_000030	1	297	59.4	59.2	GTTCCCTGATCCCTGCGAA	TCCGCTGCAACCCTAGATC	evm.model.supercontig_0.74	chloroplast|chloroplast envelope|	GO:0009507|GO:0009941|	chloroplast|plastid|other cytoplasmic components|other intracellular components|	biological_process_unknown|	GO:0008150|	unknown biological processes|	molecular_function_unknown|	GO:0003674|	unknown molecular functions|
Cpa_SRR_000031	INTRONIC	evm.model.supercontig_0.81	2859482	2861076	LG3	supercontig_0	2859552	2859564	13	3	4.33	TGT TGT TGT TGT T	X	X	X	X	X	X	X	X	Cpa_SRR_000031	1	295	58.1	58.7	TCAATTACCCCACCCCACA	AGGGGACAACAAGGTGCA	X	X	X	X	X	X	X	X	X	X
Cpa_SRR_000032	INTRONIC	evm.model.supercontig_0.91	3076505	3082808	LG3	supercontig_0	3082634	3082649	16	6	2.67	CAAACA CAAACA CAAA	PF02362	X	X	X	X	AT4G32010.1	HSL1	HSI2-like 1	Cpa_SRR_000032	1	269	60.7	58.9	GGCTCACCTTGCTGCATGA	TTCATCGCGGTGACCCTT	evm.model.supercontig_0.91	X	X	X	regulation of transcription, DNA-dependent|positive regulation of seed germination|regulation of seed maturation|	GO:0006355|GO:0010030|GO:2000034|	other cellular processes|other metabolic processes|developmental processes|	sequence-specific DNA binding transcription factor activity|	GO:0003700|	transcription factor activity|
Cpa_SRR_000033	EXONIC	evm.model.supercontig_0.100	3232349	3232842	LG3	supercontig_0	3232418	3232429	12	3	4	CTC CTC CTC CTC	X	X	X	X	X	X	X	X	Cpa_SRR_000033	1	267	57.5	59.8	TCATCCTGTCAGTGAAACCG	GAGAGCGTCAAGGGCATGA	X	X	X	X	X	X	X	X	X	X
Cpa_SRR_000034	INTRONIC	evm.model.supercontig_0.101	3232929	3233567	LG3	supercontig_0	3233397	3233411	15	6	2.5	GTTAGG GTTAGG GTT	X	X	X	X	X	X	X	X	Cpa_SRR_000034	1	331	59.5	59.3	AGCCAACCACAACCATCGA	TCGCTACCTGTTGCAGCA	X	X	X	X	X	X	X	X	X	X
Cpa_SRR_000035	EXONIC	evm.model.supercontig_0.102	3240333	3242514	LG3	supercontig_0	3242438	3242449	12	3	4	GAA GAA GAA GAA	PF03647	PTHR12668	X	X	X	AT2G38550.1	X	Transmembrane proteins 14C	Cpa_SRR_000035	1	283	59.5	58.1	AGAACCAGGGTCTCTCGGT	TGGGCTTCACTCGTCTGT	evm.model.supercontig_0.102	chloroplast inner membrane|plastid|chloroplast envelope|chloroplast|mitochondrion|	GO:0009706|GO:0009536|GO:0009941|GO:0009507|GO:0005739|	plastid|chloroplast|other membranes|other cytoplasmic components|other intracellular components|mitochondria|	biological_process_unknown|	GO:0008150|	unknown biological processes|	X	X	X
Cpa_SRR_000036	EXONIC	evm.model.supercontig_0.107	3347040	3347406	LG3	supercontig_0	3347092	3347108	17	6	2.83	GTGGCA GTGGCA GTGGC	X	X	X	X	X	X	X	X	Cpa_SRR_000036	1	260	60.1	59.5	AGTGGTGGGGGAAGGTCTT	TTGCCACCACAACCGCTA	X	X	X	X	X	X	X	X	X	X
Cpa_SRR_000037	INTRONIC	evm.model.supercontig_0.109	3402059	3404530	LG3	supercontig_0	3403217	3403233	17	4	4.25	ACAA ACAA ACAA ACAA A	X	PTHR23258	KOG0192	X	X	AT3G08760.1	ATSIK	Protein kinase superfamily protein	Cpa_SRR_000037	1	275	59.2	59.7	ACCCACACAACCATAACCTGA	CAGATGGGCCACTCGTTGA	evm.model.supercontig_0.109	X	X	X	phosphorylation|protein phosphorylation|	GO:0016310|GO:0006468|	other cellular processes|other metabolic processes|protein metabolism|	ATP binding|kinase activity|protein kinase activity|	GO:0005524|GO:0016301|GO:0004672|	nucleotide binding|kinase activity|transferase activity|
Cpa_SRR_000038	INTRONIC	evm.model.supercontig_0.112	3554948	3556182	LG3	supercontig_0	3556035	3556046	12	3	4	AAT AAT AAT AAT	X	X	X	X	X	X	X	X	Cpa_SRR_000038	0	X	X	X	X	X	X	X	X	X	X	X	X	X	X	X
Cpa_SRR_000039	EXONIC	evm.model.supercontig_0.115	3586813	3587148	LG3	supercontig_0	3587059	3587070	12	3	4	TTC TTC TTC TTC	X	X	X	X	X	X	X	X	Cpa_SRR_000039	1	322	59.3	60.0	GTTGCTTCAGTCTCCCCAGA	ACAGCAACGGACACTAGGC	X	X	X	X	X	X	X	X	X	X
Cpa_SRR_000040	EXONIC	evm.model.supercontig_0.116	3631637	3633763	LG3	supercontig_0	3632961	3632976	16	6	2.67	AGAGTT AGAGTT AGAG	X	X	X	X	X	AT2G25010.1	X	Aminotransferase-like, plant mobile domain family protein	Cpa_SRR_000040	1	311	59.5	58.3	GAGCTGCAGGATCATCAGGT	ACTGCTATGCTGCCTGGA	evm.model.supercontig_0.116	X	X	X	X	X	X	molecular_function_unknown|	GO:0003674|	unknown molecular functions|
Cpa_SRR_000041	INTRONIC	evm.model.supercontig_0.121	3743808	3744831	LG3	supercontig_0	3744057	3744078	22	2	11	AT AT AT AT AT AT AT AT AT AT AT	X	PTHR11117	X	X	X	AT5G23250.1	X	Succinyl-CoA ligase, alpha subunit	Cpa_SRR_000041	1	315	58.9	59.4	CTGTGCCTTTACCCCCAGA	GGGCTGCCAAACTTCCATG	evm.model.supercontig_0.121	mitochondrion|	GO:0005739|	mitochondria|	metabolic process|	GO:0008152|	other metabolic processes|	copper ion binding|succinate-CoA ligase GDP-forming activity|	GO:0005507|GO:0004776|	other binding|other enzyme activity|
Cpa_SRR_000042	INTRONIC	evm.model.supercontig_0.123	3754800	3758917	LG3	supercontig_0	3756165	3756189	25	2	12.5	AT AT AT AT AT AT AT AT AT AT AT AT A	PF02629,PF00549	PTHR11117	KOG1255	6.2.1.4,6.2.1.5	K01899	AT5G08300.1	X	Succinyl-CoA ligase, alpha subunit	Cpa_SRR_000042	1	275	59.4	59.3	TGCAGTTCAACATGCTGACAG	TGGGTACGGTAGTGGCCTA	evm.model.supercontig_0.123	mitochondrion|cell wall|	GO:0005739|GO:0005618|	mitochondria|cell wall|	metabolic process|response to cadmium ion|	GO:0008152|GO:0046686|	other metabolic processes|other biological processes|	succinate-CoA ligase GDP-forming activity|metal ion binding|copper ion binding|	GO:0004776|GO:0046872|GO:0005507|	other enzyme activity|other binding|
Cpa_SRR_000043	INTRONIC	evm.model.supercontig_0.123	3754800	3758917	LG3	supercontig_0	3756189	3756203	15	2	7.5	AG AG AG AG AG AG AG A	PF02629,PF00549	PTHR11117	KOG1255	6.2.1.4,6.2.1.5	K01899	AT5G08300.1	X	Succinyl-CoA ligase, alpha subunit	Cpa_SRR_000043	1	275	59.4	59.3	TGCAGTTCAACATGCTGACAG	TGGGTACGGTAGTGGCCTA	evm.model.supercontig_0.123	mitochondrion|cell wall|	GO:0005739|GO:0005618|	mitochondria|cell wall|	metabolic process|response to cadmium ion|	GO:0008152|GO:0046686|	other metabolic processes|other biological processes|	succinate-CoA ligase GDP-forming activity|metal ion binding|copper ion binding|	GO:0004776|GO:0046872|GO:0005507|	other enzyme activity|other binding|
Cpa_SRR_000044	INTRONIC	evm.model.supercontig_0.125	3819445	3821739	LG3	supercontig_0	3820131	3820143	13	4	3.25	CTGT CTGT CTGT C	PF02966	PTHR12052	X	X	X	AT5G08290.1	YLS8	mRNA splicing factor, thioredoxin-like U5 snRNP	Cpa_SRR_000044	1	322	58.8	59.1	TGTGTGAACATGCCCCTCT	AGTGTACAGTGTTTTTGATCGCA	evm.model.supercontig_0.125	nucleus|spliceosomal complex|cytoplasm|	GO:0005634|GO:0005681|GO:0005737|	nucleus|other intracellular components|other cytoplasmic components|	mitosis|leaf senescence|metabolic process|	GO:0007067|GO:0010150|GO:0008152|	other cellular processes|cell organization and biogenesis|developmental processes|other metabolic processes|	catalytic activity|	GO:0003824|	other enzyme activity|
Cpa_SRR_000045	INTRONIC	evm.model.supercontig_0.125	3819445	3821739	LG3	supercontig_0	3821016	3821034	19	5	3.8	CCCTG CCCTG CCCTG CCCT	PF02966	PTHR12052	X	X	X	AT5G08290.1	YLS8	mRNA splicing factor, thioredoxin-like U5 snRNP	Cpa_SRR_000045	1	271	58.6	58.2	TCGTTCTTCCCCTTTCCAGT	CCCCCACGCTGTAGTCTAT	evm.model.supercontig_0.125	nucleus|spliceosomal complex|cytoplasm|	GO:0005634|GO:0005681|GO:0005737|	nucleus|other intracellular components|other cytoplasmic components|	mitosis|leaf senescence|metabolic process|	GO:0007067|GO:0010150|GO:0008152|	other cellular processes|cell organization and biogenesis|developmental processes|other metabolic processes|	catalytic activity|	GO:0003824|	other enzyme activity|
Cpa_SRR_000046	EXONIC	evm.model.supercontig_0.126	3822468	3824387	LG3	supercontig_0	3822592	3822610	19	3	6.33	CTT CTT CTT CTT CTT CTT C	PF00226	PTHR11821	KOG0716	X	X	AT5G23240.1	X	DNAJ heat shock N-terminal domain-containing protein	Cpa_SRR_000046	1	349	60.2	59.3	GGCCCCCAAAAGTCTGTGT	ATGTCGTGTCCTGCAGCA	evm.model.supercontig_0.126	chloroplast|	GO:0009507|	chloroplast|	protein folding|	GO:0006457|	protein metabolism|other cellular processes|other metabolic processes|	unfolded protein binding|heat shock protein binding|	GO:0051082|GO:0031072|	protein binding|
Cpa_SRR_000047	INTRONIC	evm.model.supercontig_0.126	3822468	3824387	LG3	supercontig_0	3822887	3822909	23	2	11.5	TA TA TA TA TA TA TA TA TA TA TA T	PF00226	PTHR11821	KOG0716	X	X	AT5G23240.1	X	DNAJ heat shock N-terminal domain-containing protein	Cpa_SRR_000047	1	261	59.3	59.8	TGCTGCAGGACACGACAT	CCTTTCAGCTCCGCCATCT	evm.model.supercontig_0.126	chloroplast|	GO:0009507|	chloroplast|	protein folding|	GO:0006457|	protein metabolism|other cellular processes|other metabolic processes|	unfolded protein binding|heat shock protein binding|	GO:0051082|GO:0031072|	protein binding|
Cpa_SRR_000048	INTRONIC	evm.model.supercontig_0.128	3857749	3858860	LG3	supercontig_0	3858030	3858042	13	4	3.25	TCTT TCTT TCTT T	X	X	X	X	X	X	X	X	Cpa_SRR_000048	1	344	58.0	59.9	TCTCACCGTCATCTCGCA	GGGGAGATTGTCAATGTTGCG	X	X	X	X	X	X	X	X	X	X
Cpa_SRR_000049	INTRONIC	evm.model.supercontig_0.129	3861125	3865104	LG3	supercontig_0	3861279	3861292	14	5	2.8	TTTAA TTTAA TTTA	PF00450	PTHR11802	KOG1282	X	X	AT5G23210.1	SCPL34	serine carboxypeptidase-like 34	Cpa_SRR_000049	1	310	59.5	59.9	GGTTTACGAGCTGCAGTGC	TGGTTGGTTTAATCAGTGGGGAT	evm.model.supercontig_0.129	vacuole|plant-type cell wall|	GO:0005773|GO:0009505|	other cytoplasmic components|other intracellular components|cell wall|	proteolysis|	GO:0006508|	protein metabolism|	serine-type carboxypeptidase activity|	GO:0004185|	hydrolase activity|
Cpa_SRR_000050	INTRONIC	evm.model.supercontig_0.129	3861125	3865104	LG3	supercontig_0	3861670	3861695	26	6	4.33	TACATA TACATA TACATA TACATA TA	PF00450	PTHR11802	KOG1282	X	X	AT5G23210.1	SCPL34	serine carboxypeptidase-like 34	Cpa_SRR_000050	1	250	59.7	59.5	CCAGATGCGAAGTCCACCA	TGCACGCCAACCTTACCA	evm.model.supercontig_0.129	vacuole|plant-type cell wall|	GO:0005773|GO:0009505|	other cytoplasmic components|other intracellular components|cell wall|	proteolysis|	GO:0006508|	protein metabolism|	serine-type carboxypeptidase activity|	GO:0004185|	hydrolase activity|
Cpa_SRR_000051	INTRONIC	evm.model.supercontig_0.129	3861125	3865104	LG3	supercontig_0	3861747	3861758	12	2	6	TA TA TA TA TA TA	PF00450	PTHR11802	KOG1282	X	X	AT5G23210.1	SCPL34	serine carboxypeptidase-like 34	Cpa_SRR_000051	1	250	59.7	59.5	CCAGATGCGAAGTCCACCA	TGCACGCCAACCTTACCA	evm.model.supercontig_0.129	vacuole|plant-type cell wall|	GO:0005773|GO:0009505|	other cytoplasmic components|other intracellular components|cell wall|	proteolysis|	GO:0006508|	protein metabolism|	serine-type carboxypeptidase activity|	GO:0004185|	hydrolase activity|
Cpa_SRR_000052	INTRONIC	evm.model.supercontig_0.129	3861125	3865104	LG3	supercontig_0	3862318	3862331	14	5	2.8	TTAAA TTAAA TTAA	PF00450	PTHR11802	KOG1282	X	X	AT5G23210.1	SCPL34	serine carboxypeptidase-like 34	Cpa_SRR_000052	0	X	X	X	X	X	evm.model.supercontig_0.129	vacuole|plant-type cell wall|	GO:0005773|GO:0009505|	other cytoplasmic components|other intracellular components|cell wall|	proteolysis|	GO:0006508|	protein metabolism|	serine-type carboxypeptidase activity|	GO:0004185|	hydrolase activity|
Cpa_SRR_000053	INTRONIC	evm.model.supercontig_0.129	3861125	3865104	LG3	supercontig_0	3862370	3862391	22	2	11	AT AT AT AT AT AT AT AT AT AT AT	PF00450	PTHR11802	KOG1282	X	X	AT5G23210.1	SCPL34	serine carboxypeptidase-like 34	Cpa_SRR_000053	0	X	X	X	X	X	evm.model.supercontig_0.129	vacuole|plant-type cell wall|	GO:0005773|GO:0009505|	other cytoplasmic components|other intracellular components|cell wall|	proteolysis|	GO:0006508|	protein metabolism|	serine-type carboxypeptidase activity|	GO:0004185|	hydrolase activity|
Cpa_SRR_000054	INTRONIC	evm.model.supercontig_0.129	3861125	3865104	LG3	supercontig_0	3862547	3862565	19	2	9.5	TA TA TA TA TA TA TA TA TA T	PF00450	PTHR11802	KOG1282	X	X	AT5G23210.1	SCPL34	serine carboxypeptidase-like 34	Cpa_SRR_000054	0	X	X	X	X	X	evm.model.supercontig_0.129	vacuole|plant-type cell wall|	GO:0005773|GO:0009505|	other cytoplasmic components|other intracellular components|cell wall|	proteolysis|	GO:0006508|	protein metabolism|	serine-type carboxypeptidase activity|	GO:0004185|	hydrolase activity|
Cpa_SRR_000055	INTRONIC	evm.model.supercontig_0.129	3861125	3865104	LG3	supercontig_0	3862577	3862589	13	2	6.5	AT AT AT AT AT AT A	PF00450	PTHR11802	KOG1282	X	X	AT5G23210.1	SCPL34	serine carboxypeptidase-like 34	Cpa_SRR_000055	0	X	X	X	X	X	evm.model.supercontig_0.129	vacuole|plant-type cell wall|	GO:0005773|GO:0009505|	other cytoplasmic components|other intracellular components|cell wall|	proteolysis|	GO:0006508|	protein metabolism|	serine-type carboxypeptidase activity|	GO:0004185|	hydrolase activity|
Cpa_SRR_000056	INTRONIC	evm.model.supercontig_0.129	3861125	3865104	LG3	supercontig_0	3862823	3862841	19	2	9.5	AT AT AT AT AT AT AT AT AT A	PF00450	PTHR11802	KOG1282	X	X	AT5G23210.1	SCPL34	serine carboxypeptidase-like 34	Cpa_SRR_000056	1	289	59.9	57.9	TGTGGAAATCTTCGGAACCAGT	CAATCTGTTGTTTCTGGAATCCC	evm.model.supercontig_0.129	vacuole|plant-type cell wall|	GO:0005773|GO:0009505|	other cytoplasmic components|other intracellular components|cell wall|	proteolysis|	GO:0006508|	protein metabolism|	serine-type carboxypeptidase activity|	GO:0004185|	hydrolase activity|
Cpa_SRR_000057	INTRONIC	evm.model.supercontig_0.129	3861125	3865104	LG3	supercontig_0	3862957	3862968	12	2	6	AT AT AT AT AT AT	PF00450	PTHR11802	KOG1282	X	X	AT5G23210.1	SCPL34	serine carboxypeptidase-like 34	Cpa_SRR_000057	1	324	59.8	59.7	ACCTGCAATTGTATCTCCTAGTTGA	CAGGTCCTGGTTGCTCATCA	evm.model.supercontig_0.129	vacuole|plant-type cell wall|	GO:0005773|GO:0009505|	other cytoplasmic components|other intracellular components|cell wall|	proteolysis|	GO:0006508|	protein metabolism|	serine-type carboxypeptidase activity|	GO:0004185|	hydrolase activity|
Cpa_SRR_000058	INTRONIC	evm.model.supercontig_0.129	3861125	3865104	LG3	supercontig_0	3863015	3863031	17	4	4.25	TGTA TGTA TGTA TGTA T	PF00450	PTHR11802	KOG1282	X	X	AT5G23210.1	SCPL34	serine carboxypeptidase-like 34	Cpa_SRR_000058	1	324	59.8	59.7	ACCTGCAATTGTATCTCCTAGTTGA	CAGGTCCTGGTTGCTCATCA	evm.model.supercontig_0.129	vacuole|plant-type cell wall|	GO:0005773|GO:0009505|	other cytoplasmic components|other intracellular components|cell wall|	proteolysis|	GO:0006508|	protein metabolism|	serine-type carboxypeptidase activity|	GO:0004185|	hydrolase activity|
Cpa_SRR_000059	INTRONIC	evm.model.supercontig_0.129	3861125	3865104	LG3	supercontig_0	3863029	3863060	32	2	16	TA TA TA TA TA TA TA TA TA TA TA TA TA TA TA TA	PF00450	PTHR11802	KOG1282	X	X	AT5G23210.1	SCPL34	serine carboxypeptidase-like 34	Cpa_SRR_000059	1	324	59.8	59.7	ACCTGCAATTGTATCTCCTAGTTGA	CAGGTCCTGGTTGCTCATCA	evm.model.supercontig_0.129	vacuole|plant-type cell wall|	GO:0005773|GO:0009505|	other cytoplasmic components|other intracellular components|cell wall|	proteolysis|	GO:0006508|	protein metabolism|	serine-type carboxypeptidase activity|	GO:0004185|	hydrolase activity|
Cpa_SRR_000060	INTRONIC	evm.model.supercontig_0.129	3861125	3865104	LG3	supercontig_0	3863299	3863319	21	2	10.5	TA TA TA TA TA TA TA TA TA TA T	PF00450	PTHR11802	KOG1282	X	X	AT5G23210.1	SCPL34	serine carboxypeptidase-like 34	Cpa_SRR_000060	1	275	58.0	59.6	TGAGCAACCAGGACCTGT	TCATGGCATCAACGCATGC	evm.model.supercontig_0.129	vacuole|plant-type cell wall|	GO:0005773|GO:0009505|	other cytoplasmic components|other intracellular components|cell wall|	proteolysis|	GO:0006508|	protein metabolism|	serine-type carboxypeptidase activity|	GO:0004185|	hydrolase activity|
Cpa_SRR_000061	INTRONIC	evm.model.supercontig_0.129	3861125	3865104	LG3	supercontig_0	3863565	3863589	25	2	12.5	TA TA TA TA TA TA TA TA TA TA TA TA T	PF00450	PTHR11802	KOG1282	X	X	AT5G23210.1	SCPL34	serine carboxypeptidase-like 34	Cpa_SRR_000061	0	X	X	X	X	X	evm.model.supercontig_0.129	vacuole|plant-type cell wall|	GO:0005773|GO:0009505|	other cytoplasmic components|other intracellular components|cell wall|	proteolysis|	GO:0006508|	protein metabolism|	serine-type carboxypeptidase activity|	GO:0004185|	hydrolase activity|
Cpa_SRR_000062	INTRONIC	evm.model.supercontig_0.129	3861125	3865104	LG3	supercontig_0	3864467	3864491	25	2	12.5	AT AT AT AT AT AT AT AT AT AT AT AT A	PF00450	PTHR11802	KOG1282	X	X	AT5G23210.1	SCPL34	serine carboxypeptidase-like 34	Cpa_SRR_000062	1	350	57.2	59.7	AAGGTGATCATCATGGAGAACA	CCAAGTGCCGATTTGTTTCCA	evm.model.supercontig_0.129	vacuole|plant-type cell wall|	GO:0005773|GO:0009505|	other cytoplasmic components|other intracellular components|cell wall|	proteolysis|	GO:0006508|	protein metabolism|	serine-type carboxypeptidase activity|	GO:0004185|	hydrolase activity|
Cpa_SRR_000063	INTRONIC	evm.model.supercontig_0.130	3866834	3872751	LG3	supercontig_0	3871289	3871304	16	6	2.67	GAAAAG GAAAAG GAAA	PF00856	X	X	X	X	AT5G08270.1	X	X	Cpa_SRR_000063	1	281	59.3	60.0	ACAGCCCAATAGTCAGTGCA	TGGCCTTTTTATCAACATTGCGT	evm.model.supercontig_0.130	cellular_component_unknown|	GO:0005575|	unknown cellular components|	biological_process_unknown|	GO:0008150|	unknown biological processes|	molecular_function_unknown|	GO:0003674|	unknown molecular functions|
Cpa_SRR_000064	INTRONIC	evm.model.supercontig_0.131	3883721	3884279	LG3	supercontig_0	3883991	3884011	21	2	10.5	TA TA TA TA TA TA TA TA TA TA T	X	PTHR11802	X	X	X	AT5G08260.1	scpl35	serine carboxypeptidase-like 35	Cpa_SRR_000064	1	297	59.2	58.1	AGGAACTTGATGGCCTGCA	TGCTGGTTTACGCATCTGG	evm.model.supercontig_0.131	endomembrane system|	GO:0012505|	other cellular components|	proteolysis|	GO:0006508|	protein metabolism|	serine-type carboxypeptidase activity|	GO:0004185|	hydrolase activity|
Cpa_SRR_000065	INTRONIC	evm.model.supercontig_0.131	3883721	3884279	LG3	supercontig_0	3884030	3884051	22	2	11	AT AT AT AT AT AT AT AT AT AT AT	X	PTHR11802	X	X	X	AT5G08260.1	scpl35	serine carboxypeptidase-like 35	Cpa_SRR_000065	1	297	59.2	58.1	AGGAACTTGATGGCCTGCA	TGCTGGTTTACGCATCTGG	evm.model.supercontig_0.131	endomembrane system|	GO:0012505|	other cellular components|	proteolysis|	GO:0006508|	protein metabolism|	serine-type carboxypeptidase activity|	GO:0004185|	hydrolase activity|
Cpa_SRR_000066	INTRONIC	evm.model.supercontig_0.132	3898899	3899926	LG3	supercontig_0	3899076	3899097	22	2	11	AT AT AT AT AT AT AT AT AT AT AT	PF00450	PTHR11802	X	X	X	AT5G08260.1	scpl35	serine carboxypeptidase-like 35	Cpa_SRR_000066	1	268	59.6	58.8	GCCCCCTATTCCACATCTCC	CCCTCCAATGCAGTGAAGC	evm.model.supercontig_0.132	endomembrane system|	GO:0012505|	other cellular components|	proteolysis|	GO:0006508|	protein metabolism|	serine-type carboxypeptidase activity|	GO:0004185|	hydrolase activity|
Cpa_SRR_000067	INTRONIC	evm.model.supercontig_0.132	3898899	3899926	LG3	supercontig_0	3899115	3899130	16	2	8	AT AT AT AT AT AT AT AT	PF00450	PTHR11802	X	X	X	AT5G08260.1	scpl35	serine carboxypeptidase-like 35	Cpa_SRR_000067	1	268	59.6	58.8	GCCCCCTATTCCACATCTCC	CCCTCCAATGCAGTGAAGC	evm.model.supercontig_0.132	endomembrane system|	GO:0012505|	other cellular components|	proteolysis|	GO:0006508|	protein metabolism|	serine-type carboxypeptidase activity|	GO:0004185|	hydrolase activity|
Cpa_SRR_000068	INTRONIC	evm.model.supercontig_0.132	3898899	3899926	LG3	supercontig_0	3899476	3899488	13	4	3.25	ATTT ATTT ATTT A	PF00450	PTHR11802	X	X	X	AT5G08260.1	scpl35	serine carboxypeptidase-like 35	Cpa_SRR_000068	1	292	60.6	60.1	GCTTCACTGCATTGGAGGGT	ACGAGAGAAACAAAGGTGCCA	evm.model.supercontig_0.132	endomembrane system|	GO:0012505|	other cellular components|	proteolysis|	GO:0006508|	protein metabolism|	serine-type carboxypeptidase activity|	GO:0004185|	hydrolase activity|
Cpa_SRR_000069	INTRONIC	evm.model.supercontig_0.132	3898899	3899926	LG3	supercontig_0	3899699	3899718	20	3	6.67	AAT AAT AAT AAT AAT AAT AA	PF00450	PTHR11802	X	X	X	AT5G08260.1	scpl35	serine carboxypeptidase-like 35	Cpa_SRR_000069	1	341	60.1	59.1	TGGCACCTTTGTTTCTCTCGT	CCAGTTGGTGTAGGCTTTTCC	evm.model.supercontig_0.132	endomembrane system|	GO:0012505|	other cellular components|	proteolysis|	GO:0006508|	protein metabolism|	serine-type carboxypeptidase activity|	GO:0004185|	hydrolase activity|
Cpa_SRR_000070	EXONIC	evm.model.supercontig_0.133	3911624	3911929	LG3	supercontig_0	3911826	3911839	14	3	4.67	TCT TCT TCT TCT TC	X	PTHR11802	X	X	X	AT5G08260.1	scpl35	serine carboxypeptidase-like 35	Cpa_SRR_000070	1	250	60.2	59.3	CCGTTGAGCCACAGGACAA	TGGTATGCTGCACGGTGT	evm.model.supercontig_0.133	endomembrane system|	GO:0012505|	other cellular components|	proteolysis|	GO:0006508|	protein metabolism|	serine-type carboxypeptidase activity|	GO:0004185|	hydrolase activity|
Cpa_SRR_000071	INTRONIC	evm.model.supercontig_0.134	3934897	3937111	LG3	supercontig_0	3936028	3936051	24	2	12	AT AT AT AT AT AT AT AT AT AT AT AT	PF00067	PTHR19383	KOG0157	1.14.-.-	K00517	AT5G23190.1	CYP86B1	cytochrome P450, family 86, subfamily B, polypeptide 1	Cpa_SRR_000071	0	X	X	X	X	X	evm.model.supercontig_0.134	endoplasmic reticulum|	GO:0005783|	ER|	oxidation-reduction process|suberin biosynthetic process|very long-chain fatty acid biosynthetic process|	GO:0055114|GO:0010345|GO:0042761|	other metabolic processes|other cellular processes|	heme binding|monooxygenase activity|iron ion binding|electron carrier activity|oxygen binding|	GO:0020037|GO:0004497|GO:0005506|GO:0009055|GO:0019825|	other binding|other enzyme activity|other molecular functions|
Cpa_SRR_000072	INTRONIC	evm.model.supercontig_0.134	3934897	3937111	LG3	supercontig_0	3936264	3936279	16	6	2.67	ATATAA ATATAA ATAT	PF00067	PTHR19383	KOG0157	1.14.-.-	K00517	AT5G23190.1	CYP86B1	cytochrome P450, family 86, subfamily B, polypeptide 1	Cpa_SRR_000072	0	X	X	X	X	X	evm.model.supercontig_0.134	endoplasmic reticulum|	GO:0005783|	ER|	oxidation-reduction process|suberin biosynthetic process|very long-chain fatty acid biosynthetic process|	GO:0055114|GO:0010345|GO:0042761|	other metabolic processes|other cellular processes|	heme binding|monooxygenase activity|iron ion binding|electron carrier activity|oxygen binding|	GO:0020037|GO:0004497|GO:0005506|GO:0009055|GO:0019825|	other binding|other enzyme activity|other molecular functions|
Cpa_SRR_000073	INTRONIC	evm.model.supercontig_0.135	3938346	3947782	LG3	supercontig_0	3938883	3938898	16	5	3.2	GATTT GATTT GATTT G	X	X	X	X	K06950	AT1G17330.1	X	Metal-dependent phosphohydrolase	Cpa_SRR_000073	1	310	59.3	60.0	AGAGCTTGTTCGACAGCCA	GGACGGATGTGTGCTGGAA	evm.model.supercontig_0.135	cellular_component_unknown|	GO:0005575|	unknown cellular components|	biological_process_unknown|metabolic process|	GO:0008150|GO:0008152|	unknown biological processes|other metabolic processes|	catalytic activity|	GO:0003824|	other enzyme activity|
Cpa_SRR_000074	EXONIC	evm.model.supercontig_0.135	3938346	3947782	LG3	supercontig_0	3946599	3946611	13	3	4.33	TCT TCT TCT TCT T	X	X	X	X	K06950	AT1G17330.1	X	Metal-dependent phosphohydrolase	Cpa_SRR_000074	1	250	59.8	60.0	GACACCACAGAAATTACCCATTCC	AGTCCAGTCCAATGAAGCATGT	evm.model.supercontig_0.135	cellular_component_unknown|	GO:0005575|	unknown cellular components|	biological_process_unknown|metabolic process|	GO:0008150|GO:0008152|	unknown biological processes|other metabolic processes|	catalytic activity|	GO:0003824|	other enzyme activity|
Cpa_SRR_000075	EXONIC	evm.model.supercontig_0.139	4058252	4059162	LG3	supercontig_0	4058865	4058877	13	3	4.33	GAA GAA GAA GAA G	X	X	X	X	X	AT5G08240.1	X	X	Cpa_SRR_000075	1	251	60.5	60.3	GCCAGCCCGATGTCATCAA	GCAAGAGACACAGTAGCACCA	evm.model.supercontig_0.139	X	X	X	biological_process_unknown|	GO:0008150|	unknown biological processes|	molecular_function_unknown|	GO:0003674|	unknown molecular functions|
Cpa_SRR_000076	EXONIC	evm.model.supercontig_0.143	4085343	4086455	LG3	supercontig_0	4085700	4085745	46	6	7.67	CCTGCT CCTGCT CCTGCT CCTGCT CCTGCT CCTGCT CCTGCT CCTG	X	PTHR12550:SF4	X	X	X	AT5G23150.1	HUA2	Tudor/PWWP/MBT domain-containing protein	Cpa_SRR_000076	1	348	59.0	59.9	CGGCTCTGATGTTGATGGC	GCCCTCCGTCTTTTGGTCA	evm.model.supercontig_0.143	X	X	X	regulation of transcription, DNA-dependent|maintenance of floral organ identity|negative regulation of flower development|regulation of timing of transition from vegetative to reproductive phase|	GO:0006355|GO:0048497|GO:0009910|GO:0048510|	other cellular processes|other metabolic processes|developmental processes|	sequence-specific DNA binding transcription factor activity|	GO:0003700|	transcription factor activity|
Cpa_SRR_000077	EXONIC	evm.model.supercontig_0.143	4085343	4086455	LG3	supercontig_0	4085862	4085873	12	3	4	GAT GAT GAT GAT	X	PTHR12550:SF4	X	X	X	AT5G23150.1	HUA2	Tudor/PWWP/MBT domain-containing protein	Cpa_SRR_000077	0	X	X	X	X	X	evm.model.supercontig_0.143	X	X	X	regulation of transcription, DNA-dependent|maintenance of floral organ identity|negative regulation of flower development|regulation of timing of transition from vegetative to reproductive phase|	GO:0006355|GO:0048497|GO:0009910|GO:0048510|	other cellular processes|other metabolic processes|developmental processes|	sequence-specific DNA binding transcription factor activity|	GO:0003700|	transcription factor activity|
Cpa_SRR_000078	INTRONIC	evm.model.supercontig_0.144	4086550	4095203	LG3	supercontig_0	4090432	4090450	19	2	9.5	TC TC TC TC TC TC TC TC TC T	PF04818	PTHR12550:SF4	X	X	X	AT5G23150.1	HUA2	Tudor/PWWP/MBT domain-containing protein	Cpa_SRR_000078	1	324	59.4	59.6	GGCCCTCCATTTGTACAGGA	ACCTACCTTTGCATGCTGGT	evm.model.supercontig_0.144	X	X	X	regulation of transcription, DNA-dependent|maintenance of floral organ identity|negative regulation of flower development|regulation of timing of transition from vegetative to reproductive phase|	GO:0006355|GO:0048497|GO:0009910|GO:0048510|	other cellular processes|other metabolic processes|developmental processes|	sequence-specific DNA binding transcription factor activity|	GO:0003700|	transcription factor activity|
Cpa_SRR_000079	INTRONIC	evm.model.supercontig_0.147	4114326	4115599	LG3	supercontig_0	4114693	4114706	14	3	4.67	AAT AAT AAT AAT AA	X	X	X	X	X	AT1G80700.1	X	X	Cpa_SRR_000079	1	320	58.3	60.2	TCACCTCCAGAAGCTCCTG	CCTTGTGTGGTTACTCGTGGT	evm.model.supercontig_0.147	mitochondrion|	GO:0005739|	mitochondria|	biological_process_unknown|	GO:0008150|	unknown biological processes|	molecular_function_unknown|	GO:0003674|	unknown molecular functions|
Cpa_SRR_000080	INTRONIC	evm.model.supercontig_0.150	4151022	4154850	LG3	supercontig_0	4151674	4151693	20	2	10	TG TG TG TG TG TG TG TG TG TG	PF00097	PTHR12183	KOG1100	X	X	AT5G23110.1	X	Zinc finger, C3HC4 type (RING finger) family protein	Cpa_SRR_000080	1	298	58.8	59.3	TGCGGTGTATGGGTGTGT	ACAACAGTCCAGTGCTTTGTG	evm.model.supercontig_0.150	plasmodesma|	GO:0009506|	other cellular components|	X	X	X	zinc ion binding|ATP binding|	GO:0008270|GO:0005524|	other binding|nucleotide binding|
Cpa_SRR_000081	INTRONIC	evm.model.supercontig_0.150	4151022	4154850	LG3	supercontig_0	4151693	4151706	14	2	7	GA GA GA GA GA GA GA	PF00097	PTHR12183	KOG1100	X	X	AT5G23110.1	X	Zinc finger, C3HC4 type (RING finger) family protein	Cpa_SRR_000081	1	298	58.8	59.3	TGCGGTGTATGGGTGTGT	ACAACAGTCCAGTGCTTTGTG	evm.model.supercontig_0.150	plasmodesma|	GO:0009506|	other cellular components|	X	X	X	zinc ion binding|ATP binding|	GO:0008270|GO:0005524|	other binding|nucleotide binding|
Cpa_SRR_000082	INTRONIC	evm.model.supercontig_0.150	4151022	4154850	LG3	supercontig_0	4151704	4151717	14	4	3.5	AGAT AGAT AGAT AG	PF00097	PTHR12183	KOG1100	X	X	AT5G23110.1	X	Zinc finger, C3HC4 type (RING finger) family protein	Cpa_SRR_000082	1	298	58.8	59.3	TGCGGTGTATGGGTGTGT	ACAACAGTCCAGTGCTTTGTG	evm.model.supercontig_0.150	plasmodesma|	GO:0009506|	other cellular components|	X	X	X	zinc ion binding|ATP binding|	GO:0008270|GO:0005524|	other binding|nucleotide binding|
Cpa_SRR_000083	INTRONIC	evm.model.supercontig_0.150	4151022	4154850	LG3	supercontig_0	4151719	4151734	16	2	8	TA TA TA TA TA TA TA TA	PF00097	PTHR12183	KOG1100	X	X	AT5G23110.1	X	Zinc finger, C3HC4 type (RING finger) family protein	Cpa_SRR_000083	1	298	58.8	59.3	TGCGGTGTATGGGTGTGT	ACAACAGTCCAGTGCTTTGTG	evm.model.supercontig_0.150	plasmodesma|	GO:0009506|	other cellular components|	X	X	X	zinc ion binding|ATP binding|	GO:0008270|GO:0005524|	other binding|nucleotide binding|
Cpa_SRR_000084	INTRONIC	evm.model.supercontig_0.150	4151022	4154850	LG3	supercontig_0	4151734	4151752	19	2	9.5	AG AG AG AG AG AG AG AG AG A	PF00097	PTHR12183	KOG1100	X	X	AT5G23110.1	X	Zinc finger, C3HC4 type (RING finger) family protein	Cpa_SRR_000084	1	298	58.8	59.3	TGCGGTGTATGGGTGTGT	ACAACAGTCCAGTGCTTTGTG	evm.model.supercontig_0.150	plasmodesma|	GO:0009506|	other cellular components|	X	X	X	zinc ion binding|ATP binding|	GO:0008270|GO:0005524|	other binding|nucleotide binding|
Cpa_SRR_000085	INTRONIC	evm.model.supercontig_0.154	4175968	4183537	LG3	supercontig_0	4183115	4183126	12	3	4	AAT AAT AAT AAT	X	X	X	X	X	AT5G23110.1	X	Zinc finger, C3HC4 type (RING finger) family protein	Cpa_SRR_000085	1	347	58.9	59.2	GGAAAAACCGGTAGACTCAAGG	ACCGAAGTTGTTGAGGAAGGA	evm.model.supercontig_0.154	plasmodesma|	GO:0009506|	other cellular components|	X	X	X	zinc ion binding|ATP binding|	GO:0008270|GO:0005524|	other binding|nucleotide binding|
Cpa_SRR_000086	INTRONIC	evm.model.supercontig_0.156	4221780	4229746	LG3	supercontig_0	4223208	4223220	13	4	3.25	ACCG ACCG ACCG A	X	X	X	X	X	AT5G23110.1	X	Zinc finger, C3HC4 type (RING finger) family protein	Cpa_SRR_000086	0	X	X	X	X	X	evm.model.supercontig_0.156	plasmodesma|	GO:0009506|	other cellular components|	X	X	X	zinc ion binding|ATP binding|	GO:0008270|GO:0005524|	other binding|nucleotide binding|
Cpa_SRR_000087	INTRONIC	evm.model.supercontig_0.156	4221780	4229746	LG3	supercontig_0	4228147	4228158	12	3	4	ATG ATG ATG ATG	X	X	X	X	X	AT5G23110.1	X	Zinc finger, C3HC4 type (RING finger) family protein	Cpa_SRR_000087	1	304	57.4	59.4	TGGGCCAATCAGCAAACA	TGAGTTGGAGTACATGCTGCT	evm.model.supercontig_0.156	plasmodesma|	GO:0009506|	other cellular components|	X	X	X	zinc ion binding|ATP binding|	GO:0008270|GO:0005524|	other binding|nucleotide binding|
Cpa_SRR_000088	INTRONIC	evm.model.supercontig_0.156	4221780	4229746	LG3	supercontig_0	4229061	4229075	15	6	2.5	AACATG AACATG AAC	X	X	X	X	X	AT5G23110.1	X	Zinc finger, C3HC4 type (RING finger) family protein	Cpa_SRR_000088	0	X	X	X	X	X	evm.model.supercontig_0.156	plasmodesma|	GO:0009506|	other cellular components|	X	X	X	zinc ion binding|ATP binding|	GO:0008270|GO:0005524|	other binding|nucleotide binding|
Cpa_SRR_000089	INTRONIC	evm.model.supercontig_0.156	4221780	4229746	LG3	supercontig_0	4229115	4229129	15	6	2.5	CATGCA CATGCA CAT	X	X	X	X	X	AT5G23110.1	X	Zinc finger, C3HC4 type (RING finger) family protein	Cpa_SRR_000089	0	X	X	X	X	X	evm.model.supercontig_0.156	plasmodesma|	GO:0009506|	other cellular components|	X	X	X	zinc ion binding|ATP binding|	GO:0008270|GO:0005524|	other binding|nucleotide binding|
Cpa_SRR_000090	INTRONIC	evm.model.supercontig_0.157	4236602	4239472	LG3	supercontig_0	4238979	4238991	13	4	3.25	TGTA TGTA TGTA T	X	X	X	X	X	AT5G23110.1	X	Zinc finger, C3HC4 type (RING finger) family protein	Cpa_SRR_000090	1	307	59.4	60.1	CAAGCAACTAACATGGGCACA	AGCACAAACAGCCAGGCA	evm.model.supercontig_0.157	plasmodesma|	GO:0009506|	other cellular components|	X	X	X	zinc ion binding|ATP binding|	GO:0008270|GO:0005524|	other binding|nucleotide binding|
Cpa_SRR_000091	INTRONIC	evm.model.supercontig_0.161	4289952	4297591	LG3	supercontig_0	4294528	4294540	13	2	6.5	AG AG AG AG AG AG A	X	PTHR12507:SF5	X	X	X	AT1G50120.1	X	X	Cpa_SRR_000091	1	342	58.1	59.3	ACTCCCCAGTTCTTGCGA	ACGTCTCAGTGCAATGGTCT	evm.model.supercontig_0.161	cellular_component_unknown|	GO:0005575|	unknown cellular components|	biological_process_unknown|	GO:0008150|	unknown biological processes|	molecular_function_unknown|	GO:0003674|	unknown molecular functions|
Cpa_SRR_000092	INTRONIC	evm.model.supercontig_0.161	4289952	4297591	LG3	supercontig_0	4294964	4294976	13	2	6.5	TA TA TA TA TA TA T	X	PTHR12507:SF5	X	X	X	AT1G50120.1	X	X	Cpa_SRR_000092	1	315	60.1	57.3	TGCACTGAGACGTGGTTTGT	AGACCGGGGGATACTTCAA	evm.model.supercontig_0.161	cellular_component_unknown|	GO:0005575|	unknown cellular components|	biological_process_unknown|	GO:0008150|	unknown biological processes|	molecular_function_unknown|	GO:0003674|	unknown molecular functions|
Cpa_SRR_000093	INTRONIC	evm.model.supercontig_0.161	4289952	4297591	LG3	supercontig_0	4296572	4296585	14	5	2.8	AAAAG AAAAG AAAA	X	PTHR12507:SF5	X	X	X	AT1G50120.1	X	X	Cpa_SRR_000093	1	289	59.4	57.1	CGTGAGCTGTCGTACCCTT	TTCTCTTACAATTTCTCAGGGATTG	evm.model.supercontig_0.161	cellular_component_unknown|	GO:0005575|	unknown cellular components|	biological_process_unknown|	GO:0008150|	unknown biological processes|	molecular_function_unknown|	GO:0003674|	unknown molecular functions|
Cpa_SRR_000094	INTRONIC	evm.model.supercontig_0.167	4403241	4419943	LG3	supercontig_0	4406403	4406422	20	5	4	AAGGA AAGGA AAGGA AAGGA	PF00004	PTHR23074	KOG0737	X	X	AT3G19740.1	X	P-loop containing nucleoside triphosphate hydrolases superfamily protein	Cpa_SRR_000094	1	277	59.4	59.8	GTGAAATATCCCTTGGCCATGG	GGTGCCCCCTGTATACAAGG	evm.model.supercontig_0.167	X	X	X	metabolic process|biological_process_unknown|ATP catabolic process|	GO:0008152|GO:0008150|GO:0006200|	other metabolic processes|unknown biological processes|other cellular processes|	nucleoside-triphosphatase activity|ATP binding|ATPase activity|nucleotide binding|	GO:0017111|GO:0005524|GO:0016887|GO:0000166|	hydrolase activity|nucleotide binding|
Cpa_SRR_000095	INTRONIC	evm.model.supercontig_0.167	4403241	4419943	LG3	supercontig_0	4410101	4410112	12	2	6	AT AT AT AT AT AT	PF00004	PTHR23074	KOG0737	X	X	AT3G19740.1	X	P-loop containing nucleoside triphosphate hydrolases superfamily protein	Cpa_SRR_000095	0	X	X	X	X	X	evm.model.supercontig_0.167	X	X	X	metabolic process|biological_process_unknown|ATP catabolic process|	GO:0008152|GO:0008150|GO:0006200|	other metabolic processes|unknown biological processes|other cellular processes|	nucleoside-triphosphatase activity|ATP binding|ATPase activity|nucleotide binding|	GO:0017111|GO:0005524|GO:0016887|GO:0000166|	hydrolase activity|nucleotide binding|
Cpa_SRR_000096	INTRONIC	evm.model.supercontig_0.167	4403241	4419943	LG3	supercontig_0	4410917	4410931	15	4	3.75	TTTA TTTA TTTA TTT	PF00004	PTHR23074	KOG0737	X	X	AT3G19740.1	X	P-loop containing nucleoside triphosphate hydrolases superfamily protein	Cpa_SRR_000096	1	250	57.9	57.0	TCAGGATATTCGGAGCCCTT	TGTTGGCAGCAAATTTCACA	evm.model.supercontig_0.167	X	X	X	metabolic process|biological_process_unknown|ATP catabolic process|	GO:0008152|GO:0008150|GO:0006200|	other metabolic processes|unknown biological processes|other cellular processes|	nucleoside-triphosphatase activity|ATP binding|ATPase activity|nucleotide binding|	GO:0017111|GO:0005524|GO:0016887|GO:0000166|	hydrolase activity|nucleotide binding|
Cpa_SRR_000097	EXONIC	evm.model.supercontig_0.174	4590488	4599230	LG3	supercontig_0	4598986	4599008	23	3	7.67	TCA TCA TCA TCA TCA TCA TCA TC	PF07728,PF00004	PTHR23077	KOG0733	X	K14571	AT3G01610.1	CDC48C	cell division cycle 48C	Cpa_SRR_000097	1	323	59.5	59.9	CCCTTCCACAACTCTGCCA	AGCGACGGGTTGAGCAAA	evm.model.supercontig_0.174	X	X	X	ATP catabolic process|embryo development ending in seed dormancy|metabolic process|	GO:0006200|GO:0009793|GO:0008152|	other cellular processes|other metabolic processes|developmental processes|	ATPase activity|ATP binding|nucleotide binding|nucleoside-triphosphatase activity|	GO:0016887|GO:0005524|GO:0000166|GO:0017111|	hydrolase activity|nucleotide binding|
Cpa_SRR_000098	EXONIC	evm.model.supercontig_0.182	4977987	4978495	LG3	supercontig_0	4978027	4978043	17	6	2.83	TCCTCA TCCTCA TCCTC	X	X	X	X	X	X	X	X	Cpa_SRR_000098	1	327	58.7	59.6	TGGGTTGGGATGCTTGGT	TGCTTCCCAATGCCCGAA	X	X	X	X	X	X	X	X	X	X
Cpa_SRR_000099	EXONIC	evm.model.supercontig_0.182	4977987	4978495	LG3	supercontig_0	4978226	4978237	12	3	4	CTT CTT CTT CTT	X	X	X	X	X	X	X	X	Cpa_SRR_000099	1	276	59.6	60.2	TCGGGCATTGGGAAGCAA	TGGAGGCAGAGGACATGGT	X	X	X	X	X	X	X	X	X	X
Cpa_SRR_000100	EXONIC	evm.model.supercontig_0.188	5307867	5308983	LG3	supercontig_0	5308642	5308653	12	3	4	AAG AAG AAG AAG	X	X	X	X	X	X	X	X	Cpa_SRR_000100	1	314	58.0	58.6	CCTCGGAGGTCTCAACAGA	TCAGGTATTGGGAAGCAATGTG	X	X	X	X	X	X	X	X	X	X
Cpa_SRR_000101	EXON-INTRON	evm.model.supercontig_0.188	5307867	5308983	LG3	supercontig_0	5308840	5308856	17	6	2.83	GAGGAT GAGGAT GAGGA	X	X	X	X	X	X	X	X	Cpa_SRR_000101	1	262	58.2	59.9	AGGCAGCCATACCCAACT	TGGATGTTGAGGGCTTTTCTGA	X	X	X	X	X	X	X	X	X	X
Cpa_SRR_000102	EXONIC	evm.model.supercontig_0.200	5527813	5528384	LG3	supercontig_0	5527936	5527947	12	3	4	AAG AAG AAG AAG	X	X	X	X	X	X	X	X	Cpa_SRR_000102	1	310	60.0	59.0	AGCAACCATGACAAGATTCCTCT	TGCCCAGATCGTAAACACCT	X	X	X	X	X	X	X	X	X	X
Cpa_SRR_000103	EXON-INTRON	evm.model.supercontig_0.200	5527813	5528384	LG3	supercontig_0	5528130	5528149	20	6	3.33	GAGGAT GAGGAT GAGGAT GA	X	X	X	X	X	X	X	X	Cpa_SRR_000103	1	325	58.2	58.6	AGGCAGCCATACCCAACT	TCCACCTACAAGACACTGTGT	X	X	X	X	X	X	X	X	X	X
Cpa_SRR_000104	EXONIC	evm.model.supercontig_1.3	35502	36380	LG9	supercontig_1	36331	36342	12	3	4	TGA TGA TGA TGA	PF12171,PF00096	PTHR11389	X	X	X	AT2G28200.1	X	C2H2-type zinc finger family protein	Cpa_SRR_000104	1	259	60.7	59.8	ACGACGAGGGTGATGACGA	GGAAGCTCAAGGGGATCAGG	evm.model.supercontig_1.3	intracellular|	GO:0005622|	other intracellular components|	regulation of transcription, DNA-dependent|	GO:0006355|	other cellular processes|other metabolic processes|	sequence-specific DNA binding transcription factor activity|zinc ion binding|nucleic acid binding|	GO:0003700|GO:0008270|GO:0003676|	transcription factor activity|other binding|nucleic acid binding|
Cpa_SRR_000105	EXONIC	evm.model.supercontig_1.5	68217	74452	LG9	supercontig_1	69418	69429	12	3	4	TCA TCA TCA TCA	X	PTHR13091	X	X	X	X	X	X	Cpa_SRR_000105	1	290	59.3	59.3	GGACTTGGTAAGGGGAAGCA	ACGAGGCATTGCGACTCA	X	X	X	X	X	X	X	X	X	X
Cpa_SRR_000106	INTRONIC	evm.model.supercontig_1.5	68217	74452	LG9	supercontig_1	73694	73705	12	2	6	AT AT AT AT AT AT	X	PTHR13091	X	X	X	X	X	X	Cpa_SRR_000106	1	334	59.8	60.1	TGACAACCAAAGGATGAACAAAAGT	GCAAGCACAATTAGGATCAAGCA	X	X	X	X	X	X	X	X	X	X
Cpa_SRR_000107	INTRONIC	evm.model.supercontig_1.6	78675	81026	LG9	supercontig_1	79991	80004	14	2	7	AC AC AC AC AC AC AC	PF00999	X	X	X	X	AT3G44900.1	CHX4	cation/H+ exchanger 4	Cpa_SRR_000107	1	307	59.9	60.2	TGTCTGCTTTCCAAGATGCCT	AGGCAAGATGTACGAGCTTACC	evm.model.supercontig_1.6	X	X	X	sodium ion export|proton transport|ion transmembrane transport|cation transport|	GO:0071436|GO:0015992|GO:0034220|GO:0006812|	transport|other cellular processes|	sodium:hydrogen antiporter activity|monovalent cation:hydrogen antiporter activity|	GO:0015385|GO:0005451|	transporter activity|
Cpa_SRR_000108	INTRONIC	evm.model.supercontig_1.6	78675	81026	LG9	supercontig_1	80037	80050	14	5	2.8	CAAAT CAAAT CAAA	PF00999	X	X	X	X	AT3G44900.1	CHX4	cation/H+ exchanger 4	Cpa_SRR_000108	1	250	59.1	60.2	CGCGCGCACATATATATCTTGA	GTGGATGCAGGCGAGGATT	evm.model.supercontig_1.6	X	X	X	sodium ion export|proton transport|ion transmembrane transport|cation transport|	GO:0071436|GO:0015992|GO:0034220|GO:0006812|	transport|other cellular processes|	sodium:hydrogen antiporter activity|monovalent cation:hydrogen antiporter activity|	GO:0015385|GO:0005451|	transporter activity|
Cpa_SRR_000109	EXONIC	evm.model.supercontig_1.8	204395	215416	LG9	supercontig_1	204473	204487	15	3	5	TCT TCT TCT TCT TCT	PF04675	PTHR10459	X	6.5.1.1	K10747	AT1G08130.1	LIG1	DNA ligase 1	Cpa_SRR_000109	1	314	59.9	57.5	CGCACTTATGTCCGGAGCT	GCCCCACTTTGCTCTTCA	evm.model.supercontig_1.8	nucleus|mitochondrion|	GO:0005634|GO:0005739|	nucleus|mitochondria|	DNA ligation|DNA replication|DNA recombination|DNA repair|	GO:0006266|GO:0006260|GO:0006310|GO:0006281|	DNA or RNA metabolism|other cellular processes|other metabolic processes|response to stress|	ATP binding|DNA ligase ATP activity|DNA binding|	GO:0005524|GO:0003910|GO:0003677|	nucleotide binding|other enzyme activity|DNA or RNA binding|
Cpa_SRR_000110	EXONIC	evm.model.supercontig_1.8	204395	215416	LG9	supercontig_1	215306	215317	12	3	4	TGT TGT TGT TGT	PF04675	PTHR10459	X	6.5.1.1	K10747	AT1G08130.1	LIG1	DNA ligase 1	Cpa_SRR_000110	1	276	59.1	57.3	AGAACGTGCACAGGTGGT	AGCTCCTTACTTCTCTGAGGA	evm.model.supercontig_1.8	nucleus|mitochondrion|	GO:0005634|GO:0005739|	nucleus|mitochondria|	DNA ligation|DNA replication|DNA recombination|DNA repair|	GO:0006266|GO:0006260|GO:0006310|GO:0006281|	DNA or RNA metabolism|other cellular processes|other metabolic processes|response to stress|	ATP binding|DNA ligase ATP activity|DNA binding|	GO:0005524|GO:0003910|GO:0003677|	nucleotide binding|other enzyme activity|DNA or RNA binding|
Cpa_SRR_000111	EXONIC	evm.model.supercontig_1.11	277854	278660	LG9	supercontig_1	278310	278327	18	3	6	TTG TTG TTG TTG TTG TTG	PF07795	X	X	X	X	AT5G22930.1	X	Protein of unknown function (DUF1635)	Cpa_SRR_000111	1	303	59.6	59.2	AAGCGGACCGGCTTTCAT	GCCAAGGAAAGAGACGAAGC	evm.model.supercontig_1.11	cellular_component_unknown|	GO:0005575|	unknown cellular components|	biological_process_unknown|	GO:0008150|	unknown biological processes|	molecular_function_unknown|	GO:0003674|	unknown molecular functions|
Cpa_SRR_000112	INTRONIC	evm.model.supercontig_1.11	277854	278660	LG9	supercontig_1	278567	278581	15	6	2.5	AAAAAG AAAAAG AAA	PF07795	X	X	X	X	AT5G22930.1	X	Protein of unknown function (DUF1635)	Cpa_SRR_000112	1	252	59.2	59.1	GCTTCGTCTCTTTCCTTGGC	TTGCTGCCAGGGAAAGGT	evm.model.supercontig_1.11	cellular_component_unknown|	GO:0005575|	unknown cellular components|	biological_process_unknown|	GO:0008150|	unknown biological processes|	molecular_function_unknown|	GO:0003674|	unknown molecular functions|
Cpa_SRR_000113	INTRONIC	evm.model.supercontig_1.13	334456	336126	LG9	supercontig_1	334787	334803	17	6	2.83	TTTTTC TTTTTC TTTTT	PF03016	PTHR11062	KOG1021	X	X	AT2G28110.1	FRA8	Exostosin family protein	Cpa_SRR_000113	1	333	59.8	59.5	AGTCCACCGCCATCCAATC	AAGAAGTCCGCCTCGTACG	evm.model.supercontig_1.13	Golgi apparatus|	GO:0005794|	Golgi apparatus|	secondary cell wall biogenesis|glucuronoxylan biosynthetic process|metabolic process|	GO:0009834|GO:0010417|GO:0008152|	other cellular processes|other metabolic processes|	glucuronosyltransferase activity|	GO:0015020|	transferase activity|
Cpa_SRR_000114	INTRONIC	evm.model.supercontig_1.13	334456	336126	LG9	supercontig_1	335250	335263	14	5	2.8	TTGTC TTGTC TTGT	PF03016	PTHR11062	KOG1021	X	X	AT2G28110.1	FRA8	Exostosin family protein	Cpa_SRR_000114	1	272	58.9	58.9	TCACGCCATGGTTAGGCA	TGCTTTCGGTCGGGATGT	evm.model.supercontig_1.13	Golgi apparatus|	GO:0005794|	Golgi apparatus|	secondary cell wall biogenesis|glucuronoxylan biosynthetic process|metabolic process|	GO:0009834|GO:0010417|GO:0008152|	other cellular processes|other metabolic processes|	glucuronosyltransferase activity|	GO:0015020|	transferase activity|
Cpa_SRR_000115	INTRONIC	evm.model.supercontig_1.14	355686	356942	LG9	supercontig_1	356131	356147	17	6	2.83	ATATGT ATATGT ATATG	PF00722,PF06955	X	X	2.4.1.207	K08235	AT2G36870.1	XTH32	xyloglucan endotransglucosylase/hydrolase 32	Cpa_SRR_000115	1	299	58.6	60.3	TGGCATCACTCTTCCTTGGA	CGTCGGCAGGGAAGTCAAA	evm.model.supercontig_1.14	apoplast|cell wall|endomembrane system|	GO:0048046|GO:0005618|GO:0012505|	extracellular|cell wall|other cellular components|	metabolic process|carbohydrate metabolic process|cellular glucan metabolic process|	GO:0008152|GO:0005975|GO:0006073|	other metabolic processes|other cellular processes|	hydrolase activity, acting on glycosyl bonds|hydrolase activity, hydrolyzing O-glycosyl compounds|xyloglucan:xyloglucosyl transferase activity|	GO:0016798|GO:0004553|GO:0016762|	hydrolase activity|transferase activity|
Cpa_SRR_000116	INTRONIC	evm.model.supercontig_1.14	355686	356942	LG9	supercontig_1	356736	356748	13	2	6.5	AT AT AT AT AT AT A	PF00722,PF06955	X	X	2.4.1.207	K08235	AT2G36870.1	XTH32	xyloglucan endotransglucosylase/hydrolase 32	Cpa_SRR_000116	1	292	59.8	59.7	CCAGCAGTATAACCGGGTTGA	AATCGTTGGGGTCCTCAGC	evm.model.supercontig_1.14	apoplast|cell wall|endomembrane system|	GO:0048046|GO:0005618|GO:0012505|	extracellular|cell wall|other cellular components|	metabolic process|carbohydrate metabolic process|cellular glucan metabolic process|	GO:0008152|GO:0005975|GO:0006073|	other metabolic processes|other cellular processes|	hydrolase activity, acting on glycosyl bonds|hydrolase activity, hydrolyzing O-glycosyl compounds|xyloglucan:xyloglucosyl transferase activity|	GO:0016798|GO:0004553|GO:0016762|	hydrolase activity|transferase activity|
Cpa_SRR_000117	EXONIC	evm.model.supercontig_1.15	381162	384952	LG9	supercontig_1	381185	381199	15	6	2.5	AAAGCC AAAGCC AAA	PF03357	PTHR10476	KOG3229	X	K12193	AT5G22950.1	VPS24.1	SNF7 family protein	Cpa_SRR_000117	1	318	58.9	59.8	ACGAAGACTTGACCCGGTT	CCTCGGATCTGGCGTTCAA	evm.model.supercontig_1.15	ESCRT III complex|	GO:0000815|	other membranes|other cytoplasmic components|other intracellular components|	vesicle-mediated transport|	GO:0016192|	transport|other cellular processes|	X	X	X
Cpa_SRR_000118	INTRONIC	evm.model.supercontig_1.16	389017	391341	LG9	supercontig_1	389312	389325	14	2	7	TA TA TA TA TA TA TA	PF00450	PTHR11802	KOG1282	3.4.16.5	K13289	AT3G45010.1	scpl48	serine carboxypeptidase-like 48	Cpa_SRR_000118	1	330	59.7	59.0	CCTTGACGGCCTCCATGAA	CGCCAATTCACTGCTGCA	evm.model.supercontig_1.16	X	X	X	proteolysis|	GO:0006508|	protein metabolism|	serine-type carboxypeptidase activity|	GO:0004185|	hydrolase activity|
Cpa_SRR_000119	EXONIC	evm.model.supercontig_1.19	407303	411175	LG9	supercontig_1	407342	407353	12	3	4	TCA TCA TCA TCA	PF00005	PTHR19241	X	X	X	AT2G28070.1	X	ABC-2 type transporter family protein	Cpa_SRR_000119	1	342	57.2	58.1	TTCAGATTGTTGGAGAGCGT	GGTGGTCGCAGCATTGAT	evm.model.supercontig_1.19	plasma membrane|	GO:0005886|	plasma membrane|	transmembrane transport|ATP catabolic process|	GO:0055085|GO:0006200|	transport|other cellular processes|other metabolic processes|	ATPase activity, coupled to transmembrane movement of substances|	GO:0042626|	hydrolase activity|transporter activity|
Cpa_SRR_000120	INTRONIC	evm.model.supercontig_1.24	461843	468283	LG9	supercontig_1	464055	464070	16	6	2.67	TTTTTC TTTTTC TTTT	X	PTHR13205	X	2.7.1.108	K00902	AT3G45040.1	X	phosphatidate cytidylyltransferase family protein	Cpa_SRR_000120	1	314	61.9	59.9	ATAGTTCCCCCTGGCCTCCT	GCTCCCATATGCCACGTGA	evm.model.supercontig_1.24	membrane|	GO:0016020|	other membranes|	phosphorylation|phospholipid biosynthetic process|	GO:0016310|GO:0008654|	other cellular processes|other metabolic processes|	phosphatidate cytidylyltransferase activity|dolichol kinase activity|	GO:0004605|GO:0004168|	transferase activity|kinase activity|
Cpa_SRR_000121	INTRONIC	evm.model.supercontig_1.24	461843	468283	LG9	supercontig_1	465577	465594	18	2	9	AT AT AT AT AT AT AT AT AT	X	PTHR13205	X	2.7.1.108	K00902	AT3G45040.1	X	phosphatidate cytidylyltransferase family protein	Cpa_SRR_000121	0	X	X	X	X	X	evm.model.supercontig_1.24	membrane|	GO:0016020|	other membranes|	phosphorylation|phospholipid biosynthetic process|	GO:0016310|GO:0008654|	other cellular processes|other metabolic processes|	phosphatidate cytidylyltransferase activity|dolichol kinase activity|	GO:0004605|GO:0004168|	transferase activity|kinase activity|
Cpa_SRR_000122	INTRONIC	evm.model.supercontig_1.25	468597	471850	LG9	supercontig_1	470385	470400	16	4	4	TTTA TTTA TTTA TTTA	X	PTHR13205	X	X	X	AT3G45040.1	X	phosphatidate cytidylyltransferase family protein	Cpa_SRR_000122	1	331	58.3	57.7	TTCTGGGTGGGAAAGGCA	ACTGTCCATGCAAACTGTCA	evm.model.supercontig_1.25	membrane|	GO:0016020|	other membranes|	phosphorylation|phospholipid biosynthetic process|	GO:0016310|GO:0008654|	other cellular processes|other metabolic processes|	phosphatidate cytidylyltransferase activity|dolichol kinase activity|	GO:0004605|GO:0004168|	transferase activity|kinase activity|
Cpa_SRR_000123	INTRONIC	evm.model.supercontig_1.25	468597	471850	LG9	supercontig_1	471591	471602	12	3	4	ATG ATG ATG ATG	X	PTHR13205	X	X	X	AT3G45040.1	X	phosphatidate cytidylyltransferase family protein	Cpa_SRR_000123	0	X	X	X	X	X	evm.model.supercontig_1.25	membrane|	GO:0016020|	other membranes|	phosphorylation|phospholipid biosynthetic process|	GO:0016310|GO:0008654|	other cellular processes|other metabolic processes|	phosphatidate cytidylyltransferase activity|dolichol kinase activity|	GO:0004605|GO:0004168|	transferase activity|kinase activity|
Cpa_SRR_000124	EXONIC	evm.model.supercontig_1.26	474838	478638	LG9	supercontig_1	478582	478593	12	3	4	AGC AGC AGC AGC	PF00005	PTHR19211	KOG0927	X	K06185	AT5G60790.1	GCN1	ABC transporter family protein	Cpa_SRR_000124	1	270	59.0	59.7	CCACATCACCAAACCGCAA	TTCGGACGCGAGCAAGAA	evm.model.supercontig_1.26	plasma membrane|	GO:0005886|	plasma membrane|	transport|	GO:0006810|	transport|	transporter activity|	GO:0005215|	transporter activity|
Cpa_SRR_000125	EXONIC	evm.model.supercontig_1.28	562186	563357	LG9	supercontig_1	562821	562839	19	3	6.33	CCT CCT CCT CCT CCT CCT C	X	X	X	X	X	AT1G68440.1	X	X	Cpa_SRR_000125	1	298	59.9	59.7	AGAAGAGGTCCCCGAAGCT	GTCGACCGTTCTCTGCCTT	evm.model.supercontig_1.28	cellular_component_unknown|	GO:0005575|	unknown cellular components|	biological_process_unknown|	GO:0008150|	unknown biological processes|	molecular_function_unknown|	GO:0003674|	unknown molecular functions|
Cpa_SRR_000126	EXONIC	evm.model.supercontig_1.29	572889	573437	LG9	supercontig_1	573039	573050	12	3	4	ATT ATT ATT ATT	PF05678	X	X	X	X	AT1G68450.1	X	VQ motif-containing protein	Cpa_SRR_000126	1	285	60.6	58.1	AAAACAGGGCGTGGAGAGC	ACACACCCAAGCTCGAGA	evm.model.supercontig_1.29	chloroplast|	GO:0009507|	chloroplast|	biological_process_unknown|	GO:0008150|	unknown biological processes|	molecular_function_unknown|	GO:0003674|	unknown molecular functions|
Cpa_SRR_000127	EXONIC	evm.model.supercontig_1.30	591084	592196	LG9	supercontig_1	591119	591134	16	3	5.33	TCA TCA TCA TCA TCA T	PF01715	PTHR11088	KOG1384	X	K10760	AT1G68460.1	IPT1	isopentenyltransferase 1	Cpa_SRR_000127	1	287	60.2	60.2	CACAGCTCACCCAAACCCA	ACCAGTGGCTCCGAGAAGA	evm.model.supercontig_1.30	chloroplast|plastid|	GO:0009507|GO:0009536|	chloroplast|plastid|	cytokinin biosynthetic process|metabolic process|secondary growth|	GO:0009691|GO:0008152|GO:0080117|	other cellular processes|other metabolic processes|other biological processes|	ATP dimethylallyltransferase activity|ADP dimethylallyltransferase activity|AMP dimethylallyltransferase activity|	GO:0052622|GO:0052623|GO:0009824|	transferase activity|
Cpa_SRR_000128	INTRONIC	evm.model.supercontig_1.32	693601	697549	LG9	supercontig_1	694058	694073	16	2	8	AT AT AT AT AT AT AT AT	PF12146	PTHR11614	X	X	X	AT1G77420.1	X	alpha/beta-Hydrolases superfamily protein	Cpa_SRR_000128	1	314	59.8	59.0	ACTTTTTAGCGCCGTGTTCG	CCACTAACCAACCCCAAAGC	evm.model.supercontig_1.32	X	X	X	metabolic process|	GO:0008152|	other metabolic processes|	hydrolase activity|	GO:0016787|	hydrolase activity|
Cpa_SRR_000129	INTRONIC	evm.model.supercontig_1.33	705658	710739	LG9	supercontig_1	710293	710307	15	6	2.5	TTTTTG TTTTTG TTT	PF03398	PTHR12161	X	X	X	AT1G25420.1	X	Regulator of Vps4 activity in the MVB pathway protein	Cpa_SRR_000129	1	272	57.8	59.5	TGCTGCTTGGCTCTAATAATCA	TGCCAAGTCGCCTCACAA	evm.model.supercontig_1.33	endomembrane system|	GO:0012505|	other cellular components|	biological_process_unknown|	GO:0008150|	unknown biological processes|	X	X	X
Cpa_SRR_000130	INTRONIC	evm.model.supercontig_1.34	740279	743834	LG9	supercontig_1	742952	742963	12	3	4	TCA TCA TCA TCA	PF00828	PTHR12934	KOG0846	X	K02876	AT3G25920.1	RPL15	ribosomal protein L15	Cpa_SRR_000130	1	302	58.7	60.0	AAACCCAGGCCTGTGTGA	TCGGCGGTCTGTGTTGTAC	evm.model.supercontig_1.34	chloroplast|chloroplast stroma|plastid large ribosomal subunit|	GO:0009507|GO:0009570|GO:0000311|	chloroplast|plastid|other cytoplasmic components|other intracellular components|ribosome|	translation|	GO:0006412|	protein metabolism|other cellular processes|other metabolic processes|	structural constituent of ribosome|	GO:0003735|	structural molecule activity|
Cpa_SRR_000131	INTRONIC	evm.model.supercontig_1.37	776017	776759	LG9	supercontig_1	776548	776568	21	5	4.2	AGAAA AGAAA AGAAA AGAAA A	PF12338,PF00101	X	X	4.1.1.39	K01602	AT1G67090.1	RBCS1A	ribulose bisphosphate carboxylase small chain 1A	Cpa_SRR_000131	1	273	57.6	60.3	TCGGTTAGAGAAGGCAGGT	CGCACCCTTTACTGGCCTT	evm.model.supercontig_1.37	apoplast|cytosolic ribosome|thylakoid|thylakoid lumen|chloroplast thylakoid membrane|chloroplast stroma|chloroplast envelope|chloroplast ribulose bisphosphate carboxylase complex|chloroplast|	GO:0048046|GO:0022626|GO:0009579|GO:0031977|GO:0009535|GO:0009570|GO:0009941|GO:0009573|GO:0009507|	extracellular|cytosol|ribosome|other cytoplasmic components|other intracellular components|plastid|chloroplast|other membranes|	response to red light|response to cold|response to far red light|carbon fixation|response to blue light|	GO:0010114|GO:0009409|GO:0010218|GO:0015977|GO:0009637|	response to abiotic or biotic stimulus|response to stress|other metabolic processes|	ribulose-bisphosphate carboxylase activity|copper ion binding|	GO:0016984|GO:0005507|	other enzyme activity|other binding|
Cpa_SRR_000132	INTRONIC	evm.model.supercontig_1.38	783170	783943	LG9	supercontig_1	783741	783755	15	2	7.5	TG TG TG TG TG TG TG T	PF12338,PF00101	X	X	4.1.1.39	K01602	AT1G67090.1	RBCS1A	ribulose bisphosphate carboxylase small chain 1A	Cpa_SRR_000132	1	264	59.6	60.1	TCGGTTAGAGGAGGCAGGT	AATCCTCCGCAGCTTTCCC	evm.model.supercontig_1.38	apoplast|cytosolic ribosome|thylakoid|thylakoid lumen|chloroplast thylakoid membrane|chloroplast stroma|chloroplast envelope|chloroplast ribulose bisphosphate carboxylase complex|chloroplast|	GO:0048046|GO:0022626|GO:0009579|GO:0031977|GO:0009535|GO:0009570|GO:0009941|GO:0009573|GO:0009507|	extracellular|cytosol|ribosome|other cytoplasmic components|other intracellular components|plastid|chloroplast|other membranes|	response to red light|response to cold|response to far red light|carbon fixation|response to blue light|	GO:0010114|GO:0009409|GO:0010218|GO:0015977|GO:0009637|	response to abiotic or biotic stimulus|response to stress|other metabolic processes|	ribulose-bisphosphate carboxylase activity|copper ion binding|	GO:0016984|GO:0005507|	other enzyme activity|other binding|
Cpa_SRR_000133	INTRONIC	evm.model.supercontig_1.39	787850	794212	LG9	supercontig_1	788545	788556	12	2	6	GT GT GT GT GT GT	PF06749	X	X	X	X	AT1G13380.1	X	Protein of unknown function (DUF1218)	Cpa_SRR_000133	1	300	60.3	59.4	ACCGGTCGTCTCTTCTCAGT	TGCCAGAAGACATCATTCGGA	evm.model.supercontig_1.39	endomembrane system|	GO:0012505|	other cellular components|	biological_process_unknown|	GO:0008150|	unknown biological processes|	molecular_function_unknown|	GO:0003674|	unknown molecular functions|
Cpa_SRR_000134	INTRONIC	evm.model.supercontig_1.39	787850	794212	LG9	supercontig_1	791508	791524	17	2	8.5	TA TA TA TA TA TA TA TA T	PF06749	X	X	X	X	AT1G13380.1	X	Protein of unknown function (DUF1218)	Cpa_SRR_000134	1	321	59.4	59.7	TGAGTCATCTGGTCATGGATCTC	GGAAACCTCGGACATGCCT	evm.model.supercontig_1.39	endomembrane system|	GO:0012505|	other cellular components|	biological_process_unknown|	GO:0008150|	unknown biological processes|	molecular_function_unknown|	GO:0003674|	unknown molecular functions|
Cpa_SRR_000135	INTRONIC	evm.model.supercontig_1.39	787850	794212	LG9	supercontig_1	791533	791544	12	3	4	GAA GAA GAA GAA	PF06749	X	X	X	X	AT1G13380.1	X	Protein of unknown function (DUF1218)	Cpa_SRR_000135	1	321	59.4	59.7	TGAGTCATCTGGTCATGGATCTC	GGAAACCTCGGACATGCCT	evm.model.supercontig_1.39	endomembrane system|	GO:0012505|	other cellular components|	biological_process_unknown|	GO:0008150|	unknown biological processes|	molecular_function_unknown|	GO:0003674|	unknown molecular functions|
Cpa_SRR_000136	EXONIC	evm.model.supercontig_1.40	800407	801184	LG9	supercontig_1	800427	800446	20	6	3.33	TTCTTT TTCTTT TTCTTT TT	X	X	X	X	X	X	X	X	Cpa_SRR_000136	1	349	60.0	59.9	AGGCTTGGGTCGGGAGTAT	CCCCAACCCTAGCTGCAAA	X	X	X	X	X	X	X	X	X	X
Cpa_SRR_000137	INTRONIC	evm.model.supercontig_1.42	828796	829510	LG9	supercontig_1	829031	829051	21	2	10.5	AT AT AT AT AT AT AT AT AT AT A	PF03195	X	X	X	X	AT1G68510.1	LBD42	LOB domain-containing protein 42	Cpa_SRR_000137	1	296	60.2	60.4	TCTCCTTCAAGCCGGTCCT	AATCATGTGCGGCGCTGA	evm.model.supercontig_1.42	X	X	X	biological_process_unknown|	GO:0008150|	unknown biological processes|	X	X	X
Cpa_SRR_000138	INTRONIC	evm.model.supercontig_1.43	833543	835294	LG9	supercontig_1	834004	834018	15	5	3	CAAAA CAAAA CAAAA	PF00249	PTHR10641	X	X	K09422	AT1G69560.1	MYB105	myb domain protein 105	Cpa_SRR_000138	1	287	59.6	59.5	CCCAAACTCTGCTCTGCCT	ATCAAGGGAGGAGGGGGTT	evm.model.supercontig_1.43	X	X	X	organ boundary specification between lateral organs and the meristem|regulation of transcription, DNA-dependent|	GO:0010199|GO:0006355|	developmental processes|other cellular processes|other metabolic processes|	sequence-specific DNA binding transcription factor activity|	GO:0003700|	transcription factor activity|DNA or RNA binding|
Cpa_SRR_000139	EXONIC	evm.model.supercontig_1.43	833543	835294	LG9	supercontig_1	834510	834525	16	3	5.33	TTC TTC TTC TTC TTC T	PF00249	PTHR10641	X	X	K09422	AT1G69560.1	MYB105	myb domain protein 105	Cpa_SRR_000139	1	318	58.7	58.9	GCCTTGCTATCATTGCCCAT	GGGGCTCCTCTGTGTTCTT	evm.model.supercontig_1.43	X	X	X	organ boundary specification between lateral organs and the meristem|regulation of transcription, DNA-dependent|	GO:0010199|GO:0006355|	developmental processes|other cellular processes|other metabolic processes|	sequence-specific DNA binding transcription factor activity|	GO:0003700|	transcription factor activity|DNA or RNA binding|
Cpa_SRR_000140	INTRONIC	evm.model.supercontig_1.43	833543	835294	LG9	supercontig_1	834666	834696	31	2	15.5	AT AT AT AT AT AT AT AT AT AT AT AT AT AT AT A	PF00249	PTHR10641	X	X	K09422	AT1G69560.1	MYB105	myb domain protein 105	Cpa_SRR_000140	1	318	58.7	58.9	GCCTTGCTATCATTGCCCAT	GGGGCTCCTCTGTGTTCTT	evm.model.supercontig_1.43	X	X	X	organ boundary specification between lateral organs and the meristem|regulation of transcription, DNA-dependent|	GO:0010199|GO:0006355|	developmental processes|other cellular processes|other metabolic processes|	sequence-specific DNA binding transcription factor activity|	GO:0003700|	transcription factor activity|DNA or RNA binding|
Cpa_SRR_000141	EXONIC	evm.model.supercontig_1.44	845239	846099	LG9	supercontig_1	845889	845903	15	5	3	AGAGA AGAGA AGAGA	PF02536	PTHR13068:SF7	X	X	X	AT2G03050.1	EMB93	Mitochondrial transcription termination factor family protein	Cpa_SRR_000141	0	X	X	X	X	X	evm.model.supercontig_1.44	chloroplast|	GO:0009507|	chloroplast|	cellular response to singlet oxygen|embryo development ending in seed dormancy|	GO:0071452|GO:0009793|	response to stress|other cellular processes|developmental processes|	molecular_function_unknown|	GO:0003674|	unknown molecular functions|
Cpa_SRR_000142	INTRONIC	evm.model.supercontig_1.45	847938	852520	LG9	supercontig_1	848785	848802	18	2	9	CT CT CT CT CT CT CT CT CT	PF00319	PTHR11945	KOG0014	X	X	AT2G03060.2	AGL30	AGAMOUS-like 30	Cpa_SRR_000142	1	292	60.1	59.5	GCAGAGCATTCCACATCCCT	ACTCTTCAACCTGGTGCAAGA	evm.model.supercontig_1.45	X	X	X	pollen development|regulation of transcription, DNA-dependent|	GO:0009555|GO:0006355|	developmental processes|other cellular processes|other metabolic processes|	DNA binding|sequence-specific DNA binding transcription factor activity|	GO:0003677|GO:0003700|	DNA or RNA binding|transcription factor activity|
Cpa_SRR_000143	INTRONIC	evm.model.supercontig_1.45	847938	852520	LG9	supercontig_1	852284	852296	13	2	6.5	AG AG AG AG AG AG A	PF00319	PTHR11945	KOG0014	X	X	AT2G03060.2	AGL30	AGAMOUS-like 30	Cpa_SRR_000143	1	338	59.6	60.0	ACCGAGCAAGTTGAAGAGAAGA	TGGGCGGGTGTGTTGTTT	evm.model.supercontig_1.45	X	X	X	pollen development|regulation of transcription, DNA-dependent|	GO:0009555|GO:0006355|	developmental processes|other cellular processes|other metabolic processes|	DNA binding|sequence-specific DNA binding transcription factor activity|	GO:0003677|GO:0003700|	DNA or RNA binding|transcription factor activity|
Cpa_SRR_000144	INTRONIC	evm.model.supercontig_1.48	928478	929275	LG9	supercontig_1	929005	929019	15	2	7.5	AC AC AC AC AC AC AC A	PF02365	X	X	X	X	AT1G69490.1	NAP	NAC-like, activated by AP3/PI	Cpa_SRR_000144	1	349	60.3	59.4	TGGGTCGCACTCCATTTGG	TCCAACTCCAATCTTCCTCCTG	evm.model.supercontig_1.48	nucleus|	GO:0005634|	nucleus|	leaf senescence|multicellular organismal development|regulation of transcription, DNA-dependent|flower development|multidimensional cell growth|	GO:0010150|GO:0007275|GO:0006355|GO:0009908|GO:0009825|	developmental processes|other cellular processes|other metabolic processes|	sequence-specific DNA binding transcription factor activity|	GO:0003700|	transcription factor activity|
Cpa_SRR_000145	INTRONIC	evm.model.supercontig_1.48	928478	929275	LG9	supercontig_1	929019	929036	18	2	9	AT AT AT AT AT AT AT AT AT	PF02365	X	X	X	X	AT1G69490.1	NAP	NAC-like, activated by AP3/PI	Cpa_SRR_000145	1	349	60.3	59.4	TGGGTCGCACTCCATTTGG	TCCAACTCCAATCTTCCTCCTG	evm.model.supercontig_1.48	nucleus|	GO:0005634|	nucleus|	leaf senescence|multicellular organismal development|regulation of transcription, DNA-dependent|flower development|multidimensional cell growth|	GO:0010150|GO:0007275|GO:0006355|GO:0009908|GO:0009825|	developmental processes|other cellular processes|other metabolic processes|	sequence-specific DNA binding transcription factor activity|	GO:0003700|	transcription factor activity|
Cpa_SRR_000146	EXONIC	evm.model.supercontig_1.49	931410	932627	LG9	supercontig_1	931506	931519	14	3	4.67	GCT GCT GCT GCT GC	PF00856	PTHR12197	X	X	X	AT1G26760.1	SDG35	SET domain protein 35	Cpa_SRR_000146	1	288	57.3	59.0	ACCTGTTGATTGCTCGGTT	TGTGGGCAGTGATGAGAGG	evm.model.supercontig_1.49	X	X	X	biological_process_unknown|	GO:0008150|	unknown biological processes|	binding|	GO:0005488|	other binding|
Cpa_SRR_000147	INTRONIC	evm.model.supercontig_1.55	1083677	1085181	LG9	supercontig_1	1083955	1083969	15	5	3	AAATT AAATT AAATT	X	PTHR10641	X	X	X	AT3G01140.1	MYB106	myb domain protein 106	Cpa_SRR_000147	0	X	X	X	X	X	evm.model.supercontig_1.55	X	X	X	trichome branching|regulation of transcription, DNA-dependent|	GO:0010091|GO:0006355|	developmental processes|other cellular processes|cell organization and biogenesis|other metabolic processes|	sequence-specific DNA binding transcription factor activity|	GO:0003700|	transcription factor activity|DNA or RNA binding|
Cpa_SRR_000148	INTRONIC	evm.model.supercontig_1.59	1109146	1112801	LG9	supercontig_1	1112156	1112170	15	2	7.5	AT AT AT AT AT AT AT A	PF03105,PF03124	PTHR10783	KOG1162	X	X	AT1G14040.1	X	EXS (ERD1/XPR1/SYG1) family protein	Cpa_SRR_000148	1	329	60.0	60.0	GAGCTGGTCTTATCGCCCTAC	CTCGTTTGGCTTCCGAGGT	evm.model.supercontig_1.59	integral to membrane|	GO:0016021|	other membranes|	X	X	X	X	X	X
Cpa_SRR_000149	INTRONIC	evm.model.supercontig_1.60	1190112	1194638	LG9	supercontig_1	1192564	1192576	13	4	3.25	TTTA TTTA TTTA T	PF01105	PTHR22811	KOG1691	X	X	AT1G26690.1	X	emp24/gp25L/p24 family/GOLD family protein	Cpa_SRR_000149	1	262	59.3	59.6	TAACGGCCGCACTTGGAT	CAGCCTTTTCCCAGTCCGA	evm.model.supercontig_1.60	endomembrane system|integral to membrane|	GO:0012505|GO:0016021|	other cellular components|other membranes|	intracellular protein transport|transmembrane transport|	GO:0006886|GO:0055085|	transport|other cellular processes|	protein transmembrane transporter activity|	GO:0008320|	transporter activity|
Cpa_SRR_000150	INTRONIC	evm.model.supercontig_1.62	1198818	1201522	LG9	supercontig_1	1199872	1199891	20	5	4	AAAAG AAAAG AAAAG AAAAG	PF00023	PTHR23257	KOG4214	X	X	AT1G14000.1	VIK	VH1-interacting kinase	Cpa_SRR_000150	1	350	59.4	60.2	TGATGGCGACTGGAGTTCC	GCCCCCTCTTCCAAACAAGT	evm.model.supercontig_1.62	X	X	X	protein phosphorylation|leaf vascular tissue pattern formation|auxin mediated signaling pathway|brassinosteroid mediated signaling pathway|	GO:0006468|GO:0010305|GO:0009734|GO:0009742|	protein metabolism|other cellular processes|other metabolic processes|developmental processes|signal transduction|	protein binding|protein serine/threonine/tyrosine kinase activity|protein kinase activity|ATP binding|	GO:0005515|GO:0004712|GO:0004672|GO:0005524|	protein binding|kinase activity|transferase activity|nucleotide binding|
Cpa_SRR_000151	INTRONIC	evm.model.supercontig_1.63	1202414	1207079	LG9	supercontig_1	1204032	1204049	18	3	6	GAA GAA GAA GAA GAA GAA	X	X	X	X	X	AT1G13990.1	X	X	Cpa_SRR_000151	1	268	59.1	60.3	ATGTAGCGCCCGGGAAAT	CCTTTTGATCTCAGCCGTCCA	evm.model.supercontig_1.63	chloroplast|	GO:0009507|	chloroplast|	biological_process_unknown|	GO:0008150|	unknown biological processes|	molecular_function_unknown|	GO:0003674|	unknown molecular functions|
Cpa_SRR_000152	EXONIC	evm.model.supercontig_1.68	1283681	1286440	LG9	supercontig_1	1285647	1285661	15	6	2.5	CTCATC CTCATC CTC	PF08699,PF02170,PF02171	PTHR22891	KOG1041	X	X	AT1G69440.1	AGO7	Argonaute family protein	Cpa_SRR_000152	1	276	59.6	59.6	GCAGAGACAAGTGTGGGAGT	TGCAGGCCAGTTCATGCT	evm.model.supercontig_1.68	cellular_component_unknown|	GO:0005575|	unknown cellular components|	gene silencing by miRNA|regulation of development, heterochronic|production of ta-siRNAs involved in RNA interference|production of lsiRNA involved in RNA interference|vegetative phase change|	GO:0035195|GO:0040034|GO:0010267|GO:0010599|GO:0010050|	other cellular processes|other metabolic processes|other biological processes|developmental processes|	nucleic acid binding|	GO:0003676|	nucleic acid binding|
Cpa_SRR_000153	INTRONIC	evm.model.supercontig_1.79	1505419	1513015	LG9	supercontig_1	1511131	1511142	12	3	4	TTC TTC TTC TTC	PF00400	PTHR10971	KOG1036	X	K02180	AT1G69400.1	X	Transducin/WD40 repeat-like superfamily protein	Cpa_SRR_000153	1	272	59.1	58.6	TGAGTCGTTGGGTTATCACTGA	TGTCAAGAAGCCTGTCCTGA	evm.model.supercontig_1.79	CUL4 RING ubiquitin ligase complex|	GO:0080008|	other intracellular components|	X	X	X	nucleotide binding|	GO:0000166|	nucleotide binding|
Cpa_SRR_000154	INTRONIC	evm.model.supercontig_1.87	1597472	1605397	LG9	supercontig_1	1598831	1598844	14	3	4.67	AAG AAG AAG AAG AA	PF02151,PF08755	X	X	X	X	AT2G03390.1	X	uvrB/uvrC motif-containing protein	Cpa_SRR_000154	1	286	59.0	57.5	CAGGAGTAGTCATCTTCTTCCCA	CCAAGTTGGGGGAAGTGTT	evm.model.supercontig_1.87	chloroplast|	GO:0009507|	chloroplast|	nucleotide-excision repair|	GO:0006289|	response to stress|DNA or RNA metabolism|other cellular processes|	nuclease activity|DNA binding|	GO:0004518|GO:0003677|	hydrolase activity|DNA or RNA binding|
Cpa_SRR_000155	INTRONIC	evm.model.supercontig_1.88	1607463	1615486	LG9	supercontig_1	1612263	1612274	12	3	4	TTA TTA TTA TTA	PF01661	PTHR11106	KOG2633	X	X	AT1G69340.1	X	appr-1-p processing enzyme family protein	Cpa_SRR_000155	0	X	X	X	X	X	evm.model.supercontig_1.88	X	X	X	biological_process_unknown|	GO:0008150|	unknown biological processes|	molecular_function_unknown|	GO:0003674|	unknown molecular functions|
Cpa_SRR_000156	INTRONIC	evm.model.supercontig_1.88	1607463	1615486	LG9	supercontig_1	1613490	1613504	15	3	5	TTA TTA TTA TTA TTA	PF01661	PTHR11106	KOG2633	X	X	AT1G69340.1	X	appr-1-p processing enzyme family protein	Cpa_SRR_000156	1	274	57.6	59.0	AAGCTCCGATGGTAGGCT	CCCTCCATTTCAACCTCCCT	evm.model.supercontig_1.88	X	X	X	biological_process_unknown|	GO:0008150|	unknown biological processes|	molecular_function_unknown|	GO:0003674|	unknown molecular functions|
Cpa_SRR_000157	INTRONIC	evm.model.supercontig_1.93	1648244	1649900	LG9	supercontig_1	1649654	1649672	19	3	6.33	AAG AAG AAG AAG AAG AAG A	X	X	X	X	X	AT2G03420.1	X	X	Cpa_SRR_000157	1	253	59.1	59.7	CCCAACATACCCTGAGAGCA	ACTCCTGCGCAACTCTCTG	evm.model.supercontig_1.93	X	X	X	biological_process_unknown|	GO:0008150|	unknown biological processes|	molecular_function_unknown|	GO:0003674|	unknown molecular functions|
Cpa_SRR_000158	EXONIC	evm.model.supercontig_1.99	1677336	1678564	LG9	supercontig_1	1678503	1678514	12	3	4	GCA GCA GCA GCA	PF03763	X	X	X	X	AT1G13920.1	X	Remorin family protein	Cpa_SRR_000158	1	314	58.5	59.4	GTTCAGGACCCTCACCAGT	TGAGCCTAGCAGTGACACG	evm.model.supercontig_1.99	cellular_component_unknown|	GO:0005575|	unknown cellular components|	biological_process_unknown|	GO:0008150|	unknown biological processes|	DNA binding|	GO:0003677|	DNA or RNA binding|
Cpa_SRR_000159	INTRONIC	evm.model.supercontig_1.101	1683765	1688292	LG9	supercontig_1	1683882	1683895	14	5	2.8	TTTTA TTTTA TTTT	PF08263,PF00560	PTHR23258	X	X	X	AT5G61240.1	X	Leucine-rich repeat (LRR) family protein	Cpa_SRR_000159	1	319	59.6	58.2	CGTCGCGCTCACTAAAACC	AGAAAATGGCGGGAGGGA	evm.model.supercontig_1.101	Golgi apparatus|	GO:0005794|	Golgi apparatus|	signal transduction|	GO:0007165|	signal transduction|	X	X	X
Cpa_SRR_000160	INTRONIC	evm.model.supercontig_1.101	1683765	1688292	LG9	supercontig_1	1684366	1684379	14	5	2.8	AATTT AATTT AATT	PF08263,PF00560	PTHR23258	X	X	X	AT5G61240.1	X	Leucine-rich repeat (LRR) family protein	Cpa_SRR_000160	1	281	59.9	57.8	CGCGGTGTCAATAGTCGGA	TGCACAAGACAAACTACTCGT	evm.model.supercontig_1.101	Golgi apparatus|	GO:0005794|	Golgi apparatus|	signal transduction|	GO:0007165|	signal transduction|	X	X	X
Cpa_SRR_000161	INTRONIC	evm.model.supercontig_1.101	1683765	1688292	LG9	supercontig_1	1685321	1685337	17	2	8.5	TA TA TA TA TA TA TA TA T	PF08263,PF00560	PTHR23258	X	X	X	AT5G61240.1	X	Leucine-rich repeat (LRR) family protein	Cpa_SRR_000161	1	335	59.1	59.4	GACTGGTCCAATTCCTCCTCA	GGGAGGACATCTTGCAGCT	evm.model.supercontig_1.101	Golgi apparatus|	GO:0005794|	Golgi apparatus|	signal transduction|	GO:0007165|	signal transduction|	X	X	X
Cpa_SRR_000162	INTRONIC	evm.model.supercontig_1.102	1690543	1693028	LG9	supercontig_1	1691341	1691355	15	4	3.75	TTTC TTTC TTTC TTT	PF00149	PTHR22953	KOG1378	X	X	AT1G13900.1	X	Purple acid phosphatases superfamily protein	Cpa_SRR_000162	1	346	59.9	59.0	TGGGTGTTTGATGCGGTGA	TGAGCATATAACAAAACGCCACT	evm.model.supercontig_1.102	chloroplast|	GO:0009507|	chloroplast|	biological_process_unknown|metabolic process|dephosphorylation|	GO:0008150|GO:0008152|GO:0016311|	unknown biological processes|other metabolic processes|other cellular processes|	hydrolase activity|metal ion binding|protein serine/threonine phosphatase activity|acid phosphatase activity|	GO:0016787|GO:0046872|GO:0004722|GO:0003993|	hydrolase activity|other binding|
Cpa_SRR_000163	EXONIC	evm.model.supercontig_1.105	1717409	1718941	LG9	supercontig_1	1717931	1717946	16	3	5.33	AAT AAT AAT AAT AAT A	PF00096	PTHR11389	X	X	X	AT1G26610.1	X	C2H2-like zinc finger protein	Cpa_SRR_000163	1	298	58.6	59.3	ACAACACCAACTGCTCTGC	TGACCCATTTGCGACGGA	evm.model.supercontig_1.105	X	X	X	regulation of transcription, DNA-dependent|	GO:0006355|	other cellular processes|other metabolic processes|	zinc ion binding|nucleic acid binding|sequence-specific DNA binding transcription factor activity|	GO:0008270|GO:0003676|GO:0003700|	other binding|nucleic acid binding|transcription factor activity|
Cpa_SRR_000164	EXONIC	evm.model.supercontig_1.105	1717409	1718941	LG9	supercontig_1	1718906	1718927	22	3	7.33	GAA GAA GAA GAA GAA GAA GAA G	PF00096	PTHR11389	X	X	X	AT1G26610.1	X	C2H2-like zinc finger protein	Cpa_SRR_000164	1	278	58.9	60.2	ACGAGTGCCCATTCTGCT	GCCCACCGAGAAAACCCTT	evm.model.supercontig_1.105	X	X	X	regulation of transcription, DNA-dependent|	GO:0006355|	other cellular processes|other metabolic processes|	zinc ion binding|nucleic acid binding|sequence-specific DNA binding transcription factor activity|	GO:0008270|GO:0003676|GO:0003700|	other binding|nucleic acid binding|transcription factor activity|
Cpa_SRR_000165	EXONIC	evm.model.supercontig_1.106	1741853	1743590	LG9	supercontig_1	1742900	1742911	12	3	4	TGA TGA TGA TGA	X	X	X	X	X	AT1G26580.1	X	X	Cpa_SRR_000165	1	297	59.6	59.7	CGGGGTGCTCAGAATAGATGT	GTCTGCACTGCTAGCACCT	evm.model.supercontig_1.106	X	X	X	biological_process_unknown|	GO:0008150|	unknown biological processes|	molecular_function_unknown|	GO:0003674|	unknown molecular functions|
Cpa_SRR_000166	INTRONIC	evm.model.supercontig_1.109	1758092	1762229	LG9	supercontig_1	1759008	1759024	17	2	8.5	TA TA TA TA TA TA TA TA T	PF00232	PTHR10353	KOG0626	3.2.1.21	K01188	AT1G26560.1	BGLU40	beta glucosidase 40	Cpa_SRR_000166	1	256	58.8	59.2	CAGGTGAAAGAGGGGGTGT	TGCAGACTCGGGTGCTTT	evm.model.supercontig_1.109	apoplast|chloroplast|	GO:0048046|GO:0009507|	extracellular|chloroplast|	metabolic process|carbohydrate metabolic process|	GO:0008152|GO:0005975|	other metabolic processes|	cation binding|hydrolase activity, hydrolyzing O-glycosyl compounds|catalytic activity|	GO:0043169|GO:0004553|GO:0003824|	other binding|hydrolase activity|other enzyme activity|
Cpa_SRR_000167	INTRONIC	evm.model.supercontig_1.109	1758092	1762229	LG9	supercontig_1	1760453	1760467	15	4	3.75	TATG TATG TATG TAT	PF00232	PTHR10353	KOG0626	3.2.1.21	K01188	AT1G26560.1	BGLU40	beta glucosidase 40	Cpa_SRR_000167	1	310	58.7	59.1	GTGATCCACTCCTGCCTGA	TGATGTCGCAGTGGATCAGT	evm.model.supercontig_1.109	apoplast|chloroplast|	GO:0048046|GO:0009507|	extracellular|chloroplast|	metabolic process|carbohydrate metabolic process|	GO:0008152|GO:0005975|	other metabolic processes|	cation binding|hydrolase activity, hydrolyzing O-glycosyl compounds|catalytic activity|	GO:0043169|GO:0004553|GO:0003824|	other binding|hydrolase activity|other enzyme activity|
Cpa_SRR_000168	INTRONIC	evm.model.supercontig_1.109	1758092	1762229	LG9	supercontig_1	1760906	1760922	17	6	2.83	TATATG TATATG TATAT	PF00232	PTHR10353	KOG0626	3.2.1.21	K01188	AT1G26560.1	BGLU40	beta glucosidase 40	Cpa_SRR_000168	0	X	X	X	X	X	evm.model.supercontig_1.109	apoplast|chloroplast|	GO:0048046|GO:0009507|	extracellular|chloroplast|	metabolic process|carbohydrate metabolic process|	GO:0008152|GO:0005975|	other metabolic processes|	cation binding|hydrolase activity, hydrolyzing O-glycosyl compounds|catalytic activity|	GO:0043169|GO:0004553|GO:0003824|	other binding|hydrolase activity|other enzyme activity|
Cpa_SRR_000169	INTRONIC	evm.model.supercontig_1.109	1758092	1762229	LG9	supercontig_1	1761125	1761143	19	2	9.5	AT AT AT AT AT AT AT AT AT A	PF00232	PTHR10353	KOG0626	3.2.1.21	K01188	AT1G26560.1	BGLU40	beta glucosidase 40	Cpa_SRR_000169	1	250	59.2	58.4	AAACGGTGGGTCCTCTTCC	AATGACAGCTAAGCAGACAATGA	evm.model.supercontig_1.109	apoplast|chloroplast|	GO:0048046|GO:0009507|	extracellular|chloroplast|	metabolic process|carbohydrate metabolic process|	GO:0008152|GO:0005975|	other metabolic processes|	cation binding|hydrolase activity, hydrolyzing O-glycosyl compounds|catalytic activity|	GO:0043169|GO:0004553|GO:0003824|	other binding|hydrolase activity|other enzyme activity|
Cpa_SRR_000170	INTRONIC	evm.model.supercontig_1.109	1758092	1762229	LG9	supercontig_1	1761319	1761331	13	2	6.5	AC AC AC AC AC AC A	PF00232	PTHR10353	KOG0626	3.2.1.21	K01188	AT1G26560.1	BGLU40	beta glucosidase 40	Cpa_SRR_000170	1	267	57.2	57.4	AATCCAATTATCAACTTAGCCTCTG	ACATGTACAGGAATCTTTTTGCAT	evm.model.supercontig_1.109	apoplast|chloroplast|	GO:0048046|GO:0009507|	extracellular|chloroplast|	metabolic process|carbohydrate metabolic process|	GO:0008152|GO:0005975|	other metabolic processes|	cation binding|hydrolase activity, hydrolyzing O-glycosyl compounds|catalytic activity|	GO:0043169|GO:0004553|GO:0003824|	other binding|hydrolase activity|other enzyme activity|
Cpa_SRR_000171	INTRONIC	evm.model.supercontig_1.110	1769428	1772522	LG9	supercontig_1	1770532	1770545	14	2	7	AT AT AT AT AT AT AT	PF00232	PTHR10353	KOG0626	X	X	AT1G26560.1	BGLU40	beta glucosidase 40	Cpa_SRR_000171	1	350	60.3	60.2	GCCTGGTACTTGGAAAATGTTGG	GCAGGCAAAACAGGAGGGA	evm.model.supercontig_1.110	apoplast|chloroplast|	GO:0048046|GO:0009507|	extracellular|chloroplast|	metabolic process|carbohydrate metabolic process|	GO:0008152|GO:0005975|	other metabolic processes|	cation binding|hydrolase activity, hydrolyzing O-glycosyl compounds|catalytic activity|	GO:0043169|GO:0004553|GO:0003824|	other binding|hydrolase activity|other enzyme activity|
Cpa_SRR_000172	INTRONIC	evm.model.supercontig_1.110	1769428	1772522	LG9	supercontig_1	1772341	1772354	14	4	3.5	GATG GATG GATG GA	PF00232	PTHR10353	KOG0626	X	X	AT1G26560.1	BGLU40	beta glucosidase 40	Cpa_SRR_000172	1	301	60.0	59.3	CCTCTTTCACTGCTCCTTCGT	GCAGGGAGGAGTTGTTGAGA	evm.model.supercontig_1.110	apoplast|chloroplast|	GO:0048046|GO:0009507|	extracellular|chloroplast|	metabolic process|carbohydrate metabolic process|	GO:0008152|GO:0005975|	other metabolic processes|	cation binding|hydrolase activity, hydrolyzing O-glycosyl compounds|catalytic activity|	GO:0043169|GO:0004553|GO:0003824|	other binding|hydrolase activity|other enzyme activity|
Cpa_SRR_000173	EXONIC	evm.model.supercontig_1.115	1805189	1807627	LG9	supercontig_1	1806347	1806359	13	3	4.33	CCT CCT CCT CCT C	PF00244	PTHR18860	KOG0841	X	X	AT1G26480.1	GRF12	general regulatory factor 12	Cpa_SRR_000173	1	285	59.9	59.3	TGAGCTGACTGTGGAGGAGA	ACGGGCAGCATTACTCACA	evm.model.supercontig_1.115	X	X	X	X	X	X	protein phosphorylated amino acid binding|	GO:0045309|	protein binding|
Cpa_SRR_000174	EXONIC	evm.model.supercontig_1.116	1823270	1826051	LG9	supercontig_1	1823915	1823926	12	3	4	TTC TTC TTC TTC	X	PTHR11132	X	X	X	AT5G46110.4	APE2	Glucose-6-phosphate/phosphate translocator-related	Cpa_SRR_000174	1	283	58.6	59.7	ATGCCAAGCCCTCGAAGA	CCTGCATCAAAACACAACAAACC	evm.model.supercontig_1.116	chloroplast|chloroplast envelope|membrane|	GO:0009507|GO:0009941|GO:0016020|	chloroplast|plastid|other cytoplasmic components|other intracellular components|other membranes|	transmembrane transport|phosphoglycerate transport|ion transmembrane transport|triose phosphate transmembrane transport|photosynthetic acclimation|triose phosphate transport|	GO:0055085|GO:0015713|GO:0034220|GO:0035436|GO:0009643|GO:0015717|	transport|other cellular processes|response to abiotic or biotic stimulus|	triose-phosphate transmembrane transporter activity|antiporter activity|phosphoglycerate transmembrane transporter activity|	GO:0071917|GO:0015297|GO:0015120|	transporter activity|
Cpa_SRR_000175	INTRONIC	evm.model.supercontig_1.116	1823270	1826051	LG9	supercontig_1	1824233	1824248	16	2	8	CT CT CT CT CT CT CT CT	X	PTHR11132	X	X	X	AT5G46110.4	APE2	Glucose-6-phosphate/phosphate translocator-related	Cpa_SRR_000175	1	258	59.9	60.3	TGTTATCTTCATGTACGCCGGAT	TGCTGAGTGTGCGCATGT	evm.model.supercontig_1.116	chloroplast|chloroplast envelope|membrane|	GO:0009507|GO:0009941|GO:0016020|	chloroplast|plastid|other cytoplasmic components|other intracellular components|other membranes|	transmembrane transport|phosphoglycerate transport|ion transmembrane transport|triose phosphate transmembrane transport|photosynthetic acclimation|triose phosphate transport|	GO:0055085|GO:0015713|GO:0034220|GO:0035436|GO:0009643|GO:0015717|	transport|other cellular processes|response to abiotic or biotic stimulus|	triose-phosphate transmembrane transporter activity|antiporter activity|phosphoglycerate transmembrane transporter activity|	GO:0071917|GO:0015297|GO:0015120|	transporter activity|
Cpa_SRR_000176	INTRONIC	evm.model.supercontig_1.116	1823270	1826051	LG9	supercontig_1	1825852	1825863	12	2	6	AT AT AT AT AT AT	X	PTHR11132	X	X	X	AT5G46110.4	APE2	Glucose-6-phosphate/phosphate translocator-related	Cpa_SRR_000176	1	304	59.2	59.1	AGGCAAACATGGAGGAGCA	GCAGGAGTTAGAGCAGCCT	evm.model.supercontig_1.116	chloroplast|chloroplast envelope|membrane|	GO:0009507|GO:0009941|GO:0016020|	chloroplast|plastid|other cytoplasmic components|other intracellular components|other membranes|	transmembrane transport|phosphoglycerate transport|ion transmembrane transport|triose phosphate transmembrane transport|photosynthetic acclimation|triose phosphate transport|	GO:0055085|GO:0015713|GO:0034220|GO:0035436|GO:0009643|GO:0015717|	transport|other cellular processes|response to abiotic or biotic stimulus|	triose-phosphate transmembrane transporter activity|antiporter activity|phosphoglycerate transmembrane transporter activity|	GO:0071917|GO:0015297|GO:0015120|	transporter activity|
Cpa_SRR_000177	INTRONIC	evm.model.supercontig_1.116	1823270	1826051	LG9	supercontig_1	1825861	1825875	15	4	3.75	TATG TATG TATG TAT	X	PTHR11132	X	X	X	AT5G46110.4	APE2	Glucose-6-phosphate/phosphate translocator-related	Cpa_SRR_000177	1	304	59.2	59.1	AGGCAAACATGGAGGAGCA	GCAGGAGTTAGAGCAGCCT	evm.model.supercontig_1.116	chloroplast|chloroplast envelope|membrane|	GO:0009507|GO:0009941|GO:0016020|	chloroplast|plastid|other cytoplasmic components|other intracellular components|other membranes|	transmembrane transport|phosphoglycerate transport|ion transmembrane transport|triose phosphate transmembrane transport|photosynthetic acclimation|triose phosphate transport|	GO:0055085|GO:0015713|GO:0034220|GO:0035436|GO:0009643|GO:0015717|	transport|other cellular processes|response to abiotic or biotic stimulus|	triose-phosphate transmembrane transporter activity|antiporter activity|phosphoglycerate transmembrane transporter activity|	GO:0071917|GO:0015297|GO:0015120|	transporter activity|
Cpa_SRR_000178	INTRONIC	evm.model.supercontig_1.117	1827053	1828774	LG9	supercontig_1	1827713	1827748	36	2	18	AG AG AG AG AG AG AG AG AG AG AG AG AG AG AG AG AG AG	PF01535	PTHR10483	X	X	X	AT1G26460.1	X	Tetratricopeptide repeat (TPR)-like superfamily protein	Cpa_SRR_000178	1	282	60.0	59.3	GGAGGCAGATTCACCAACCA	GGGACCTTGACCGTGCTTA	evm.model.supercontig_1.117	mitochondrion|	GO:0005739|	mitochondria|	biological_process_unknown|	GO:0008150|	unknown biological processes|	molecular_function_unknown|	GO:0003674|	unknown molecular functions|
Cpa_SRR_000179	INTRONIC	evm.model.supercontig_1.120	1896548	1898963	LG9	supercontig_1	1898603	1898618	16	6	2.67	AAAAGA AAAAGA AAAA	X	PTHR10992	X	X	X	AT1G13820.1	X	alpha/beta-Hydrolases superfamily protein	Cpa_SRR_000179	1	283	60.7	58.1	TCCGGGCGAACAAATGACC	TGCCCGAACAAGTAGAGAGA	evm.model.supercontig_1.120	X	X	X	metabolic process|	GO:0008152|	other metabolic processes|	catalytic activity|hydrolase activity|	GO:0003824|GO:0016787|	other enzyme activity|hydrolase activity|
Cpa_SRR_000180	INTRONIC	evm.model.supercontig_1.121	1936588	1939778	LG9	supercontig_1	1937279	1937301	23	4	5.75	TTTA TTTA TTTA TTTA TTTA TTT	PF01145	X	KOG2962	X	X	AT2G03510.1	X	SPFH/Band 7/PHB domain-containing membrane-associated protein family	Cpa_SRR_000180	1	254	59.4	59.3	ACCATTTTCTCTCCGCGTCT	ACACGACTAAGCAGGAAACCT	evm.model.supercontig_1.121	vacuolar membrane|endoplasmic reticulum|plasmodesma|nucleolus|	GO:0005774|GO:0005783|GO:0009506|GO:0005730|	other membranes|other cytoplasmic components|other intracellular components|ER|other cellular components|nucleus|	biological_process_unknown|	GO:0008150|	unknown biological processes|	molecular_function_unknown|	GO:0003674|	unknown molecular functions|
Cpa_SRR_000181	INTRONIC	evm.model.supercontig_1.123	1946401	1951760	LG9	supercontig_1	1950091	1950106	16	6	2.67	TTTTTC TTTTTC TTTT	PF04884	PTHR12770	KOG4249	X	X	AT1G13770.1	RUS3	Protein of unknown function, DUF647	Cpa_SRR_000181	1	337	60.0	59.7	TGTGGACTGTGATAGCATTTGGA	AATGTGGCGCTTGGTTGC	evm.model.supercontig_1.123	cellular_component_unknown|	GO:0005575|	unknown cellular components|	biological_process_unknown|	GO:0008150|	unknown biological processes|	molecular_function_unknown|	GO:0003674|	unknown molecular functions|
Cpa_SRR_000182	INTRONIC	evm.model.supercontig_1.124	1952758	1956014	LG9	supercontig_1	1955044	1955059	16	2	8	TC TC TC TC TC TC TC TC	PF01535	PTHR10483	X	X	X	AT1G69290.1	X	Pentatricopeptide repeat (PPR) superfamily protein	Cpa_SRR_000182	1	296	58.4	59.0	TCGCTGATCCGCTGTACA	GTCTCTTTGGTTGCGGCAA	evm.model.supercontig_1.124	X	X	X	biological_process_unknown|	GO:0008150|	unknown biological processes|	molecular_function_unknown|	GO:0003674|	unknown molecular functions|
Cpa_SRR_000183	EXONIC	evm.model.supercontig_1.127	1971231	1974139	LG9	supercontig_1	1973873	1973885	13	4	3.25	ATAA ATAA ATAA A	X	PTHR13890	KOG2662	X	X	AT2G03620.1	MGT3	magnesium transporter 3	Cpa_SRR_000183	1	345	59.1	59.7	ACCAGCTTGATCCTTGTTTGAC	GGGAATCGTGGAACTGGCT	evm.model.supercontig_1.127	membrane|	GO:0016020|	other membranes|	metal ion transport|ion transmembrane transport|magnesium ion transport|	GO:0030001|GO:0034220|GO:0015693|	transport|other cellular processes|	metal ion transmembrane transporter activity|magnesium ion transmembrane transporter activity|	GO:0046873|GO:0015095|	transporter activity|
Cpa_SRR_000184	INTRONIC	evm.model.supercontig_1.132	2034379	2038218	LG9	supercontig_1	2034676	2034690	15	2	7.5	TC TC TC TC TC TC TC T	X	PTHR11772	X	X	X	AT2G03667.1	X	Asparagine synthase family protein	Cpa_SRR_000184	1	336	60.7	58.3	GGCGAAGGAGACGTGCATT	ACAAACACATCAGCAACTCCA	evm.model.supercontig_1.132	cellular_component_unknown|	GO:0005575|	unknown cellular components|	asparagine biosynthetic process|	GO:0006529|	other cellular processes|other metabolic processes|	asparagine synthase glutamine-hydrolyzing activity|	GO:0004066|	other enzyme activity|
Cpa_SRR_000185	EXONIC	evm.model.supercontig_1.136	2075607	2080870	LG9	supercontig_1	2077617	2077629	13	3	4.33	GTT GTT GTT GTT G	PF07728,PF00004	PTHR23077	KOG0730	X	X	AT2G03670.1	CDC48B	cell division cycle 48B	Cpa_SRR_000185	1	275	60.2	60.1	ACCTGCACTGATCTTTTGTGGA	TGAACTGTGTCAAAAGAGTCCCA	evm.model.supercontig_1.136	X	X	X	metabolic process|ATP catabolic process|	GO:0008152|GO:0006200|	other metabolic processes|other cellular processes|	nucleoside-triphosphatase activity|ATP binding|ATPase activity|nucleotide binding|	GO:0017111|GO:0005524|GO:0016887|GO:0000166|	hydrolase activity|nucleotide binding|
Cpa_SRR_000186	INTRONIC	evm.model.supercontig_1.139	2094361	2096949	LG9	supercontig_1	2095417	2095439	23	3	7.67	ATT ATT ATT ATT ATT ATT ATT AT	PF05019	PTHR12922	KOG3244	X	X	AT2G03690.1	X	coenzyme Q biosynthesis Coq4 family protein / ubiquinone biosynthesis Coq4 family protein	Cpa_SRR_000186	1	298	59.5	59.9	GCAAGCTTGAGATGATTGGCA	AGCTTTCTATGCCATGAATCCTCT	evm.model.supercontig_1.139	X	X	X	ubiquinone biosynthetic process|	GO:0006744|	other cellular processes|other metabolic processes|	molecular_function_unknown|	GO:0003674|	unknown molecular functions|
Cpa_SRR_000187	EXONIC	evm.model.supercontig_1.141	2127434	2128861	LG9	supercontig_1	2127847	2127884	38	3	12.67	GAG GAG GAG GAG GAG GAG GAG GAG GAG GAG GAG GAG GA	PF02365	X	X	X	X	AT3G04070.2	NAC047	NAC domain containing protein 47	Cpa_SRR_000187	1	329	60.0	59.9	GTGGCCGGAAAGCAAAAGG	AAACACGAGAGCCCGCAA	evm.model.supercontig_1.141	cellular_component_unknown|	GO:0005575|	unknown cellular components|	regulation of transcription, DNA-dependent|multicellular organismal development|	GO:0006355|GO:0007275|	other cellular processes|other metabolic processes|developmental processes|	sequence-specific DNA binding transcription factor activity|	GO:0003700|	transcription factor activity|
Cpa_SRR_000188	INTRONIC	evm.model.supercontig_1.141	2127434	2128861	LG9	supercontig_1	2128111	2128126	16	6	2.67	AAAAAC AAAAAC AAAA	PF02365	X	X	X	X	AT3G04070.2	NAC047	NAC domain containing protein 47	Cpa_SRR_000188	1	271	59.9	57.9	TGCGGGCTCTCGTGTTTT	CGATGAAATCAGGCGGGAA	evm.model.supercontig_1.141	cellular_component_unknown|	GO:0005575|	unknown cellular components|	regulation of transcription, DNA-dependent|multicellular organismal development|	GO:0006355|GO:0007275|	other cellular processes|other metabolic processes|developmental processes|	sequence-specific DNA binding transcription factor activity|	GO:0003700|	transcription factor activity|
Cpa_SRR_000189	INTRONIC	evm.model.supercontig_1.141	2127434	2128861	LG9	supercontig_1	2128193	2128215	23	6	3.83	TATATG TATATG TATATG TATAT	PF02365	X	X	X	X	AT3G04070.2	NAC047	NAC domain containing protein 47	Cpa_SRR_000189	1	271	59.9	57.9	TGCGGGCTCTCGTGTTTT	CGATGAAATCAGGCGGGAA	evm.model.supercontig_1.141	cellular_component_unknown|	GO:0005575|	unknown cellular components|	regulation of transcription, DNA-dependent|multicellular organismal development|	GO:0006355|GO:0007275|	other cellular processes|other metabolic processes|developmental processes|	sequence-specific DNA binding transcription factor activity|	GO:0003700|	transcription factor activity|
Cpa_SRR_000190	EXONIC	evm.model.supercontig_1.142	2129952	2135746	LG9	supercontig_1	2130097	2130120	24	3	8	AAG AAG AAG AAG AAG AAG AAG AAG	X	PTHR22986	X	X	X	AT1G69220.1	SIK1	Protein kinase superfamily protein	Cpa_SRR_000190	1	262	60.7	58.6	TAAGCAGCCCCACCGGTAT	ACGACCACTGCGATCTGT	evm.model.supercontig_1.142	mitochondrion|nucleus|chromosome, centromeric region|chromosome|	GO:0005739|GO:0005634|GO:0000775|GO:0005694|	mitochondria|nucleus|other intracellular components|	phosphorylation|protein phosphorylation|	GO:0016310|GO:0006468|	other cellular processes|other metabolic processes|protein metabolism|	protein kinase activity|ATP binding|protein serine/threonine kinase activity|	GO:0004672|GO:0005524|GO:0004674|	kinase activity|transferase activity|nucleotide binding|
Cpa_SRR_000191	INTRONIC	evm.model.supercontig_1.142	2129952	2135746	LG9	supercontig_1	2135505	2135534	30	2	15	TC TC TC TC TC TC TC TC TC TC TC TC TC TC TC	X	PTHR22986	X	X	X	AT1G69220.1	SIK1	Protein kinase superfamily protein	Cpa_SRR_000191	1	346	59.8	59.0	TGTGGGGGTGGAAGTGTTG	AGCATTGAACAGTTTTGAGCCT	evm.model.supercontig_1.142	mitochondrion|nucleus|chromosome, centromeric region|chromosome|	GO:0005739|GO:0005634|GO:0000775|GO:0005694|	mitochondria|nucleus|other intracellular components|	phosphorylation|protein phosphorylation|	GO:0016310|GO:0006468|	other cellular processes|other metabolic processes|protein metabolism|	protein kinase activity|ATP binding|protein serine/threonine kinase activity|	GO:0004672|GO:0005524|GO:0004674|	kinase activity|transferase activity|nucleotide binding|
Cpa_SRR_000192	INTRONIC	evm.model.supercontig_1.143	2136576	2155869	LG9	supercontig_1	2152222	2152238	17	2	8.5	AC AC AC AC AC AC AC AC A	X	PTHR22986	X	X	X	AT1G69220.1	SIK1	Protein kinase superfamily protein	Cpa_SRR_000192	1	276	59.5	59.2	GCACTATGCGTCTCAGGGT	TCGTTCGGGGCAAACTGA	evm.model.supercontig_1.143	mitochondrion|nucleus|chromosome, centromeric region|chromosome|	GO:0005739|GO:0005634|GO:0000775|GO:0005694|	mitochondria|nucleus|other intracellular components|	phosphorylation|protein phosphorylation|	GO:0016310|GO:0006468|	other cellular processes|other metabolic processes|protein metabolism|	protein kinase activity|ATP binding|protein serine/threonine kinase activity|	GO:0004672|GO:0005524|GO:0004674|	kinase activity|transferase activity|nucleotide binding|
Cpa_SRR_000193	INTRONIC	evm.model.supercontig_1.151	2195892	2200907	LG9	supercontig_1	2199642	2199654	13	2	6.5	AG AG AG AG AG AG A	PF00076	PTHR15241	KOG4207	X	X	AT1G13690.1	ATE1	ATPase E1	Cpa_SRR_000193	0	X	X	X	X	X	evm.model.supercontig_1.151	cellular_component_unknown|	GO:0005575|	unknown cellular components|	biological_process_unknown|	GO:0008150|	unknown biological processes|	nucleic acid binding|nucleotide binding|	GO:0003676|GO:0000166|	nucleic acid binding|nucleotide binding|
Cpa_SRR_000194	INTRONIC	evm.model.supercontig_1.151	2195892	2200907	LG9	supercontig_1	2199650	2199666	17	6	2.83	AGAGAC AGAGAC AGAGA	PF00076	PTHR15241	KOG4207	X	X	AT1G13690.1	ATE1	ATPase E1	Cpa_SRR_000194	0	X	X	X	X	X	evm.model.supercontig_1.151	cellular_component_unknown|	GO:0005575|	unknown cellular components|	biological_process_unknown|	GO:0008150|	unknown biological processes|	nucleic acid binding|nucleotide binding|	GO:0003676|GO:0000166|	nucleic acid binding|nucleotide binding|
Cpa_SRR_000195	EXONIC	evm.model.supercontig_1.151	2195892	2200907	LG9	supercontig_1	2200659	2200671	13	3	4.33	GGC GGC GGC GGC G	PF00076	PTHR15241	KOG4207	X	X	AT1G13690.1	ATE1	ATPase E1	Cpa_SRR_000195	1	252	60.0	57.5	CTCAGAGCCGTCCATGTTGT	GGAGCCGACGAAGAAAAGA	evm.model.supercontig_1.151	cellular_component_unknown|	GO:0005575|	unknown cellular components|	biological_process_unknown|	GO:0008150|	unknown biological processes|	nucleic acid binding|nucleotide binding|	GO:0003676|GO:0000166|	nucleic acid binding|nucleotide binding|
Cpa_SRR_000196	INTRONIC	evm.model.supercontig_1.154	2239491	2241716	LG9	supercontig_1	2239666	2239687	22	2	11	AT AT AT AT AT AT AT AT AT AT AT	X	X	X	X	X	AT1G13680.1	X	PLC-like phosphodiesterases superfamily protein	Cpa_SRR_000196	1	347	60.2	59.0	TGGGAGAGGTGGCTTGGAT	CAGTGGGTTGGAGAGTCGT	evm.model.supercontig_1.154	endomembrane system|	GO:0012505|	other cellular components|	intracellular signal transduction|lipid metabolic process|	GO:0035556|GO:0006629|	signal transduction|other metabolic processes|	phospholipase C activity|phosphoric diester hydrolase activity|	GO:0004629|GO:0008081|	hydrolase activity|
Cpa_SRR_000197	INTRONIC	evm.model.supercontig_1.154	2239491	2241716	LG9	supercontig_1	2240333	2240350	18	2	9	TA TA TA TA TA TA TA TA TA	X	X	X	X	X	AT1G13680.1	X	PLC-like phosphodiesterases superfamily protein	Cpa_SRR_000197	1	267	57.1	57.1	GGAATTCCCCGAGTCACAA	GCACAACCAGACATCTCCT	evm.model.supercontig_1.154	endomembrane system|	GO:0012505|	other cellular components|	intracellular signal transduction|lipid metabolic process|	GO:0035556|GO:0006629|	signal transduction|other metabolic processes|	phospholipase C activity|phosphoric diester hydrolase activity|	GO:0004629|GO:0008081|	hydrolase activity|
Cpa_SRR_000198	INTRONIC	evm.model.supercontig_1.154	2239491	2241716	LG9	supercontig_1	2240388	2240416	29	2	14.5	TC TC TC TC TC TC TC TC TC TC TC TC TC TC T	X	X	X	X	X	AT1G13680.1	X	PLC-like phosphodiesterases superfamily protein	Cpa_SRR_000198	1	267	57.1	57.1	GGAATTCCCCGAGTCACAA	GCACAACCAGACATCTCCT	evm.model.supercontig_1.154	endomembrane system|	GO:0012505|	other cellular components|	intracellular signal transduction|lipid metabolic process|	GO:0035556|GO:0006629|	signal transduction|other metabolic processes|	phospholipase C activity|phosphoric diester hydrolase activity|	GO:0004629|GO:0008081|	hydrolase activity|
Cpa_SRR_000199	INTRONIC	evm.model.supercontig_1.154	2239491	2241716	LG9	supercontig_1	2240416	2240438	23	2	11.5	TA TA TA TA TA TA TA TA TA TA TA T	X	X	X	X	X	AT1G13680.1	X	PLC-like phosphodiesterases superfamily protein	Cpa_SRR_000199	1	267	57.1	57.1	GGAATTCCCCGAGTCACAA	GCACAACCAGACATCTCCT	evm.model.supercontig_1.154	endomembrane system|	GO:0012505|	other cellular components|	intracellular signal transduction|lipid metabolic process|	GO:0035556|GO:0006629|	signal transduction|other metabolic processes|	phospholipase C activity|phosphoric diester hydrolase activity|	GO:0004629|GO:0008081|	hydrolase activity|
Cpa_SRR_000200	INTRONIC	evm.model.supercontig_1.154	2239491	2241716	LG9	supercontig_1	2241588	2241602	15	2	7.5	TA TA TA TA TA TA TA T	X	X	X	X	X	AT1G13680.1	X	PLC-like phosphodiesterases superfamily protein	Cpa_SRR_000200	1	338	60.1	60.0	GGCAACAGATGGGCTAATTTTGT	TGATCCCAGCTGCAAGAAGG	evm.model.supercontig_1.154	endomembrane system|	GO:0012505|	other cellular components|	intracellular signal transduction|lipid metabolic process|	GO:0035556|GO:0006629|	signal transduction|other metabolic processes|	phospholipase C activity|phosphoric diester hydrolase activity|	GO:0004629|GO:0008081|	hydrolase activity|
Cpa_SRR_000201	INTRONIC	evm.model.supercontig_1.155	2245115	2247841	LG9	supercontig_1	2246784	2246799	16	6	2.67	TATTTT TATTTT TATT	PF00067	PTHR19383	KOG0157	X	X	AT5G38970.1	BR6OX1	brassinosteroid-6-oxidase 1	Cpa_SRR_000201	0	X	X	X	X	X	evm.model.supercontig_1.155	endomembrane system|	GO:0012505|	other cellular components|	brassinosteroid biosynthetic process|oxidation-reduction process|brassinosteroid homeostasis|	GO:0016132|GO:0055114|GO:0010268|	other metabolic processes|other biological processes|	monooxygenase activity|oxygen binding|	GO:0004497|GO:0019825|	other enzyme activity|other binding|
Cpa_SRR_000202	INTRONIC	evm.model.supercontig_1.155	2245115	2247841	LG9	supercontig_1	2246891	2246910	20	2	10	AT AT AT AT AT AT AT AT AT AT	PF00067	PTHR19383	KOG0157	X	X	AT5G38970.1	BR6OX1	brassinosteroid-6-oxidase 1	Cpa_SRR_000202	1	307	58.0	57.2	ACATCAGCTTTATTGTCTGGCT	TGTAGCCAATCTAGAGGTTTCAA	evm.model.supercontig_1.155	endomembrane system|	GO:0012505|	other cellular components|	brassinosteroid biosynthetic process|oxidation-reduction process|brassinosteroid homeostasis|	GO:0016132|GO:0055114|GO:0010268|	other metabolic processes|other biological processes|	monooxygenase activity|oxygen binding|	GO:0004497|GO:0019825|	other enzyme activity|other binding|
Cpa_SRR_000203	INTRONIC	evm.model.supercontig_1.155	2245115	2247841	LG9	supercontig_1	2247088	2247115	28	2	14	AT AT AT AT AT AT AT AT AT AT AT AT AT AT	PF00067	PTHR19383	KOG0157	X	X	AT5G38970.1	BR6OX1	brassinosteroid-6-oxidase 1	Cpa_SRR_000203	1	250	60.0	58.7	GGGGATGCAATTGACTGGGA	GCCTACCATTCAATTCGACGT	evm.model.supercontig_1.155	endomembrane system|	GO:0012505|	other cellular components|	brassinosteroid biosynthetic process|oxidation-reduction process|brassinosteroid homeostasis|	GO:0016132|GO:0055114|GO:0010268|	other metabolic processes|other biological processes|	monooxygenase activity|oxygen binding|	GO:0004497|GO:0019825|	other enzyme activity|other binding|
Cpa_SRR_000204	INTRONIC	evm.model.supercontig_1.155	2245115	2247841	LG9	supercontig_1	2247654	2247685	32	2	16	AT AT AT AT AT AT AT AT AT AT AT AT AT AT AT AT	PF00067	PTHR19383	KOG0157	X	X	AT5G38970.1	BR6OX1	brassinosteroid-6-oxidase 1	Cpa_SRR_000204	1	324	60.7	59.8	ATCCGTGGAGATGGCTGGT	TCCCCCAACTTCCTCCCAT	evm.model.supercontig_1.155	endomembrane system|	GO:0012505|	other cellular components|	brassinosteroid biosynthetic process|oxidation-reduction process|brassinosteroid homeostasis|	GO:0016132|GO:0055114|GO:0010268|	other metabolic processes|other biological processes|	monooxygenase activity|oxygen binding|	GO:0004497|GO:0019825|	other enzyme activity|other binding|
Cpa_SRR_000205	INTRONIC	evm.model.supercontig_1.159	2304994	2308452	LG9	supercontig_1	2305615	2305627	13	4	3.25	TACA TACA TACA T	X	PTHR12428	X	X	X	AT5G62050.1	OXA1	homolog of yeast oxidase assembly 1 (OXA1)	Cpa_SRR_000205	1	347	60.1	59.9	CCTCCATTTTGCTTCCAGTGC	GCTGGTTGGAGGTTGAGCT	evm.model.supercontig_1.159	mitochondrion|mitochondrial inner membrane|	GO:0005739|GO:0005743|	mitochondria|other membranes|other cytoplasmic components|other intracellular components|	protein import into mitochondrial inner membrane|protein transport|protein complex assembly|transmembrane transport|	GO:0045039|GO:0015031|GO:0006461|GO:0055085|	transport|other cellular processes|cell organization and biogenesis|	P-P-bond-hydrolysis-driven protein transmembrane transporter activity|	GO:0015450|	transporter activity|
Cpa_SRR_000206	INTRONIC	evm.model.supercontig_1.159	2304994	2308452	LG9	supercontig_1	2307693	2307705	13	3	4.33	GAG GAG GAG GAG G	X	PTHR12428	X	X	X	AT5G62050.1	OXA1	homolog of yeast oxidase assembly 1 (OXA1)	Cpa_SRR_000206	1	276	59.0	59.3	TCCGCCGACCAACATCAT	TCCCACATCCTGAATTGCCA	evm.model.supercontig_1.159	mitochondrion|mitochondrial inner membrane|	GO:0005739|GO:0005743|	mitochondria|other membranes|other cytoplasmic components|other intracellular components|	protein import into mitochondrial inner membrane|protein transport|protein complex assembly|transmembrane transport|	GO:0045039|GO:0015031|GO:0006461|GO:0055085|	transport|other cellular processes|cell organization and biogenesis|	P-P-bond-hydrolysis-driven protein transmembrane transporter activity|	GO:0015450|	transporter activity|
Cpa_SRR_000207	INTRONIC	evm.model.supercontig_1.162	2394030	2402881	LG9	supercontig_1	2394775	2394796	22	2	11	TA TA TA TA TA TA TA TA TA TA TA	PF00319,PF01486	PTHR11945	KOG0014	X	K09264	AT1G69120.1	AP1	K-box region and MADS-box transcription factor family protein	Cpa_SRR_000207	1	350	59.5	59.4	ACCGCGGTTTAAGTTCTTTCTG	ACCAGAGCTAGGCGTCAAC	evm.model.supercontig_1.162	nucleus|	GO:0005634|	nucleus|	regulation of transcription, DNA-dependent|flower development|positive regulation of transcription, DNA-dependent|floral meristem determinacy|maintenance of floral meristem identity|meristem structural organization|	GO:0006355|GO:0009908|GO:0045893|GO:0010582|GO:0010076|GO:0009933|	other cellular processes|other metabolic processes|developmental processes|	sequence-specific DNA binding transcription factor activity|protein binding|protein heterodimerization activity|	GO:0003700|GO:0005515|GO:0046982|	transcription factor activity|protein binding|DNA or RNA binding|
Cpa_SRR_000208	INTRONIC	evm.model.supercontig_1.162	2394030	2402881	LG9	supercontig_1	2394940	2394961	22	2	11	AT AT AT AT AT AT AT AT AT AT AT	PF00319,PF01486	PTHR11945	KOG0014	X	K09264	AT1G69120.1	AP1	K-box region and MADS-box transcription factor family protein	Cpa_SRR_000208	1	336	59.1	59.0	GCTGGACGTTTACTCATTACCC	CCAAAAGGCAGGAAAAAGAGGA	evm.model.supercontig_1.162	nucleus|	GO:0005634|	nucleus|	regulation of transcription, DNA-dependent|flower development|positive regulation of transcription, DNA-dependent|floral meristem determinacy|maintenance of floral meristem identity|meristem structural organization|	GO:0006355|GO:0009908|GO:0045893|GO:0010582|GO:0010076|GO:0009933|	other cellular processes|other metabolic processes|developmental processes|	sequence-specific DNA binding transcription factor activity|protein binding|protein heterodimerization activity|	GO:0003700|GO:0005515|GO:0046982|	transcription factor activity|protein binding|DNA or RNA binding|
Cpa_SRR_000209	INTRONIC	evm.model.supercontig_1.162	2394030	2402881	LG9	supercontig_1	2395286	2395297	12	2	6	AC AC AC AC AC AC	PF00319,PF01486	PTHR11945	KOG0014	X	K09264	AT1G69120.1	AP1	K-box region and MADS-box transcription factor family protein	Cpa_SRR_000209	1	294	59.6	59.2	GCTCTGCTTCATAGGCTCTCA	TCCTTCAACCCTGACAAACCT	evm.model.supercontig_1.162	nucleus|	GO:0005634|	nucleus|	regulation of transcription, DNA-dependent|flower development|positive regulation of transcription, DNA-dependent|floral meristem determinacy|maintenance of floral meristem identity|meristem structural organization|	GO:0006355|GO:0009908|GO:0045893|GO:0010582|GO:0010076|GO:0009933|	other cellular processes|other metabolic processes|developmental processes|	sequence-specific DNA binding transcription factor activity|protein binding|protein heterodimerization activity|	GO:0003700|GO:0005515|GO:0046982|	transcription factor activity|protein binding|DNA or RNA binding|
Cpa_SRR_000210	INTRONIC	evm.model.supercontig_1.162	2394030	2402881	LG9	supercontig_1	2395553	2395566	14	5	2.8	AGAAA AGAAA AGAA	PF00319,PF01486	PTHR11945	KOG0014	X	K09264	AT1G69120.1	AP1	K-box region and MADS-box transcription factor family protein	Cpa_SRR_000210	1	283	59.4	57.6	GGATACATCTGAACGAGGACAGA	AGACACAACAGGTCCCATTAAA	evm.model.supercontig_1.162	nucleus|	GO:0005634|	nucleus|	regulation of transcription, DNA-dependent|flower development|positive regulation of transcription, DNA-dependent|floral meristem determinacy|maintenance of floral meristem identity|meristem structural organization|	GO:0006355|GO:0009908|GO:0045893|GO:0010582|GO:0010076|GO:0009933|	other cellular processes|other metabolic processes|developmental processes|	sequence-specific DNA binding transcription factor activity|protein binding|protein heterodimerization activity|	GO:0003700|GO:0005515|GO:0046982|	transcription factor activity|protein binding|DNA or RNA binding|
Cpa_SRR_000211	INTRONIC	evm.model.supercontig_1.162	2394030	2402881	LG9	supercontig_1	2395923	2395943	21	6	3.5	ATACAT ATACAT ATACAT ATA	PF00319,PF01486	PTHR11945	KOG0014	X	K09264	AT1G69120.1	AP1	K-box region and MADS-box transcription factor family protein	Cpa_SRR_000211	1	324	59.6	58.3	ACATTTCCTGCTGACCTTCCA	CCCCCAAGGTCACTCATCT	evm.model.supercontig_1.162	nucleus|	GO:0005634|	nucleus|	regulation of transcription, DNA-dependent|flower development|positive regulation of transcription, DNA-dependent|floral meristem determinacy|maintenance of floral meristem identity|meristem structural organization|	GO:0006355|GO:0009908|GO:0045893|GO:0010582|GO:0010076|GO:0009933|	other cellular processes|other metabolic processes|developmental processes|	sequence-specific DNA binding transcription factor activity|protein binding|protein heterodimerization activity|	GO:0003700|GO:0005515|GO:0046982|	transcription factor activity|protein binding|DNA or RNA binding|
Cpa_SRR_000212	INTRONIC	evm.model.supercontig_1.162	2394030	2402881	LG9	supercontig_1	2395945	2395978	34	2	17	AC AC AC AC AC AC AC AC AC AC AC AC AC AC AC AC AC	PF00319,PF01486	PTHR11945	KOG0014	X	K09264	AT1G69120.1	AP1	K-box region and MADS-box transcription factor family protein	Cpa_SRR_000212	1	324	59.6	58.3	ACATTTCCTGCTGACCTTCCA	CCCCCAAGGTCACTCATCT	evm.model.supercontig_1.162	nucleus|	GO:0005634|	nucleus|	regulation of transcription, DNA-dependent|flower development|positive regulation of transcription, DNA-dependent|floral meristem determinacy|maintenance of floral meristem identity|meristem structural organization|	GO:0006355|GO:0009908|GO:0045893|GO:0010582|GO:0010076|GO:0009933|	other cellular processes|other metabolic processes|developmental processes|	sequence-specific DNA binding transcription factor activity|protein binding|protein heterodimerization activity|	GO:0003700|GO:0005515|GO:0046982|	transcription factor activity|protein binding|DNA or RNA binding|
Cpa_SRR_000213	INTRONIC	evm.model.supercontig_1.162	2394030	2402881	LG9	supercontig_1	2396021	2396040	20	2	10	TA TA TA TA TA TA TA TA TA TA	PF00319,PF01486	PTHR11945	KOG0014	X	K09264	AT1G69120.1	AP1	K-box region and MADS-box transcription factor family protein	Cpa_SRR_000213	1	324	59.6	58.3	ACATTTCCTGCTGACCTTCCA	CCCCCAAGGTCACTCATCT	evm.model.supercontig_1.162	nucleus|	GO:0005634|	nucleus|	regulation of transcription, DNA-dependent|flower development|positive regulation of transcription, DNA-dependent|floral meristem determinacy|maintenance of floral meristem identity|meristem structural organization|	GO:0006355|GO:0009908|GO:0045893|GO:0010582|GO:0010076|GO:0009933|	other cellular processes|other metabolic processes|developmental processes|	sequence-specific DNA binding transcription factor activity|protein binding|protein heterodimerization activity|	GO:0003700|GO:0005515|GO:0046982|	transcription factor activity|protein binding|DNA or RNA binding|
Cpa_SRR_000214	INTRONIC	evm.model.supercontig_1.162	2394030	2402881	LG9	supercontig_1	2396734	2396758	25	3	8.33	CTT CTT CTT CTT CTT CTT CTT CTT C	PF00319,PF01486	PTHR11945	KOG0014	X	K09264	AT1G69120.1	AP1	K-box region and MADS-box transcription factor family protein	Cpa_SRR_000214	1	297	59.8	57.1	CCCAAAACACCCCACTACCA	GATAATGATGTCGCGAATCCTATT	evm.model.supercontig_1.162	nucleus|	GO:0005634|	nucleus|	regulation of transcription, DNA-dependent|flower development|positive regulation of transcription, DNA-dependent|floral meristem determinacy|maintenance of floral meristem identity|meristem structural organization|	GO:0006355|GO:0009908|GO:0045893|GO:0010582|GO:0010076|GO:0009933|	other cellular processes|other metabolic processes|developmental processes|	sequence-specific DNA binding transcription factor activity|protein binding|protein heterodimerization activity|	GO:0003700|GO:0005515|GO:0046982|	transcription factor activity|protein binding|DNA or RNA binding|
Cpa_SRR_000215	INTRONIC	evm.model.supercontig_1.162	2394030	2402881	LG9	supercontig_1	2397681	2397693	13	4	3.25	TTTA TTTA TTTA T	PF00319,PF01486	PTHR11945	KOG0014	X	K09264	AT1G69120.1	AP1	K-box region and MADS-box transcription factor family protein	Cpa_SRR_000215	0	X	X	X	X	X	evm.model.supercontig_1.162	nucleus|	GO:0005634|	nucleus|	regulation of transcription, DNA-dependent|flower development|positive regulation of transcription, DNA-dependent|floral meristem determinacy|maintenance of floral meristem identity|meristem structural organization|	GO:0006355|GO:0009908|GO:0045893|GO:0010582|GO:0010076|GO:0009933|	other cellular processes|other metabolic processes|developmental processes|	sequence-specific DNA binding transcription factor activity|protein binding|protein heterodimerization activity|	GO:0003700|GO:0005515|GO:0046982|	transcription factor activity|protein binding|DNA or RNA binding|
Cpa_SRR_000216	INTRONIC	evm.model.supercontig_1.162	2394030	2402881	LG9	supercontig_1	2399725	2399743	19	2	9.5	TA TA TA TA TA TA TA TA TA T	PF00319,PF01486	PTHR11945	KOG0014	X	K09264	AT1G69120.1	AP1	K-box region and MADS-box transcription factor family protein	Cpa_SRR_000216	1	335	59.5	60.0	AGGTTGTAGAATGACGTCGCT	GCATGCAGAGAGGGTTGACT	evm.model.supercontig_1.162	nucleus|	GO:0005634|	nucleus|	regulation of transcription, DNA-dependent|flower development|positive regulation of transcription, DNA-dependent|floral meristem determinacy|maintenance of floral meristem identity|meristem structural organization|	GO:0006355|GO:0009908|GO:0045893|GO:0010582|GO:0010076|GO:0009933|	other cellular processes|other metabolic processes|developmental processes|	sequence-specific DNA binding transcription factor activity|protein binding|protein heterodimerization activity|	GO:0003700|GO:0005515|GO:0046982|	transcription factor activity|protein binding|DNA or RNA binding|
Cpa_SRR_000217	INTRONIC	evm.model.supercontig_1.162	2394030	2402881	LG9	supercontig_1	2399915	2399929	15	5	3	TTTTC TTTTC TTTTC	PF00319,PF01486	PTHR11945	KOG0014	X	K09264	AT1G69120.1	AP1	K-box region and MADS-box transcription factor family protein	Cpa_SRR_000217	1	320	57.6	60.3	TCTTGCATTACCAATTTTGTCAGT	CCAGACAGCCATTTTCCTCCA	evm.model.supercontig_1.162	nucleus|	GO:0005634|	nucleus|	regulation of transcription, DNA-dependent|flower development|positive regulation of transcription, DNA-dependent|floral meristem determinacy|maintenance of floral meristem identity|meristem structural organization|	GO:0006355|GO:0009908|GO:0045893|GO:0010582|GO:0010076|GO:0009933|	other cellular processes|other metabolic processes|developmental processes|	sequence-specific DNA binding transcription factor activity|protein binding|protein heterodimerization activity|	GO:0003700|GO:0005515|GO:0046982|	transcription factor activity|protein binding|DNA or RNA binding|
Cpa_SRR_000218	INTRONIC	evm.model.supercontig_1.162	2394030	2402881	LG9	supercontig_1	2400244	2400258	15	2	7.5	TA TA TA TA TA TA TA T	PF00319,PF01486	PTHR11945	KOG0014	X	K09264	AT1G69120.1	AP1	K-box region and MADS-box transcription factor family protein	Cpa_SRR_000218	1	295	60.0	59.2	GGAGGAAAATGGCTGTCTGGA	CCTTTGTGCCTGTCAACAAGT	evm.model.supercontig_1.162	nucleus|	GO:0005634|	nucleus|	regulation of transcription, DNA-dependent|flower development|positive regulation of transcription, DNA-dependent|floral meristem determinacy|maintenance of floral meristem identity|meristem structural organization|	GO:0006355|GO:0009908|GO:0045893|GO:0010582|GO:0010076|GO:0009933|	other cellular processes|other metabolic processes|developmental processes|	sequence-specific DNA binding transcription factor activity|protein binding|protein heterodimerization activity|	GO:0003700|GO:0005515|GO:0046982|	transcription factor activity|protein binding|DNA or RNA binding|
Cpa_SRR_000219	INTRONIC	evm.model.supercontig_1.162	2394030	2402881	LG9	supercontig_1	2400446	2400458	13	2	6.5	TA TA TA TA TA TA T	PF00319,PF01486	PTHR11945	KOG0014	X	K09264	AT1G69120.1	AP1	K-box region and MADS-box transcription factor family protein	Cpa_SRR_000219	1	338	59.3	59.4	TGTTGACCCACTGTTTGAAGC	TCAAAAGTCCCCTTGAACCCA	evm.model.supercontig_1.162	nucleus|	GO:0005634|	nucleus|	regulation of transcription, DNA-dependent|flower development|positive regulation of transcription, DNA-dependent|floral meristem determinacy|maintenance of floral meristem identity|meristem structural organization|	GO:0006355|GO:0009908|GO:0045893|GO:0010582|GO:0010076|GO:0009933|	other cellular processes|other metabolic processes|developmental processes|	sequence-specific DNA binding transcription factor activity|protein binding|protein heterodimerization activity|	GO:0003700|GO:0005515|GO:0046982|	transcription factor activity|protein binding|DNA or RNA binding|
Cpa_SRR_000220	INTRONIC	evm.model.supercontig_1.162	2394030	2402881	LG9	supercontig_1	2401056	2401074	19	2	9.5	TA TA TA TA TA TA TA TA TA T	PF00319,PF01486	PTHR11945	KOG0014	X	K09264	AT1G69120.1	AP1	K-box region and MADS-box transcription factor family protein	Cpa_SRR_000220	1	271	59.1	59.5	TGGAACGTTACGAGCGCTA	TCGCTGCACTATACCTGTGG	evm.model.supercontig_1.162	nucleus|	GO:0005634|	nucleus|	regulation of transcription, DNA-dependent|flower development|positive regulation of transcription, DNA-dependent|floral meristem determinacy|maintenance of floral meristem identity|meristem structural organization|	GO:0006355|GO:0009908|GO:0045893|GO:0010582|GO:0010076|GO:0009933|	other cellular processes|other metabolic processes|developmental processes|	sequence-specific DNA binding transcription factor activity|protein binding|protein heterodimerization activity|	GO:0003700|GO:0005515|GO:0046982|	transcription factor activity|protein binding|DNA or RNA binding|
Cpa_SRR_000221	INTRONIC	evm.model.supercontig_1.162	2394030	2402881	LG9	supercontig_1	2401754	2401770	17	5	3.4	AATAA AATAA AATAA AA	PF00319,PF01486	PTHR11945	KOG0014	X	K09264	AT1G69120.1	AP1	K-box region and MADS-box transcription factor family protein	Cpa_SRR_000221	1	340	57.7	59.3	TGGTCCTGTGCAGTACTTTTT	TGGCGAGCATGGTGTTTTG	evm.model.supercontig_1.162	nucleus|	GO:0005634|	nucleus|	regulation of transcription, DNA-dependent|flower development|positive regulation of transcription, DNA-dependent|floral meristem determinacy|maintenance of floral meristem identity|meristem structural organization|	GO:0006355|GO:0009908|GO:0045893|GO:0010582|GO:0010076|GO:0009933|	other cellular processes|other metabolic processes|developmental processes|	sequence-specific DNA binding transcription factor activity|protein binding|protein heterodimerization activity|	GO:0003700|GO:0005515|GO:0046982|	transcription factor activity|protein binding|DNA or RNA binding|
Cpa_SRR_000222	INTRONIC	evm.model.supercontig_1.162	2394030	2402881	LG9	supercontig_1	2401839	2401851	13	2	6.5	AT AT AT AT AT AT A	PF00319,PF01486	PTHR11945	KOG0014	X	K09264	AT1G69120.1	AP1	K-box region and MADS-box transcription factor family protein	Cpa_SRR_000222	1	340	57.7	59.3	TGGTCCTGTGCAGTACTTTTT	TGGCGAGCATGGTGTTTTG	evm.model.supercontig_1.162	nucleus|	GO:0005634|	nucleus|	regulation of transcription, DNA-dependent|flower development|positive regulation of transcription, DNA-dependent|floral meristem determinacy|maintenance of floral meristem identity|meristem structural organization|	GO:0006355|GO:0009908|GO:0045893|GO:0010582|GO:0010076|GO:0009933|	other cellular processes|other metabolic processes|developmental processes|	sequence-specific DNA binding transcription factor activity|protein binding|protein heterodimerization activity|	GO:0003700|GO:0005515|GO:0046982|	transcription factor activity|protein binding|DNA or RNA binding|
Cpa_SRR_000223	INTRONIC	evm.model.supercontig_1.162	2394030	2402881	LG9	supercontig_1	2402333	2402350	18	2	9	AT AT AT AT AT AT AT AT AT	PF00319,PF01486	PTHR11945	KOG0014	X	K09264	AT1G69120.1	AP1	K-box region and MADS-box transcription factor family protein	Cpa_SRR_000223	1	318	59.7	58.5	ACAGTGGGGGCAGCAAAA	AGAGAGCAGAGAGTTGAAGCT	evm.model.supercontig_1.162	nucleus|	GO:0005634|	nucleus|	regulation of transcription, DNA-dependent|flower development|positive regulation of transcription, DNA-dependent|floral meristem determinacy|maintenance of floral meristem identity|meristem structural organization|	GO:0006355|GO:0009908|GO:0045893|GO:0010582|GO:0010076|GO:0009933|	other cellular processes|other metabolic processes|developmental processes|	sequence-specific DNA binding transcription factor activity|protein binding|protein heterodimerization activity|	GO:0003700|GO:0005515|GO:0046982|	transcription factor activity|protein binding|DNA or RNA binding|
Cpa_SRR_000224	INTRONIC	evm.model.supercontig_1.162	2394030	2402881	LG9	supercontig_1	2402495	2402508	14	2	7	TG TG TG TG TG TG TG	PF00319,PF01486	PTHR11945	KOG0014	X	K09264	AT1G69120.1	AP1	K-box region and MADS-box transcription factor family protein	Cpa_SRR_000224	1	301	59.2	58.5	ATGGCAATGCAGGACCCA	AGAGAGCAGAGAGTTGAAGCT	evm.model.supercontig_1.162	nucleus|	GO:0005634|	nucleus|	regulation of transcription, DNA-dependent|flower development|positive regulation of transcription, DNA-dependent|floral meristem determinacy|maintenance of floral meristem identity|meristem structural organization|	GO:0006355|GO:0009908|GO:0045893|GO:0010582|GO:0010076|GO:0009933|	other cellular processes|other metabolic processes|developmental processes|	sequence-specific DNA binding transcription factor activity|protein binding|protein heterodimerization activity|	GO:0003700|GO:0005515|GO:0046982|	transcription factor activity|protein binding|DNA or RNA binding|
Cpa_SRR_000225	EXONIC	evm.model.supercontig_1.164	2418470	2425755	LG9	supercontig_1	2422727	2422743	17	3	5.67	TGA TGA TGA TGA TGA TG	PF04147	PTHR23183	KOG2147	X	X	AT1G69070.1	X	X	Cpa_SRR_000225	1	260	60.0	57.4	TGGTGACGGTGAGAATGAAGG	TGTCCCTCTCACCCAAAGA	evm.model.supercontig_1.164	cytosol|	GO:0005829|	cytosol|	biological_process_unknown|	GO:0008150|	unknown biological processes|	molecular_function_unknown|	GO:0003674|	unknown molecular functions|
Cpa_SRR_000226	EXONIC	evm.model.supercontig_1.164	2418470	2425755	LG9	supercontig_1	2422764	2422777	14	3	4.67	GAA GAA GAA GAA GA	PF04147	PTHR23183	KOG2147	X	X	AT1G69070.1	X	X	Cpa_SRR_000226	1	260	60.0	57.4	TGGTGACGGTGAGAATGAAGG	TGTCCCTCTCACCCAAAGA	evm.model.supercontig_1.164	cytosol|	GO:0005829|	cytosol|	biological_process_unknown|	GO:0008150|	unknown biological processes|	molecular_function_unknown|	GO:0003674|	unknown molecular functions|
Cpa_SRR_000227	INTRONIC	evm.model.supercontig_1.165	2427357	2430616	LG9	supercontig_1	2427661	2427690	30	2	15	TG TG TG TG TG TG TG TG TG TG TG TG TG TG TG	X	PTHR11821:SF50	X	X	X	AT1G69060.1	X	Chaperone DnaJ-domain superfamily protein	Cpa_SRR_000227	1	350	60.3	57.7	GCCTCAACCTGCTGTCGAA	GGGAGGTGGTTTTCATCCC	evm.model.supercontig_1.165	vacuolar membrane|	GO:0005774|	other membranes|other cytoplasmic components|other intracellular components|	biological_process_unknown|	GO:0008150|	unknown biological processes|	heat shock protein binding|	GO:0031072|	protein binding|
Cpa_SRR_000228	INTRONIC	evm.model.supercontig_1.168	2466942	2474071	LG9	supercontig_1	2469234	2469253	20	4	5	TTAT TTAT TTAT TTAT TTAT	PF04414	X	X	X	X	AT2G03800.1	GEK1	D-aminoacyl-tRNA deacylases	Cpa_SRR_000228	1	271	59.2	59.1	TCGCTAAGTTTCATTGTCATGCA	TGTCCACCACCAATGCCA	evm.model.supercontig_1.168	cytosol|	GO:0005829|	cytosol|	response to toxin|metabolic process|	GO:0009636|GO:0008152|	other biological processes|other metabolic processes|	D-aminoacyl-tRNA deacylase activity|	GO:0051499|	hydrolase activity|
Cpa_SRR_000229	INTRONIC	evm.model.supercontig_1.168	2466942	2474071	LG9	supercontig_1	2470067	2470078	12	2	6	AG AG AG AG AG AG	PF04414	X	X	X	X	AT2G03800.1	GEK1	D-aminoacyl-tRNA deacylases	Cpa_SRR_000229	1	300	57.3	57.5	TCCCTTCATTGCTTTCCCAA	AGCCTATCACTTGCACGAAA	evm.model.supercontig_1.168	cytosol|	GO:0005829|	cytosol|	response to toxin|metabolic process|	GO:0009636|GO:0008152|	other biological processes|other metabolic processes|	D-aminoacyl-tRNA deacylase activity|	GO:0051499|	hydrolase activity|
Cpa_SRR_000230	INTRONIC	evm.model.supercontig_1.168	2466942	2474071	LG9	supercontig_1	2473481	2473492	12	2	6	AG AG AG AG AG AG	PF04414	X	X	X	X	AT2G03800.1	GEK1	D-aminoacyl-tRNA deacylases	Cpa_SRR_000230	1	298	58.5	59.2	TGAAGTGTGGAGGTGCAGA	GTGCAGACCCTTTCCTCCA	evm.model.supercontig_1.168	cytosol|	GO:0005829|	cytosol|	response to toxin|metabolic process|	GO:0009636|GO:0008152|	other biological processes|other metabolic processes|	D-aminoacyl-tRNA deacylase activity|	GO:0051499|	hydrolase activity|
Cpa_SRR_000231	INTRONIC	evm.model.supercontig_1.170	2503058	2505018	LG9	supercontig_1	2503387	2503399	13	2	6.5	TG TG TG TG TG TG T	X	X	X	X	X	AT2G03830.1	RGF8	X	Cpa_SRR_000231	1	278	58.4	60.2	TGATTCATGACCGAAGACAAGG	GCTGATCAGTGTTCAAAGTTGCA	evm.model.supercontig_1.170	endomembrane system|	GO:0012505|	other cellular components|	biological_process_unknown|	GO:0008150|	unknown biological processes|	molecular_function_unknown|	GO:0003674|	unknown molecular functions|
Cpa_SRR_000232	INTRONIC	evm.model.supercontig_1.170	2503058	2505018	LG9	supercontig_1	2503714	2503729	16	2	8	AT AT AT AT AT AT AT AT	X	X	X	X	X	AT2G03830.1	RGF8	X	Cpa_SRR_000232	1	326	60.2	59.0	GCAACTTTGAACACTGATCAGCA	AGCCAATCTAACCCAACCAGA	evm.model.supercontig_1.170	endomembrane system|	GO:0012505|	other cellular components|	biological_process_unknown|	GO:0008150|	unknown biological processes|	molecular_function_unknown|	GO:0003674|	unknown molecular functions|
Cpa_SRR_000233	INTRONIC	evm.model.supercontig_1.170	2503058	2505018	LG9	supercontig_1	2503861	2503876	16	2	8	AT AT AT AT AT AT AT AT	X	X	X	X	X	AT2G03830.1	RGF8	X	Cpa_SRR_000233	1	307	59.6	57.2	TCATGCATCTTCTTCTACCGTGA	GGTAACAGAACTTGCTTCAGAAA	evm.model.supercontig_1.170	endomembrane system|	GO:0012505|	other cellular components|	biological_process_unknown|	GO:0008150|	unknown biological processes|	molecular_function_unknown|	GO:0003674|	unknown molecular functions|
Cpa_SRR_000234	INTRONIC	evm.model.supercontig_1.170	2503058	2505018	LG9	supercontig_1	2504054	2504079	26	2	13	AT AT AT AT AT AT AT AT AT AT AT AT AT	X	X	X	X	X	AT2G03830.1	RGF8	X	Cpa_SRR_000234	1	286	57.3	57.6	AAGCAAGTTCTGTTACCATTCTTT	TCATGGTCAAGTGAGTTTTACAAAA	evm.model.supercontig_1.170	endomembrane system|	GO:0012505|	other cellular components|	biological_process_unknown|	GO:0008150|	unknown biological processes|	molecular_function_unknown|	GO:0003674|	unknown molecular functions|
Cpa_SRR_000235	INTRONIC	evm.model.supercontig_1.170	2503058	2505018	LG9	supercontig_1	2504742	2504755	14	2	7	AT AT AT AT AT AT AT	X	X	X	X	X	AT2G03830.1	RGF8	X	Cpa_SRR_000235	1	276	57.7	59.8	TCGTAAAGAGAGGTCACCCA	CGTCGGCTCCTTCAATCCA	evm.model.supercontig_1.170	endomembrane system|	GO:0012505|	other cellular components|	biological_process_unknown|	GO:0008150|	unknown biological processes|	molecular_function_unknown|	GO:0003674|	unknown molecular functions|
Cpa_SRR_000236	INTRONIC	evm.model.supercontig_1.171	2506628	2508683	LG9	supercontig_1	2506911	2506941	31	2	15.5	TA TA TA TA TA TA TA TA TA TA TA TA TA TA TA T	PF10250	X	X	X	X	AT3G02250.1	X	O-fucosyltransferase family protein	Cpa_SRR_000236	1	251	59.8	60.1	CACCACCACCTTCTTGTCCA	AGCCATTCCAGAGCCATTCC	evm.model.supercontig_1.171	cellular_component_unknown|	GO:0005575|	unknown cellular components|	biological_process_unknown|	GO:0008150|	unknown biological processes|	molecular_function_unknown|	GO:0003674|	unknown molecular functions|
Cpa_SRR_000237	INTRONIC	evm.model.supercontig_1.171	2506628	2508683	LG9	supercontig_1	2508469	2508480	12	3	4	TAT TAT TAT TAT	PF10250	X	X	X	X	AT3G02250.1	X	O-fucosyltransferase family protein	Cpa_SRR_000237	1	345	58.6	58.4	TGTACCTTGCAACAACAACCA	TGGGGTTGGGAGCATTCA	evm.model.supercontig_1.171	cellular_component_unknown|	GO:0005575|	unknown cellular components|	biological_process_unknown|	GO:0008150|	unknown biological processes|	molecular_function_unknown|	GO:0003674|	unknown molecular functions|
Cpa_SRR_000238	INTRONIC	evm.model.supercontig_1.173	2607811	2609811	LG9	supercontig_1	2608094	2608106	13	4	3.25	TCAT TCAT TCAT T	PF03352	X	X	3.2.2.20	K01246	AT1G13635.1	X	DNA glycosylase superfamily protein	Cpa_SRR_000238	1	281	59.4	57.8	CCCCACATGTAGCTGCTGA	CGAACACGGTAGCCAAAATG	evm.model.supercontig_1.173	cellular_component_unknown|	GO:0005575|	unknown cellular components|	base-excision repair|DNA repair|metabolic process|	GO:0006284|GO:0006281|GO:0008152|	response to stress|DNA or RNA metabolism|other cellular processes|other metabolic processes|	catalytic activity|DNA-3-methyladenine glycosylase I activity|	GO:0003824|GO:0008725|	other enzyme activity|hydrolase activity|
Cpa_SRR_000239	INTRONIC	evm.model.supercontig_1.173	2607811	2609811	LG9	supercontig_1	2608378	2608391	14	5	2.8	CATTG CATTG CATT	PF03352	X	X	3.2.2.20	K01246	AT1G13635.1	X	DNA glycosylase superfamily protein	Cpa_SRR_000239	1	268	60.3	60.5	GCACCTCACTCTGTTTTCTTGC	GGCTGGCATGCTGATGGAT	evm.model.supercontig_1.173	cellular_component_unknown|	GO:0005575|	unknown cellular components|	base-excision repair|DNA repair|metabolic process|	GO:0006284|GO:0006281|GO:0008152|	response to stress|DNA or RNA metabolism|other cellular processes|other metabolic processes|	catalytic activity|DNA-3-methyladenine glycosylase I activity|	GO:0003824|GO:0008725|	other enzyme activity|hydrolase activity|
Cpa_SRR_000240	INTRONIC	evm.model.supercontig_1.173	2607811	2609811	LG9	supercontig_1	2608575	2608605	31	2	15.5	AT AT AT AT AT AT AT AT AT AT AT AT AT AT AT A	PF03352	X	X	3.2.2.20	K01246	AT1G13635.1	X	DNA glycosylase superfamily protein	Cpa_SRR_000240	1	342	57.9	60.1	TCCGTAAAAGGCTTCTCTGC	TGATGAGCAATGGGGAGTTCC	evm.model.supercontig_1.173	cellular_component_unknown|	GO:0005575|	unknown cellular components|	base-excision repair|DNA repair|metabolic process|	GO:0006284|GO:0006281|GO:0008152|	response to stress|DNA or RNA metabolism|other cellular processes|other metabolic processes|	catalytic activity|DNA-3-methyladenine glycosylase I activity|	GO:0003824|GO:0008725|	other enzyme activity|hydrolase activity|
Cpa_SRR_000241	INTRONIC	evm.model.supercontig_1.177	2679699	2681353	LG9	supercontig_1	2680439	2680453	15	2	7.5	AC AC AC AC AC AC AC A	PF01370	PTHR10366	KOG1502	X	X	AT1G68540.1	X	NAD(P)-binding Rossmann-fold superfamily protein	Cpa_SRR_000241	1	332	59.3	59.7	ATGACCACCACGCGAACT	GCTTGTCGATTTTGCACAGGA	evm.model.supercontig_1.177	cytosol|	GO:0005829|	cytosol|	oxidation-reduction process|pollen exine formation|metabolic process|sporopollenin biosynthetic process|	GO:0055114|GO:0010584|GO:0008152|GO:0080110|	other metabolic processes|developmental processes|other cellular processes|cell organization and biogenesis|	binding|oxidoreductase activity|coenzyme binding|catalytic activity|	GO:0005488|GO:0016491|GO:0050662|GO:0003824|	other binding|other enzyme activity|
Cpa_SRR_000242	INTRONIC	evm.model.supercontig_1.177	2679699	2681353	LG9	supercontig_1	2681300	2681315	16	2	8	TG TG TG TG TG TG TG TG	PF01370	PTHR10366	KOG1502	X	X	AT1G68540.1	X	NAD(P)-binding Rossmann-fold superfamily protein	Cpa_SRR_000242	1	350	60.0	60.6	ACAGTGGGGTTTGTGCACA	GGGATTGTCTTGAAAGCAGGGA	evm.model.supercontig_1.177	cytosol|	GO:0005829|	cytosol|	oxidation-reduction process|pollen exine formation|metabolic process|sporopollenin biosynthetic process|	GO:0055114|GO:0010584|GO:0008152|GO:0080110|	other metabolic processes|developmental processes|other cellular processes|cell organization and biogenesis|	binding|oxidoreductase activity|coenzyme binding|catalytic activity|	GO:0005488|GO:0016491|GO:0050662|GO:0003824|	other binding|other enzyme activity|
Cpa_SRR_000243	EXONIC	evm.model.supercontig_1.178	2685399	2686538	LG9	supercontig_1	2685814	2685830	17	6	2.83	GAGGCT GAGGCT GAGGC	PF00847	X	X	X	X	AT3G25890.1	X	Integrase-type DNA-binding superfamily protein	Cpa_SRR_000243	1	268	59.2	59.9	TCCCCCTCCAAAGTTGAGC	GCACACGTCACCCTCTTCA	evm.model.supercontig_1.178	nucleus|	GO:0005634|	nucleus|	regulation of transcription, DNA-dependent|	GO:0006355|	other cellular processes|other metabolic processes|	DNA binding|sequence-specific DNA binding transcription factor activity|	GO:0003677|GO:0003700|	DNA or RNA binding|transcription factor activity|
Cpa_SRR_000244	INTRONIC	evm.model.supercontig_1.180	2712543	2717166	LG9	supercontig_1	2714906	2714919	14	2	7	TC TC TC TC TC TC TC	PF01055	PTHR22762	KOG1065	X	X	AT1G68560.1	XYL1	alpha-xylosidase 1	Cpa_SRR_000244	1	275	59.8	59.4	ACGAGGGTTCCAAGCAAACT	CCCGGAGCAACTTCCAGAT	evm.model.supercontig_1.180	apoplast|cell wall|plant-type cell wall|chloroplast|plasmodesma|	GO:0048046|GO:0005618|GO:0009505|GO:0009507|GO:0009506|	extracellular|cell wall|chloroplast|other cellular components|	xylan catabolic process|xyloglucan metabolic process|response to cadmium ion|	GO:0045493|GO:0010411|GO:0046686|	other metabolic processes|other cellular processes|other biological processes|	alpha-N-arabinofuranosidase activity|xyloglucan 1,6-alpha-xylosidase activity|xylan 1,4-beta-xylosidase activity|hydrolase activity, hydrolyzing O-glycosyl compounds|	GO:0046556|GO:0080176|GO:0009044|GO:0004553|	hydrolase activity|
Cpa_SRR_000245	EXONIC	evm.model.supercontig_1.180	2712543	2717166	LG9	supercontig_1	2717147	2717158	12	3	4	AGA AGA AGA AGA	PF01055	PTHR22762	KOG1065	X	X	AT1G68560.1	XYL1	alpha-xylosidase 1	Cpa_SRR_000245	1	322	58.1	59.9	ACCTTTGCCGATCTTGGTG	AATGCTCAACGGCCCACA	evm.model.supercontig_1.180	apoplast|cell wall|plant-type cell wall|chloroplast|plasmodesma|	GO:0048046|GO:0005618|GO:0009505|GO:0009507|GO:0009506|	extracellular|cell wall|chloroplast|other cellular components|	xylan catabolic process|xyloglucan metabolic process|response to cadmium ion|	GO:0045493|GO:0010411|GO:0046686|	other metabolic processes|other cellular processes|other biological processes|	alpha-N-arabinofuranosidase activity|xyloglucan 1,6-alpha-xylosidase activity|xylan 1,4-beta-xylosidase activity|hydrolase activity, hydrolyzing O-glycosyl compounds|	GO:0046556|GO:0080176|GO:0009044|GO:0004553|	hydrolase activity|
Cpa_SRR_000246	INTRONIC	evm.model.supercontig_1.181	2792673	2798077	LG9	supercontig_1	2792993	2793006	14	5	2.8	TTTTC TTTTC TTTT	PF00240,PF09280,PF00627	PTHR10621	X	X	K10839	AT3G02540.1	RAD23C	Rad23 UV excision repair protein family	Cpa_SRR_000246	1	339	59.2	57.1	TGCCGAGAATGCGATGAGA	CAATCACAAAGCCCACAACA	evm.model.supercontig_1.181	nucleus|	GO:0005634|	nucleus|	nucleotide-excision repair|proteasomal ubiquitin-dependent protein catabolic process|	GO:0006289|GO:0043161|	response to stress|DNA or RNA metabolism|other cellular processes|protein metabolism|other metabolic processes|	ubiquitin binding|proteasome binding|	GO:0043130|GO:0070628|	protein binding|
Cpa_SRR_000247	INTRONIC	evm.model.supercontig_1.181	2792673	2798077	LG9	supercontig_1	2796984	2797000	17	2	8.5	TC TC TC TC TC TC TC TC T	PF00240,PF09280,PF00627	PTHR10621	X	X	K10839	AT3G02540.1	RAD23C	Rad23 UV excision repair protein family	Cpa_SRR_000247	1	336	58.8	57.8	ATGGGTTCAAGGGCTGCT	CTCGGAAAGCTTGGAACTGA	evm.model.supercontig_1.181	nucleus|	GO:0005634|	nucleus|	nucleotide-excision repair|proteasomal ubiquitin-dependent protein catabolic process|	GO:0006289|GO:0043161|	response to stress|DNA or RNA metabolism|other cellular processes|protein metabolism|other metabolic processes|	ubiquitin binding|proteasome binding|	GO:0043130|GO:0070628|	protein binding|
Cpa_SRR_000248	INTRONIC	evm.model.supercontig_1.181	2792673	2798077	LG9	supercontig_1	2797011	2797029	19	4	4.75	TATC TATC TATC TATC TAT	PF00240,PF09280,PF00627	PTHR10621	X	X	K10839	AT3G02540.1	RAD23C	Rad23 UV excision repair protein family	Cpa_SRR_000248	1	346	58.8	59.6	ATGGGTTCAAGGGCTGCT	TGCACCATGGCTCGGAAA	evm.model.supercontig_1.181	nucleus|	GO:0005634|	nucleus|	nucleotide-excision repair|proteasomal ubiquitin-dependent protein catabolic process|	GO:0006289|GO:0043161|	response to stress|DNA or RNA metabolism|other cellular processes|protein metabolism|other metabolic processes|	ubiquitin binding|proteasome binding|	GO:0043130|GO:0070628|	protein binding|
Cpa_SRR_000249	INTRONIC	evm.model.supercontig_1.181	2792673	2798077	LG9	supercontig_1	2797027	2797041	15	2	7.5	TA TA TA TA TA TA TA T	PF00240,PF09280,PF00627	PTHR10621	X	X	K10839	AT3G02540.1	RAD23C	Rad23 UV excision repair protein family	Cpa_SRR_000249	1	346	58.8	59.6	ATGGGTTCAAGGGCTGCT	TGCACCATGGCTCGGAAA	evm.model.supercontig_1.181	nucleus|	GO:0005634|	nucleus|	nucleotide-excision repair|proteasomal ubiquitin-dependent protein catabolic process|	GO:0006289|GO:0043161|	response to stress|DNA or RNA metabolism|other cellular processes|protein metabolism|other metabolic processes|	ubiquitin binding|proteasome binding|	GO:0043130|GO:0070628|	protein binding|
Cpa_SRR_000250	INTRONIC	evm.model.supercontig_1.181	2792673	2798077	LG9	supercontig_1	2797039	2797060	22	4	5.5	TATC TATC TATC TATC TATC TA	PF00240,PF09280,PF00627	PTHR10621	X	X	K10839	AT3G02540.1	RAD23C	Rad23 UV excision repair protein family	Cpa_SRR_000250	1	346	58.8	59.6	ATGGGTTCAAGGGCTGCT	TGCACCATGGCTCGGAAA	evm.model.supercontig_1.181	nucleus|	GO:0005634|	nucleus|	nucleotide-excision repair|proteasomal ubiquitin-dependent protein catabolic process|	GO:0006289|GO:0043161|	response to stress|DNA or RNA metabolism|other cellular processes|protein metabolism|other metabolic processes|	ubiquitin binding|proteasome binding|	GO:0043130|GO:0070628|	protein binding|
Cpa_SRR_000251	INTRONIC	evm.model.supercontig_1.181	2792673	2798077	LG9	supercontig_1	2797058	2797072	15	4	3.75	CTAG CTAG CTAG CTA	PF00240,PF09280,PF00627	PTHR10621	X	X	K10839	AT3G02540.1	RAD23C	Rad23 UV excision repair protein family	Cpa_SRR_000251	1	346	58.8	59.6	ATGGGTTCAAGGGCTGCT	TGCACCATGGCTCGGAAA	evm.model.supercontig_1.181	nucleus|	GO:0005634|	nucleus|	nucleotide-excision repair|proteasomal ubiquitin-dependent protein catabolic process|	GO:0006289|GO:0043161|	response to stress|DNA or RNA metabolism|other cellular processes|protein metabolism|other metabolic processes|	ubiquitin binding|proteasome binding|	GO:0043130|GO:0070628|	protein binding|
Cpa_SRR_000252	INTRONIC	evm.model.supercontig_1.181	2792673	2798077	LG9	supercontig_1	2797079	2797096	18	4	4.5	TATC TATC TATC TATC TA	PF00240,PF09280,PF00627	PTHR10621	X	X	K10839	AT3G02540.1	RAD23C	Rad23 UV excision repair protein family	Cpa_SRR_000252	1	346	58.8	59.6	ATGGGTTCAAGGGCTGCT	TGCACCATGGCTCGGAAA	evm.model.supercontig_1.181	nucleus|	GO:0005634|	nucleus|	nucleotide-excision repair|proteasomal ubiquitin-dependent protein catabolic process|	GO:0006289|GO:0043161|	response to stress|DNA or RNA metabolism|other cellular processes|protein metabolism|other metabolic processes|	ubiquitin binding|proteasome binding|	GO:0043130|GO:0070628|	protein binding|
Cpa_SRR_000253	INTRONIC	evm.model.supercontig_1.181	2792673	2798077	LG9	supercontig_1	2797094	2797108	15	4	3.75	CTAG CTAG CTAG CTA	PF00240,PF09280,PF00627	PTHR10621	X	X	K10839	AT3G02540.1	RAD23C	Rad23 UV excision repair protein family	Cpa_SRR_000253	1	346	58.8	59.6	ATGGGTTCAAGGGCTGCT	TGCACCATGGCTCGGAAA	evm.model.supercontig_1.181	nucleus|	GO:0005634|	nucleus|	nucleotide-excision repair|proteasomal ubiquitin-dependent protein catabolic process|	GO:0006289|GO:0043161|	response to stress|DNA or RNA metabolism|other cellular processes|protein metabolism|other metabolic processes|	ubiquitin binding|proteasome binding|	GO:0043130|GO:0070628|	protein binding|
Cpa_SRR_000254	INTRONIC	evm.model.supercontig_1.181	2792673	2798077	LG9	supercontig_1	2797115	2797127	13	4	3.25	TATC TATC TATC T	PF00240,PF09280,PF00627	PTHR10621	X	X	K10839	AT3G02540.1	RAD23C	Rad23 UV excision repair protein family	Cpa_SRR_000254	1	346	58.8	59.6	ATGGGTTCAAGGGCTGCT	TGCACCATGGCTCGGAAA	evm.model.supercontig_1.181	nucleus|	GO:0005634|	nucleus|	nucleotide-excision repair|proteasomal ubiquitin-dependent protein catabolic process|	GO:0006289|GO:0043161|	response to stress|DNA or RNA metabolism|other cellular processes|protein metabolism|other metabolic processes|	ubiquitin binding|proteasome binding|	GO:0043130|GO:0070628|	protein binding|
Cpa_SRR_000255	INTRONIC	evm.model.supercontig_1.182	2815106	2818402	LG9	supercontig_1	2815523	2815538	16	2	8	CT CT CT CT CT CT CT CT	PF07690,PF00854	PTHR11654	KOG1237	X	X	AT1G68570.1	X	Major facilitator superfamily protein	Cpa_SRR_000255	1	274	60.5	59.2	CGGAGCTTTCCTTGCCGAT	TTACATGGTGGCGGCCTT	evm.model.supercontig_1.182	membrane|	GO:0016020|	other membranes|	oligopeptide transport|	GO:0006857|	transport|	transporter activity|	GO:0005215|	transporter activity|
Cpa_SRR_000256	INTRONIC	evm.model.supercontig_1.182	2815106	2818402	LG9	supercontig_1	2816424	2816437	14	5	2.8	ATTTT ATTTT ATTT	PF07690,PF00854	PTHR11654	KOG1237	X	X	AT1G68570.1	X	Major facilitator superfamily protein	Cpa_SRR_000256	0	X	X	X	X	X	evm.model.supercontig_1.182	membrane|	GO:0016020|	other membranes|	oligopeptide transport|	GO:0006857|	transport|	transporter activity|	GO:0005215|	transporter activity|
Cpa_SRR_000257	INTRONIC	evm.model.supercontig_1.182	2815106	2818402	LG9	supercontig_1	2816431	2816445	15	4	3.75	TTTA TTTA TTTA TTT	PF07690,PF00854	PTHR11654	KOG1237	X	X	AT1G68570.1	X	Major facilitator superfamily protein	Cpa_SRR_000257	0	X	X	X	X	X	evm.model.supercontig_1.182	membrane|	GO:0016020|	other membranes|	oligopeptide transport|	GO:0006857|	transport|	transporter activity|	GO:0005215|	transporter activity|
Cpa_SRR_000258	INTRONIC	evm.model.supercontig_1.182	2815106	2818402	LG9	supercontig_1	2816709	2816724	16	2	8	TG TG TG TG TG TG TG TG	PF07690,PF00854	PTHR11654	KOG1237	X	X	AT1G68570.1	X	Major facilitator superfamily protein	Cpa_SRR_000258	0	X	X	X	X	X	evm.model.supercontig_1.182	membrane|	GO:0016020|	other membranes|	oligopeptide transport|	GO:0006857|	transport|	transporter activity|	GO:0005215|	transporter activity|
Cpa_SRR_000259	INTRONIC	evm.model.supercontig_1.182	2815106	2818402	LG9	supercontig_1	2818354	2818367	14	2	7	TA TA TA TA TA TA TA	PF07690,PF00854	PTHR11654	KOG1237	X	X	AT1G68570.1	X	Major facilitator superfamily protein	Cpa_SRR_000259	0	X	X	X	X	X	evm.model.supercontig_1.182	membrane|	GO:0016020|	other membranes|	oligopeptide transport|	GO:0006857|	transport|	transporter activity|	GO:0005215|	transporter activity|
Cpa_SRR_000260	EXONIC	evm.model.supercontig_1.184	2825746	2826270	LG9	supercontig_1	2826247	2826265	19	5	3.8	GGAAA GGAAA GGAAA GGAA	PF00364	PTHR23151	X	X	X	AT3G25860.1	LTA2	2-oxoacid dehydrogenases acyltransferase family protein	Cpa_SRR_000260	1	261	60.4	60.4	AGGAATGCGACGAGGGAGA	GCTCGGCGATGAACACAGA	evm.model.supercontig_1.184	chloroplast stroma|chloroplast envelope|chloroplast|cytosolic ribosome|membrane|	GO:0009570|GO:0009941|GO:0009507|GO:0022626|GO:0016020|	plastid|chloroplast|other cytoplasmic components|other intracellular components|cytosol|ribosome|other membranes|	acetyl-CoA biosynthetic process from pyruvate|metabolic process|	GO:0006086|GO:0008152|	other cellular processes|other metabolic processes|	dihydrolipoyllysine-residue acetyltransferase activity|	GO:0004742|	transferase activity|
Cpa_SRR_000261	INTRONIC	evm.model.supercontig_1.185	2831739	2832318	LG9	supercontig_1	2831862	2831876	15	6	2.5	TTTCTT TTTCTT TTT	X	X	X	X	X	AT3G25855.1	X	Copper transport protein family	Cpa_SRR_000261	1	336	59.0	59.8	AGCTAAACAGGGCAAACGC	TCATCACCATACAACATACCTGCT	evm.model.supercontig_1.185	cellular_component_unknown|	GO:0005575|	unknown cellular components|	X	X	X	X	X	X
Cpa_SRR_000262	INTRONIC	evm.model.supercontig_1.185	2831739	2832318	LG9	supercontig_1	2832037	2832055	19	2	9.5	AT AT AT AT AT AT AT AT AT A	X	X	X	X	X	AT3G25855.1	X	Copper transport protein family	Cpa_SRR_000262	1	299	58.3	59.3	GGAAAGCCAGGAGAGTTCTTC	GGTGTCTGGTCTTGTTGTGC	evm.model.supercontig_1.185	cellular_component_unknown|	GO:0005575|	unknown cellular components|	X	X	X	X	X	X
Cpa_SRR_000263	INTRONIC	evm.model.supercontig_1.190	2872246	2874110	LG9	supercontig_1	2873852	2873866	15	6	2.5	AAAAAG AAAAAG AAA	PF07106	PTHR15938	KOG4603	X	X	AT1G13330.1	AHP2	Arabidopsis Hop2 homolog	Cpa_SRR_000263	1	342	59.6	59.2	ACGCGAGAAAAATTCCTGTACG	TCCATATTGTTCTCTGTGGACGA	evm.model.supercontig_1.190	cellular_component_unknown|	GO:0005575|	unknown cellular components|	chiasma assembly|	GO:0051026|	other cellular processes|cell organization and biogenesis|	molecular_function_unknown|	GO:0003674|	unknown molecular functions|
Cpa_SRR_000264	EXONIC	evm.model.supercontig_1.191	2874524	2876972	LG9	supercontig_1	2874764	2874775	12	3	4	GAT GAT GAT GAT	X	X	X	X	X	AT3G25805.1	X	X	Cpa_SRR_000264	1	316	57.6	59.6	TGACGACTCAGAGGTTGGA	GGGAGCAGAAAGAGCCACA	evm.model.supercontig_1.191	X	X	X	biological_process_unknown|	GO:0008150|	unknown biological processes|	molecular_function_unknown|	GO:0003674|	unknown molecular functions|
Cpa_SRR_000265	EXONIC	evm.model.supercontig_1.195	2899085	2907120	LG9	supercontig_1	2899254	2899269	16	3	5.33	ATG ATG ATG ATG ATG A	PF02985	PTHR10648	KOG0211	X	K03456	AT3G25800.1	PP2AA2	protein phosphatase 2A subunit A2	Cpa_SRR_000265	1	252	59.7	59.3	TTGGAGAGGAGCGAACACG	CAACCAAGTCACTCTCCCTCA	evm.model.supercontig_1.195	plasma membrane|cytosol|	GO:0005886|GO:0005829|	plasma membrane|cytosol|	response to cadmium ion|regulation of catalytic activity|regulation of phosphorylation|	GO:0046686|GO:0050790|GO:0042325|	other biological processes|other metabolic processes|other cellular processes|	protein phosphatase type 2A regulator activity|	GO:0008601|	other molecular functions|
Cpa_SRR_000266	INTRONIC	evm.model.supercontig_1.195	2899085	2907120	LG9	supercontig_1	2900818	2900833	16	5	3.2	CTTTT CTTTT CTTTT C	PF02985	PTHR10648	KOG0211	X	K03456	AT3G25800.1	PP2AA2	protein phosphatase 2A subunit A2	Cpa_SRR_000266	1	271	59.4	60.2	TCCCTCATGTCTCTCTGCAAC	TCACCCTCTCCCACTTGCT	evm.model.supercontig_1.195	plasma membrane|cytosol|	GO:0005886|GO:0005829|	plasma membrane|cytosol|	response to cadmium ion|regulation of catalytic activity|regulation of phosphorylation|	GO:0046686|GO:0050790|GO:0042325|	other biological processes|other metabolic processes|other cellular processes|	protein phosphatase type 2A regulator activity|	GO:0008601|	other molecular functions|
Cpa_SRR_000267	INTRONIC	evm.model.supercontig_1.195	2899085	2907120	LG9	supercontig_1	2903840	2903853	14	2	7	TG TG TG TG TG TG TG	PF02985	PTHR10648	KOG0211	X	K03456	AT3G25800.1	PP2AA2	protein phosphatase 2A subunit A2	Cpa_SRR_000267	1	326	59.3	59.4	CTTCTTGCCTAGCCCACCA	TCTTTGTTTGGGTCACATGTCG	evm.model.supercontig_1.195	plasma membrane|cytosol|	GO:0005886|GO:0005829|	plasma membrane|cytosol|	response to cadmium ion|regulation of catalytic activity|regulation of phosphorylation|	GO:0046686|GO:0050790|GO:0042325|	other biological processes|other metabolic processes|other cellular processes|	protein phosphatase type 2A regulator activity|	GO:0008601|	other molecular functions|
Cpa_SRR_000268	INTRONIC	evm.model.supercontig_1.195	2899085	2907120	LG9	supercontig_1	2904636	2904649	14	4	3.5	GAAA GAAA GAAA GA	PF02985	PTHR10648	KOG0211	X	K03456	AT3G25800.1	PP2AA2	protein phosphatase 2A subunit A2	Cpa_SRR_000268	1	289	58.1	59.1	GAGTTGATTGAGCTTGGTTGC	ACCGTATCCTCTCCCGTCT	evm.model.supercontig_1.195	plasma membrane|cytosol|	GO:0005886|GO:0005829|	plasma membrane|cytosol|	response to cadmium ion|regulation of catalytic activity|regulation of phosphorylation|	GO:0046686|GO:0050790|GO:0042325|	other biological processes|other metabolic processes|other cellular processes|	protein phosphatase type 2A regulator activity|	GO:0008601|	other molecular functions|
Cpa_SRR_000269	INTRONIC	evm.model.supercontig_1.197	2912150	2912991	LG9	supercontig_1	2912326	2912346	21	2	10.5	AT AT AT AT AT AT AT AT AT AT A	PF04749	X	X	X	X	AT1G68610.1	PCR11	PLANT CADMIUM RESISTANCE 11	Cpa_SRR_000269	1	288	59.1	59.4	TGCCTCCTTCCGGTATTGG	TGCTGCACCGATTGTTGC	evm.model.supercontig_1.197	X	X	X	pollen sperm cell differentiation|	GO:0048235|	developmental processes|other cellular processes|	molecular_function_unknown|	GO:0003674|	unknown molecular functions|
Cpa_SRR_000270	INTRONIC	evm.model.supercontig_1.198	2913548	2914664	LG9	supercontig_1	2913646	2913658	13	4	3.25	ACAT ACAT ACAT A	PF04749	X	X	X	X	AT1G49030.1	X	PLAC8 family protein	Cpa_SRR_000270	1	278	60.4	59.2	GCAACCCTGTAAGCTCGCT	AACCGTGGCATTGACCCT	evm.model.supercontig_1.198	cellular_component_unknown|	GO:0005575|	unknown cellular components|	biological_process_unknown|	GO:0008150|	unknown biological processes|	molecular_function_unknown|	GO:0003674|	unknown molecular functions|
Cpa_SRR_000271	INTRONIC	evm.model.supercontig_1.198	2913548	2914664	LG9	supercontig_1	2913762	2913775	14	4	3.5	TAAT TAAT TAAT TA	PF04749	X	X	X	X	AT1G49030.1	X	PLAC8 family protein	Cpa_SRR_000271	1	278	60.4	59.2	GCAACCCTGTAAGCTCGCT	AACCGTGGCATTGACCCT	evm.model.supercontig_1.198	cellular_component_unknown|	GO:0005575|	unknown cellular components|	biological_process_unknown|	GO:0008150|	unknown biological processes|	molecular_function_unknown|	GO:0003674|	unknown molecular functions|
Cpa_SRR_000272	INTRONIC	evm.model.supercontig_1.198	2913548	2914664	LG9	supercontig_1	2914215	2914232	18	2	9	AC AC AC AC AC AC AC AC AC	PF04749	X	X	X	X	AT1G49030.1	X	PLAC8 family protein	Cpa_SRR_000272	1	274	58.1	60.3	AGCTGCAATGCCAACCAA	TTGGCACCATCCCTTCAGC	evm.model.supercontig_1.198	cellular_component_unknown|	GO:0005575|	unknown cellular components|	biological_process_unknown|	GO:0008150|	unknown biological processes|	molecular_function_unknown|	GO:0003674|	unknown molecular functions|
Cpa_SRR_000273	EXONIC	evm.model.supercontig_1.198	2913548	2914664	LG9	supercontig_1	2914594	2914622	29	6	4.83	GGCTGT GGCTGT GGCTGT GGCTGT GGCTG	PF04749	X	X	X	X	AT1G49030.1	X	PLAC8 family protein	Cpa_SRR_000273	1	299	60.1	59.5	TCCAAGGCACCGTGTTTGT	AACCCCTCCCCAATACCCT	evm.model.supercontig_1.198	cellular_component_unknown|	GO:0005575|	unknown cellular components|	biological_process_unknown|	GO:0008150|	unknown biological processes|	molecular_function_unknown|	GO:0003674|	unknown molecular functions|
Cpa_SRR_000274	INTRONIC	evm.model.supercontig_1.205	2946162	2949880	LG9	supercontig_1	2946404	2946415	12	3	4	ATT ATT ATT ATT	X	PTHR12385:SF4	X	X	X	AT1G25500.2	X	Plasma-membrane choline transporter family protein	Cpa_SRR_000274	1	297	60.1	57.4	CGCCATCACCTGTCACCAT	AGTGACAACAGGGGTAGGT	evm.model.supercontig_1.205	chloroplast|	GO:0009507|	chloroplast|	biological_process_unknown|	GO:0008150|	unknown biological processes|	X	X	X
Cpa_SRR_000275	INTRONIC	evm.model.supercontig_1.207	2959642	2964825	LG9	supercontig_1	2960927	2960945	19	5	3.8	TTGTG TTGTG TTGTG TTGT	PF01169	PTHR12608	KOG2881	X	X	AT1G25520.1	X	Uncharacterized protein family (UPF0016)	Cpa_SRR_000275	1	259	58.1	58.8	CGATGGCTTAATTGAGGGTGA	GGGTATATGTAAGCCCCAAAGC	evm.model.supercontig_1.207	membrane|	GO:0016020|	other membranes|	response to karrikin|	GO:0080167|	response to abiotic or biotic stimulus|	X	X	X
Cpa_SRR_000276	INTRONIC	evm.model.supercontig_1.210	2973939	2976096	LG9	supercontig_1	2974246	2974268	23	2	11.5	AC AC AC AC AC AC AC AC AC AC AC A	PF01490	PTHR22950	KOG1303	X	X	AT1G25530.1	X	Transmembrane amino acid transporter family protein	Cpa_SRR_000276	1	312	59.8	60.1	GGAAGCCTGAAATTGATGTGCA	TGGTGGCTTTGGTTTTGCAC	evm.model.supercontig_1.210	membrane|	GO:0016020|	other membranes|	amino acid transmembrane transport|amino acid transport|	GO:0003333|GO:0006865|	transport|other cellular processes|	amino acid transmembrane transporter activity|	GO:0015171|	transporter activity|
Cpa_SRR_000277	INTRONIC	evm.model.supercontig_1.210	2973939	2976096	LG9	supercontig_1	2974817	2974833	17	4	4.25	TATG TATG TATG TATG T	PF01490	PTHR22950	KOG1303	X	X	AT1G25530.1	X	Transmembrane amino acid transporter family protein	Cpa_SRR_000277	1	291	59.0	60.3	TCTGAGAGCAAACCCTGGAG	GCTACTGGGCGTTTGGACA	evm.model.supercontig_1.210	membrane|	GO:0016020|	other membranes|	amino acid transmembrane transport|amino acid transport|	GO:0003333|GO:0006865|	transport|other cellular processes|	amino acid transmembrane transporter activity|	GO:0015171|	transporter activity|
Cpa_SRR_000278	EXONIC	evm.model.supercontig_1.211	2978881	2988723	LG9	supercontig_1	2979095	2979108	14	3	4.67	TGC TGC TGC TGC TG	PF11265	PTHR12433	X	X	X	AT1G25540.1	PFT1	phytochrome and flowering time regulatory protein (PFT1)	Cpa_SRR_000278	0	X	X	X	X	X	evm.model.supercontig_1.211	mediator complex|nucleus|	GO:0016592|GO:0005634|	nucleus|other intracellular components|	positive regulation of transcription, DNA-dependent|red, far-red light phototransduction|regulation of flower development|defense response to fungus|response to far red light|response to red light|positive regulation of defense response|jasmonic acid mediated signaling pathway|	GO:0045893|GO:0009585|GO:0009909|GO:0050832|GO:0010218|GO:0010114|GO:0031349|GO:0009867|	other cellular processes|other metabolic processes|signal transduction|response to abiotic or biotic stimulus|developmental processes|response to stress|	transcription coactivator activity|	GO:0003713|	other molecular functions|
Cpa_SRR_000279	EXONIC	evm.model.supercontig_1.211	2978881	2988723	LG9	supercontig_1	2979164	2979181	18	3	6	TGC TGC TGC TGC TGC TGC	PF11265	PTHR12433	X	X	X	AT1G25540.1	PFT1	phytochrome and flowering time regulatory protein (PFT1)	Cpa_SRR_000279	0	X	X	X	X	X	evm.model.supercontig_1.211	mediator complex|nucleus|	GO:0016592|GO:0005634|	nucleus|other intracellular components|	positive regulation of transcription, DNA-dependent|red, far-red light phototransduction|regulation of flower development|defense response to fungus|response to far red light|response to red light|positive regulation of defense response|jasmonic acid mediated signaling pathway|	GO:0045893|GO:0009585|GO:0009909|GO:0050832|GO:0010218|GO:0010114|GO:0031349|GO:0009867|	other cellular processes|other metabolic processes|signal transduction|response to abiotic or biotic stimulus|developmental processes|response to stress|	transcription coactivator activity|	GO:0003713|	other molecular functions|
Cpa_SRR_000280	EXONIC	evm.model.supercontig_1.211	2978881	2988723	LG9	supercontig_1	2979271	2979282	12	3	4	CTG CTG CTG CTG	PF11265	PTHR12433	X	X	X	AT1G25540.1	PFT1	phytochrome and flowering time regulatory protein (PFT1)	Cpa_SRR_000280	0	X	X	X	X	X	evm.model.supercontig_1.211	mediator complex|nucleus|	GO:0016592|GO:0005634|	nucleus|other intracellular components|	positive regulation of transcription, DNA-dependent|red, far-red light phototransduction|regulation of flower development|defense response to fungus|response to far red light|response to red light|positive regulation of defense response|jasmonic acid mediated signaling pathway|	GO:0045893|GO:0009585|GO:0009909|GO:0050832|GO:0010218|GO:0010114|GO:0031349|GO:0009867|	other cellular processes|other metabolic processes|signal transduction|response to abiotic or biotic stimulus|developmental processes|response to stress|	transcription coactivator activity|	GO:0003713|	other molecular functions|
Cpa_SRR_000281	INTRONIC	evm.model.supercontig_1.211	2978881	2988723	LG9	supercontig_1	2979633	2979653	21	2	10.5	TA TA TA TA TA TA TA TA TA TA T	PF11265	PTHR12433	X	X	X	AT1G25540.1	PFT1	phytochrome and flowering time regulatory protein (PFT1)	Cpa_SRR_000281	1	306	60.5	60.0	TCCTCCAATGGCCCTGTCA	CCTCTCTTCTTGCAGCCACA	evm.model.supercontig_1.211	mediator complex|nucleus|	GO:0016592|GO:0005634|	nucleus|other intracellular components|	positive regulation of transcription, DNA-dependent|red, far-red light phototransduction|regulation of flower development|defense response to fungus|response to far red light|response to red light|positive regulation of defense response|jasmonic acid mediated signaling pathway|	GO:0045893|GO:0009585|GO:0009909|GO:0050832|GO:0010218|GO:0010114|GO:0031349|GO:0009867|	other cellular processes|other metabolic processes|signal transduction|response to abiotic or biotic stimulus|developmental processes|response to stress|	transcription coactivator activity|	GO:0003713|	other molecular functions|
Cpa_SRR_000282	INTRONIC	evm.model.supercontig_1.211	2978881	2988723	LG9	supercontig_1	2986401	2986413	13	2	6.5	TG TG TG TG TG TG T	PF11265	PTHR12433	X	X	X	AT1G25540.1	PFT1	phytochrome and flowering time regulatory protein (PFT1)	Cpa_SRR_000282	1	263	59.9	57.4	TCCAGCCACTCCGTTGAAC	TGTGGAGCTCTCACTGGT	evm.model.supercontig_1.211	mediator complex|nucleus|	GO:0016592|GO:0005634|	nucleus|other intracellular components|	positive regulation of transcription, DNA-dependent|red, far-red light phototransduction|regulation of flower development|defense response to fungus|response to far red light|response to red light|positive regulation of defense response|jasmonic acid mediated signaling pathway|	GO:0045893|GO:0009585|GO:0009909|GO:0050832|GO:0010218|GO:0010114|GO:0031349|GO:0009867|	other cellular processes|other metabolic processes|signal transduction|response to abiotic or biotic stimulus|developmental processes|response to stress|	transcription coactivator activity|	GO:0003713|	other molecular functions|
Cpa_SRR_000283	INTRONIC	evm.model.supercontig_1.213	3028649	3030474	LG9	supercontig_1	3029236	3029261	26	2	13	TA TA TA TA TA TA TA TA TA TA TA TA TA	PF00249	X	X	X	X	AT1G68670.1	X	myb-like transcription factor family protein	Cpa_SRR_000283	1	327	59.2	59.8	ACCGAATTAGTCTTGAGTCGGT	CCATTTACAGGTTGGTGCTTCC	evm.model.supercontig_1.213	X	X	X	regulation of transcription, DNA-dependent|	GO:0006355|	other cellular processes|other metabolic processes|	DNA binding|sequence-specific DNA binding transcription factor activity|	GO:0003677|GO:0003700|	DNA or RNA binding|transcription factor activity|
Cpa_SRR_000284	EXONIC	evm.model.supercontig_1.220	3087738	3091453	LG9	supercontig_1	3091434	3091446	13	2	6.5	GA GA GA GA GA GA G	PF11721,PF08263	X	X	X	X	AT1G25570.1	X	Di-glucose binding protein with Leucine-rich repeat domain	Cpa_SRR_000284	0	X	X	X	X	X	evm.model.supercontig_1.220	plasma membrane|vacuole|	GO:0005886|GO:0005773|	plasma membrane|other cytoplasmic components|other intracellular components|	X	X	X	X	X	X
Cpa_SRR_000285	INTRONIC	evm.model.supercontig_1.223	3106291	3118587	LG9	supercontig_1	3113643	3113654	12	3	4	TGG TGG TGG TGG	PF00069	PTHR11584	KOG0594	X	X	AT1G68830.1	STN7	STT7 homolog STN7	Cpa_SRR_000285	1	349	60.3	59.3	TGGGGAGTTTCTGCATGGC	TCTTCTCCGTGTAAACCTGCA	evm.model.supercontig_1.223	chloroplast|	GO:0009507|	chloroplast|	phosphorylation|regulation of photosynthesis, light reaction|circadian rhythm|protein phosphorylation|	GO:0016310|GO:0042548|GO:0007623|GO:0006468|	other cellular processes|other metabolic processes|electron transport or energy pathways|other biological processes|protein metabolism|	protein kinase activity|	GO:0004672|	kinase activity|transferase activity|
Cpa_SRR_000286	INTRONIC	evm.model.supercontig_1.224	3140674	3142823	LG9	supercontig_1	3141322	3141335	14	4	3.5	AATT AATT AATT AA	PF05368	X	X	X	X	AT4G39230.1	X	NmrA-like negative transcriptional regulator family protein	Cpa_SRR_000286	1	310	58.8	59.5	ACTACCCGAAGACAAAGACTCA	GCTCAATCGGGTCAGCTCT	evm.model.supercontig_1.224	X	X	X	oxidation-reduction process|response to cadmium ion|	GO:0055114|GO:0046686|	other metabolic processes|other biological processes|	phenylcoumaran benzylic ether reductase activity|	GO:0032442|	other enzyme activity|
Cpa_SRR_000287	INTRONIC	evm.model.supercontig_1.225	3155536	3156437	LG9	supercontig_1	3156049	3156065	17	2	8.5	AT AT AT AT AT AT AT AT A	X	X	X	X	X	AT5G13825.1	X	X	Cpa_SRR_000287	1	330	59.6	60.2	GGATACCAGGCTTCCTCGAC	TGGCTACTCCCTGGTTGGT	evm.model.supercontig_1.225	cellular_component_unknown|	GO:0005575|	unknown cellular components|	biological_process_unknown|	GO:0008150|	unknown biological processes|	molecular_function_unknown|	GO:0003674|	unknown molecular functions|
Cpa_SRR_000288	EXONIC	evm.model.supercontig_1.226	3193093	3196030	LG9	supercontig_1	3193204	3193218	15	3	5	TCT TCT TCT TCT TCT	X	PTHR10803	X	X	X	AT1G26090.1	X	P-loop containing nucleoside triphosphate hydrolases superfamily protein	Cpa_SRR_000288	1	261	59.4	60.2	TCTCCACCTTCCTCCCCAA	CAGACCCACCTTTGCCCAA	evm.model.supercontig_1.226	plastoglobule|chloroplast|	GO:0010287|GO:0009507|	plastid|chloroplast|other cytoplasmic components|other intracellular components|	X	X	X	X	X	X
Cpa_SRR_000289	INTRONIC	evm.model.supercontig_1.232	3273008	3274905	LG9	supercontig_1	3273653	3273668	16	4	4	TTAA TTAA TTAA TTAA	PF03188	PTHR10106	KOG1619	X	X	AT1G26100.1	X	Cytochrome b561/ferric reductase transmembrane protein family	Cpa_SRR_000289	0	X	X	X	X	X	evm.model.supercontig_1.232	integral to membrane|endomembrane system|	GO:0016021|GO:0012505|	other membranes|other cellular components|	oxidation-reduction process|	GO:0055114|	other metabolic processes|	carbon-monoxide oxygenase activity|	GO:0008805|	other enzyme activity|
Cpa_SRR_000290	INTRONIC	evm.model.supercontig_1.232	3273008	3274905	LG9	supercontig_1	3274026	3274039	14	5	2.8	TATAT TATAT TATA	PF03188	PTHR10106	KOG1619	X	X	AT1G26100.1	X	Cytochrome b561/ferric reductase transmembrane protein family	Cpa_SRR_000290	1	272	60.4	57.9	GCTCAAGTGCACCGGATGA	TCTCTTCGTTGCTGGGAGA	evm.model.supercontig_1.232	integral to membrane|endomembrane system|	GO:0016021|GO:0012505|	other membranes|other cellular components|	oxidation-reduction process|	GO:0055114|	other metabolic processes|	carbon-monoxide oxygenase activity|	GO:0008805|	other enzyme activity|
Cpa_SRR_000291	EXONIC	evm.model.supercontig_1.234	3278957	3283896	LG9	supercontig_1	3278998	3279043	46	6	7.67	CATAGC CATAGC CATAGC CATAGC CATAGC CATAGC CATAGC CATA	PF09532,PF09542	PTHR13586	KOG1073	X	X	AT1G26110.1	DCP5	decapping 5	Cpa_SRR_000291	1	302	59.4	58.9	GAAGACCGTCCCGACATGT	TCATCTTGTATTTTGTGGCTGCT	evm.model.supercontig_1.234	cytosol|	GO:0005829|	cytosol|	negative regulation of translation|cytoplasmic mRNA processing body assembly|deadenylation-independent decapping of nuclear-transcribed mRNA|	GO:0017148|GO:0033962|GO:0031087|	protein metabolism|other cellular processes|other metabolic processes|cell organization and biogenesis|	molecular_function_unknown|	GO:0003674|	unknown molecular functions|
Cpa_SRR_000292	EXONIC	evm.model.supercontig_1.234	3278957	3283896	LG9	supercontig_1	3281406	3281417	12	3	4	GAT GAT GAT GAT	PF09532,PF09542	PTHR13586	KOG1073	X	X	AT1G26110.1	DCP5	decapping 5	Cpa_SRR_000292	1	304	58.4	58.9	TCCTCCCAACAGAAAGGCA	CCCCAGGTCAGCTGTTACA	evm.model.supercontig_1.234	cytosol|	GO:0005829|	cytosol|	negative regulation of translation|cytoplasmic mRNA processing body assembly|deadenylation-independent decapping of nuclear-transcribed mRNA|	GO:0017148|GO:0033962|GO:0031087|	protein metabolism|other cellular processes|other metabolic processes|cell organization and biogenesis|	molecular_function_unknown|	GO:0003674|	unknown molecular functions|
Cpa_SRR_000293	INTRONIC	evm.model.supercontig_1.235	3343353	3349460	LG9	supercontig_1	3347852	3347863	12	3	4	TTC TTC TTC TTC	X	X	KOG0978	X	X	AT1G67230.1	LINC1	little nuclei1	Cpa_SRR_000293	1	311	59.4	60.2	TGTTAGGCGCAGGAAGAGG	CGTGAGTCAACTGAAGGTGGT	evm.model.supercontig_1.235	nucleus|cytosol|	GO:0005634|GO:0005829|	nucleus|cytosol|	nucleus organization|	GO:0006997|	other cellular processes|cell organization and biogenesis|	molecular_function_unknown|	GO:0003674|	unknown molecular functions|
Cpa_SRR_000294	EXONIC	evm.model.supercontig_1.236	3357631	3364481	LG9	supercontig_1	3357809	3357823	15	5	3	GGAAA GGAAA GGAAA	X	X	X	X	X	AT1G68750.1	PPC4	phosphoenolpyruvate carboxylase 4	Cpa_SRR_000294	1	290	61.3	59.2	TTCGCGTGAATCCCCCTGA	GCGAAGAAAGAGCGGACAC	evm.model.supercontig_1.236	X	X	X	tricarboxylic acid cycle|	GO:0006099|	other cellular processes|other metabolic processes|electron transport or energy pathways|	phosphoenolpyruvate carboxylase activity|	GO:0008964|	other enzyme activity|
Cpa_SRR_000295	EXONIC	evm.model.supercontig_1.236	3357631	3364481	LG9	supercontig_1	3357959	3357983	25	5	5	GGAAA GGAAA GGAAA GGAAA GGAAA	X	X	X	X	X	AT1G68750.1	PPC4	phosphoenolpyruvate carboxylase 4	Cpa_SRR_000295	0	X	X	X	X	X	evm.model.supercontig_1.236	X	X	X	tricarboxylic acid cycle|	GO:0006099|	other cellular processes|other metabolic processes|electron transport or energy pathways|	phosphoenolpyruvate carboxylase activity|	GO:0008964|	other enzyme activity|
Cpa_SRR_000296	INTRONIC	evm.model.supercontig_1.236	3357631	3364481	LG9	supercontig_1	3362048	3362078	31	2	15.5	TC TC TC TC TC TC TC TC TC TC TC TC TC TC TC T	X	X	X	X	X	AT1G68750.1	PPC4	phosphoenolpyruvate carboxylase 4	Cpa_SRR_000296	1	335	59.4	57.8	TGTCTAGTGCAACATCCGTGA	TGGGTTTCAAATCCAGAACTGA	evm.model.supercontig_1.236	X	X	X	tricarboxylic acid cycle|	GO:0006099|	other cellular processes|other metabolic processes|electron transport or energy pathways|	phosphoenolpyruvate carboxylase activity|	GO:0008964|	other enzyme activity|
Cpa_SRR_000297	INTRONIC	evm.model.supercontig_1.237	3368316	3385690	LG9	supercontig_1	3377688	3377703	16	6	2.67	CCTTTT CCTTTT CCTT	PF00311	X	X	4.1.1.31	K01595	AT1G68750.1	PPC4	phosphoenolpyruvate carboxylase 4	Cpa_SRR_000297	1	269	57.4	59.9	TTGGAAAACGTGTGGGACA	TCGTGTTCCTTCTCCCTCCT	evm.model.supercontig_1.237	X	X	X	tricarboxylic acid cycle|	GO:0006099|	other cellular processes|other metabolic processes|electron transport or energy pathways|	phosphoenolpyruvate carboxylase activity|	GO:0008964|	other enzyme activity|
Cpa_SRR_000298	INTRONIC	evm.model.supercontig_1.237	3368316	3385690	LG9	supercontig_1	3382289	3382305	17	5	3.4	TTCTT TTCTT TTCTT TT	PF00311	X	X	4.1.1.31	K01595	AT1G68750.1	PPC4	phosphoenolpyruvate carboxylase 4	Cpa_SRR_000298	1	300	57.7	60.1	AGGCCACTTGTTCCTCCT	GTCTCGACGATTGCACAGGA	evm.model.supercontig_1.237	X	X	X	tricarboxylic acid cycle|	GO:0006099|	other cellular processes|other metabolic processes|electron transport or energy pathways|	phosphoenolpyruvate carboxylase activity|	GO:0008964|	other enzyme activity|
Cpa_SRR_000299	INTRONIC	evm.model.supercontig_1.237	3368316	3385690	LG9	supercontig_1	3383753	3383768	16	4	4	GTAT GTAT GTAT GTAT	PF00311	X	X	4.1.1.31	K01595	AT1G68750.1	PPC4	phosphoenolpyruvate carboxylase 4	Cpa_SRR_000299	1	332	58.6	60.7	AGTGCATGGAGAGGAAGCA	TCCCATGCAGCAGTGAAGC	evm.model.supercontig_1.237	X	X	X	tricarboxylic acid cycle|	GO:0006099|	other cellular processes|other metabolic processes|electron transport or energy pathways|	phosphoenolpyruvate carboxylase activity|	GO:0008964|	other enzyme activity|
Cpa_SRR_000300	INTRONIC	evm.model.supercontig_1.239	3417153	3420413	LG9	supercontig_1	3418455	3418467	13	4	3.25	TTTA TTTA TTTA T	PF00005,PF01061	PTHR19241	KOG0061	X	X	AT3G25620.2	X	ABC-2 type transporter family protein	Cpa_SRR_000300	0	X	X	X	X	X	evm.model.supercontig_1.239	chloroplast|membrane|	GO:0009507|GO:0016020|	chloroplast|other membranes|	ATP catabolic process|transmembrane transport|	GO:0006200|GO:0055085|	other cellular processes|other metabolic processes|transport|	ATPase activity, coupled to transmembrane movement of substances|	GO:0042626|	hydrolase activity|transporter activity|
Cpa_SRR_000301	INTRONIC	evm.model.supercontig_1.240	3442691	3443015	LG9	supercontig_1	3442863	3442890	28	2	14	TA TA TA TA TA TA TA TA TA TA TA TA TA TA	X	X	X	X	X	X	X	X	Cpa_SRR_000301	1	306	57.9	59.0	GCGTCATTGAAGGCTGAGA	GCTTTCCCTGCACCTTTCC	X	X	X	X	X	X	X	X	X	X
Cpa_SRR_000302	INTRONIC	evm.model.supercontig_1.241	3443654	3451956	LG9	supercontig_1	3447075	3447086	12	2	6	TA TA TA TA TA TA	X	PTHR11559	KOG1515	X	X	AT1G26120.1	ICME-LIKE1	alpha/beta-Hydrolases superfamily protein	Cpa_SRR_000302	0	X	X	X	X	X	evm.model.supercontig_1.241	Golgi membrane|endoplasmic reticulum membrane|	GO:0000139|GO:0005789|	Golgi apparatus|other membranes|other cytoplasmic components|other intracellular components|ER|	metabolic process|regulation of synaptic transmission|	GO:0008152|GO:0050804|	other metabolic processes|other cellular processes|	carboxylesterase activity|hydrolase activity|	GO:0004091|GO:0016787|	hydrolase activity|
Cpa_SRR_000303	EXONIC	evm.model.supercontig_1.242	3482753	3487435	LG9	supercontig_1	3482801	3482823	23	3	7.67	TCT TCT TCT TCT TCT TCT TCT TC	PF03105,PF03124	PTHR10783	KOG1162	X	X	AT1G68740.1	PHO1;H1	EXS (ERD1/XPR1/SYG1) family protein	Cpa_SRR_000303	1	314	58.9	59.7	TCCGGTTACTGGCGGTTT	GGACAAGCTGCCCTTCAAAC	evm.model.supercontig_1.242	integral to membrane|	GO:0016021|	other membranes|	phosphate transport|cellular response to phosphate starvation|	GO:0006817|GO:0016036|	transport|response to stress|other cellular processes|	molecular_function_unknown|	GO:0003674|	unknown molecular functions|
Cpa_SRR_000304	EXONIC	evm.model.supercontig_1.242	3482753	3487435	LG9	supercontig_1	3483865	3483888	24	6	4	GCAAGA GCAAGA GCAAGA GCAAGA	PF03105,PF03124	PTHR10783	KOG1162	X	X	AT1G68740.1	PHO1;H1	EXS (ERD1/XPR1/SYG1) family protein	Cpa_SRR_000304	1	280	59.0	60.2	TGTTGTAGTGGGTGAACTCTGA	CCTGCCTCATCTGATCTTGGG	evm.model.supercontig_1.242	integral to membrane|	GO:0016021|	other membranes|	phosphate transport|cellular response to phosphate starvation|	GO:0006817|GO:0016036|	transport|response to stress|other cellular processes|	molecular_function_unknown|	GO:0003674|	unknown molecular functions|
Cpa_SRR_000305	INTRONIC	evm.model.supercontig_1.242	3482753	3487435	LG9	supercontig_1	3485381	3485394	14	2	7	AT AT AT AT AT AT AT	PF03105,PF03124	PTHR10783	KOG1162	X	X	AT1G68740.1	PHO1;H1	EXS (ERD1/XPR1/SYG1) family protein	Cpa_SRR_000305	1	341	58.4	58.8	TCACTTTTCATTTGGGTGGACA	ACCGGTGAACAAGCCTGA	evm.model.supercontig_1.242	integral to membrane|	GO:0016021|	other membranes|	phosphate transport|cellular response to phosphate starvation|	GO:0006817|GO:0016036|	transport|response to stress|other cellular processes|	molecular_function_unknown|	GO:0003674|	unknown molecular functions|
Cpa_SRR_000306	INTRONIC	evm.model.supercontig_1.246	3516880	3524002	LG9	supercontig_1	3520092	3520114	23	6	3.83	TTGGAA TTGGAA TTGGAA TTGGA	PF00702	PTHR11939	KOG0206	3.6.3.1	K01530	AT1G68710.1	X	ATPase E1-E2 type family protein / haloacid dehalogenase-like hydrolase family protein	Cpa_SRR_000306	1	349	58.1	58.1	AGATTCCTAGCCTGTATCCACA	TGTGGAAGGCTACCGTGT	evm.model.supercontig_1.246	X	X	X	ion transmembrane transport|ATP biosynthetic process|metabolic process|ATP catabolic process|phospholipid transport|	GO:0034220|GO:0006754|GO:0008152|GO:0006200|GO:0015914|	transport|other cellular processes|other metabolic processes|	ATPase activity, coupled to transmembrane movement of ions, phosphorylative mechanism|	GO:0015662|	hydrolase activity|transporter activity|
Cpa_SRR_000307	INTRONIC	evm.model.supercontig_1.246	3516880	3524002	LG9	supercontig_1	3520566	3520581	16	6	2.67	GGATTT GGATTT GGAT	PF00702	PTHR11939	KOG0206	3.6.3.1	K01530	AT1G68710.1	X	ATPase E1-E2 type family protein / haloacid dehalogenase-like hydrolase family protein	Cpa_SRR_000307	1	318	59.6	59.7	CCACAACTATGCACTCTTCAGC	GACATCCGTTTTCTTGTGCTGT	evm.model.supercontig_1.246	X	X	X	ion transmembrane transport|ATP biosynthetic process|metabolic process|ATP catabolic process|phospholipid transport|	GO:0034220|GO:0006754|GO:0008152|GO:0006200|GO:0015914|	transport|other cellular processes|other metabolic processes|	ATPase activity, coupled to transmembrane movement of ions, phosphorylative mechanism|	GO:0015662|	hydrolase activity|transporter activity|
Cpa_SRR_000308	INTRONIC	evm.model.supercontig_1.249	3528788	3532800	LG9	supercontig_1	3530438	3530450	13	3	4.33	AAT AAT AAT AAT A	PF08693	PTHR23258	X	X	X	AT1G68690.1	X	Protein kinase superfamily protein	Cpa_SRR_000308	1	302	58.7	59.3	TGAGGTCAAATTTGCAAGCCT	TGGTGCAGCTCGTGGAAT	evm.model.supercontig_1.249	chloroplast|	GO:0009507|	chloroplast|	protein phosphorylation|	GO:0006468|	protein metabolism|other cellular processes|other metabolic processes|	ATP binding|protein kinase activity|protein serine/threonine kinase activity|	GO:0005524|GO:0004672|GO:0004674|	nucleotide binding|kinase activity|transferase activity|
Cpa_SRR_000309	EXONIC	evm.model.supercontig_1.249	3528788	3532800	LG9	supercontig_1	3532315	3532328	14	3	4.67	TGG TGG TGG TGG TG	PF08693	PTHR23258	X	X	X	AT1G68690.1	X	Protein kinase superfamily protein	Cpa_SRR_000309	1	295	59.5	59.2	GGGAGGTGGAGGTGATAACG	TCCACCACCGCCATCAAA	evm.model.supercontig_1.249	chloroplast|	GO:0009507|	chloroplast|	protein phosphorylation|	GO:0006468|	protein metabolism|other cellular processes|other metabolic processes|	ATP binding|protein kinase activity|protein serine/threonine kinase activity|	GO:0005524|GO:0004672|GO:0004674|	nucleotide binding|kinase activity|transferase activity|
Cpa_SRR_000310	EXONIC	evm.model.supercontig_1.249	3528788	3532800	LG9	supercontig_1	3532444	3532455	12	3	4	TGG TGG TGG TGG	PF08693	PTHR23258	X	X	X	AT1G68690.1	X	Protein kinase superfamily protein	Cpa_SRR_000310	1	279	59.2	60.2	TTTGATGGCGGTGGTGGA	TTCATCCCCACCTCCACCA	evm.model.supercontig_1.249	chloroplast|	GO:0009507|	chloroplast|	protein phosphorylation|	GO:0006468|	protein metabolism|other cellular processes|other metabolic processes|	ATP binding|protein kinase activity|protein serine/threonine kinase activity|	GO:0005524|GO:0004672|GO:0004674|	nucleotide binding|kinase activity|transferase activity|
Cpa_SRR_000311	EXONIC	evm.model.supercontig_1.253	3630024	3630359	LG9	supercontig_1	3630102	3630114	13	3	4.33	GAA GAA GAA GAA G	PF00097	PTHR22766	X	X	X	AT3G61460.1	BRH1	brassinosteroid-responsive RING-H2	Cpa_SRR_000311	1	299	58.0	59.9	TCCCATTTTCGTCTTTGGCA	GTGCAAGAGACCCACGACA	evm.model.supercontig_1.253	endomembrane system|	GO:0012505|	other cellular components|	response to chitin|response to brassinosteroid stimulus|	GO:0010200|GO:0009741|	other biological processes|	zinc ion binding|	GO:0008270|	other binding|
Cpa_SRR_000312	EXONIC	evm.model.supercontig_1.254	3642578	3642991	LG9	supercontig_1	3642727	3642743	17	3	5.67	AGA AGA AGA AGA AGA AG	PF00097	PTHR13644	X	X	X	AT1G15100.1	RHA2A	RING-H2 finger A2A	Cpa_SRR_000312	1	313	59.1	60.1	TGCCAGAAATGAGGGGAGAG	AGCCACCACCTATCCCGAT	evm.model.supercontig_1.254	endomembrane system|	GO:0012505|	other cellular components|	response to salt stress|regulation of response to osmotic stress|protein ubiquitination|positive regulation of abscisic acid mediated signaling pathway|	GO:0009651|GO:0047484|GO:0016567|GO:0009789|	response to stress|response to abiotic or biotic stimulus|protein metabolism|other cellular processes|other metabolic processes|signal transduction|	zinc ion binding|protein binding|ubiquitin-protein ligase activity|	GO:0008270|GO:0005515|GO:0004842|	other binding|protein binding|other enzyme activity|
Cpa_SRR_000313	EXONIC	evm.model.supercontig_1.257	3685815	3687014	LG9	supercontig_1	3686473	3686487	15	6	2.5	GACCTG GACCTG GAC	X	X	X	X	X	AT3G25590.1	X	X	Cpa_SRR_000313	1	320	59.3	59.3	TTTTCCTCGGCTCGGCTT	ACGGGAGAAAGATGGCGTT	evm.model.supercontig_1.257	cellular_component_unknown|	GO:0005575|	unknown cellular components|	biological_process_unknown|	GO:0008150|	unknown biological processes|	molecular_function_unknown|	GO:0003674|	unknown molecular functions|
Cpa_SRR_000314	INTRONIC	evm.model.supercontig_1.263	3726812	3728732	LG9	supercontig_1	3727378	3727389	12	3	4	ATT ATT ATT ATT	PF00076	PTHR10432	KOG0149	X	X	AT3G54770.1	X	RNA-binding (RRM/RBD/RNP motifs) family protein	Cpa_SRR_000314	1	302	59.9	58.5	CCATAGCTTGTCCCGGGTAC	GCTGCGCCATTCATTCCT	evm.model.supercontig_1.263	cellular_component_unknown|	GO:0005575|	unknown cellular components|	X	X	X	nucleic acid binding|nucleotide binding|RNA binding|	GO:0003676|GO:0000166|GO:0003723|	nucleic acid binding|nucleotide binding|DNA or RNA binding|
Cpa_SRR_000315	INTRONIC	evm.model.supercontig_1.263	3726812	3728732	LG9	supercontig_1	3728445	3728463	19	2	9.5	AT AT AT AT AT AT AT AT AT A	PF00076	PTHR10432	KOG0149	X	X	AT3G54770.1	X	RNA-binding (RRM/RBD/RNP motifs) family protein	Cpa_SRR_000315	1	346	58.8	60.5	GGCGACCGTTAATGATCGG	CGGGTTGGCTTGGGAAACT	evm.model.supercontig_1.263	cellular_component_unknown|	GO:0005575|	unknown cellular components|	X	X	X	nucleic acid binding|nucleotide binding|RNA binding|	GO:0003676|GO:0000166|GO:0003723|	nucleic acid binding|nucleotide binding|DNA or RNA binding|
Cpa_SRR_000316	INTRONIC	evm.model.supercontig_1.263	3726812	3728732	LG9	supercontig_1	3728463	3728495	33	2	16.5	AG AG AG AG AG AG AG AG AG AG AG AG AG AG AG AG A	PF00076	PTHR10432	KOG0149	X	X	AT3G54770.1	X	RNA-binding (RRM/RBD/RNP motifs) family protein	Cpa_SRR_000316	1	346	58.8	60.5	GGCGACCGTTAATGATCGG	CGGGTTGGCTTGGGAAACT	evm.model.supercontig_1.263	cellular_component_unknown|	GO:0005575|	unknown cellular components|	X	X	X	nucleic acid binding|nucleotide binding|RNA binding|	GO:0003676|GO:0000166|GO:0003723|	nucleic acid binding|nucleotide binding|DNA or RNA binding|
Cpa_SRR_000317	EXONIC	evm.model.supercontig_1.267	3760148	3761408	LG9	supercontig_1	3760160	3760171	12	3	4	TCC TCC TCC TCC	X	X	X	X	X	AT1G49290.1	X	X	Cpa_SRR_000317	1	350	58.9	61.1	CCGTTATCTTCCCCGAGCT	ACGATCTGCATGGCTTGGC	evm.model.supercontig_1.267	X	X	X	biological_process_unknown|	GO:0008150|	unknown biological processes|	molecular_function_unknown|	GO:0003674|	unknown molecular functions|
Cpa_SRR_000318	INTRONIC	evm.model.supercontig_1.268	3762712	3771760	LG9	supercontig_1	3768403	3768415	13	3	4.33	GGA GGA GGA GGA G	PF02582	PTHR16255	X	X	X	AT5G13610.1	X	Protein of unknown function (DUF155)	Cpa_SRR_000318	0	X	X	X	X	X	evm.model.supercontig_1.268	mitochondrion|	GO:0005739|	mitochondria|	biological_process_unknown|	GO:0008150|	unknown biological processes|	molecular_function_unknown|	GO:0003674|	unknown molecular functions|
Cpa_SRR_000319	INTRONIC	evm.model.supercontig_1.271	3778153	3780924	LG9	supercontig_1	3778422	3778445	24	2	12	AG AG AG AG AG AG AG AG AG AG AG AG	PF00847	X	X	X	X	AT2G28550.2	RAP2.7	related to AP2.7	Cpa_SRR_000319	1	288	59.8	60.3	GCTTTGCCATGTCCACGAC	TGGACAGCTTGAGACTTCTGC	evm.model.supercontig_1.271	nucleus|	GO:0005634|	nucleus|	organ morphogenesis|regulation of transcription, DNA-dependent|vegetative to reproductive phase transition of meristem|	GO:0009887|GO:0006355|GO:0010228|	developmental processes|other cellular processes|other metabolic processes|	DNA binding|sequence-specific DNA binding transcription factor activity|	GO:0003677|GO:0003700|	DNA or RNA binding|transcription factor activity|
Cpa_SRR_000320	INTRONIC	evm.model.supercontig_1.271	3778153	3780924	LG9	supercontig_1	3779399	3779412	14	5	2.8	TATTA TATTA TATT	PF00847	X	X	X	X	AT2G28550.2	RAP2.7	related to AP2.7	Cpa_SRR_000320	1	345	57.4	59.8	TGGCTGCCATGTCGTAAG	CGTTGGGAGGCTAGAATTGGA	evm.model.supercontig_1.271	nucleus|	GO:0005634|	nucleus|	organ morphogenesis|regulation of transcription, DNA-dependent|vegetative to reproductive phase transition of meristem|	GO:0009887|GO:0006355|GO:0010228|	developmental processes|other cellular processes|other metabolic processes|	DNA binding|sequence-specific DNA binding transcription factor activity|	GO:0003677|GO:0003700|	DNA or RNA binding|transcription factor activity|
Cpa_SRR_000321	INTRONIC	evm.model.supercontig_1.271	3778153	3780924	LG9	supercontig_1	3780273	3780286	14	4	3.5	AAAT AAAT AAAT AA	PF00847	X	X	X	X	AT2G28550.2	RAP2.7	related to AP2.7	Cpa_SRR_000321	1	304	59.1	59.7	TGTCAAACCCACCTGCAGA	CACCTTCTACCGGCGAACA	evm.model.supercontig_1.271	nucleus|	GO:0005634|	nucleus|	organ morphogenesis|regulation of transcription, DNA-dependent|vegetative to reproductive phase transition of meristem|	GO:0009887|GO:0006355|GO:0010228|	developmental processes|other cellular processes|other metabolic processes|	DNA binding|sequence-specific DNA binding transcription factor activity|	GO:0003677|GO:0003700|	DNA or RNA binding|transcription factor activity|
Cpa_SRR_000322	EXONIC	evm.model.supercontig_1.272	3811420	3813585	LG9	supercontig_1	3812564	3812579	16	6	2.67	CATCGT CATCGT CATC	PF04050	PTHR12839:SF3	X	X	X	AT2G39260.1	X	binding;RNA binding	Cpa_SRR_000322	1	267	57.6	59.4	AAACTTGCCTGCACCACA	TGGGGGAATGCATGATGACA	evm.model.supercontig_1.272	cellular_component_unknown|	GO:0005575|	unknown cellular components|	translation|RNA metabolic process|	GO:0006412|GO:0016070|	protein metabolism|other cellular processes|other metabolic processes|	binding|RNA binding|	GO:0005488|GO:0003723|	other binding|DNA or RNA binding|
Cpa_SRR_000323	INTRONIC	evm.model.supercontig_1.275	3819854	3829318	LG9	supercontig_1	3821297	3821310	14	2	7	AT AT AT AT AT AT AT	PF02854	PTHR12839	KOG2051	X	K14327	AT2G39260.1	X	binding;RNA binding	Cpa_SRR_000323	1	254	59.0	60.3	GCTCTCGCCCAATGGTAAAG	GCTGCCTTGTGTATGTGGGA	evm.model.supercontig_1.275	cellular_component_unknown|	GO:0005575|	unknown cellular components|	translation|RNA metabolic process|	GO:0006412|GO:0016070|	protein metabolism|other cellular processes|other metabolic processes|	binding|RNA binding|	GO:0005488|GO:0003723|	other binding|DNA or RNA binding|
Cpa_SRR_000324	EXONIC	evm.model.supercontig_1.276	3832650	3832988	LG9	supercontig_1	3832866	3832878	13	3	4.33	GAA GAA GAA GAA G	X	X	X	X	X	X	X	X	Cpa_SRR_000324	1	269	60.0	59.8	TGGCGGACATGGTTGAGAC	TTCGTCTCCCAGCGACATG	X	X	X	X	X	X	X	X	X	X
Cpa_SRR_000325	INTRONIC	evm.model.supercontig_1.278	3875032	3876903	LG9	supercontig_1	3876538	3876549	12	2	6	AT AT AT AT AT AT	X	PTHR19288	X	X	X	AT3G45740.1	X	hydrolase family protein / HAD-superfamily protein	Cpa_SRR_000325	1	321	59.5	58.6	AGCAAACTTCAGGCGTCCT	TGCCCAGCCTGAAAATTGG	evm.model.supercontig_1.278	mitochondrion|	GO:0005739|	mitochondria|	metabolic process|	GO:0008152|	other metabolic processes|	zinc ion binding|copper ion binding|	GO:0008270|GO:0005507|	other binding|
Cpa_SRR_000326	INTRONIC	evm.model.supercontig_1.278	3875032	3876903	LG9	supercontig_1	3876560	3876576	17	2	8.5	AT AT AT AT AT AT AT AT A	X	PTHR19288	X	X	X	AT3G45740.1	X	hydrolase family protein / HAD-superfamily protein	Cpa_SRR_000326	1	321	59.5	58.6	AGCAAACTTCAGGCGTCCT	TGCCCAGCCTGAAAATTGG	evm.model.supercontig_1.278	mitochondrion|	GO:0005739|	mitochondria|	metabolic process|	GO:0008152|	other metabolic processes|	zinc ion binding|copper ion binding|	GO:0008270|GO:0005507|	other binding|
Cpa_SRR_000327	INTRONIC	evm.model.supercontig_1.281	3905166	3907041	LG9	supercontig_1	3906533	3906549	17	4	4.25	TTTC TTTC TTTC TTTC T	X	PTHR15431	X	X	X	AT3G55005.1	TON1B	tonneau 1b (TON1b)	Cpa_SRR_000327	1	338	59.6	58.9	CGTAGGCCTTCGTCGTCAT	AGTTGCTCACCAGATGCCT	evm.model.supercontig_1.281	plasma membrane|microsome|	GO:0005886|GO:0005792|	plasma membrane|other cellular components|	microtubule cytoskeleton organization|	GO:0000226|	other cellular processes|cell organization and biogenesis|	molecular_function_unknown|	GO:0003674|	unknown molecular functions|
Cpa_SRR_000328	INTRONIC	evm.model.supercontig_1.281	3905166	3907041	LG9	supercontig_1	3906566	3906578	13	4	3.25	TTTA TTTA TTTA T	X	PTHR15431	X	X	X	AT3G55005.1	TON1B	tonneau 1b (TON1b)	Cpa_SRR_000328	1	338	59.6	58.9	CGTAGGCCTTCGTCGTCAT	AGTTGCTCACCAGATGCCT	evm.model.supercontig_1.281	plasma membrane|microsome|	GO:0005886|GO:0005792|	plasma membrane|other cellular components|	microtubule cytoskeleton organization|	GO:0000226|	other cellular processes|cell organization and biogenesis|	molecular_function_unknown|	GO:0003674|	unknown molecular functions|
Cpa_SRR_000329	INTRONIC	evm.model.supercontig_1.281	3905166	3907041	LG9	supercontig_1	3906637	3906651	15	4	3.75	TTTC TTTC TTTC TTT	X	PTHR15431	X	X	X	AT3G55005.1	TON1B	tonneau 1b (TON1b)	Cpa_SRR_000329	1	338	59.6	58.9	CGTAGGCCTTCGTCGTCAT	AGTTGCTCACCAGATGCCT	evm.model.supercontig_1.281	plasma membrane|microsome|	GO:0005886|GO:0005792|	plasma membrane|other cellular components|	microtubule cytoskeleton organization|	GO:0000226|	other cellular processes|cell organization and biogenesis|	molecular_function_unknown|	GO:0003674|	unknown molecular functions|
Cpa_SRR_000330	INTRONIC	evm.model.supercontig_1.281	3905166	3907041	LG9	supercontig_1	3906657	3906671	15	4	3.75	TTTC TTTC TTTC TTT	X	PTHR15431	X	X	X	AT3G55005.1	TON1B	tonneau 1b (TON1b)	Cpa_SRR_000330	1	338	59.6	58.9	CGTAGGCCTTCGTCGTCAT	AGTTGCTCACCAGATGCCT	evm.model.supercontig_1.281	plasma membrane|microsome|	GO:0005886|GO:0005792|	plasma membrane|other cellular components|	microtubule cytoskeleton organization|	GO:0000226|	other cellular processes|cell organization and biogenesis|	molecular_function_unknown|	GO:0003674|	unknown molecular functions|
Cpa_SRR_000331	INTRONIC	evm.model.supercontig_1.285	3917735	3920387	LG9	supercontig_1	3918479	3918493	15	6	2.5	GAAAAA GAAAAA GAA	PF03936	X	X	X	X	AT3G25810.1	X	Terpenoid cyclases/Protein prenyltransferases superfamily protein	Cpa_SRR_000331	1	325	58.2	57.0	TGCTCCTCCTACTGAAATCCA	AGACTCGGATCCACACTCT	evm.model.supercontig_1.285	X	X	X	monoterpene biosynthetic process|	GO:0043693|	other cellular processes|other metabolic processes|	sabinene synthase activity|sesquiterpene synthase activity|pinene synthase activity|4S-limonene synthase activity|protein binding|myrcene synthase activity|E-beta-ocimene synthase activity|R-limonene synthase activity|	GO:0080015|GO:0010334|GO:0050550|GO:0050552|GO:0005515|GO:0050551|GO:0034768|GO:0034002|	other enzyme activity|protein binding|
Cpa_SRR_000332	INTRONIC	evm.model.supercontig_1.290	4009767	4013231	LG9	supercontig_1	4010515	4010529	15	5	3	AAAAT AAAAT AAAAT	PF01397,PF03936	X	X	X	X	AT3G25820.1	TPS-CIN	terpene synthase-like sequence-1,8-cineole	Cpa_SRR_000332	0	X	X	X	X	X	evm.model.supercontig_1.290	X	X	X	monoterpenoid biosynthetic process|	GO:0016099|	other cellular processes|other metabolic processes|	E-beta-ocimene synthase activity|myrcene synthase activity|	GO:0034768|GO:0050551|	other enzyme activity|
Cpa_SRR_000333	INTRONIC	evm.model.supercontig_1.293	4089424	4097368	LG9	supercontig_1	4090234	4090248	15	5	3	AATTT AATTT AATTT	PF00566	PTHR22957	KOG2058	X	X	AT3G55020.1	X	Ypt/Rab-GAP domain of gyp1p superfamily protein	Cpa_SRR_000333	0	X	X	X	X	X	evm.model.supercontig_1.293	cytosol|	GO:0005829|	cytosol|	positive regulation of Rab GTPase activity|	GO:0032851|	signal transduction|other cellular processes|other metabolic processes|	RAB GTPase activator activity|	GO:0005097|	other molecular functions|
Cpa_SRR_000334	INTRONIC	evm.model.supercontig_1.293	4089424	4097368	LG9	supercontig_1	4093076	4093095	20	2	10	AT AT AT AT AT AT AT AT AT AT	PF00566	PTHR22957	KOG2058	X	X	AT3G55020.1	X	Ypt/Rab-GAP domain of gyp1p superfamily protein	Cpa_SRR_000334	1	288	57.6	59.8	AGCACATCCCAGACTCGA	AGATTACCTGGGCGTGCAG	evm.model.supercontig_1.293	cytosol|	GO:0005829|	cytosol|	positive regulation of Rab GTPase activity|	GO:0032851|	signal transduction|other cellular processes|other metabolic processes|	RAB GTPase activator activity|	GO:0005097|	other molecular functions|
Cpa_SRR_000335	EXONIC	evm.model.supercontig_1.294	4100885	4103091	LG9	supercontig_1	4100901	4100915	15	6	2.5	TTGAGA TTGAGA TTG	PF01066	PTHR14269	X	2.7.8.5	K00995	AT2G39290.1	PGP1	phosphatidylglycerolphosphate synthase 1	Cpa_SRR_000335	1	257	59.0	59.7	TGAACTGGGTTGTTTGACGTC	GCCTCATAGCCAATCAAAGACG	evm.model.supercontig_1.294	chloroplast|mitochondrion|chloroplast envelope|	GO:0009507|GO:0005739|GO:0009941|	chloroplast|mitochondria|plastid|other cytoplasmic components|other intracellular components|	metabolic process|phosphatidylinositol biosynthetic process|phospholipid biosynthetic process|	GO:0008152|GO:0006661|GO:0008654|	other metabolic processes|other cellular processes|	CDP-alcohol phosphatidyltransferase activity|CDP-diacylglycerol-glycerol-3-phosphate 3-phosphatidyltransferase activity|	GO:0017169|GO:0008444|	transferase activity|
Cpa_SRR_000336	INTRONIC	evm.model.supercontig_1.295	4104199	4107572	LG9	supercontig_1	4104780	4104793	14	5	2.8	ACAAC ACAAC ACAA	PF02798,PF00043	PTHR11260	KOG0406	X	X	AT3G55040.1	GSTL2	glutathione transferase lambda 2	Cpa_SRR_000336	1	271	60.0	59.7	CCTCAATCCAAGCGGTCAGT	TGACGATGGGCCATTTCTTCT	evm.model.supercontig_1.295	chloroplast stroma|chloroplast|	GO:0009570|GO:0009507|	plastid|chloroplast|other cytoplasmic components|other intracellular components|	protein glutathionylation|	GO:0010731|	protein metabolism|other cellular processes|other metabolic processes|	X	X	X
Cpa_SRR_000337	INTRONIC	evm.model.supercontig_1.295	4104199	4107572	LG9	supercontig_1	4106115	4106139	25	6	4.17	AAAAAG AAAAAG AAAAAG AAAAAG A	PF02798,PF00043	PTHR11260	KOG0406	X	X	AT3G55040.1	GSTL2	glutathione transferase lambda 2	Cpa_SRR_000337	1	265	58.8	59.5	ACCCTGCTCATCCACAACA	TGAGGGGGTCATTTACTATTTGGT	evm.model.supercontig_1.295	chloroplast stroma|chloroplast|	GO:0009570|GO:0009507|	plastid|chloroplast|other cytoplasmic components|other intracellular components|	protein glutathionylation|	GO:0010731|	protein metabolism|other cellular processes|other metabolic processes|	X	X	X
Cpa_SRR_000338	INTRONIC	evm.model.supercontig_1.295	4104199	4107572	LG9	supercontig_1	4107100	4107112	13	4	3.25	AGCA AGCA AGCA A	PF02798,PF00043	PTHR11260	KOG0406	X	X	AT3G55040.1	GSTL2	glutathione transferase lambda 2	Cpa_SRR_000338	1	326	60.1	60.2	ACCAGACAAGCAGAGTTGAAAGA	ACTGCATATGATTGATCCGACGT	evm.model.supercontig_1.295	chloroplast stroma|chloroplast|	GO:0009570|GO:0009507|	plastid|chloroplast|other cytoplasmic components|other intracellular components|	protein glutathionylation|	GO:0010731|	protein metabolism|other cellular processes|other metabolic processes|	X	X	X
Cpa_SRR_000339	EXONIC	evm.model.supercontig_1.298	4128957	4138148	LG9	supercontig_1	4129027	4129038	12	3	4	CGA CGA CGA CGA	X	PTHR12170	KOG0396	X	X	AT3G55070.1	X	LisH/CRA/RING-U-box domains-containing protein	Cpa_SRR_000339	1	261	58.8	59.9	TCGATTCTCTCCCCAACGG	CGGCGTCGTCCTTGGATAA	evm.model.supercontig_1.298	cytosol|	GO:0005829|	cytosol|	biological_process_unknown|	GO:0008150|	unknown biological processes|	molecular_function_unknown|	GO:0003674|	unknown molecular functions|
Cpa_SRR_000340	INTRONIC	evm.model.supercontig_1.298	4128957	4138148	LG9	supercontig_1	4134104	4134118	15	6	2.5	AGAGTG AGAGTG AGA	X	PTHR12170	KOG0396	X	X	AT3G55070.1	X	LisH/CRA/RING-U-box domains-containing protein	Cpa_SRR_000340	1	321	59.5	60.0	TCATGTTCCTGGAATACGAACCT	TCCAGTTCCAACCACACAACA	evm.model.supercontig_1.298	cytosol|	GO:0005829|	cytosol|	biological_process_unknown|	GO:0008150|	unknown biological processes|	molecular_function_unknown|	GO:0003674|	unknown molecular functions|
Cpa_SRR_000341	INTRONIC	evm.model.supercontig_1.299	4140390	4149345	LG9	supercontig_1	4141683	4141697	15	3	5	ATT ATT ATT ATT ATT	PF00856,PF09273	PTHR13271	KOG1338	X	X	AT3G55080.1	X	SET domain-containing protein	Cpa_SRR_000341	1	306	59.5	59.0	ACCTTCCAGCAACTAACACCA	CCCACTGAGAATCCTGCCA	evm.model.supercontig_1.299	cellular_component_unknown|	GO:0005575|	unknown cellular components|	biological_process_unknown|	GO:0008150|	unknown biological processes|	molecular_function_unknown|	GO:0003674|	unknown molecular functions|
Cpa_SRR_000342	INTRONIC	evm.model.supercontig_1.299	4140390	4149345	LG9	supercontig_1	4143697	4143709	13	3	4.33	TTC TTC TTC TTC T	PF00856,PF09273	PTHR13271	KOG1338	X	X	AT3G55080.1	X	SET domain-containing protein	Cpa_SRR_000342	1	250	57.6	60.2	AACAGGTGGCAGAGAAAACA	TGACGGAGACAGGACAAGGA	evm.model.supercontig_1.299	cellular_component_unknown|	GO:0005575|	unknown cellular components|	biological_process_unknown|	GO:0008150|	unknown biological processes|	molecular_function_unknown|	GO:0003674|	unknown molecular functions|
Cpa_SRR_000343	EXONIC	evm.model.supercontig_1.303	4178901	4186679	LG9	supercontig_1	4180136	4180148	13	4	3.25	TTCA TTCA TTCA T	PF03399,PF10075	PTHR12436	KOG1861	X	X	AT2G39340.1	X	SAC3/GANP/Nin1/mts3/eIF-3 p25 family	Cpa_SRR_000343	1	296	58.9	59.3	TGACAGCTCCATCACTGCA	ACCCAAGCAAACACTTCGC	evm.model.supercontig_1.303	nucleus|	GO:0005634|	nucleus|	biological_process_unknown|	GO:0008150|	unknown biological processes|	molecular_function_unknown|	GO:0003674|	unknown molecular functions|
Cpa_SRR_000344	EXONIC	evm.model.supercontig_1.306	4198206	4202994	LG9	supercontig_1	4198394	4198408	15	6	2.5	CTTCCT CTTCCT CTT	PF08572,PF06544	PTHR14212	KOG2769	X	K12843	AT1G28060.1	X	Pre-mRNA-splicing factor 3	Cpa_SRR_000344	1	292	60.3	59.7	TGACCAACACCAGCATCCG	ACCGATTGACAGGATGTGCA	evm.model.supercontig_1.306	X	X	X	biological_process_unknown|	GO:0008150|	unknown biological processes|	molecular_function_unknown|	GO:0003674|	unknown molecular functions|
Cpa_SRR_000345	EXONIC	evm.model.supercontig_1.306	4198206	4202994	LG9	supercontig_1	4198481	4198494	14	3	4.67	CAA CAA CAA CAA CA	PF08572,PF06544	PTHR14212	KOG2769	X	K12843	AT1G28060.1	X	Pre-mRNA-splicing factor 3	Cpa_SRR_000345	1	292	60.3	59.7	TGACCAACACCAGCATCCG	ACCGATTGACAGGATGTGCA	evm.model.supercontig_1.306	X	X	X	biological_process_unknown|	GO:0008150|	unknown biological processes|	molecular_function_unknown|	GO:0003674|	unknown molecular functions|
Cpa_SRR_000346	EXONIC	evm.model.supercontig_1.306	4198206	4202994	LG9	supercontig_1	4199805	4199819	15	6	2.5	GCCTTT GCCTTT GCC	PF08572,PF06544	PTHR14212	KOG2769	X	K12843	AT1G28060.1	X	Pre-mRNA-splicing factor 3	Cpa_SRR_000346	1	252	60.2	59.3	ACACCAGATCAATTGTCCACAGT	AAGCCAAGCAAGCACAGC	evm.model.supercontig_1.306	X	X	X	biological_process_unknown|	GO:0008150|	unknown biological processes|	molecular_function_unknown|	GO:0003674|	unknown molecular functions|
Cpa_SRR_000347	EXONIC	evm.model.supercontig_1.306	4198206	4202994	LG9	supercontig_1	4202868	4202894	27	6	4.5	GATGGT GATGGT GATGGT GATGGT GAT	PF08572,PF06544	PTHR14212	KOG2769	X	K12843	AT1G28060.1	X	Pre-mRNA-splicing factor 3	Cpa_SRR_000347	1	332	60.7	59.9	TGCTCCCCTCTCGCTCATT	GCACTGAACCTTCCCCGAA	evm.model.supercontig_1.306	X	X	X	biological_process_unknown|	GO:0008150|	unknown biological processes|	molecular_function_unknown|	GO:0003674|	unknown molecular functions|
Cpa_SRR_000348	EXONIC	evm.model.supercontig_1.307	4204155	4206180	LG9	supercontig_1	4204286	4204297	12	3	4	CTT CTT CTT CTT	X	PTHR23258	X	X	X	AT5G24010.1	X	Protein kinase superfamily protein	Cpa_SRR_000348	1	349	59.2	60.5	TTGCTCAACGAGGCACCT	TGCCGAGGGAGAAGGTGAA	evm.model.supercontig_1.307	plasma membrane|plasmodesma|	GO:0005886|GO:0009506|	plasma membrane|other cellular components|	phosphorylation|protein phosphorylation|	GO:0016310|GO:0006468|	other cellular processes|other metabolic processes|protein metabolism|	kinase activity|ATP binding|protein serine/threonine kinase activity|protein kinase activity|	GO:0016301|GO:0005524|GO:0004674|GO:0004672|	kinase activity|nucleotide binding|transferase activity|
Cpa_SRR_000349	INTRONIC	evm.model.supercontig_1.308	4209017	4209262	LG9	supercontig_1	4209060	4209071	12	2	6	GT GT GT GT GT GT	X	X	X	X	X	X	X	X	Cpa_SRR_000349	1	259	58.3	59.3	CGGCAGGAAGAAGGAAGATG	TCTGTTCTACCCGCACCAC	X	X	X	X	X	X	X	X	X	X
Cpa_SRR_000350	EXONIC	evm.model.supercontig_1.310	4251531	4252083	LG9	supercontig_1	4252020	4252033	14	3	4.67	TGG TGG TGG TGG TG	X	X	X	X	X	X	X	X	Cpa_SRR_000350	1	301	60.0	57.7	ACGGTGGTGGTGCTAATGG	GCCTCTTCGCTTGCTTCT	X	X	X	X	X	X	X	X	X	X
Cpa_SRR_000351	INTRONIC	evm.model.supercontig_1.311	4297171	4309792	LG9	supercontig_1	4298397	4298410	14	3	4.67	TTA TTA TTA TTA TT	X	X	X	X	X	AT5G13560.1	X	X	Cpa_SRR_000351	1	326	57.0	59.3	TGGCTTATACTACGAGTTCTCATAT	TGTCTGGCATGGATCCAACA	evm.model.supercontig_1.311	cytosol|	GO:0005829|	cytosol|	biological_process_unknown|	GO:0008150|	unknown biological processes|	X	X	X
Cpa_SRR_000352	EXONIC	evm.model.supercontig_1.312	4313084	4314103	LG9	supercontig_1	4313867	4313881	15	6	2.5	TCATCT TCATCT TCA	X	X	X	X	X	AT2G39370.1	X	X	Cpa_SRR_000352	1	289	59.2	59.1	TCTCGGTCTCCATTAAACGACA	CCTCTGCAAAGCTCTACCCT	evm.model.supercontig_1.312	plasmodesma|	GO:0009506|	other cellular components|	biological_process_unknown|	GO:0008150|	unknown biological processes|	molecular_function_unknown|	GO:0003674|	unknown molecular functions|
Cpa_SRR_000353	EXONIC	evm.model.supercontig_1.317	4367999	4370036	LG9	supercontig_1	4369096	4369107	12	3	4	TTC TTC TTC TTC	PF03081	PTHR12542	KOG2344	X	K07195	AT2G39380.1	EXO70H2	exocyst subunit exo70 family protein H2	Cpa_SRR_000353	1	334	59.2	60.5	AGTGATGAAAGGGCCTGCA	TGGATGGGGAAGCACTGGA	evm.model.supercontig_1.317	exocyst|	GO:0000145|	other cytoplasmic components|other intracellular components|	exocytosis|vesicle docking involved in exocytosis|	GO:0006887|GO:0006904|	transport|other cellular processes|	X	X	X
Cpa_SRR_000354	EXONIC	evm.model.supercontig_1.318	4373739	4374911	LG9	supercontig_1	4374447	4374458	12	3	4	CTT CTT CTT CTT	PF00831	PTHR13872	KOG3436	X	K02918	AT5G02610.1	X	Ribosomal L29 family protein	Cpa_SRR_000354	1	269	59.2	59.3	TTGGGGCGCAGATCAAGT	CGCGTCGCTAAAGTCACAG	evm.model.supercontig_1.318	cytosolic ribosome|plasmodesma|vacuolar membrane|plasma membrane|cytosolic large ribosomal subunit|	GO:0022626|GO:0009506|GO:0005774|GO:0005886|GO:0022625|	cytosol|ribosome|other cytoplasmic components|other intracellular components|other cellular components|other membranes|plasma membrane|	translation|ribosome biogenesis|	GO:0006412|GO:0042254|	protein metabolism|other cellular processes|other metabolic processes|	structural constituent of ribosome|	GO:0003735|	structural molecule activity|
Cpa_SRR_000355	EXONIC	evm.model.supercontig_1.320	4378889	4380137	LG9	supercontig_1	4379679	4379690	12	3	4	CTT CTT CTT CTT	PF00831	PTHR13872	KOG3436	X	K02918	AT5G02610.1	X	Ribosomal L29 family protein	Cpa_SRR_000355	1	251	59.2	59.2	GCAGAGGATCGAAGGAGCA	TGCTTAGGTTGGTCGTGCT	evm.model.supercontig_1.320	cytosolic ribosome|plasmodesma|vacuolar membrane|plasma membrane|cytosolic large ribosomal subunit|	GO:0022626|GO:0009506|GO:0005774|GO:0005886|GO:0022625|	cytosol|ribosome|other cytoplasmic components|other intracellular components|other cellular components|other membranes|plasma membrane|	translation|ribosome biogenesis|	GO:0006412|GO:0042254|	protein metabolism|other cellular processes|other metabolic processes|	structural constituent of ribosome|	GO:0003735|	structural molecule activity|
Cpa_SRR_000356	EXONIC	evm.model.supercontig_1.321	4392274	4392525	LG9	supercontig_1	4392442	4392453	12	2	6	TC TC TC TC TC TC	X	X	X	X	X	X	X	X	Cpa_SRR_000356	1	333	59.7	60.4	TTCCCCACACACGCCAAA	GGACGACGAACAGTGCGAT	X	X	X	X	X	X	X	X	X	X
Cpa_SRR_000357	INTRONIC	evm.model.supercontig_1.322	4396870	4398608	LG9	supercontig_1	4397245	4397271	27	2	13.5	TC TC TC TC TC TC TC TC TC TC TC TC TC T	PF12146,PF00561	PTHR11614	KOG1455	X	X	AT2G39420.1	X	alpha/beta-Hydrolases superfamily protein	Cpa_SRR_000357	1	348	59.7	59.4	ACGAGGGGCATGGAAAATCA	TGGCCAACAACAGAGCCA	evm.model.supercontig_1.322	X	X	X	metabolic process|	GO:0008152|	other metabolic processes|	catalytic activity|	GO:0003824|	other enzyme activity|
Cpa_SRR_000358	INTRONIC	evm.model.supercontig_1.322	4396870	4398608	LG9	supercontig_1	4397271	4397295	25	2	12.5	TA TA TA TA TA TA TA TA TA TA TA TA T	PF12146,PF00561	PTHR11614	KOG1455	X	X	AT2G39420.1	X	alpha/beta-Hydrolases superfamily protein	Cpa_SRR_000358	1	348	59.7	59.4	ACGAGGGGCATGGAAAATCA	TGGCCAACAACAGAGCCA	evm.model.supercontig_1.322	X	X	X	metabolic process|	GO:0008152|	other metabolic processes|	catalytic activity|	GO:0003824|	other enzyme activity|
Cpa_SRR_000359	INTRONIC	evm.model.supercontig_1.322	4396870	4398608	LG9	supercontig_1	4397700	4397714	15	5	3	AATTT AATTT AATTT	PF12146,PF00561	PTHR11614	KOG1455	X	X	AT2G39420.1	X	alpha/beta-Hydrolases superfamily protein	Cpa_SRR_000359	1	329	59.2	58.6	TCCCCCAATTAACGATCATCCA	CGGCAAAGCTGGGTCAAA	evm.model.supercontig_1.322	X	X	X	metabolic process|	GO:0008152|	other metabolic processes|	catalytic activity|	GO:0003824|	other enzyme activity|
Cpa_SRR_000360	INTRONIC	evm.model.supercontig_1.322	4396870	4398608	LG9	supercontig_1	4397791	4397808	18	2	9	AT AT AT AT AT AT AT AT AT	PF12146,PF00561	PTHR11614	KOG1455	X	X	AT2G39420.1	X	alpha/beta-Hydrolases superfamily protein	Cpa_SRR_000360	1	329	59.2	58.6	TCCCCCAATTAACGATCATCCA	CGGCAAAGCTGGGTCAAA	evm.model.supercontig_1.322	X	X	X	metabolic process|	GO:0008152|	other metabolic processes|	catalytic activity|	GO:0003824|	other enzyme activity|
Cpa_SRR_000361	INTRONIC	evm.model.supercontig_1.322	4396870	4398608	LG9	supercontig_1	4398041	4398056	16	2	8	AT AT AT AT AT AT AT AT	PF12146,PF00561	PTHR11614	KOG1455	X	X	AT2G39420.1	X	alpha/beta-Hydrolases superfamily protein	Cpa_SRR_000361	1	294	60.1	58.9	ACCCAGCTTTGCCGGTTT	TGCTCGAGATCCAGACTGAC	evm.model.supercontig_1.322	X	X	X	metabolic process|	GO:0008152|	other metabolic processes|	catalytic activity|	GO:0003824|	other enzyme activity|
Cpa_SRR_000362	INTRONIC	evm.model.supercontig_1.323	4398927	4401209	LG9	supercontig_1	4399031	4399043	13	4	3.25	ACAT ACAT ACAT A	PF12146	PTHR11614	KOG1455	X	X	AT2G39420.1	X	alpha/beta-Hydrolases superfamily protein	Cpa_SRR_000362	0	X	X	X	X	X	evm.model.supercontig_1.323	X	X	X	metabolic process|	GO:0008152|	other metabolic processes|	catalytic activity|	GO:0003824|	other enzyme activity|
Cpa_SRR_000363	INTRONIC	evm.model.supercontig_1.323	4398927	4401209	LG9	supercontig_1	4399081	4399105	25	2	12.5	TA TA TA TA TA TA TA TA TA TA TA TA T	PF12146	PTHR11614	KOG1455	X	X	AT2G39420.1	X	alpha/beta-Hydrolases superfamily protein	Cpa_SRR_000363	1	327	60.1	57.2	GGCCCTTCACAGAATCGCT	AAACAAATAAAGCCTTACCTCATCA	evm.model.supercontig_1.323	X	X	X	metabolic process|	GO:0008152|	other metabolic processes|	catalytic activity|	GO:0003824|	other enzyme activity|
Cpa_SRR_000364	INTRONIC	evm.model.supercontig_1.323	4398927	4401209	LG9	supercontig_1	4399188	4399208	21	3	7	TCT TCT TCT TCT TCT TCT TCT	PF12146	PTHR11614	KOG1455	X	X	AT2G39420.1	X	alpha/beta-Hydrolases superfamily protein	Cpa_SRR_000364	1	327	60.1	57.2	GGCCCTTCACAGAATCGCT	AAACAAATAAAGCCTTACCTCATCA	evm.model.supercontig_1.323	X	X	X	metabolic process|	GO:0008152|	other metabolic processes|	catalytic activity|	GO:0003824|	other enzyme activity|
Cpa_SRR_000365	INTRONIC	evm.model.supercontig_1.323	4398927	4401209	LG9	supercontig_1	4399803	4399828	26	4	6.5	TTAA TTAA TTAA TTAA TTAA TTAA TT	PF12146	PTHR11614	KOG1455	X	X	AT2G39420.1	X	alpha/beta-Hydrolases superfamily protein	Cpa_SRR_000365	1	287	58.9	59.6	TCAGAAGGTCGTGCTGCA	CCAAGACTGCACCATCCCA	evm.model.supercontig_1.323	X	X	X	metabolic process|	GO:0008152|	other metabolic processes|	catalytic activity|	GO:0003824|	other enzyme activity|
Cpa_SRR_000366	INTRONIC	evm.model.supercontig_1.323	4398927	4401209	LG9	supercontig_1	4400240	4400257	18	2	9	AT AT AT AT AT AT AT AT AT	PF12146	PTHR11614	KOG1455	X	X	AT2G39420.1	X	alpha/beta-Hydrolases superfamily protein	Cpa_SRR_000366	1	336	59.6	59.4	TGAAAGTTTTAGCTTGTTTGGCCTA	GTCCATCGCAGTCTATCTCGT	evm.model.supercontig_1.323	X	X	X	metabolic process|	GO:0008152|	other metabolic processes|	catalytic activity|	GO:0003824|	other enzyme activity|
Cpa_SRR_000367	INTRONIC	evm.model.supercontig_1.323	4398927	4401209	LG9	supercontig_1	4400347	4400364	18	2	9	TA TA TA TA TA TA TA TA TA	PF12146	PTHR11614	KOG1455	X	X	AT2G39420.1	X	alpha/beta-Hydrolases superfamily protein	Cpa_SRR_000367	1	279	58.2	59.1	AGCAACCCATAAGTACCACATAC	CCATGTTGGGATGACTTTGCA	evm.model.supercontig_1.323	X	X	X	metabolic process|	GO:0008152|	other metabolic processes|	catalytic activity|	GO:0003824|	other enzyme activity|
Cpa_SRR_000368	INTRONIC	evm.model.supercontig_1.323	4398927	4401209	LG9	supercontig_1	4400669	4400683	15	2	7.5	AC AC AC AC AC AC AC A	PF12146	PTHR11614	KOG1455	X	X	AT2G39420.1	X	alpha/beta-Hydrolases superfamily protein	Cpa_SRR_000368	1	278	59.4	58.4	ACGAGATAGACTGCGATGGAC	GGCGGCCTTTGTAGCAAT	evm.model.supercontig_1.323	X	X	X	metabolic process|	GO:0008152|	other metabolic processes|	catalytic activity|	GO:0003824|	other enzyme activity|
Cpa_SRR_000369	INTRONIC	evm.model.supercontig_1.329	4426174	4429410	LG9	supercontig_1	4426656	4426677	22	2	11	TC TC TC TC TC TC TC TC TC TC TC	PF00462,PF02798,PF00043	PTHR11260	KOG1422	X	X	AT1G75270.1	DHAR2	dehydroascorbate reductase 2	Cpa_SRR_000369	1	280	59.3	60.4	CCTCCTGAAGTTGCCTCTGT	TTTCCGCGCGCAACCTAT	evm.model.supercontig_1.329	cytosol|plasma membrane|	GO:0005829|GO:0005886|	cytosol|plasma membrane|	protein glutathionylation|oxidation-reduction process|	GO:0010731|GO:0055114|	protein metabolism|other cellular processes|other metabolic processes|	glutathione dehydrogenase ascorbate activity|glutathione binding|	GO:0045174|GO:0043295|	other enzyme activity|other binding|
Cpa_SRR_000370	INTRONIC	evm.model.supercontig_1.331	4444249	4454073	LG9	supercontig_1	4448490	4448502	13	3	4.33	ATT ATT ATT ATT A	PF00916	PTHR11814	KOG0236	X	X	AT5G13550.1	SULTR4;1	sulfate transporter 4.1	Cpa_SRR_000370	1	263	59.8	60.2	AGAGAAGTATCGAGGGGCTCA	AGAGGTCCTGACAGCCACA	evm.model.supercontig_1.331	membrane|integral to membrane|	GO:0016020|GO:0016021|	other membranes|	sulfate transport|transmembrane transport|ion transmembrane transport|	GO:0008272|GO:0055085|GO:0034220|	transport|other cellular processes|	sulfate transmembrane transporter activity|	GO:0015116|	transporter activity|
Cpa_SRR_000371	INTRONIC	evm.model.supercontig_1.331	4444249	4454073	LG9	supercontig_1	4451769	4451783	15	6	2.5	CCCCCA CCCCCA CCC	PF00916	PTHR11814	KOG0236	X	X	AT5G13550.1	SULTR4;1	sulfate transporter 4.1	Cpa_SRR_000371	1	345	59.1	60.1	TGCAAGCTACATCTCTGGACA	TGGTTTCTCTCCTGGTCTCCA	evm.model.supercontig_1.331	membrane|integral to membrane|	GO:0016020|GO:0016021|	other membranes|	sulfate transport|transmembrane transport|ion transmembrane transport|	GO:0008272|GO:0055085|GO:0034220|	transport|other cellular processes|	sulfate transmembrane transporter activity|	GO:0015116|	transporter activity|
Cpa_SRR_000372	INTRONIC	evm.model.supercontig_1.332	4456167	4458865	LG9	supercontig_1	4456884	4456904	21	2	10.5	AG AG AG AG AG AG AG AG AG AG A	PF01545	PTHR11562	KOG1485	X	X	AT2G39450.1	MTP11	Cation efflux family protein	Cpa_SRR_000372	1	301	59.8	59.8	TGACCTGGATCATGCCGAAG	TGCCGCTCATTCACTAACGA	evm.model.supercontig_1.332	membrane|late endosome|Golgi apparatus|	GO:0016020|GO:0005770|GO:0005794|	other membranes|other cytoplasmic components|other intracellular components|Golgi apparatus|	manganese ion transmembrane transport|cation transport|response to manganese ion|response to copper ion|proton transport|cellular manganese ion homeostasis|	GO:0071421|GO:0006812|GO:0010042|GO:0046688|GO:0015992|GO:0030026|	transport|other cellular processes|other biological processes|	cation transmembrane transporter activity|manganese:hydrogen antiporter activity|manganese ion transmembrane transporter activity|	GO:0008324|GO:0010486|GO:0005384|	transporter activity|
Cpa_SRR_000373	INTRONIC	evm.model.supercontig_1.332	4456167	4458865	LG9	supercontig_1	4456906	4456921	16	2	8	AG AG AG AG AG AG AG AG	PF01545	PTHR11562	KOG1485	X	X	AT2G39450.1	MTP11	Cation efflux family protein	Cpa_SRR_000373	1	301	59.8	59.8	TGACCTGGATCATGCCGAAG	TGCCGCTCATTCACTAACGA	evm.model.supercontig_1.332	membrane|late endosome|Golgi apparatus|	GO:0016020|GO:0005770|GO:0005794|	other membranes|other cytoplasmic components|other intracellular components|Golgi apparatus|	manganese ion transmembrane transport|cation transport|response to manganese ion|response to copper ion|proton transport|cellular manganese ion homeostasis|	GO:0071421|GO:0006812|GO:0010042|GO:0046688|GO:0015992|GO:0030026|	transport|other cellular processes|other biological processes|	cation transmembrane transporter activity|manganese:hydrogen antiporter activity|manganese ion transmembrane transporter activity|	GO:0008324|GO:0010486|GO:0005384|	transporter activity|
Cpa_SRR_000374	INTRONIC	evm.model.supercontig_1.332	4456167	4458865	LG9	supercontig_1	4456924	4456935	12	2	6	GA GA GA GA GA GA	PF01545	PTHR11562	KOG1485	X	X	AT2G39450.1	MTP11	Cation efflux family protein	Cpa_SRR_000374	1	301	59.8	59.8	TGACCTGGATCATGCCGAAG	TGCCGCTCATTCACTAACGA	evm.model.supercontig_1.332	membrane|late endosome|Golgi apparatus|	GO:0016020|GO:0005770|GO:0005794|	other membranes|other cytoplasmic components|other intracellular components|Golgi apparatus|	manganese ion transmembrane transport|cation transport|response to manganese ion|response to copper ion|proton transport|cellular manganese ion homeostasis|	GO:0071421|GO:0006812|GO:0010042|GO:0046688|GO:0015992|GO:0030026|	transport|other cellular processes|other biological processes|	cation transmembrane transporter activity|manganese:hydrogen antiporter activity|manganese ion transmembrane transporter activity|	GO:0008324|GO:0010486|GO:0005384|	transporter activity|
Cpa_SRR_000375	INTRONIC	evm.model.supercontig_1.332	4456167	4458865	LG9	supercontig_1	4456937	4456949	13	2	6.5	AG AG AG AG AG AG A	PF01545	PTHR11562	KOG1485	X	X	AT2G39450.1	MTP11	Cation efflux family protein	Cpa_SRR_000375	1	301	59.8	59.8	TGACCTGGATCATGCCGAAG	TGCCGCTCATTCACTAACGA	evm.model.supercontig_1.332	membrane|late endosome|Golgi apparatus|	GO:0016020|GO:0005770|GO:0005794|	other membranes|other cytoplasmic components|other intracellular components|Golgi apparatus|	manganese ion transmembrane transport|cation transport|response to manganese ion|response to copper ion|proton transport|cellular manganese ion homeostasis|	GO:0071421|GO:0006812|GO:0010042|GO:0046688|GO:0015992|GO:0030026|	transport|other cellular processes|other biological processes|	cation transmembrane transporter activity|manganese:hydrogen antiporter activity|manganese ion transmembrane transporter activity|	GO:0008324|GO:0010486|GO:0005384|	transporter activity|
Cpa_SRR_000376	EXONIC	evm.model.supercontig_1.335	4494948	4495698	LG9	supercontig_1	4495068	4495079	12	3	4	TTG TTG TTG TTG	PF03195	X	X	X	X	AT3G26660.1	LBD24	LOB domain-containing protein 24	Cpa_SRR_000376	1	292	59.3	59.9	GCAGCTAATCTTTTCTCGTGTCA	GTGTACGGCTGTGTTGGGA	evm.model.supercontig_1.335	membrane|	GO:0016020|	other membranes|	biological_process_unknown|	GO:0008150|	unknown biological processes|	X	X	X
Cpa_SRR_000377	EXONIC	evm.model.supercontig_1.339	4514496	4515246	LG9	supercontig_1	4514616	4514627	12	3	4	TTG TTG TTG TTG	PF03195	X	X	X	X	AT3G26660.1	LBD24	LOB domain-containing protein 24	Cpa_SRR_000377	1	272	58.1	58.2	TGTTCTAGCTTCGTCCAGGA	TGTATGCAGCAACTCCCAAG	evm.model.supercontig_1.339	membrane|	GO:0016020|	other membranes|	biological_process_unknown|	GO:0008150|	unknown biological processes|	X	X	X
Cpa_SRR_000378	EXONIC	evm.model.supercontig_1.353	4590883	4593795	LG9	supercontig_1	4591232	4591246	15	3	5	AGA AGA AGA AGA AGA	PF00076,PF00098	PTHR10432	KOG4210	X	X	AT3G55340.1	PHIP1	phragmoplastin interacting protein 1	Cpa_SRR_000378	1	269	59.7	59.3	TGTGAGTGTTGGCGAAAATGG	TGTCGTCATTGGTCTCTGCA	evm.model.supercontig_1.353	extrinsic to membrane|	GO:0019898|	other membranes|	cell plate formation involved in plant-type cell wall biogenesis|	GO:0009920|	other cellular processes|cell organization and biogenesis|	RNA binding|mRNA binding|	GO:0003723|GO:0003729|	DNA or RNA binding|
Cpa_SRR_000379	EXONIC	evm.model.supercontig_1.353	4590883	4593795	LG9	supercontig_1	4591366	4591382	17	3	5.67	AAG AAG AAG AAG AAG AA	PF00076,PF00098	PTHR10432	KOG4210	X	X	AT3G55340.1	PHIP1	phragmoplastin interacting protein 1	Cpa_SRR_000379	1	269	59.7	59.3	TGTGAGTGTTGGCGAAAATGG	TGTCGTCATTGGTCTCTGCA	evm.model.supercontig_1.353	extrinsic to membrane|	GO:0019898|	other membranes|	cell plate formation involved in plant-type cell wall biogenesis|	GO:0009920|	other cellular processes|cell organization and biogenesis|	RNA binding|mRNA binding|	GO:0003723|GO:0003729|	DNA or RNA binding|
Cpa_SRR_000380	EXONIC	evm.model.supercontig_1.354	4594849	4596013	LG9	supercontig_1	4595783	4595795	13	3	4.33	GAA GAA GAA GAA G	PF06136	X	X	X	X	AT5G59790.1	X	Domain of unknown function (DUF966)	Cpa_SRR_000380	1	269	57.7	59.9	ACTCGATCTGCTGACCTCA	CCGCTGGGTCGATCATTCA	evm.model.supercontig_1.354	cellular_component_unknown|	GO:0005575|	unknown cellular components|	biological_process_unknown|	GO:0008150|	unknown biological processes|	molecular_function_unknown|	GO:0003674|	unknown molecular functions|
Cpa_SRR_000381	EXONIC	evm.model.supercontig_1.355	4597350	4597521	LG9	supercontig_1	4597416	4597430	15	6	2.5	GCCGCA GCCGCA GCC	X	X	X	X	X	X	X	X	Cpa_SRR_000381	0	X	X	X	X	X	X	X	X	X	X	X	X	X	X	X
Cpa_SRR_000382	EXONIC	evm.model.supercontig_1.355	4597350	4597521	LG9	supercontig_1	4597432	4597443	12	3	4	CCG CCG CCG CCG	X	X	X	X	X	X	X	X	Cpa_SRR_000382	0	X	X	X	X	X	X	X	X	X	X	X	X	X	X	X
Cpa_SRR_000383	INTRONIC	evm.model.supercontig_1.359	4625783	4627961	LG9	supercontig_1	4625965	4625986	22	6	3.67	ACATAC ACATAC ACATAC ACAT	PF00892	X	X	X	X	AT5G13670.1	X	nodulin MtN21 /EamA-like transporter family protein	Cpa_SRR_000383	1	345	59.5	60.0	TGACTCATTGGTGGCTGCA	TGGGTCATGTTCGTGTCATTCT	evm.model.supercontig_1.359	endomembrane system|membrane|	GO:0012505|GO:0016020|	other cellular components|other membranes|	X	X	X	X	X	X
Cpa_SRR_000384	INTRONIC	evm.model.supercontig_1.359	4625783	4627961	LG9	supercontig_1	4626416	4626437	22	2	11	AT AT AT AT AT AT AT AT AT AT AT	PF00892	X	X	X	X	AT5G13670.1	X	nodulin MtN21 /EamA-like transporter family protein	Cpa_SRR_000384	1	250	58.5	58.0	CAACGTGAATAATGCAAAATCAACC	TGCAGGGATTAGTGTCTGGA	evm.model.supercontig_1.359	endomembrane system|membrane|	GO:0012505|GO:0016020|	other cellular components|other membranes|	X	X	X	X	X	X
Cpa_SRR_000385	INTRONIC	evm.model.supercontig_1.359	4625783	4627961	LG9	supercontig_1	4626630	4626648	19	5	3.8	TTTTC TTTTC TTTTC TTTT	PF00892	X	X	X	X	AT5G13670.1	X	nodulin MtN21 /EamA-like transporter family protein	Cpa_SRR_000385	1	252	58.0	57.5	TCCAGACACTAATCCCTGCA	ATCGGATCAGTGCAGTGC	evm.model.supercontig_1.359	endomembrane system|membrane|	GO:0012505|GO:0016020|	other cellular components|other membranes|	X	X	X	X	X	X
Cpa_SRR_000386	INTRONIC	evm.model.supercontig_1.359	4625783	4627961	LG9	supercontig_1	4627295	4627309	15	2	7.5	TA TA TA TA TA TA TA T	PF00892	X	X	X	X	AT5G13670.1	X	nodulin MtN21 /EamA-like transporter family protein	Cpa_SRR_000386	1	257	59.6	59.3	ACTTTGGCCTGGCTATGCA	GGCCTGTGATGGACCAGAA	evm.model.supercontig_1.359	endomembrane system|membrane|	GO:0012505|GO:0016020|	other cellular components|other membranes|	X	X	X	X	X	X
Cpa_SRR_000387	EXONIC	evm.model.supercontig_1.362	4736511	4736867	LG9	supercontig_1	4736824	4736838	15	3	5	AAG AAG AAG AAG AAG	X	X	X	X	X	X	X	X	Cpa_SRR_000387	1	286	58.2	59.2	AGATGCTTCTTCCCCACCA	TGCCAAAGGATCAATAGTTGCC	X	X	X	X	X	X	X	X	X	X
Cpa_SRR_000388	EXONIC	evm.model.supercontig_1.374	4778723	4784383	LG9	supercontig_1	4780215	4780230	16	3	5.33	GCT GCT GCT GCT GCT G	X	X	X	X	X	AT2G39580.1	X	X	Cpa_SRR_000388	1	327	59.2	58.6	TGGCCAACTGACAGAACTGA	TGTCGTCACGGATCTGCA	evm.model.supercontig_1.374	X	X	X	biological_process_unknown|	GO:0008150|	unknown biological processes|	molecular_function_unknown|	GO:0003674|	unknown molecular functions|
Cpa_SRR_000389	INTRONIC	evm.model.supercontig_1.374	4778723	4784383	LG9	supercontig_1	4781457	4781469	13	2	6.5	TG TG TG TG TG TG T	X	X	X	X	X	AT2G39580.1	X	X	Cpa_SRR_000389	1	349	60.0	59.5	AGGAGAGAAGTAGCAGGAACCT	AGGCAGGGAGGGAAAGAGA	evm.model.supercontig_1.374	X	X	X	biological_process_unknown|	GO:0008150|	unknown biological processes|	molecular_function_unknown|	GO:0003674|	unknown molecular functions|
Cpa_SRR_000390	EXONIC	evm.model.supercontig_1.375	4785174	4787847	LG9	supercontig_1	4786783	4786797	15	6	2.5	TCCTCA TCCTCA TCC	PF10650	X	X	X	X	AT2G39580.1	X	X	Cpa_SRR_000390	1	294	59.8	58.9	CCCCCTGTTCAACCACACA	GCTCTCCATCCAGTGATCCA	evm.model.supercontig_1.375	X	X	X	biological_process_unknown|	GO:0008150|	unknown biological processes|	molecular_function_unknown|	GO:0003674|	unknown molecular functions|
Cpa_SRR_000391	EXONIC	evm.model.supercontig_1.377	4803079	4809668	LG9	supercontig_1	4803986	4804002	17	3	5.67	TGA TGA TGA TGA TGA TG	X	X	X	X	X	AT3G12590.1	X	X	Cpa_SRR_000391	1	252	58.9	59.6	GTAGTGCCTGCCTTGATGC	GCCCAAAGCGAAAACTGTCA	evm.model.supercontig_1.377	chloroplast|	GO:0009507|	chloroplast|	biological_process_unknown|	GO:0008150|	unknown biological processes|	X	X	X
Cpa_SRR_000392	INTRONIC	evm.model.supercontig_1.377	4803079	4809668	LG9	supercontig_1	4804191	4804209	19	4	4.75	AAAT AAAT AAAT AAAT AAA	X	X	X	X	X	AT3G12590.1	X	X	Cpa_SRR_000392	1	273	60.0	59.2	GACCAAGGTGACAGTTTTCGC	TACGGCTAGGCATGTTCCC	evm.model.supercontig_1.377	chloroplast|	GO:0009507|	chloroplast|	biological_process_unknown|	GO:0008150|	unknown biological processes|	X	X	X
Cpa_SRR_000393	EXONIC	evm.model.supercontig_1.380	4829101	4829889	LG9	supercontig_1	4829554	4829566	13	3	4.33	GAA GAA GAA GAA G	PF02798,PF00043	PTHR11260	KOG0406	X	X	AT1G10370.1	ERD9	Glutathione S-transferase family protein	Cpa_SRR_000393	1	290	59.9	59.6	TGCTCCCTCCATTCTCCCA	CGCTCATCTTCCCAAACGC	evm.model.supercontig_1.380	chloroplast|cytoplasm|	GO:0009507|GO:0005737|	chloroplast|other cytoplasmic components|	metabolic process|toxin catabolic process|response to growth hormone stimulus|lateral root development|de-etiolation|glutathione metabolic process|response to karrikin|	GO:0008152|GO:0009407|GO:0060416|GO:0048527|GO:0009704|GO:0006749|GO:0080167|	other metabolic processes|other cellular processes|other biological processes|developmental processes|response to abiotic or biotic stimulus|	glutathione transferase activity|	GO:0004364|	transferase activity|
Cpa_SRR_000394	INTRONIC	evm.model.supercontig_1.381	4831921	4835606	LG9	supercontig_1	4834127	4834139	13	2	6.5	TG TG TG TG TG TG T	PF01842	X	X	X	X	AT2G39570.1	X	ACT domain-containing protein	Cpa_SRR_000394	1	324	58.9	59.9	TGAGCCACTGAATGCCTGA	GCCTGTCCCACCATATTTTGC	evm.model.supercontig_1.381	X	X	X	metabolic process|	GO:0008152|	other metabolic processes|	amino acid binding|	GO:0016597|	other binding|
Cpa_SRR_000395	EXONIC	evm.model.supercontig_1.387	4853292	4863554	LG9	supercontig_1	4853417	4853431	15	6	2.5	TTCATC TTCATC TTC	PF09334	PTHR11946	KOG0436	6.1.1.10	K01874	AT3G55400.1	OVA1	methionyl-tRNA synthetase / methionine--tRNA ligase / MetRS (cpMetRS)	Cpa_SRR_000395	1	262	58.4	60.4	TCCGAGCAACCCACTTCA	ACCTGGAAGCGAGCAATGG	evm.model.supercontig_1.387	mitochondrion|chloroplast|	GO:0005739|GO:0009507|	mitochondria|chloroplast|	ovule development|metabolic process|tRNA aminoacylation for protein translation|	GO:0048481|GO:0008152|GO:0006418|	developmental processes|other metabolic processes|protein metabolism|other cellular processes|	aminoacyl-tRNA ligase activity|methionine-tRNA ligase activity|ATP binding|	GO:0004812|GO:0004825|GO:0005524|	other enzyme activity|nucleotide binding|
Cpa_SRR_000396	INTRONIC	evm.model.supercontig_1.387	4853292	4863554	LG9	supercontig_1	4853963	4853975	13	4	3.25	ATTT ATTT ATTT A	PF09334	PTHR11946	KOG0436	6.1.1.10	K01874	AT3G55400.1	OVA1	methionyl-tRNA synthetase / methionine--tRNA ligase / MetRS (cpMetRS)	Cpa_SRR_000396	1	271	59.5	58.1	CGTTAGAAAATTTTGGTTGGCGTT	CAGTGTTGCTCAGGACTGG	evm.model.supercontig_1.387	mitochondrion|chloroplast|	GO:0005739|GO:0009507|	mitochondria|chloroplast|	ovule development|metabolic process|tRNA aminoacylation for protein translation|	GO:0048481|GO:0008152|GO:0006418|	developmental processes|other metabolic processes|protein metabolism|other cellular processes|	aminoacyl-tRNA ligase activity|methionine-tRNA ligase activity|ATP binding|	GO:0004812|GO:0004825|GO:0005524|	other enzyme activity|nucleotide binding|
Cpa_SRR_000397	EXONIC	evm.model.supercontig_1.387	4853292	4863554	LG9	supercontig_1	4854074	4854087	14	3	4.67	CTG CTG CTG CTG CT	PF09334	PTHR11946	KOG0436	6.1.1.10	K01874	AT3G55400.1	OVA1	methionyl-tRNA synthetase / methionine--tRNA ligase / MetRS (cpMetRS)	Cpa_SRR_000397	1	271	57.7	59.0	ACAGATGAGCATGGGGAGA	TGCTTTGGGTCAGTTGTTCG	evm.model.supercontig_1.387	mitochondrion|chloroplast|	GO:0005739|GO:0009507|	mitochondria|chloroplast|	ovule development|metabolic process|tRNA aminoacylation for protein translation|	GO:0048481|GO:0008152|GO:0006418|	developmental processes|other metabolic processes|protein metabolism|other cellular processes|	aminoacyl-tRNA ligase activity|methionine-tRNA ligase activity|ATP binding|	GO:0004812|GO:0004825|GO:0005524|	other enzyme activity|nucleotide binding|
Cpa_SRR_000398	INTRONIC	evm.model.supercontig_1.387	4853292	4863554	LG9	supercontig_1	4859556	4859570	15	4	3.75	TTTA TTTA TTTA TTT	PF09334	PTHR11946	KOG0436	6.1.1.10	K01874	AT3G55400.1	OVA1	methionyl-tRNA synthetase / methionine--tRNA ligase / MetRS (cpMetRS)	Cpa_SRR_000398	1	304	59.5	60.5	CCAGAGTAGGTAGAGGTCGGA	TGTCGGTTCGGTCCTCAGT	evm.model.supercontig_1.387	mitochondrion|chloroplast|	GO:0005739|GO:0009507|	mitochondria|chloroplast|	ovule development|metabolic process|tRNA aminoacylation for protein translation|	GO:0048481|GO:0008152|GO:0006418|	developmental processes|other metabolic processes|protein metabolism|other cellular processes|	aminoacyl-tRNA ligase activity|methionine-tRNA ligase activity|ATP binding|	GO:0004812|GO:0004825|GO:0005524|	other enzyme activity|nucleotide binding|
Cpa_SRR_000399	INTRONIC	evm.model.supercontig_1.387	4853292	4863554	LG9	supercontig_1	4860345	4860361	17	2	8.5	TC TC TC TC TC TC TC TC T	PF09334	PTHR11946	KOG0436	6.1.1.10	K01874	AT3G55400.1	OVA1	methionyl-tRNA synthetase / methionine--tRNA ligase / MetRS (cpMetRS)	Cpa_SRR_000399	1	348	59.9	59.0	ACCAACACATAGAGCCTTGCA	CAGGTGTTGGTTGCGCAT	evm.model.supercontig_1.387	mitochondrion|chloroplast|	GO:0005739|GO:0009507|	mitochondria|chloroplast|	ovule development|metabolic process|tRNA aminoacylation for protein translation|	GO:0048481|GO:0008152|GO:0006418|	developmental processes|other metabolic processes|protein metabolism|other cellular processes|	aminoacyl-tRNA ligase activity|methionine-tRNA ligase activity|ATP binding|	GO:0004812|GO:0004825|GO:0005524|	other enzyme activity|nucleotide binding|
Cpa_SRR_000400	INTRONIC	evm.model.supercontig_1.387	4853292	4863554	LG9	supercontig_1	4862893	4862914	22	2	11	AT AT AT AT AT AT AT AT AT AT AT	PF09334	PTHR11946	KOG0436	6.1.1.10	K01874	AT3G55400.1	OVA1	methionyl-tRNA synthetase / methionine--tRNA ligase / MetRS (cpMetRS)	Cpa_SRR_000400	1	323	59.4	59.6	GGTGGAAAAAGCTCGTGTCC	CCCCAGGCTTCCATGAACA	evm.model.supercontig_1.387	mitochondrion|chloroplast|	GO:0005739|GO:0009507|	mitochondria|chloroplast|	ovule development|metabolic process|tRNA aminoacylation for protein translation|	GO:0048481|GO:0008152|GO:0006418|	developmental processes|other metabolic processes|protein metabolism|other cellular processes|	aminoacyl-tRNA ligase activity|methionine-tRNA ligase activity|ATP binding|	GO:0004812|GO:0004825|GO:0005524|	other enzyme activity|nucleotide binding|
Cpa_SRR_000401	INTRONIC	evm.model.supercontig_1.389	4877461	4878367	LG9	supercontig_1	4877739	4877765	27	2	13.5	AG AG AG AG AG AG AG AG AG AG AG AG AG A	PF04535	X	X	X	X	AT3G55390.1	X	Uncharacterised protein family (UPF0497)	Cpa_SRR_000401	1	329	59.9	60.0	AAACCCGACAGCAGCGAA	CCAGAAACGCCACCATCCT	X	X	X	X	X	X	X	X	X	X
Cpa_SRR_000402	INTRONIC	evm.model.supercontig_1.390	4879572	4882615	LG9	supercontig_1	4880010	4880023	14	4	3.5	TTCT TTCT TTCT TT	PF00179	PTHR11621	KOG0425	6.3.2.19	K10575	AT3G55380.1	UBC14	ubiquitin-conjugating enzyme 14	Cpa_SRR_000402	1	254	59.7	59.4	TCCGCTGCTCTTCCCTCTA	AGCATCTAGTTTGGCTTGGGA	evm.model.supercontig_1.390	X	X	X	ubiquitin-dependent protein catabolic process|protein ubiquitination|	GO:0006511|GO:0016567|	protein metabolism|other cellular processes|other metabolic processes|	ubiquitin-protein ligase activity|	GO:0004842|	other enzyme activity|
Cpa_SRR_000403	INTRONIC	evm.model.supercontig_1.394	4899247	4901749	LG9	supercontig_1	4899671	4899687	17	5	3.4	TTATT TTATT TTATT TT	PF00380	PTHR21569	KOG1697	X	K02996	AT3G49080.1	X	Ribosomal protein S5 domain 2-like superfamily protein	Cpa_SRR_000403	1	281	60.1	59.6	GCTCGGCTGATCCCAAGTT	TGGGATGTGGACTGCACTG	evm.model.supercontig_1.394	cytosolic small ribosomal subunit|ribosome|intracellular|	GO:0022627|GO:0005840|GO:0005622|	cytosol|ribosome|other cytoplasmic components|other intracellular components|	translation|	GO:0006412|	protein metabolism|other cellular processes|other metabolic processes|	structural constituent of ribosome|	GO:0003735|	structural molecule activity|
Cpa_SRR_000404	INTRONIC	evm.model.supercontig_1.396	4905785	4909200	LG9	supercontig_1	4908907	4908934	28	2	14	AG AG AG AG AG AG AG AG AG AG AG AG AG AG	PF00432	PTHR11774	KOG0367	2.5.1.59	K11713	AT2G39550.1	PGGT-I	Prenyltransferase family protein	Cpa_SRR_000404	1	350	59.6	59.8	TGCATTTTCTCGGGAGCCA	CCGTCGTTGGTACCGTCAT	evm.model.supercontig_1.396	CAAX-protein geranylgeranyltransferase complex|	GO:0005953|	other intracellular components|	response to abscisic acid stimulus|response to auxin stimulus|protein geranylgeranylation|response to water deprivation|negative regulation of abscisic acid mediated signaling pathway|	GO:0009737|GO:0009733|GO:0018344|GO:0009414|GO:0009788|	other biological processes|protein metabolism|other cellular processes|other metabolic processes|response to stress|response to abiotic or biotic stimulus|signal transduction|	CAAX-protein geranylgeranyltransferase activity|protein heterodimerization activity|	GO:0004662|GO:0046982|	transferase activity|protein binding|
Cpa_SRR_000405	EXONIC	evm.model.supercontig_1.396	4905785	4909200	LG9	supercontig_1	4909149	4909164	16	3	5.33	CCT CCT CCT CCT CCT C	PF00432	PTHR11774	KOG0367	2.5.1.59	K11713	AT2G39550.1	PGGT-I	Prenyltransferase family protein	Cpa_SRR_000405	1	253	60.2	59.8	CCATGGCGATGATGACGGT	AGAAACGTCGCGACCTACC	evm.model.supercontig_1.396	CAAX-protein geranylgeranyltransferase complex|	GO:0005953|	other intracellular components|	response to abscisic acid stimulus|response to auxin stimulus|protein geranylgeranylation|response to water deprivation|negative regulation of abscisic acid mediated signaling pathway|	GO:0009737|GO:0009733|GO:0018344|GO:0009414|GO:0009788|	other biological processes|protein metabolism|other cellular processes|other metabolic processes|response to stress|response to abiotic or biotic stimulus|signal transduction|	CAAX-protein geranylgeranyltransferase activity|protein heterodimerization activity|	GO:0004662|GO:0046982|	transferase activity|protein binding|
Cpa_SRR_000406	INTRONIC	evm.model.supercontig_1.397	4912072	4917571	LG9	supercontig_1	4916044	4916059	16	5	3.2	AAAAG AAAAG AAAAG A	X	X	X	X	X	AT3G04020.1	X	X	Cpa_SRR_000406	1	300	59.9	59.2	TGGTCTACAAGTTCACTCCAAGG	ACTTAGGAGGGAGGGGCTT	evm.model.supercontig_1.397	cellular_component_unknown|	GO:0005575|	unknown cellular components|	biological_process_unknown|	GO:0008150|	unknown biological processes|	molecular_function_unknown|	GO:0003674|	unknown molecular functions|
Cpa_SRR_000407	EXONIC	evm.model.supercontig_1.398	4918089	4920654	LG9	supercontig_1	4918665	4918680	16	6	2.67	TCTTGT TCTTGT TCTT	PF00012	PTHR19375	KOG0100	X	K03283	AT5G02500.1	HSC70-1	heat shock cognate protein 70-1	Cpa_SRR_000407	1	286	59.8	59.4	GGAATGCCAGACAGCTCGA	CCTACGGAGCTGCAGTTCA	evm.model.supercontig_1.398	apoplast|plasma membrane|cytosol|nucleus|chloroplast|nucleolus|vacuolar membrane|plasmodesma|cytoplasm|cytosolic ribosome|cell wall|	GO:0048046|GO:0005886|GO:0005829|GO:0005634|GO:0009507|GO:0005730|GO:0005774|GO:0009506|GO:0005737|GO:0022626|GO:0005618|	extracellular|plasma membrane|cytosol|nucleus|chloroplast|other intracellular components|other membranes|other cytoplasmic components|other cellular components|ribosome|cell wall|	stomatal closure|response to cadmium ion|negative regulation of seed germination|defense response to fungus|defense response to bacterium|response to heat|response to cold|response to virus|protein folding|	GO:0090332|GO:0046686|GO:0010187|GO:0050832|GO:0042742|GO:0009408|GO:0009409|GO:0009615|GO:0006457|	other cellular processes|other biological processes|developmental processes|response to stress|response to abiotic or biotic stimulus|protein metabolism|other metabolic processes|	ATP binding|protein binding|protease binding|	GO:0005524|GO:0005515|GO:0002020|	nucleotide binding|protein binding|
Cpa_SRR_000408	INTRONIC	evm.model.supercontig_1.402	4987210	4988728	LG9	supercontig_1	4987639	4987653	15	4	3.75	ATAA ATAA ATAA ATA	PF01417	PTHR12276	X	X	X	AT3G46540.1	X	ENTH/VHS family protein	Cpa_SRR_000408	1	257	58.5	59.9	TCGAGCAACTTCAAAACTCGT	TGCTGACGAGTTTCAAGGTGA	evm.model.supercontig_1.402	cellular_component_unknown|	GO:0005575|	unknown cellular components|	biological_process_unknown|	GO:0008150|	unknown biological processes|	binding|	GO:0005488|	other binding|
Cpa_SRR_000409	INTRONIC	evm.model.supercontig_1.402	4987210	4988728	LG9	supercontig_1	4987651	4987669	19	2	9.5	AT AT AT AT AT AT AT AT AT A	PF01417	PTHR12276	X	X	X	AT3G46540.1	X	ENTH/VHS family protein	Cpa_SRR_000409	1	257	58.5	59.9	TCGAGCAACTTCAAAACTCGT	TGCTGACGAGTTTCAAGGTGA	evm.model.supercontig_1.402	cellular_component_unknown|	GO:0005575|	unknown cellular components|	biological_process_unknown|	GO:0008150|	unknown biological processes|	binding|	GO:0005488|	other binding|
Cpa_SRR_000410	INTRONIC	evm.model.supercontig_1.402	4987210	4988728	LG9	supercontig_1	4988132	4988154	23	4	5.75	AAAT AAAT AAAT AAAT AAAT AAA	PF01417	PTHR12276	X	X	X	AT3G46540.1	X	ENTH/VHS family protein	Cpa_SRR_000410	1	271	59.1	57.4	GGACTTCAACAATTCGCCAGT	ACACCCTCTAATGTAAGAAGAAAGA	evm.model.supercontig_1.402	cellular_component_unknown|	GO:0005575|	unknown cellular components|	biological_process_unknown|	GO:0008150|	unknown biological processes|	binding|	GO:0005488|	other binding|
Cpa_SRR_000411	INTRONIC	evm.model.supercontig_1.402	4987210	4988728	LG9	supercontig_1	4988567	4988580	14	5	2.8	AAAAT AAAAT AAAA	PF01417	PTHR12276	X	X	X	AT3G46540.1	X	ENTH/VHS family protein	Cpa_SRR_000411	0	X	X	X	X	X	evm.model.supercontig_1.402	cellular_component_unknown|	GO:0005575|	unknown cellular components|	biological_process_unknown|	GO:0008150|	unknown biological processes|	binding|	GO:0005488|	other binding|
Cpa_SRR_000412	INTRONIC	evm.model.supercontig_1.403	4990234	4994406	LG9	supercontig_1	4990795	4990806	12	2	6	CT CT CT CT CT CT	PF00535	PTHR10859	KOG2977	2.4.1.117	K00729	AT2G39630.1	X	Nucleotide-diphospho-sugar transferases superfamily protein	Cpa_SRR_000412	1	282	59.2	60.2	AGCCAGCTAACACAGACACA	GCTTGGCAGTCGATCATTGC	evm.model.supercontig_1.403	endoplasmic reticulum|	GO:0005783|	ER|	biosynthetic process|protein glycosylation|	GO:0009058|GO:0006486|	other metabolic processes|protein metabolism|other cellular processes|	transferase activity, transferring glycosyl groups|	GO:0016757|	transferase activity|
Cpa_SRR_000413	EXONIC	evm.model.supercontig_1.404	4996881	4997582	LG9	supercontig_1	4996900	4996912	13	3	4.33	GGA GGA GGA GGA G	X	X	X	X	X	AT3G55420.1	X	X	Cpa_SRR_000413	1	307	59.5	59.0	AGCTTGAAGAAGGCGATCGA	CCGCTAGGGGAAGTGAACA	evm.model.supercontig_1.404	cellular_component_unknown|	GO:0005575|	unknown cellular components|	biological_process_unknown|	GO:0008150|	unknown biological processes|	molecular_function_unknown|	GO:0003674|	unknown molecular functions|
Cpa_SRR_000414	EXONIC	evm.model.supercontig_1.404	4996881	4997582	LG9	supercontig_1	4997533	4997547	15	4	3.75	TTGT TTGT TTGT TTG	X	X	X	X	X	AT3G55420.1	X	X	Cpa_SRR_000414	1	317	59.8	57.4	CGATGAACTGGCCTCCGAA	ACAAGACCCACAAACGCA	evm.model.supercontig_1.404	cellular_component_unknown|	GO:0005575|	unknown cellular components|	biological_process_unknown|	GO:0008150|	unknown biological processes|	molecular_function_unknown|	GO:0003674|	unknown molecular functions|
Cpa_SRR_000415	INTRONIC	evm.model.supercontig_1.407	5014494	5016638	LG9	supercontig_1	5015432	5015446	15	5	3	CGACC CGACC CGACC	PF00332,PF07983	X	X	X	X	AT3G55430.1	X	O-Glycosyl hydrolases family 17 protein	Cpa_SRR_000415	1	283	58.0	57.9	CTTGCTCAGCCGTGTTCA	CATGCGAAACGGGGTATGA	evm.model.supercontig_1.407	plasmodesma|cell wall|	GO:0009506|GO:0005618|	other cellular components|cell wall|	metabolic process|carbohydrate metabolic process|	GO:0008152|GO:0005975|	other metabolic processes|	hydrolase activity, hydrolyzing O-glycosyl compounds|cation binding|catalytic activity|	GO:0004553|GO:0043169|GO:0003824|	hydrolase activity|other binding|other enzyme activity|
Cpa_SRR_000416	INTRONIC	evm.model.supercontig_1.407	5014494	5016638	LG9	supercontig_1	5015549	5015562	14	5	2.8	AGAAA AGAAA AGAA	PF00332,PF07983	X	X	X	X	AT3G55430.1	X	O-Glycosyl hydrolases family 17 protein	Cpa_SRR_000416	1	325	60.1	58.6	CGACCCGACCTGCAAATCT	AAGGGACGCCATTGTTGC	evm.model.supercontig_1.407	plasmodesma|cell wall|	GO:0009506|GO:0005618|	other cellular components|cell wall|	metabolic process|carbohydrate metabolic process|	GO:0008152|GO:0005975|	other metabolic processes|	hydrolase activity, hydrolyzing O-glycosyl compounds|cation binding|catalytic activity|	GO:0004553|GO:0043169|GO:0003824|	hydrolase activity|other binding|other enzyme activity|
Cpa_SRR_000417	EXONIC	evm.model.supercontig_1.407	5014494	5016638	LG9	supercontig_1	5016403	5016418	16	6	2.67	GTGACC GTGACC GTGA	PF00332,PF07983	X	X	X	X	AT3G55430.1	X	O-Glycosyl hydrolases family 17 protein	Cpa_SRR_000417	1	315	60.0	60.0	GGCGGGGACAAGATTGGAA	TACGGCACCTTCGGAAACC	evm.model.supercontig_1.407	plasmodesma|cell wall|	GO:0009506|GO:0005618|	other cellular components|cell wall|	metabolic process|carbohydrate metabolic process|	GO:0008152|GO:0005975|	other metabolic processes|	hydrolase activity, hydrolyzing O-glycosyl compounds|cation binding|catalytic activity|	GO:0004553|GO:0043169|GO:0003824|	hydrolase activity|other binding|other enzyme activity|
Cpa_SRR_000418	INTRONIC	evm.model.supercontig_1.408	5069654	5072219	LG9	supercontig_1	5071949	5071968	20	3	6.67	TAA TAA TAA TAA TAA TAA TA	PF04720	X	X	X	X	AT2G39650.1	X	Protein of unknown function (DUF506)	Cpa_SRR_000418	1	268	60.3	59.8	CCAACTAGCCCCCTAAAACCC	CGAGCATGACCTGGCTCTT	evm.model.supercontig_1.408	X	X	X	biological_process_unknown|	GO:0008150|	unknown biological processes|	molecular_function_unknown|	GO:0003674|	unknown molecular functions|
Cpa_SRR_000419	INTRONIC	evm.model.supercontig_1.409	5083983	5087432	LG9	supercontig_1	5085823	5085834	12	2	6	TC TC TC TC TC TC	X	PTHR12772	X	X	K10733	AT3G12530.1	PSF2	PSF2	Cpa_SRR_000419	1	333	57.6	58.4	TGCAGATAGATTAGCAACCTGAA	ACTGGGCCCTGTAACAACT	evm.model.supercontig_1.409	X	X	X	DNA replication|	GO:0006260|	DNA or RNA metabolism|other cellular processes|other metabolic processes|	molecular_function_unknown|	GO:0003674|	unknown molecular functions|
Cpa_SRR_000420	INTRONIC	evm.model.supercontig_1.410	5095776	5100805	LG9	supercontig_1	5097397	5097412	16	5	3.2	TTATT TTATT TTATT T	PF00121	PTHR21139	KOG1643	5.3.1.1	K01803	AT3G55440.1	TPI	triosephosphate isomerase	Cpa_SRR_000420	1	345	59.7	58.3	AGGAAACATGTACGGCGACA	TCTTGCTTATATTACCCATGCACA	evm.model.supercontig_1.410	plasma membrane|cytosol|cell wall|apoplast|mitochondrion|vacuolar membrane|vacuole|plasmodesma|chloroplast stroma|chloroplast|	GO:0005886|GO:0005829|GO:0005618|GO:0048046|GO:0005739|GO:0005774|GO:0005773|GO:0009506|GO:0009570|GO:0009507|	plasma membrane|cytosol|cell wall|extracellular|mitochondria|other membranes|other cytoplasmic components|other intracellular components|other cellular components|plastid|chloroplast|	peptidyl-cysteine S-nitrosylation|cellular carbohydrate metabolic process|response to zinc ion|response to cadmium ion|response to salt stress|glycolysis|	GO:0018119|GO:0044262|GO:0010043|GO:0046686|GO:0009651|GO:0006096|	protein metabolism|other cellular processes|other metabolic processes|other biological processes|response to stress|response to abiotic or biotic stimulus|electron transport or energy pathways|	triose-phosphate isomerase activity|copper ion binding|	GO:0004807|GO:0005507|	other enzyme activity|other binding|
Cpa_SRR_000421	INTRONIC	evm.model.supercontig_1.412	5111184	5114965	LG9	supercontig_1	5111534	5111552	19	4	4.75	TATG TATG TATG TATG TAT	PF04055	X	X	X	X	AT2G39670.1	X	Radical SAM superfamily protein	Cpa_SRR_000421	1	324	60.8	58.3	CCAGCAACTTTGGCCAGGT	TGGTGTAACTGCTTCCCTCT	evm.model.supercontig_1.412	cytoplasm|	GO:0005737|	other cytoplasmic components|	rRNA processing|RNA methylation|	GO:0006364|GO:0001510|	other cellular processes|other metabolic processes|	RNA methyltransferase activity|catalytic activity|iron-sulfur cluster binding|	GO:0008173|GO:0003824|GO:0051536|	transferase activity|other enzyme activity|other binding|
Cpa_SRR_000422	INTRONIC	evm.model.supercontig_1.412	5111184	5114965	LG9	supercontig_1	5111617	5111643	27	4	6.75	TATG TATG TATG TATG TATG TATG TAT	PF04055	X	X	X	X	AT2G39670.1	X	Radical SAM superfamily protein	Cpa_SRR_000422	1	324	60.8	58.3	CCAGCAACTTTGGCCAGGT	TGGTGTAACTGCTTCCCTCT	evm.model.supercontig_1.412	cytoplasm|	GO:0005737|	other cytoplasmic components|	rRNA processing|RNA methylation|	GO:0006364|GO:0001510|	other cellular processes|other metabolic processes|	RNA methyltransferase activity|catalytic activity|iron-sulfur cluster binding|	GO:0008173|GO:0003824|GO:0051536|	transferase activity|other enzyme activity|other binding|
Cpa_SRR_000423	INTRONIC	evm.model.supercontig_1.414	5124029	5125576	LG9	supercontig_1	5124267	5124281	15	2	7.5	AT AT AT AT AT AT AT A	PF00168	PTHR10024	KOG1030	X	X	AT3G55470.2	X	Calcium-dependent lipid-binding (CaLB domain) family protein	Cpa_SRR_000423	1	287	57.5	60.3	TGATGCATGGCCATCTCG	TCTGGCGACGCTGCTTTT	evm.model.supercontig_1.414	cellular_component_unknown|	GO:0005575|	unknown cellular components|	biological_process_unknown|	GO:0008150|	unknown biological processes|	molecular_function_unknown|	GO:0003674|	unknown molecular functions|
Cpa_SRR_000424	INTRONIC	evm.model.supercontig_1.414	5124029	5125576	LG9	supercontig_1	5124441	5124456	16	6	2.67	TTTTAT TTTTAT TTTT	PF00168	PTHR10024	KOG1030	X	X	AT3G55470.2	X	Calcium-dependent lipid-binding (CaLB domain) family protein	Cpa_SRR_000424	1	257	57.8	58.9	TGCAGGTCGTATGGATCCT	TCATAGACTTTCCCCTGCATGA	evm.model.supercontig_1.414	cellular_component_unknown|	GO:0005575|	unknown cellular components|	biological_process_unknown|	GO:0008150|	unknown biological processes|	molecular_function_unknown|	GO:0003674|	unknown molecular functions|
Cpa_SRR_000425	INTRONIC	evm.model.supercontig_1.414	5124029	5125576	LG9	supercontig_1	5124482	5124502	21	2	10.5	AT AT AT AT AT AT AT AT AT AT A	PF00168	PTHR10024	KOG1030	X	X	AT3G55470.2	X	Calcium-dependent lipid-binding (CaLB domain) family protein	Cpa_SRR_000425	1	321	60.3	58.3	AAAGCAGCGTCGCCAGAA	TTGCCCTCACCTGTTCCA	evm.model.supercontig_1.414	cellular_component_unknown|	GO:0005575|	unknown cellular components|	biological_process_unknown|	GO:0008150|	unknown biological processes|	molecular_function_unknown|	GO:0003674|	unknown molecular functions|
Cpa_SRR_000426	INTRONIC	evm.model.supercontig_1.414	5124029	5125576	LG9	supercontig_1	5124645	5124657	13	2	6.5	AC AC AC AC AC AC A	PF00168	PTHR10024	KOG1030	X	X	AT3G55470.2	X	Calcium-dependent lipid-binding (CaLB domain) family protein	Cpa_SRR_000426	1	321	60.3	58.3	AAAGCAGCGTCGCCAGAA	TTGCCCTCACCTGTTCCA	evm.model.supercontig_1.414	cellular_component_unknown|	GO:0005575|	unknown cellular components|	biological_process_unknown|	GO:0008150|	unknown biological processes|	molecular_function_unknown|	GO:0003674|	unknown molecular functions|
Cpa_SRR_000427	INTRONIC	evm.model.supercontig_1.414	5124029	5125576	LG9	supercontig_1	5124906	5124934	29	2	14.5	AT AT AT AT AT AT AT AT AT AT AT AT AT AT A	PF00168	PTHR10024	KOG1030	X	X	AT3G55470.2	X	Calcium-dependent lipid-binding (CaLB domain) family protein	Cpa_SRR_000427	1	321	58.3	60.0	TGGAACAGGTGAGGGCAA	AGCAGTTCCACTCTCTACTCCT	evm.model.supercontig_1.414	cellular_component_unknown|	GO:0005575|	unknown cellular components|	biological_process_unknown|	GO:0008150|	unknown biological processes|	molecular_function_unknown|	GO:0003674|	unknown molecular functions|
Cpa_SRR_000428	INTRONIC	evm.model.supercontig_1.414	5124029	5125576	LG9	supercontig_1	5125150	5125163	14	2	7	AT AT AT AT AT AT AT	PF00168	PTHR10024	KOG1030	X	X	AT3G55470.2	X	Calcium-dependent lipid-binding (CaLB domain) family protein	Cpa_SRR_000428	1	302	58.8	57.0	AGAGTGGAACTGCTGAAATGC	TCTACTGGCAGAAGGGAATTAAT	evm.model.supercontig_1.414	cellular_component_unknown|	GO:0005575|	unknown cellular components|	biological_process_unknown|	GO:0008150|	unknown biological processes|	molecular_function_unknown|	GO:0003674|	unknown molecular functions|
Cpa_SRR_000429	INTRONIC	evm.model.supercontig_1.414	5124029	5125576	LG9	supercontig_1	5125179	5125196	18	2	9	AT AT AT AT AT AT AT AT AT	PF00168	PTHR10024	KOG1030	X	X	AT3G55470.2	X	Calcium-dependent lipid-binding (CaLB domain) family protein	Cpa_SRR_000429	1	302	58.8	57.0	AGAGTGGAACTGCTGAAATGC	TCTACTGGCAGAAGGGAATTAAT	evm.model.supercontig_1.414	cellular_component_unknown|	GO:0005575|	unknown cellular components|	biological_process_unknown|	GO:0008150|	unknown biological processes|	molecular_function_unknown|	GO:0003674|	unknown molecular functions|
Cpa_SRR_000430	INTRONIC	evm.model.supercontig_1.415	5129787	5131094	LG9	supercontig_1	5129817	5129831	15	2	7.5	TA TA TA TA TA TA TA T	X	PTHR10024	X	X	X	AT3G55470.2	X	Calcium-dependent lipid-binding (CaLB domain) family protein	Cpa_SRR_000430	1	253	57.9	57.0	ACGATTCACTACAAAGGCCAA	ATCATCTTCAGTTAAACGGTCTTC	evm.model.supercontig_1.415	cellular_component_unknown|	GO:0005575|	unknown cellular components|	biological_process_unknown|	GO:0008150|	unknown biological processes|	molecular_function_unknown|	GO:0003674|	unknown molecular functions|
Cpa_SRR_000431	INTRONIC	evm.model.supercontig_1.415	5129787	5131094	LG9	supercontig_1	5129852	5129872	21	2	10.5	TA TA TA TA TA TA TA TA TA TA T	X	PTHR10024	X	X	X	AT3G55470.2	X	Calcium-dependent lipid-binding (CaLB domain) family protein	Cpa_SRR_000431	1	253	57.9	57.0	ACGATTCACTACAAAGGCCAA	ATCATCTTCAGTTAAACGGTCTTC	evm.model.supercontig_1.415	cellular_component_unknown|	GO:0005575|	unknown cellular components|	biological_process_unknown|	GO:0008150|	unknown biological processes|	molecular_function_unknown|	GO:0003674|	unknown molecular functions|
Cpa_SRR_000432	INTRONIC	evm.model.supercontig_1.415	5129787	5131094	LG9	supercontig_1	5130226	5130238	13	4	3.25	AAGA AAGA AAGA A	X	PTHR10024	X	X	X	AT3G55470.2	X	Calcium-dependent lipid-binding (CaLB domain) family protein	Cpa_SRR_000432	1	311	59.1	60.5	CGAAGACCGTTTAACTGAAGATGA	TCTCCACTCCCAAGGCCAA	evm.model.supercontig_1.415	cellular_component_unknown|	GO:0005575|	unknown cellular components|	biological_process_unknown|	GO:0008150|	unknown biological processes|	molecular_function_unknown|	GO:0003674|	unknown molecular functions|
Cpa_SRR_000433	INTRONIC	evm.model.supercontig_1.415	5129787	5131094	LG9	supercontig_1	5130504	5130522	19	2	9.5	TA TA TA TA TA TA TA TA TA T	X	PTHR10024	X	X	X	AT3G55470.2	X	Calcium-dependent lipid-binding (CaLB domain) family protein	Cpa_SRR_000433	0	X	X	X	X	X	evm.model.supercontig_1.415	cellular_component_unknown|	GO:0005575|	unknown cellular components|	biological_process_unknown|	GO:0008150|	unknown biological processes|	molecular_function_unknown|	GO:0003674|	unknown molecular functions|
Cpa_SRR_000434	INTRONIC	evm.model.supercontig_1.415	5129787	5131094	LG9	supercontig_1	5130889	5130912	24	2	12	AT AT AT AT AT AT AT AT AT AT AT AT	X	PTHR10024	X	X	X	AT3G55470.2	X	Calcium-dependent lipid-binding (CaLB domain) family protein	Cpa_SRR_000434	0	X	X	X	X	X	evm.model.supercontig_1.415	cellular_component_unknown|	GO:0005575|	unknown cellular components|	biological_process_unknown|	GO:0008150|	unknown biological processes|	molecular_function_unknown|	GO:0003674|	unknown molecular functions|
Cpa_SRR_000435	INTRONIC	evm.model.supercontig_1.417	5146400	5151826	LG9	supercontig_1	5150917	5150931	15	5	3	AAAAT AAAAT AAAAT	PF01602,PF02985	PTHR11134	X	X	K12397	AT3G55480.2	PAT2	protein affected traf&#64257;cking 2	Cpa_SRR_000435	1	289	59.7	59.0	CTCCAAAGCTCAGACCATGGA	AGTTCCCAAGTTCCTGTAGTGT	evm.model.supercontig_1.417	X	X	X	lytic vacuole organization|protein transport|	GO:0080171|GO:0015031|	other cellular processes|cell organization and biogenesis|transport|	binding|protein transporter activity|	GO:0005488|GO:0008565|	other binding|transporter activity|
Cpa_SRR_000436	EXONIC	evm.model.supercontig_1.418	5156049	5160425	LG9	supercontig_1	5158151	5158162	12	3	4	GAT GAT GAT GAT	PF03470,PF03468,PF03469	PTHR21596	X	X	X	AT3G48670.1	IDN2	XH/XS domain-containing protein	Cpa_SRR_000436	1	327	58.2	59.5	TGGCTGAAGATCACCAGGT	TGCTTCCACGTCTTCAAGGT	evm.model.supercontig_1.418	cellular_component_unknown|	GO:0005575|	unknown cellular components|	response to cadmium ion|DNA methylation|chromatin silencing|	GO:0046686|GO:0006306|GO:0006342|	other biological processes|DNA or RNA metabolism|other cellular processes|other metabolic processes|	molecular_function_unknown|	GO:0003674|	unknown molecular functions|
Cpa_SRR_000437	INTRONIC	evm.model.supercontig_1.418	5156049	5160425	LG9	supercontig_1	5159574	5159607	34	2	17	TC TC TC TC TC TC TC TC TC TC TC TC TC TC TC TC TC	PF03470,PF03468,PF03469	PTHR21596	X	X	X	AT3G48670.1	IDN2	XH/XS domain-containing protein	Cpa_SRR_000437	1	268	58.3	57.5	TCGCGATGTGACAGGAGT	TCCAGCAGACAAACTTGCA	evm.model.supercontig_1.418	cellular_component_unknown|	GO:0005575|	unknown cellular components|	response to cadmium ion|DNA methylation|chromatin silencing|	GO:0046686|GO:0006306|GO:0006342|	other biological processes|DNA or RNA metabolism|other cellular processes|other metabolic processes|	molecular_function_unknown|	GO:0003674|	unknown molecular functions|
Cpa_SRR_000438	EXONIC	evm.model.supercontig_1.430	5319799	5321154	LG9	supercontig_1	5321128	5321142	15	3	5	ATG ATG ATG ATG ATG	X	PTHR13683	KOG1339	X	X	AT2G39710.1	X	Eukaryotic aspartyl protease family protein	Cpa_SRR_000438	1	287	59.6	60.8	GTGGGAGGAGCTCGGTTTT	ACCACTCACCCCCACACAT	evm.model.supercontig_1.430	X	X	X	proteolysis|	GO:0006508|	protein metabolism|	aspartic-type endopeptidase activity|	GO:0004190|	hydrolase activity|
Cpa_SRR_000439	INTRONIC	evm.model.supercontig_1.437	5410022	5412240	LG9	supercontig_1	5411401	5411420	20	2	10	GT GT GT GT GT GT GT GT GT GT	PF00004	X	KOG0651	X	X	AT2G39730.2	RCA	rubisco activase	Cpa_SRR_000439	1	284	59.6	58.9	GAGGAACCTGTGGCCCATT	TGACATCGACAACAACATGGG	evm.model.supercontig_1.437	apoplast|chloroplast|chloroplast envelope|chloroplast thylakoid membrane|stromule|thylakoid|cell wall|plastoglobule|nucleus|chloroplast stroma|	GO:0048046|GO:0009507|GO:0009941|GO:0009535|GO:0010319|GO:0009579|GO:0005618|GO:0010287|GO:0005634|GO:0009570|	extracellular|chloroplast|plastid|other cytoplasmic components|other intracellular components|other membranes|cell wall|nucleus|	response to jasmonic acid stimulus|response to cold|regulation of catalytic activity|response to light stimulus|leaf senescence|positive regulation of catalytic activity|defense response to bacterium|	GO:0009753|GO:0009409|GO:0050790|GO:0009416|GO:0010150|GO:0043085|GO:0042742|	other biological processes|response to stress|response to abiotic or biotic stimulus|other metabolic processes|developmental processes|	ribulose-1,5-bisphosphate carboxylase/oxygenase activator activity|ATP binding|enzyme regulator activity|protein binding|ADP binding|	GO:0046863|GO:0005524|GO:0030234|GO:0005515|GO:0043531|	other molecular functions|nucleotide binding|protein binding|
Cpa_SRR_000440	INTRONIC	evm.model.supercontig_1.437	5410022	5412240	LG9	supercontig_1	5411603	5411616	14	2	7	AT AT AT AT AT AT AT	PF00004	X	KOG0651	X	X	AT2G39730.2	RCA	rubisco activase	Cpa_SRR_000440	1	345	59.8	60.0	ACCACCCATGTTGTTGTCGA	AAGATTGTGGCGGCGGAA	evm.model.supercontig_1.437	apoplast|chloroplast|chloroplast envelope|chloroplast thylakoid membrane|stromule|thylakoid|cell wall|plastoglobule|nucleus|chloroplast stroma|	GO:0048046|GO:0009507|GO:0009941|GO:0009535|GO:0010319|GO:0009579|GO:0005618|GO:0010287|GO:0005634|GO:0009570|	extracellular|chloroplast|plastid|other cytoplasmic components|other intracellular components|other membranes|cell wall|nucleus|	response to jasmonic acid stimulus|response to cold|regulation of catalytic activity|response to light stimulus|leaf senescence|positive regulation of catalytic activity|defense response to bacterium|	GO:0009753|GO:0009409|GO:0050790|GO:0009416|GO:0010150|GO:0043085|GO:0042742|	other biological processes|response to stress|response to abiotic or biotic stimulus|other metabolic processes|developmental processes|	ribulose-1,5-bisphosphate carboxylase/oxygenase activator activity|ATP binding|enzyme regulator activity|protein binding|ADP binding|	GO:0046863|GO:0005524|GO:0030234|GO:0005515|GO:0043531|	other molecular functions|nucleotide binding|protein binding|
Cpa_SRR_000441	INTRONIC	evm.model.supercontig_1.437	5410022	5412240	LG9	supercontig_1	5412049	5412060	12	2	6	TG TG TG TG TG TG	PF00004	X	KOG0651	X	X	AT2G39730.2	RCA	rubisco activase	Cpa_SRR_000441	1	259	60.0	60.0	TTCCGCCGCCACAATCTT	CCGTCAATGGAGCACTGGT	evm.model.supercontig_1.437	apoplast|chloroplast|chloroplast envelope|chloroplast thylakoid membrane|stromule|thylakoid|cell wall|plastoglobule|nucleus|chloroplast stroma|	GO:0048046|GO:0009507|GO:0009941|GO:0009535|GO:0010319|GO:0009579|GO:0005618|GO:0010287|GO:0005634|GO:0009570|	extracellular|chloroplast|plastid|other cytoplasmic components|other intracellular components|other membranes|cell wall|nucleus|	response to jasmonic acid stimulus|response to cold|regulation of catalytic activity|response to light stimulus|leaf senescence|positive regulation of catalytic activity|defense response to bacterium|	GO:0009753|GO:0009409|GO:0050790|GO:0009416|GO:0010150|GO:0043085|GO:0042742|	other biological processes|response to stress|response to abiotic or biotic stimulus|other metabolic processes|developmental processes|	ribulose-1,5-bisphosphate carboxylase/oxygenase activator activity|ATP binding|enzyme regulator activity|protein binding|ADP binding|	GO:0046863|GO:0005524|GO:0030234|GO:0005515|GO:0043531|	other molecular functions|nucleotide binding|protein binding|
Cpa_SRR_000442	INTRONIC	evm.model.supercontig_2.4	8053	11825	LG9	supercontig_2	11668	11682	15	4	3.75	ATAA ATAA ATAA ATA	PF04755	X	X	X	X	AT3G26070.1	X	Plastid-lipid associated protein PAP / fibrillin family protein	Cpa_SRR_000442	1	254	58.0	58.8	AGGGAGTTCAGCTGGTTACT	TCCCAGGACCAATGCAAGT	evm.model.supercontig_2.4	chloroplast thylakoid membrane|plastoglobule|chloroplast|	GO:0009535|GO:0010287|GO:0009507|	plastid|chloroplast|other membranes|other cytoplasmic components|other intracellular components|	biological_process_unknown|	GO:0008150|	unknown biological processes|	structural molecule activity|	GO:0005198|	structural molecule activity|
Cpa_SRR_000443	EXONIC	evm.model.supercontig_2.5	12642	16371	LG9	supercontig_2	12841	12853	13	3	4.33	CTC CTC CTC CTC C	PF01734	PTHR12406	KOG3773	X	X	AT1G33270.1	X	Acyl transferase/acyl hydrolase/lysophospholipase superfamily protein	Cpa_SRR_000443	1	297	59.7	60.5	TTCCACCACCAACCGCAA	TCCTCCATGACAGCCCCAA	evm.model.supercontig_2.5	X	X	X	lipid metabolic process|	GO:0006629|	other metabolic processes|	X	X	X
Cpa_SRR_000444	EXONIC	evm.model.supercontig_2.5	12642	16371	LG9	supercontig_2	13008	13024	17	6	2.83	GATGGG GATGGG GATGG	PF01734	PTHR12406	KOG3773	X	X	AT1G33270.1	X	Acyl transferase/acyl hydrolase/lysophospholipase superfamily protein	Cpa_SRR_000444	1	297	59.7	60.5	TTCCACCACCAACCGCAA	TCCTCCATGACAGCCCCAA	evm.model.supercontig_2.5	X	X	X	lipid metabolic process|	GO:0006629|	other metabolic processes|	X	X	X
Cpa_SRR_000445	INTRONIC	evm.model.supercontig_2.5	12642	16371	LG9	supercontig_2	13900	13915	16	2	8	AT AT AT AT AT AT AT AT	PF01734	PTHR12406	KOG3773	X	X	AT1G33270.1	X	Acyl transferase/acyl hydrolase/lysophospholipase superfamily protein	Cpa_SRR_000445	1	287	59.6	58.9	TGCACTTGAACGCTTGCAG	TCAACACAGCGACTTCCCT	evm.model.supercontig_2.5	X	X	X	lipid metabolic process|	GO:0006629|	other metabolic processes|	X	X	X
Cpa_SRR_000446	INTRONIC	evm.model.supercontig_2.9	36489	41140	LG9	supercontig_2	36669	36681	13	3	4.33	AAC AAC AAC AAC A	X	X	X	X	X	AT5G24750.1	X	UDP-Glycosyltransferase superfamily protein	Cpa_SRR_000446	1	278	59.5	59.0	CCACATGGCTTGAGAGTTTGG	TCCATCGGTCCAATGCACT	evm.model.supercontig_2.9	cellular_component_unknown|	GO:0005575|	unknown cellular components|	metabolic process|	GO:0008152|	other metabolic processes|	transferase activity, transferring hexosyl groups|	GO:0016758|	transferase activity|
Cpa_SRR_000447	INTRONIC	evm.model.supercontig_2.9	36489	41140	LG9	supercontig_2	38373	38386	14	2	7	AT AT AT AT AT AT AT	X	X	X	X	X	AT5G24750.1	X	UDP-Glycosyltransferase superfamily protein	Cpa_SRR_000447	1	301	58.9	59.1	CAAATGTTGAAGGTGCACTGC	TGCTCTCCATGATGACGCA	evm.model.supercontig_2.9	cellular_component_unknown|	GO:0005575|	unknown cellular components|	metabolic process|	GO:0008152|	other metabolic processes|	transferase activity, transferring hexosyl groups|	GO:0016758|	transferase activity|
Cpa_SRR_000448	INTRONIC	evm.model.supercontig_2.12	161663	162956	LG9	supercontig_2	161686	161701	16	3	5.33	ATG ATG ATG ATG ATG A	X	X	X	X	X	X	X	X	Cpa_SRR_000448	1	308	58.9	57.2	CCCACAATGTAGTAGGAGGCT	AAAGTAAATGAAGCCAGTAAAAGGA	X	X	X	X	X	X	X	X	X	X
Cpa_SRR_000449	INTRONIC	evm.model.supercontig_2.12	161663	162956	LG9	supercontig_2	162084	162099	16	6	2.67	TGAACA TGAACA TGAA	X	X	X	X	X	X	X	X	Cpa_SRR_000449	1	263	57.2	59.2	TCCTTTTACTGGCTTCATTTACTTT	GAGGAATGCTTGTGATGCTTCA	X	X	X	X	X	X	X	X	X	X
Cpa_SRR_000450	INTRONIC	evm.model.supercontig_2.20	249289	250097	LG9	supercontig_2	249431	249445	15	2	7.5	TA TA TA TA TA TA TA T	PF00320	X	X	X	X	AT5G47140.1	GATA27	GATA transcription factor 27	Cpa_SRR_000450	0	X	X	X	X	X	evm.model.supercontig_2.20	X	X	X	regulation of transcription, DNA-dependent|	GO:0006355|	other cellular processes|other metabolic processes|	sequence-specific DNA binding transcription factor activity|	GO:0003700|	transcription factor activity|
Cpa_SRR_000451	INTRONIC	evm.model.supercontig_2.20	249289	250097	LG9	supercontig_2	249579	249594	16	6	2.67	AGCATG AGCATG AGCA	PF00320	X	X	X	X	AT5G47140.1	GATA27	GATA transcription factor 27	Cpa_SRR_000451	0	X	X	X	X	X	evm.model.supercontig_2.20	X	X	X	regulation of transcription, DNA-dependent|	GO:0006355|	other cellular processes|other metabolic processes|	sequence-specific DNA binding transcription factor activity|	GO:0003700|	transcription factor activity|
Cpa_SRR_000452	EXONIC	evm.model.supercontig_2.22	414563	415009	LG9	supercontig_2	414598	414613	16	6	2.67	CCTCAT CCTCAT CCTC	PF00098	X	X	X	X	X	X	X	Cpa_SRR_000452	1	294	59.2	60.0	ACTGGCTACGTTGGTGCA	GTGTTTAGGATCCGGGCACA	X	X	X	X	X	X	X	X	X	X
Cpa_SRR_000453	INTRONIC	evm.model.supercontig_2.25	547088	551501	LG9	supercontig_2	551014	551033	20	2	10	CT CT CT CT CT CT CT CT CT CT	PF06814	PTHR21229	KOG2568	X	X	AT2G01070.1	X	Lung seven transmembrane receptor family protein	Cpa_SRR_000453	1	337	58.5	59.6	GCCTTTCCTGCATTCTGTCA	GCAGCTCCAGTCACACAGA	evm.model.supercontig_2.25	integral to membrane|endomembrane system|	GO:0016021|GO:0012505|	other membranes|other cellular components|	biological_process_unknown|	GO:0008150|	unknown biological processes|	molecular_function_unknown|	GO:0003674|	unknown molecular functions|
Cpa_SRR_000454	INTRONIC	evm.model.supercontig_2.25	547088	551501	LG9	supercontig_2	551046	551066	21	4	5.25	CTCC CTCC CTCC CTCC CTCC C	PF06814	PTHR21229	KOG2568	X	X	AT2G01070.1	X	Lung seven transmembrane receptor family protein	Cpa_SRR_000454	1	337	58.5	59.6	GCCTTTCCTGCATTCTGTCA	GCAGCTCCAGTCACACAGA	evm.model.supercontig_2.25	integral to membrane|endomembrane system|	GO:0016021|GO:0012505|	other membranes|other cellular components|	biological_process_unknown|	GO:0008150|	unknown biological processes|	molecular_function_unknown|	GO:0003674|	unknown molecular functions|
Cpa_SRR_000455	INTRONIC	evm.model.supercontig_2.26	552978	559931	LG9	supercontig_2	553176	553190	15	5	3	CTTTT CTTTT CTTTT	PF09282	PTHR22959	KOG4325	X	K14294	AT1G11400.1	PYM	partner of Y14-MAGO	Cpa_SRR_000455	1	318	59.9	58.9	AGGATTGTTGCGCCCACA	TGTGGCAAAAAGAAACCCCAT	evm.model.supercontig_2.26	cytoplasm|nucleoplasm|nucleolus|	GO:0005737|GO:0005654|GO:0005730|	other cytoplasmic components|nucleus|other intracellular components|	biological_process_unknown|	GO:0008150|	unknown biological processes|	protein binding|	GO:0005515|	protein binding|
Cpa_SRR_000456	INTRONIC	evm.model.supercontig_2.26	552978	559931	LG9	supercontig_2	553950	553963	14	5	2.8	TTTTC TTTTC TTTT	PF09282	PTHR22959	KOG4325	X	K14294	AT1G11400.1	PYM	partner of Y14-MAGO	Cpa_SRR_000456	1	303	60.2	59.7	AGGAGAAGAGGCAGCAGGT	GCCAATCTAGCACTATTCAAGCC	evm.model.supercontig_2.26	cytoplasm|nucleoplasm|nucleolus|	GO:0005737|GO:0005654|GO:0005730|	other cytoplasmic components|nucleus|other intracellular components|	biological_process_unknown|	GO:0008150|	unknown biological processes|	protein binding|	GO:0005515|	protein binding|
Cpa_SRR_000457	INTRONIC	evm.model.supercontig_2.26	552978	559931	LG9	supercontig_2	557335	557348	14	4	3.5	TTTA TTTA TTTA TT	PF09282	PTHR22959	KOG4325	X	K14294	AT1G11400.1	PYM	partner of Y14-MAGO	Cpa_SRR_000457	1	272	60.2	60.3	AGTGAGGGATGGGGGTTGT	ACCCAATGATTCCTCTACCTCCT	evm.model.supercontig_2.26	cytoplasm|nucleoplasm|nucleolus|	GO:0005737|GO:0005654|GO:0005730|	other cytoplasmic components|nucleus|other intracellular components|	biological_process_unknown|	GO:0008150|	unknown biological processes|	protein binding|	GO:0005515|	protein binding|
Cpa_SRR_000458	EXONIC	evm.model.supercontig_2.28	565798	569765	LG9	supercontig_2	565848	565862	15	6	2.5	GCCACC GCCACC GCC	PF03801	PTHR10643	KOG0995	X	K11547	AT3G54630.1	X	X	Cpa_SRR_000458	1	267	59.7	60.0	GCCCTAGTCACTCTCCCTCT	ATCGCGGGACTTGGCAAA	evm.model.supercontig_2.28	cellular_component_unknown|	GO:0005575|	unknown cellular components|	biological_process_unknown|	GO:0008150|	unknown biological processes|	molecular_function_unknown|	GO:0003674|	unknown molecular functions|
Cpa_SRR_000459	EXONIC	evm.model.supercontig_2.28	565798	569765	LG9	supercontig_2	566427	566441	15	6	2.5	GGAGAG GGAGAG GGA	PF03801	PTHR10643	KOG0995	X	K11547	AT3G54630.1	X	X	Cpa_SRR_000459	1	272	59.8	60.1	TCACAACTGGCCAAGCGT	CCTTCGCCTCCAATTCCGT	evm.model.supercontig_2.28	cellular_component_unknown|	GO:0005575|	unknown cellular components|	biological_process_unknown|	GO:0008150|	unknown biological processes|	molecular_function_unknown|	GO:0003674|	unknown molecular functions|
Cpa_SRR_000460	EXONIC	evm.model.supercontig_2.28	565798	569765	LG9	supercontig_2	566639	566654	16	6	2.67	AGGAGA AGGAGA AGGA	PF03801	PTHR10643	KOG0995	X	K11547	AT3G54630.1	X	X	Cpa_SRR_000460	1	336	59.3	59.6	TGGCGCAAAGGAAAACGG	GCCTGCAACTCCCTCTTCA	evm.model.supercontig_2.28	cellular_component_unknown|	GO:0005575|	unknown cellular components|	biological_process_unknown|	GO:0008150|	unknown biological processes|	molecular_function_unknown|	GO:0003674|	unknown molecular functions|
Cpa_SRR_000461	INTRONIC	evm.model.supercontig_2.28	565798	569765	LG9	supercontig_2	568350	568367	18	3	6	AAT AAT AAT AAT AAT AAT	PF03801	PTHR10643	KOG0995	X	K11547	AT3G54630.1	X	X	Cpa_SRR_000461	1	291	58.5	59.8	CAAGCAGGTTGTTGGAAATATTGT	GCCCAATAAAACGTGCGGAA	evm.model.supercontig_2.28	cellular_component_unknown|	GO:0005575|	unknown cellular components|	biological_process_unknown|	GO:0008150|	unknown biological processes|	molecular_function_unknown|	GO:0003674|	unknown molecular functions|
Cpa_SRR_000462	EXONIC	evm.model.supercontig_2.29	580656	582323	LG9	supercontig_2	580717	580738	22	3	7.33	AAG AAG AAG AAG AAG AAG AAG A	X	X	X	X	X	AT1G68150.1	WRKY9	WRKY DNA-binding protein 9	Cpa_SRR_000462	1	274	60.3	57.9	TGGCGCCTTAAAAGTAGCAGT	CGTACCTCATGCGTGTTCA	evm.model.supercontig_2.29	X	X	X	regulation of transcription, DNA-dependent|	GO:0006355|	other cellular processes|other metabolic processes|	sequence-specific DNA binding transcription factor activity|	GO:0003700|	transcription factor activity|
Cpa_SRR_000463	INTRONIC	evm.model.supercontig_2.29	580656	582323	LG9	supercontig_2	581054	581073	20	2	10	AT AT AT AT AT AT AT AT AT AT	X	X	X	X	X	AT1G68150.1	WRKY9	WRKY DNA-binding protein 9	Cpa_SRR_000463	1	292	57.9	59.8	TGAACACGCATGAGGTACG	CGCTTCATCTCCATATGCAACC	evm.model.supercontig_2.29	X	X	X	regulation of transcription, DNA-dependent|	GO:0006355|	other cellular processes|other metabolic processes|	sequence-specific DNA binding transcription factor activity|	GO:0003700|	transcription factor activity|
Cpa_SRR_000464	INTRONIC	evm.model.supercontig_2.29	580656	582323	LG9	supercontig_2	581322	581335	14	2	7	AT AT AT AT AT AT AT	X	X	X	X	X	AT1G68150.1	WRKY9	WRKY DNA-binding protein 9	Cpa_SRR_000464	1	346	59.0	57.1	TGGAGATGAAGCGTATGAAGGA	TCGTCTAATGCTTCATCACCA	evm.model.supercontig_2.29	X	X	X	regulation of transcription, DNA-dependent|	GO:0006355|	other cellular processes|other metabolic processes|	sequence-specific DNA binding transcription factor activity|	GO:0003700|	transcription factor activity|
Cpa_SRR_000465	EXONIC	evm.model.supercontig_2.29	580656	582323	LG9	supercontig_2	581381	581395	15	3	5	TCA TCA TCA TCA TCA	X	X	X	X	X	AT1G68150.1	WRKY9	WRKY DNA-binding protein 9	Cpa_SRR_000465	1	256	58.1	60.0	ACTCCAACGATAATGAAAGTGGT	CGTTGCAGTGTGGAATTGGG	evm.model.supercontig_2.29	X	X	X	regulation of transcription, DNA-dependent|	GO:0006355|	other cellular processes|other metabolic processes|	sequence-specific DNA binding transcription factor activity|	GO:0003700|	transcription factor activity|
Cpa_SRR_000466	EXONIC	evm.model.supercontig_2.30	583451	586942	LG9	supercontig_2	586123	586147	25	6	4.17	CTGCAT CTGCAT CTGCAT CTGCAT C	PF04696	PTHR12707	KOG3756	X	K13114	AT1G15200.1	X	protein-protein interaction regulator family protein	Cpa_SRR_000466	1	284	60.0	59.4	ATCCACTCCGAGACAGGCT	ACGAGAAATTGAGGGGAACGA	evm.model.supercontig_2.30	cellular_component_unknown|	GO:0005575|	unknown cellular components|	biological_process_unknown|	GO:0008150|	unknown biological processes|	molecular_function_unknown|	GO:0003674|	unknown molecular functions|
Cpa_SRR_000467	INTRONIC	evm.model.supercontig_2.30	583451	586942	LG9	supercontig_2	586816	586852	37	2	18.5	AG AG AG AG AG AG AG AG AG AG AG AG AG AG AG AG AG AG A	PF04696	PTHR12707	KOG3756	X	K13114	AT1G15200.1	X	protein-protein interaction regulator family protein	Cpa_SRR_000467	1	311	59.1	59.0	TCTCTGTCGCCCTCCATTG	GGAGCCTCAAATGGGGAGT	evm.model.supercontig_2.30	cellular_component_unknown|	GO:0005575|	unknown cellular components|	biological_process_unknown|	GO:0008150|	unknown biological processes|	molecular_function_unknown|	GO:0003674|	unknown molecular functions|
Cpa_SRR_000468	EXONIC	evm.model.supercontig_2.31	590677	593887	LG9	supercontig_2	590734	590750	17	6	2.83	CAGCAC CAGCAC CAGCA	PF03168	X	X	X	X	AT2G01080.1	X	Late embryogenesis abundant (LEA) hydroxyproline-rich glycoprotein family	Cpa_SRR_000468	1	276	59.0	60.2	CCCACAAAATGCCGCCAT	GCTTGACGGCGAGGATGAT	evm.model.supercontig_2.31	plasma membrane|	GO:0005886|	plasma membrane|	biological_process_unknown|	GO:0008150|	unknown biological processes|	molecular_function_unknown|	GO:0003674|	unknown molecular functions|
Cpa_SRR_000469	EXONIC	evm.model.supercontig_2.31	590677	593887	LG9	supercontig_2	590824	590840	17	3	5.67	TCT TCT TCT TCT TCT TC	PF03168	X	X	X	X	AT2G01080.1	X	Late embryogenesis abundant (LEA) hydroxyproline-rich glycoprotein family	Cpa_SRR_000469	1	276	59.0	60.2	CCCACAAAATGCCGCCAT	GCTTGACGGCGAGGATGAT	evm.model.supercontig_2.31	plasma membrane|	GO:0005886|	plasma membrane|	biological_process_unknown|	GO:0008150|	unknown biological processes|	molecular_function_unknown|	GO:0003674|	unknown molecular functions|
Cpa_SRR_000470	EXONIC	evm.model.supercontig_2.31	590677	593887	LG9	supercontig_2	591038	591050	13	3	4.33	CCA CCA CCA CCA C	PF03168	X	X	X	X	AT2G01080.1	X	Late embryogenesis abundant (LEA) hydroxyproline-rich glycoprotein family	Cpa_SRR_000470	1	254	60.2	59.9	ATCATCCTCGCCGTCAAGC	GGGACCGAAGCTTTTCCCA	evm.model.supercontig_2.31	plasma membrane|	GO:0005886|	plasma membrane|	biological_process_unknown|	GO:0008150|	unknown biological processes|	molecular_function_unknown|	GO:0003674|	unknown molecular functions|
Cpa_SRR_000471	INTRONIC	evm.model.supercontig_2.31	590677	593887	LG9	supercontig_2	591893	591907	15	5	3	GAGGG GAGGG GAGGG	PF03168	X	X	X	X	AT2G01080.1	X	Late embryogenesis abundant (LEA) hydroxyproline-rich glycoprotein family	Cpa_SRR_000471	1	348	58.0	59.7	TCGGTGCATTTGAGTTTGGA	CCCCCAATTCCTGTGCGTA	evm.model.supercontig_2.31	plasma membrane|	GO:0005886|	plasma membrane|	biological_process_unknown|	GO:0008150|	unknown biological processes|	molecular_function_unknown|	GO:0003674|	unknown molecular functions|
Cpa_SRR_000472	INTRONIC	evm.model.supercontig_2.31	590677	593887	LG9	supercontig_2	592197	592211	15	4	3.75	TTTA TTTA TTTA TTT	PF03168	X	X	X	X	AT2G01080.1	X	Late embryogenesis abundant (LEA) hydroxyproline-rich glycoprotein family	Cpa_SRR_000472	1	250	61.7	59.9	TATCCTGCGCGGCTCCTTT	AACCCAACCCAATCTTCAGCT	evm.model.supercontig_2.31	plasma membrane|	GO:0005886|	plasma membrane|	biological_process_unknown|	GO:0008150|	unknown biological processes|	molecular_function_unknown|	GO:0003674|	unknown molecular functions|
Cpa_SRR_000473	INTRONIC	evm.model.supercontig_2.31	590677	593887	LG9	supercontig_2	592240	592256	17	5	3.4	TTGGG TTGGG TTGGG TT	PF03168	X	X	X	X	AT2G01080.1	X	Late embryogenesis abundant (LEA) hydroxyproline-rich glycoprotein family	Cpa_SRR_000473	1	329	60.3	59.6	GCACAGGAATTGGGGGATGT	ACCCAATTTTCAAAACCTAGCACA	evm.model.supercontig_2.31	plasma membrane|	GO:0005886|	plasma membrane|	biological_process_unknown|	GO:0008150|	unknown biological processes|	molecular_function_unknown|	GO:0003674|	unknown molecular functions|
Cpa_SRR_000474	INTRONIC	evm.model.supercontig_2.31	590677	593887	LG9	supercontig_2	593308	593335	28	2	14	AT AT AT AT AT AT AT AT AT AT AT AT AT AT	PF03168	X	X	X	X	AT2G01080.1	X	Late embryogenesis abundant (LEA) hydroxyproline-rich glycoprotein family	Cpa_SRR_000474	1	334	59.2	60.0	TGGTTTCTGGGTAAGGTGTGT	TCTCTCGTACGAACCAGGGT	evm.model.supercontig_2.31	plasma membrane|	GO:0005886|	plasma membrane|	biological_process_unknown|	GO:0008150|	unknown biological processes|	molecular_function_unknown|	GO:0003674|	unknown molecular functions|
Cpa_SRR_000475	INTRONIC	evm.model.supercontig_2.31	590677	593887	LG9	supercontig_2	593712	593727	16	2	8	TA TA TA TA TA TA TA TA	PF03168	X	X	X	X	AT2G01080.1	X	Late embryogenesis abundant (LEA) hydroxyproline-rich glycoprotein family	Cpa_SRR_000475	1	324	57.4	59.2	AGGGTTGGTGGGTATCGT	AATACACCCGCAGCCACA	evm.model.supercontig_2.31	plasma membrane|	GO:0005886|	plasma membrane|	biological_process_unknown|	GO:0008150|	unknown biological processes|	molecular_function_unknown|	GO:0003674|	unknown molecular functions|
Cpa_SRR_000476	INTRONIC	evm.model.supercontig_2.32	601797	607801	LG9	supercontig_2	607259	607271	13	4	3.25	ATGA ATGA ATGA A	PF01918	PTHR13516	KOG2567	X	X	AT1G76010.1	X	Alba DNA/RNA-binding protein	Cpa_SRR_000476	1	304	60.1	57.2	CAAGATGGTGGGCGTGGAT	AGACAATAGCCTGACCAGATG	evm.model.supercontig_2.32	cytosol|	GO:0005829|	cytosol|	biological_process_unknown|	GO:0008150|	unknown biological processes|	nucleic acid binding|	GO:0003676|	nucleic acid binding|
Cpa_SRR_000477	INTRONIC	evm.model.supercontig_2.37	702834	709776	LG9	supercontig_2	709384	709396	13	4	3.25	TATT TATT TATT T	PF12394,PF05057	PTHR12482	KOG2205	X	X	AT1G09980.1	X	Putative serine esterase family protein	Cpa_SRR_000477	1	326	57.6	59.8	ACCTCCGAGAAAAACTAGCTTT	GGAGCGTGTATCTGGTGCA	evm.model.supercontig_2.37	X	X	X	biological_process_unknown|	GO:0008150|	unknown biological processes|	X	X	X
Cpa_SRR_000478	INTRONIC	evm.model.supercontig_2.37	702834	709776	LG9	supercontig_2	709441	709455	15	2	7.5	TA TA TA TA TA TA TA T	PF12394,PF05057	PTHR12482	KOG2205	X	X	AT1G09980.1	X	Putative serine esterase family protein	Cpa_SRR_000478	1	326	57.6	59.8	ACCTCCGAGAAAAACTAGCTTT	GGAGCGTGTATCTGGTGCA	evm.model.supercontig_2.37	X	X	X	biological_process_unknown|	GO:0008150|	unknown biological processes|	X	X	X
Cpa_SRR_000479	INTRONIC	evm.model.supercontig_2.38	711171	713037	LG9	supercontig_2	712909	712920	12	3	4	AGC AGC AGC AGC	PF01167	PTHR16517	X	X	X	AT1G25280.2	TLP10	tubby like protein 10	Cpa_SRR_000479	1	335	59.9	59.3	GACAGGCCACACAGACGAA	TGCAAAGAGAACCCGTCGA	evm.model.supercontig_2.38	plasma membrane|	GO:0005886|	plasma membrane|	regulation of transcription, DNA-dependent|metabolic process|	GO:0006355|GO:0008152|	other cellular processes|other metabolic processes|	sequence-specific DNA binding transcription factor activity|phosphoric diester hydrolase activity|	GO:0003700|GO:0008081|	transcription factor activity|hydrolase activity|
Cpa_SRR_000480	INTRONIC	evm.model.supercontig_2.39	719199	723544	LG9	supercontig_2	719319	719330	12	3	4	ATT ATT ATT ATT	PF00892	X	X	X	X	AT1G25270.1	X	nodulin MtN21 /EamA-like transporter family protein	Cpa_SRR_000480	1	260	57.7	59.8	AACCGTGGAATCTGCAGAAA	GCCAAATCAAATGCGGTCCA	evm.model.supercontig_2.39	membrane|endomembrane system|	GO:0016020|GO:0012505|	other membranes|other cellular components|	X	X	X	X	X	X
Cpa_SRR_000481	INTRONIC	evm.model.supercontig_2.39	719199	723544	LG9	supercontig_2	720381	720398	18	6	3	ACACAA ACACAA ACACAA	PF00892	X	X	X	X	AT1G25270.1	X	nodulin MtN21 /EamA-like transporter family protein	Cpa_SRR_000481	1	282	59.0	60.0	TCAGCTTTCAACACATTTATCCTCA	ACGAAGAAGCCACCTGAGC	evm.model.supercontig_2.39	membrane|endomembrane system|	GO:0016020|GO:0012505|	other membranes|other cellular components|	X	X	X	X	X	X
Cpa_SRR_000482	INTRONIC	evm.model.supercontig_2.39	719199	723544	LG9	supercontig_2	720413	720443	31	2	15.5	AT AT AT AT AT AT AT AT AT AT AT AT AT AT AT A	PF00892	X	X	X	X	AT1G25270.1	X	nodulin MtN21 /EamA-like transporter family protein	Cpa_SRR_000482	1	250	59.8	60.0	AACACAAACACAACAAGAGATGCT	ACGAAGAAGCCACCTGAGC	evm.model.supercontig_2.39	membrane|endomembrane system|	GO:0016020|GO:0012505|	other membranes|other cellular components|	X	X	X	X	X	X
Cpa_SRR_000483	INTRONIC	evm.model.supercontig_2.39	719199	723544	LG9	supercontig_2	722880	722905	26	3	8.67	CAA CAA CAA CAA CAA CAA CAA CAA CA	PF00892	X	X	X	X	AT1G25270.1	X	nodulin MtN21 /EamA-like transporter family protein	Cpa_SRR_000483	1	311	59.5	59.6	TGCGGATGTTAAAGCCAAGC	ACAAGCCTAAACTCACACGGA	evm.model.supercontig_2.39	membrane|endomembrane system|	GO:0016020|GO:0012505|	other membranes|other cellular components|	X	X	X	X	X	X
Cpa_SRR_000484	EXONIC	evm.model.supercontig_2.42	777539	780047	LG9	supercontig_2	777627	777639	13	3	4.33	TTG TTG TTG TTG T	PF00892	X	KOG1441	X	X	AT1G25270.1	X	nodulin MtN21 /EamA-like transporter family protein	Cpa_SRR_000484	1	254	57.2	58.9	ACTGAAACGCCTCCAAGTT	TGCGGGTTGTACTCAGTGT	evm.model.supercontig_2.42	membrane|endomembrane system|	GO:0016020|GO:0012505|	other membranes|other cellular components|	X	X	X	X	X	X
Cpa_SRR_000485	INTRONIC	evm.model.supercontig_2.42	777539	780047	LG9	supercontig_2	777869	777887	19	2	9.5	AT AT AT AT AT AT AT AT AT A	PF00892	X	KOG1441	X	X	AT1G25270.1	X	nodulin MtN21 /EamA-like transporter family protein	Cpa_SRR_000485	1	297	59.3	60.0	ACACTGAGTACAACCCGCAT	GGTGGGTTCTGGTCTGATGG	evm.model.supercontig_2.42	membrane|endomembrane system|	GO:0016020|GO:0012505|	other membranes|other cellular components|	X	X	X	X	X	X
Cpa_SRR_000486	INTRONIC	evm.model.supercontig_2.42	777539	780047	LG9	supercontig_2	777883	777900	18	6	3	ATATAC ATATAC ATATAC	PF00892	X	KOG1441	X	X	AT1G25270.1	X	nodulin MtN21 /EamA-like transporter family protein	Cpa_SRR_000486	1	297	59.3	60.0	ACACTGAGTACAACCCGCAT	GGTGGGTTCTGGTCTGATGG	evm.model.supercontig_2.42	membrane|endomembrane system|	GO:0016020|GO:0012505|	other membranes|other cellular components|	X	X	X	X	X	X
Cpa_SRR_000487	INTRONIC	evm.model.supercontig_2.42	777539	780047	LG9	supercontig_2	778119	778133	15	2	7.5	TG TG TG TG TG TG TG T	PF00892	X	KOG1441	X	X	AT1G25270.1	X	nodulin MtN21 /EamA-like transporter family protein	Cpa_SRR_000487	1	256	60.2	59.3	ACCAGAACCCACCATACCCT	AGCACCGCCTTGATGTCA	evm.model.supercontig_2.42	membrane|endomembrane system|	GO:0016020|GO:0012505|	other membranes|other cellular components|	X	X	X	X	X	X
Cpa_SRR_000488	INTRONIC	evm.model.supercontig_2.42	777539	780047	LG9	supercontig_2	778343	778365	23	2	11.5	AT AT AT AT AT AT AT AT AT AT AT A	PF00892	X	KOG1441	X	X	AT1G25270.1	X	nodulin MtN21 /EamA-like transporter family protein	Cpa_SRR_000488	1	265	59.3	59.6	TGACATCAAGGCGGTGCT	CGTCACGTAGCATCTTCTCCT	evm.model.supercontig_2.42	membrane|endomembrane system|	GO:0016020|GO:0012505|	other membranes|other cellular components|	X	X	X	X	X	X
Cpa_SRR_000489	INTRONIC	evm.model.supercontig_2.42	777539	780047	LG9	supercontig_2	778737	778753	17	2	8.5	TA TA TA TA TA TA TA TA T	PF00892	X	KOG1441	X	X	AT1G25270.1	X	nodulin MtN21 /EamA-like transporter family protein	Cpa_SRR_000489	1	339	59.6	59.3	AGGAGAAGATGCTACGTGACG	TCTGCAACGTTCGCCTCT	evm.model.supercontig_2.42	membrane|endomembrane system|	GO:0016020|GO:0012505|	other membranes|other cellular components|	X	X	X	X	X	X
Cpa_SRR_000490	INTRONIC	evm.model.supercontig_2.42	777539	780047	LG9	supercontig_2	778967	778979	13	4	3.25	ATTA ATTA ATTA A	PF00892	X	KOG1441	X	X	AT1G25270.1	X	nodulin MtN21 /EamA-like transporter family protein	Cpa_SRR_000490	1	263	59.3	60.2	AGAGGCGAACGTTGCAGA	TGCTTCCCGTGACACTTGG	evm.model.supercontig_2.42	membrane|endomembrane system|	GO:0016020|GO:0012505|	other membranes|other cellular components|	X	X	X	X	X	X
Cpa_SRR_000491	INTRONIC	evm.model.supercontig_2.42	777539	780047	LG9	supercontig_2	779186	779205	20	2	10	TA TA TA TA TA TA TA TA TA TA	PF00892	X	KOG1441	X	X	AT1G25270.1	X	nodulin MtN21 /EamA-like transporter family protein	Cpa_SRR_000491	1	260	60.2	59.4	CCAAGTGTCACGGGAAGCA	TCAGCTTACATGGACAGTGCT	evm.model.supercontig_2.42	membrane|endomembrane system|	GO:0016020|GO:0012505|	other membranes|other cellular components|	X	X	X	X	X	X
Cpa_SRR_000492	INTRONIC	evm.model.supercontig_2.42	777539	780047	LG9	supercontig_2	779360	779374	15	2	7.5	TA TA TA TA TA TA TA T	PF00892	X	KOG1441	X	X	AT1G25270.1	X	nodulin MtN21 /EamA-like transporter family protein	Cpa_SRR_000492	1	275	59.4	57.5	AGCACTGTCCATGTAAGCTGA	ACTGTGGCTTTGCATTTTTCA	evm.model.supercontig_2.42	membrane|endomembrane system|	GO:0016020|GO:0012505|	other membranes|other cellular components|	X	X	X	X	X	X
Cpa_SRR_000493	EXONIC	evm.model.supercontig_2.44	873033	873508	LG9	supercontig_2	873080	873091	12	3	4	CTT CTT CTT CTT	X	X	X	X	X	X	X	X	Cpa_SRR_000493	0	X	X	X	X	X	X	X	X	X	X	X	X	X	X	X
Cpa_SRR_000494	EXONIC	evm.model.supercontig_2.44	873033	873508	LG9	supercontig_2	873088	873124	37	6	6.17	TCTTTC TCTTTC TCTTTC TCTTTC TCTTTC TCTTTC T	X	X	X	X	X	X	X	X	Cpa_SRR_000494	1	350	58.0	58.6	TGCATTGTCTTTTAATTCATGGCT	CCCAGTCTCTTGGCTCCTT	X	X	X	X	X	X	X	X	X	X
Cpa_SRR_000495	INTRONIC	evm.model.supercontig_2.44	873033	873508	LG9	supercontig_2	873310	873321	12	2	6	TA TA TA TA TA TA	X	X	X	X	X	X	X	X	Cpa_SRR_000495	0	X	X	X	X	X	X	X	X	X	X	X	X	X	X	X
Cpa_SRR_000496	EXONIC	evm.model.supercontig_2.49	925987	926664	LG9	supercontig_2	926145	926161	17	3	5.67	CCA CCA CCA CCA CCA CC	PF01988	X	KOG4473	X	X	AT3G43660.1	X	Vacuolar iron transporter (VIT) family protein	Cpa_SRR_000496	1	345	58.3	59.1	TGCAGCCCATCAGATCCA	ACGAGAGAAGATGTTGAGCCA	evm.model.supercontig_2.49	cellular_component_unknown|	GO:0005575|	unknown cellular components|	biological_process_unknown|	GO:0008150|	unknown biological processes|	molecular_function_unknown|	GO:0003674|	unknown molecular functions|
Cpa_SRR_000497	EXONIC	evm.model.supercontig_2.51	932974	934017	LG9	supercontig_2	933254	933278	25	3	8.33	CCA CCA CCA CCA CCA CCA CCA CCA C	PF00076,PF00098	PTHR10432	KOG0121	X	X	AT3G26420.1	ATRZ-1A	RNA-binding (RRM/RBD/RNP motifs) family protein with retrovirus zinc finger-like domain	Cpa_SRR_000497	1	298	60.5	60.1	TAGCCACTTCACCGGGACA	CGCTCTCGTGGATTTGGGT	evm.model.supercontig_2.51	cytoplasm|nucleus|cytosol|	GO:0005737|GO:0005634|GO:0005829|	other cytoplasmic components|nucleus|cytosol|	cold acclimation|response to cold|	GO:0009631|GO:0009409|	response to stress|response to abiotic or biotic stimulus|	RNA binding|nucleotide binding|	GO:0003723|GO:0000166|	DNA or RNA binding|nucleotide binding|
Cpa_SRR_000498	EXONIC	evm.model.supercontig_2.51	932974	934017	LG9	supercontig_2	933324	933338	15	6	2.5	CACGGC CACGGC CAC	PF00076,PF00098	PTHR10432	KOG0121	X	X	AT3G26420.1	ATRZ-1A	RNA-binding (RRM/RBD/RNP motifs) family protein with retrovirus zinc finger-like domain	Cpa_SRR_000498	1	298	60.5	60.1	TAGCCACTTCACCGGGACA	CGCTCTCGTGGATTTGGGT	evm.model.supercontig_2.51	cytoplasm|nucleus|cytosol|	GO:0005737|GO:0005634|GO:0005829|	other cytoplasmic components|nucleus|cytosol|	cold acclimation|response to cold|	GO:0009631|GO:0009409|	response to stress|response to abiotic or biotic stimulus|	RNA binding|nucleotide binding|	GO:0003723|GO:0000166|	DNA or RNA binding|nucleotide binding|
Cpa_SRR_000499	INTRONIC	evm.model.supercontig_2.54	989216	996132	LG9	supercontig_2	995193	995206	14	4	3.5	AAGA AAGA AAGA AA	PF00023	PTHR23180	X	X	X	AT1G60860.1	AGD2	ARF-GAP domain 2	Cpa_SRR_000499	1	350	58.6	57.6	GGTTGCTTCTTTGTATGAGGGT	CGCAAGGTCCTCATTACAGT	evm.model.supercontig_2.54	cytoplasm|	GO:0005737|	other cytoplasmic components|	positive regulation of GTPase activity|regulation of ARF GTPase activity|	GO:0043547|GO:0032312|	other cellular processes|other metabolic processes|signal transduction|	zinc ion binding|ARF GTPase activator activity|	GO:0008270|GO:0008060|	other binding|other molecular functions|
Cpa_SRR_000500	INTRONIC	evm.model.supercontig_2.56	1004554	1020156	LG9	supercontig_2	1016954	1016967	14	3	4.67	GAG GAG GAG GAG GA	PF00169,PF01412	PTHR23180	X	X	X	AT1G10870.1	AGD4	ARF-GAP domain 4	Cpa_SRR_000500	1	266	59.4	58.8	CAAGCTTTTCGTTGACTCCGT	GCCTGTTTTGGTTAATGCTTATTCA	evm.model.supercontig_2.56	cytoplasm|	GO:0005737|	other cytoplasmic components|	positive regulation of GTPase activity|regulation of ARF GTPase activity|	GO:0043547|GO:0032312|	other cellular processes|other metabolic processes|signal transduction|	zinc ion binding|ARF GTPase activator activity|	GO:0008270|GO:0008060|	other binding|other molecular functions|
Cpa_SRR_000501	INTRONIC	evm.model.supercontig_2.56	1004554	1020156	LG9	supercontig_2	1019145	1019160	16	6	2.67	ATACAA ATACAA ATAC	PF00169,PF01412	PTHR23180	X	X	X	AT1G10870.1	AGD4	ARF-GAP domain 4	Cpa_SRR_000501	0	X	X	X	X	X	evm.model.supercontig_2.56	cytoplasm|	GO:0005737|	other cytoplasmic components|	positive regulation of GTPase activity|regulation of ARF GTPase activity|	GO:0043547|GO:0032312|	other cellular processes|other metabolic processes|signal transduction|	zinc ion binding|ARF GTPase activator activity|	GO:0008270|GO:0008060|	other binding|other molecular functions|
Cpa_SRR_000502	INTRONIC	evm.model.supercontig_2.57	1022278	1041716	LG9	supercontig_2	1022573	1022587	15	6	2.5	TAACCC TAACCC TAA	X	X	X	X	X	AT1G60860.1	AGD2	ARF-GAP domain 2	Cpa_SRR_000502	1	336	60.3	58.0	CCCCAATCACCAGCCGAAA	AGCTTGTCATCAACCTTGCA	evm.model.supercontig_2.57	cytoplasm|	GO:0005737|	other cytoplasmic components|	positive regulation of GTPase activity|regulation of ARF GTPase activity|	GO:0043547|GO:0032312|	other cellular processes|other metabolic processes|signal transduction|	zinc ion binding|ARF GTPase activator activity|	GO:0008270|GO:0008060|	other binding|other molecular functions|
Cpa_SRR_000503	INTRONIC	evm.model.supercontig_2.57	1022278	1041716	LG9	supercontig_2	1027806	1027818	13	3	4.33	CAA CAA CAA CAA C	X	X	X	X	X	AT1G60860.1	AGD2	ARF-GAP domain 2	Cpa_SRR_000503	1	267	59.3	58.7	ACAAGAAGGGCGTTGAAAAGG	AGGTTTCCAATCGGTAGGCT	evm.model.supercontig_2.57	cytoplasm|	GO:0005737|	other cytoplasmic components|	positive regulation of GTPase activity|regulation of ARF GTPase activity|	GO:0043547|GO:0032312|	other cellular processes|other metabolic processes|signal transduction|	zinc ion binding|ARF GTPase activator activity|	GO:0008270|GO:0008060|	other binding|other molecular functions|
Cpa_SRR_000504	INTRONIC	evm.model.supercontig_2.57	1022278	1041716	LG9	supercontig_2	1037809	1037822	14	4	3.5	TCCC TCCC TCCC TC	X	X	X	X	X	AT1G60860.1	AGD2	ARF-GAP domain 2	Cpa_SRR_000504	1	308	59.7	57.6	ACATGTAGGAGGAGAAAGAAAGCA	ACCTCCTAGCACTCTATGGG	evm.model.supercontig_2.57	cytoplasm|	GO:0005737|	other cytoplasmic components|	positive regulation of GTPase activity|regulation of ARF GTPase activity|	GO:0043547|GO:0032312|	other cellular processes|other metabolic processes|signal transduction|	zinc ion binding|ARF GTPase activator activity|	GO:0008270|GO:0008060|	other binding|other molecular functions|
Cpa_SRR_000505	INTRONIC	evm.model.supercontig_2.60	1077520	1089862	LG9	supercontig_2	1079759	1079774	16	4	4	TGCA TGCA TGCA TGCA	PF06454	X	X	X	X	AT2G02180.1	TOM3	tobamovirus multiplication protein 3	Cpa_SRR_000505	0	X	X	X	X	X	evm.model.supercontig_2.60	X	X	X	viral replication complex formation and maintenance|	GO:0046786|	other biological processes|	X	X	X
Cpa_SRR_000506	EXONIC	evm.model.supercontig_2.64	1135349	1136069	LG9	supercontig_2	1135482	1135495	14	5	2.8	CCTTC CCTTC CCTT	X	PTHR19446	X	X	X	AT3G24255.1	X	RNA-directed DNA polymerase (reverse transcriptase)-related family protein	Cpa_SRR_000506	1	286	60.4	60.2	CCGTAAATTCCTGGCAGCCT	TGGGGTGATGAGGTGGACA	evm.model.supercontig_2.64	cellular_component_unknown|	GO:0005575|	unknown cellular components|	biological_process_unknown|	GO:0008150|	unknown biological processes|	molecular_function_unknown|	GO:0003674|	unknown molecular functions|
Cpa_SRR_000507	INTRONIC	evm.model.supercontig_2.63	1133817	1155617	LG9	supercontig_2	1135482	1135495	14	5	2.8	CCTTC CCTTC CCTT	PF00999	PTHR10110	X	X	X	AT2G01980.1	SOS1	sodium proton exchanger, putative (NHX7) (SOS1)	Cpa_SRR_000507	1	286	60.4	60.2	CCGTAAATTCCTGGCAGCCT	TGGGGTGATGAGGTGGACA	evm.model.supercontig_2.63	plasma membrane|chloroplast envelope|	GO:0005886|GO:0009941|	plasma membrane|plastid|chloroplast|other cytoplasmic components|other intracellular components|	sodium ion transport|response to reactive oxygen species|response to salt stress|regulation of reactive oxygen species metabolic process|sodium ion export|proton transport|response to hydrogen peroxide|high-affinity potassium ion import|response to oxidative stress|	GO:0006814|GO:0000302|GO:0009651|GO:2000377|GO:0071436|GO:0015992|GO:0042542|GO:0010163|GO:0006979|	transport|response to stress|response to abiotic or biotic stimulus|other cellular processes|other metabolic processes|	sodium:hydrogen antiporter activity|protein binding|	GO:0015385|GO:0005515|	transporter activity|protein binding|
Cpa_SRR_000508	INTRONIC	evm.model.supercontig_2.63	1133817	1155617	LG9	supercontig_2	1141619	1141637	19	3	6.33	GTG GTG GTG GTG GTG GTG G	PF00999	PTHR10110	X	X	X	AT2G01980.1	SOS1	sodium proton exchanger, putative (NHX7) (SOS1)	Cpa_SRR_000508	1	302	60.1	59.5	GCCAGAATCACACTAGTAACCCA	ACAAGAATTCTAAGCAAGGTCAGC	evm.model.supercontig_2.63	plasma membrane|chloroplast envelope|	GO:0005886|GO:0009941|	plasma membrane|plastid|chloroplast|other cytoplasmic components|other intracellular components|	sodium ion transport|response to reactive oxygen species|response to salt stress|regulation of reactive oxygen species metabolic process|sodium ion export|proton transport|response to hydrogen peroxide|high-affinity potassium ion import|response to oxidative stress|	GO:0006814|GO:0000302|GO:0009651|GO:2000377|GO:0071436|GO:0015992|GO:0042542|GO:0010163|GO:0006979|	transport|response to stress|response to abiotic or biotic stimulus|other cellular processes|other metabolic processes|	sodium:hydrogen antiporter activity|protein binding|	GO:0015385|GO:0005515|	transporter activity|protein binding|
Cpa_SRR_000509	INTRONIC	evm.model.supercontig_2.63	1133817	1155617	LG9	supercontig_2	1143749	1143767	19	6	3.17	TTTCTT TTTCTT TTTCTT T	PF00999	PTHR10110	X	X	X	AT2G01980.1	SOS1	sodium proton exchanger, putative (NHX7) (SOS1)	Cpa_SRR_000509	1	277	59.7	59.2	ACCCCGTAGACATCTTCCCT	ACCTTCTTGTATCACCATGACCT	evm.model.supercontig_2.63	plasma membrane|chloroplast envelope|	GO:0005886|GO:0009941|	plasma membrane|plastid|chloroplast|other cytoplasmic components|other intracellular components|	sodium ion transport|response to reactive oxygen species|response to salt stress|regulation of reactive oxygen species metabolic process|sodium ion export|proton transport|response to hydrogen peroxide|high-affinity potassium ion import|response to oxidative stress|	GO:0006814|GO:0000302|GO:0009651|GO:2000377|GO:0071436|GO:0015992|GO:0042542|GO:0010163|GO:0006979|	transport|response to stress|response to abiotic or biotic stimulus|other cellular processes|other metabolic processes|	sodium:hydrogen antiporter activity|protein binding|	GO:0015385|GO:0005515|	transporter activity|protein binding|
Cpa_SRR_000510	INTRONIC	evm.model.supercontig_2.63	1133817	1155617	LG9	supercontig_2	1143880	1143893	14	4	3.5	CATT CATT CATT CA	PF00999	PTHR10110	X	X	X	AT2G01980.1	SOS1	sodium proton exchanger, putative (NHX7) (SOS1)	Cpa_SRR_000510	1	347	59.7	59.5	ACCCCGTAGACATCTTCCCT	GTTTTCCCTGACCTCCACCA	evm.model.supercontig_2.63	plasma membrane|chloroplast envelope|	GO:0005886|GO:0009941|	plasma membrane|plastid|chloroplast|other cytoplasmic components|other intracellular components|	sodium ion transport|response to reactive oxygen species|response to salt stress|regulation of reactive oxygen species metabolic process|sodium ion export|proton transport|response to hydrogen peroxide|high-affinity potassium ion import|response to oxidative stress|	GO:0006814|GO:0000302|GO:0009651|GO:2000377|GO:0071436|GO:0015992|GO:0042542|GO:0010163|GO:0006979|	transport|response to stress|response to abiotic or biotic stimulus|other cellular processes|other metabolic processes|	sodium:hydrogen antiporter activity|protein binding|	GO:0015385|GO:0005515|	transporter activity|protein binding|
Cpa_SRR_000511	INTRONIC	evm.model.supercontig_2.63	1133817	1155617	LG9	supercontig_2	1147520	1147539	20	2	10	AT AT AT AT AT AT AT AT AT AT	PF00999	PTHR10110	X	X	X	AT2G01980.1	SOS1	sodium proton exchanger, putative (NHX7) (SOS1)	Cpa_SRR_000511	1	251	58.6	59.0	GCATTTAAGGGCGATGGACA	TGAGCTACGCCATATGTCACT	evm.model.supercontig_2.63	plasma membrane|chloroplast envelope|	GO:0005886|GO:0009941|	plasma membrane|plastid|chloroplast|other cytoplasmic components|other intracellular components|	sodium ion transport|response to reactive oxygen species|response to salt stress|regulation of reactive oxygen species metabolic process|sodium ion export|proton transport|response to hydrogen peroxide|high-affinity potassium ion import|response to oxidative stress|	GO:0006814|GO:0000302|GO:0009651|GO:2000377|GO:0071436|GO:0015992|GO:0042542|GO:0010163|GO:0006979|	transport|response to stress|response to abiotic or biotic stimulus|other cellular processes|other metabolic processes|	sodium:hydrogen antiporter activity|protein binding|	GO:0015385|GO:0005515|	transporter activity|protein binding|
Cpa_SRR_000512	INTRONIC	evm.model.supercontig_2.68	1170627	1176231	LG9	supercontig_2	1172703	1172720	18	5	3.6	AAAAC AAAAC AAAAC AAA	PF00027	PTHR10110	X	X	X	AT2G01980.1	SOS1	sodium proton exchanger, putative (NHX7) (SOS1)	Cpa_SRR_000512	1	346	58.9	58.7	AGGTCGTCAGGGCATTTGA	ACTGTAGAGATGTTGGGTGCT	evm.model.supercontig_2.68	plasma membrane|chloroplast envelope|	GO:0005886|GO:0009941|	plasma membrane|plastid|chloroplast|other cytoplasmic components|other intracellular components|	sodium ion transport|response to reactive oxygen species|response to salt stress|regulation of reactive oxygen species metabolic process|sodium ion export|proton transport|response to hydrogen peroxide|high-affinity potassium ion import|response to oxidative stress|	GO:0006814|GO:0000302|GO:0009651|GO:2000377|GO:0071436|GO:0015992|GO:0042542|GO:0010163|GO:0006979|	transport|response to stress|response to abiotic or biotic stimulus|other cellular processes|other metabolic processes|	sodium:hydrogen antiporter activity|protein binding|	GO:0015385|GO:0005515|	transporter activity|protein binding|
Cpa_SRR_000513	INTRONIC	evm.model.supercontig_2.72	1194082	1196828	LG9	supercontig_2	1195971	1195983	13	4	3.25	AGAC AGAC AGAC A	X	X	X	X	X	AT5G14880.1	X	Potassium transporter family protein	Cpa_SRR_000513	1	312	60.2	58.7	AGCATGCCTTTTGACTGGGT	CCGTCAATGCCGCTCAAA	evm.model.supercontig_2.72	membrane|	GO:0016020|	other membranes|	potassium ion transport|potassium ion transmembrane transport|	GO:0006813|GO:0071805|	transport|other cellular processes|	potassium ion transmembrane transporter activity|	GO:0015079|	transporter activity|
Cpa_SRR_000514	INTRONIC	evm.model.supercontig_2.75	1306904	1309401	LG9	supercontig_2	1308199	1308220	22	2	11	AT AT AT AT AT AT AT AT AT AT AT	PF00282	PTHR11999	KOG1383	4.1.1.15	K01580	AT2G02010.1	GAD4	glutamate decarboxylase 4	Cpa_SRR_000514	1	254	59.9	59.7	ACCATTTCCACTGCCTTCACT	ATCGTCACTGGCGCCAAT	evm.model.supercontig_2.75	nucleus|cytosol|	GO:0005634|GO:0005829|	nucleus|cytosol|	carboxylic acid metabolic process|glutamate decarboxylation to succinate|glutamate metabolic process|	GO:0019752|GO:0006540|GO:0006536|	other cellular processes|other metabolic processes|	calmodulin binding|	GO:0005516|	protein binding|
Cpa_SRR_000515	INTRONIC	evm.model.supercontig_2.77	1340135	1347915	LG9	supercontig_2	1342632	1342646	15	2	7.5	AT AT AT AT AT AT AT A	PF00400	PTHR19877	KOG0643	X	K03246	AT2G46290.1	X	Transducin/WD40 repeat-like superfamily protein	Cpa_SRR_000515	1	347	57.3	60.1	TCAGAAGGAAATGAACATGGGA	CCTTCTCTCTCTCCCGTCGA	evm.model.supercontig_2.77	CUL4 RING ubiquitin ligase complex|plasmodesma|	GO:0080008|GO:0009506|	other intracellular components|other cellular components|	X	X	X	nucleotide binding|	GO:0000166|	nucleotide binding|
Cpa_SRR_000516	INTRONIC	evm.model.supercontig_2.77	1340135	1347915	LG9	supercontig_2	1342651	1342662	12	2	6	TA TA TA TA TA TA	PF00400	PTHR19877	KOG0643	X	K03246	AT2G46290.1	X	Transducin/WD40 repeat-like superfamily protein	Cpa_SRR_000516	1	347	57.3	60.1	TCAGAAGGAAATGAACATGGGA	CCTTCTCTCTCTCCCGTCGA	evm.model.supercontig_2.77	CUL4 RING ubiquitin ligase complex|plasmodesma|	GO:0080008|GO:0009506|	other intracellular components|other cellular components|	X	X	X	nucleotide binding|	GO:0000166|	nucleotide binding|
Cpa_SRR_000517	INTRONIC	evm.model.supercontig_2.77	1340135	1347915	LG9	supercontig_2	1342687	1342701	15	4	3.75	AAAG AAAG AAAG AAA	PF00400	PTHR19877	KOG0643	X	K03246	AT2G46290.1	X	Transducin/WD40 repeat-like superfamily protein	Cpa_SRR_000517	1	347	57.3	60.1	TCAGAAGGAAATGAACATGGGA	CCTTCTCTCTCTCCCGTCGA	evm.model.supercontig_2.77	CUL4 RING ubiquitin ligase complex|plasmodesma|	GO:0080008|GO:0009506|	other intracellular components|other cellular components|	X	X	X	nucleotide binding|	GO:0000166|	nucleotide binding|
Cpa_SRR_000518	INTRONIC	evm.model.supercontig_2.77	1340135	1347915	LG9	supercontig_2	1342753	1342770	18	2	9	AT AT AT AT AT AT AT AT AT	PF00400	PTHR19877	KOG0643	X	K03246	AT2G46290.1	X	Transducin/WD40 repeat-like superfamily protein	Cpa_SRR_000518	1	347	57.3	60.1	TCAGAAGGAAATGAACATGGGA	CCTTCTCTCTCTCCCGTCGA	evm.model.supercontig_2.77	CUL4 RING ubiquitin ligase complex|plasmodesma|	GO:0080008|GO:0009506|	other intracellular components|other cellular components|	X	X	X	nucleotide binding|	GO:0000166|	nucleotide binding|
Cpa_SRR_000519	INTRONIC	evm.model.supercontig_2.77	1340135	1347915	LG9	supercontig_2	1343169	1343183	15	4	3.75	AAAG AAAG AAAG AAA	PF00400	PTHR19877	KOG0643	X	K03246	AT2G46290.1	X	Transducin/WD40 repeat-like superfamily protein	Cpa_SRR_000519	0	X	X	X	X	X	evm.model.supercontig_2.77	CUL4 RING ubiquitin ligase complex|plasmodesma|	GO:0080008|GO:0009506|	other intracellular components|other cellular components|	X	X	X	nucleotide binding|	GO:0000166|	nucleotide binding|
Cpa_SRR_000520	INTRONIC	evm.model.supercontig_2.77	1340135	1347915	LG9	supercontig_2	1343922	1343933	12	2	6	TG TG TG TG TG TG	PF00400	PTHR19877	KOG0643	X	K03246	AT2G46290.1	X	Transducin/WD40 repeat-like superfamily protein	Cpa_SRR_000520	1	302	57.1	59.6	ACTGATAAGAACAAATGCGTGAA	ACAAGTACAGCGCACCGT	evm.model.supercontig_2.77	CUL4 RING ubiquitin ligase complex|plasmodesma|	GO:0080008|GO:0009506|	other intracellular components|other cellular components|	X	X	X	nucleotide binding|	GO:0000166|	nucleotide binding|
Cpa_SRR_000521	INTRONIC	evm.model.supercontig_2.77	1340135	1347915	LG9	supercontig_2	1346233	1346246	14	5	2.8	TTTTC TTTTC TTTT	PF00400	PTHR19877	KOG0643	X	K03246	AT2G46290.1	X	Transducin/WD40 repeat-like superfamily protein	Cpa_SRR_000521	1	272	57.2	59.0	TGCAGATGGTTCGCACTT	TCAAGAAGAGGAGACAACGCT	evm.model.supercontig_2.77	CUL4 RING ubiquitin ligase complex|plasmodesma|	GO:0080008|GO:0009506|	other intracellular components|other cellular components|	X	X	X	nucleotide binding|	GO:0000166|	nucleotide binding|
Cpa_SRR_000522	INTRONIC	evm.model.supercontig_2.82	1394847	1397926	LG9	supercontig_2	1395278	1395290	13	3	4.33	TAT TAT TAT TAT T	PF00249	X	X	X	X	AT1G14600.1	X	Homeodomain-like superfamily protein	Cpa_SRR_000522	1	279	60.2	58.9	AGCCACGCCTAAACTTGTTCT	TGGATGGATACCTGGTCTGC	evm.model.supercontig_2.82	X	X	X	regulation of transcription, DNA-dependent|	GO:0006355|	other cellular processes|other metabolic processes|	DNA binding|sequence-specific DNA binding transcription factor activity|	GO:0003677|GO:0003700|	DNA or RNA binding|transcription factor activity|
Cpa_SRR_000523	INTRONIC	evm.model.supercontig_2.82	1394847	1397926	LG9	supercontig_2	1395698	1395722	25	2	12.5	AT AT AT AT AT AT AT AT AT AT AT AT A	PF00249	X	X	X	X	AT1G14600.1	X	Homeodomain-like superfamily protein	Cpa_SRR_000523	1	333	57.7	59.1	ACTGCTACTTGAGTCTCCCA	AGCAAAGTGGTCGTGGGT	evm.model.supercontig_2.82	X	X	X	regulation of transcription, DNA-dependent|	GO:0006355|	other cellular processes|other metabolic processes|	DNA binding|sequence-specific DNA binding transcription factor activity|	GO:0003677|GO:0003700|	DNA or RNA binding|transcription factor activity|
Cpa_SRR_000524	INTRONIC	evm.model.supercontig_2.82	1394847	1397926	LG9	supercontig_2	1395981	1395999	19	2	9.5	AC AC AC AC AC AC AC AC AC A	PF00249	X	X	X	X	AT1G14600.1	X	Homeodomain-like superfamily protein	Cpa_SRR_000524	1	255	59.1	58.1	ACCCACGACCACTTTGCT	CCAACACCCACATGCACA	evm.model.supercontig_2.82	X	X	X	regulation of transcription, DNA-dependent|	GO:0006355|	other cellular processes|other metabolic processes|	DNA binding|sequence-specific DNA binding transcription factor activity|	GO:0003677|GO:0003700|	DNA or RNA binding|transcription factor activity|
Cpa_SRR_000525	INTRONIC	evm.model.supercontig_2.82	1394847	1397926	LG9	supercontig_2	1396413	1396428	16	2	8	CT CT CT CT CT CT CT CT	PF00249	X	X	X	X	AT1G14600.1	X	Homeodomain-like superfamily protein	Cpa_SRR_000525	0	X	X	X	X	X	evm.model.supercontig_2.82	X	X	X	regulation of transcription, DNA-dependent|	GO:0006355|	other cellular processes|other metabolic processes|	DNA binding|sequence-specific DNA binding transcription factor activity|	GO:0003677|GO:0003700|	DNA or RNA binding|transcription factor activity|
Cpa_SRR_000526	INTRONIC	evm.model.supercontig_2.83	1401497	1404604	LG9	supercontig_2	1403027	1403038	12	2	6	AT AT AT AT AT AT	PF02926	X	X	X	X	AT1G09290.1	X	X	Cpa_SRR_000526	1	279	58.0	60.0	CCAAGAAGAGGATGGCTAAACA	TCCACCACCTATTGACTGAACG	evm.model.supercontig_2.83	cellular_component_unknown|	GO:0005575|	unknown cellular components|	biological_process_unknown|	GO:0008150|	unknown biological processes|	molecular_function_unknown|	GO:0003674|	unknown molecular functions|
Cpa_SRR_000527	EXONIC	evm.model.supercontig_2.83	1401497	1404604	LG9	supercontig_2	1404523	1404537	15	3	5	CTT CTT CTT CTT CTT	PF02926	X	X	X	X	AT1G09290.1	X	X	Cpa_SRR_000527	1	317	59.7	59.7	GCCAGAGTGAGAGCGTTGA	TCTCTCGTCTGCCTCTCGT	evm.model.supercontig_2.83	cellular_component_unknown|	GO:0005575|	unknown cellular components|	biological_process_unknown|	GO:0008150|	unknown biological processes|	molecular_function_unknown|	GO:0003674|	unknown molecular functions|
Cpa_SRR_000528	INTRONIC	evm.model.supercontig_2.85	1410993	1418271	LG9	supercontig_2	1414401	1414413	13	2	6.5	AT AT AT AT AT AT A	X	PTHR19446	X	X	X	AT1G75010.1	ARC3	GTP binding	Cpa_SRR_000528	1	321	57.4	59.5	ATGCAGCGAGAAATGAGGAT	CGTCGCAGTTCTCCCATCT	evm.model.supercontig_2.85	chloroplast outer membrane|extrinsic to plastid membrane|chloroplast stroma|	GO:0009707|GO:0035452|GO:0009570|	plastid|chloroplast|other membranes|other cytoplasmic components|other intracellular components|	plastid organization|chloroplast fission|	GO:0009657|GO:0010020|	other cellular processes|cell organization and biogenesis|	protein binding|protein self-association|GTP binding|	GO:0005515|GO:0043621|GO:0005525|	protein binding|nucleotide binding|
Cpa_SRR_000529	INTRONIC	evm.model.supercontig_2.88	1466644	1470320	LG9	supercontig_2	1467489	1467503	15	2	7.5	TA TA TA TA TA TA TA T	PF12171,PF00096	PTHR11389	KOG2462	X	X	AT2G02070.1	IDD5	indeterminate(ID)-domain 5	Cpa_SRR_000529	1	286	59.2	60.3	AACTTGCGGCACCAGAGA	GCCCTAACCCGCCAGAAAA	evm.model.supercontig_2.88	intracellular|chloroplast|	GO:0005622|GO:0009507|	other intracellular components|chloroplast|	regulation of transcription, DNA-dependent|	GO:0006355|	other cellular processes|other metabolic processes|	zinc ion binding|sequence-specific DNA binding transcription factor activity|nucleic acid binding|	GO:0008270|GO:0003700|GO:0003676|	other binding|transcription factor activity|nucleic acid binding|
Cpa_SRR_000530	INTRONIC	evm.model.supercontig_2.88	1466644	1470320	LG9	supercontig_2	1467811	1467827	17	6	2.83	CTTTTT CTTTTT CTTTT	PF12171,PF00096	PTHR11389	KOG2462	X	X	AT2G02070.1	IDD5	indeterminate(ID)-domain 5	Cpa_SRR_000530	1	296	60.1	60.0	TCTCTGGGCTTAGCGGGAT	CACGTGGGGATGGAAGCTT	evm.model.supercontig_2.88	intracellular|chloroplast|	GO:0005622|GO:0009507|	other intracellular components|chloroplast|	regulation of transcription, DNA-dependent|	GO:0006355|	other cellular processes|other metabolic processes|	zinc ion binding|sequence-specific DNA binding transcription factor activity|nucleic acid binding|	GO:0008270|GO:0003700|GO:0003676|	other binding|transcription factor activity|nucleic acid binding|
Cpa_SRR_000531	INTRONIC	evm.model.supercontig_2.88	1466644	1470320	LG9	supercontig_2	1467957	1467973	17	2	8.5	AG AG AG AG AG AG AG AG A	PF12171,PF00096	PTHR11389	KOG2462	X	X	AT2G02070.1	IDD5	indeterminate(ID)-domain 5	Cpa_SRR_000531	1	298	60.0	59.4	AAGCTTCCATCCCCACGTG	GGATGTGCCTGAGAGAGAACA	evm.model.supercontig_2.88	intracellular|chloroplast|	GO:0005622|GO:0009507|	other intracellular components|chloroplast|	regulation of transcription, DNA-dependent|	GO:0006355|	other cellular processes|other metabolic processes|	zinc ion binding|sequence-specific DNA binding transcription factor activity|nucleic acid binding|	GO:0008270|GO:0003700|GO:0003676|	other binding|transcription factor activity|nucleic acid binding|
Cpa_SRR_000532	EXONIC	evm.model.supercontig_2.89	1489263	1493096	LG9	supercontig_2	1489557	1489574	18	3	6	TCC TCC TCC TCC TCC TCC	PF12171,PF00096	PTHR11389	KOG3576	X	X	AT2G02070.1	IDD5	indeterminate(ID)-domain 5	Cpa_SRR_000532	1	334	60.5	59.4	TCCACGCCGCCAAAGTTT	CCGCGCAAATGGGTTCAA	evm.model.supercontig_2.89	intracellular|chloroplast|	GO:0005622|GO:0009507|	other intracellular components|chloroplast|	regulation of transcription, DNA-dependent|	GO:0006355|	other cellular processes|other metabolic processes|	zinc ion binding|sequence-specific DNA binding transcription factor activity|nucleic acid binding|	GO:0008270|GO:0003700|GO:0003676|	other binding|transcription factor activity|nucleic acid binding|
Cpa_SRR_000533	EXONIC	evm.model.supercontig_2.89	1489263	1493096	LG9	supercontig_2	1489573	1489587	15	6	2.5	CCGCTG CCGCTG CCG	PF12171,PF00096	PTHR11389	KOG3576	X	X	AT2G02070.1	IDD5	indeterminate(ID)-domain 5	Cpa_SRR_000533	1	340	60.5	59.4	TCCACGCCGCCAAAGTTT	AGAAAGCCGCGCAAATGG	evm.model.supercontig_2.89	intracellular|chloroplast|	GO:0005622|GO:0009507|	other intracellular components|chloroplast|	regulation of transcription, DNA-dependent|	GO:0006355|	other cellular processes|other metabolic processes|	zinc ion binding|sequence-specific DNA binding transcription factor activity|nucleic acid binding|	GO:0008270|GO:0003700|GO:0003676|	other binding|transcription factor activity|nucleic acid binding|
Cpa_SRR_000534	INTRONIC	evm.model.supercontig_2.89	1489263	1493096	LG9	supercontig_2	1490820	1490831	12	2	6	TA TA TA TA TA TA	PF12171,PF00096	PTHR11389	KOG3576	X	X	AT2G02070.1	IDD5	indeterminate(ID)-domain 5	Cpa_SRR_000534	1	271	58.2	58.9	CGCCTGGCTAGAATAGTATAAACA	TCCCCTTTCCTCGTTTCCC	evm.model.supercontig_2.89	intracellular|chloroplast|	GO:0005622|GO:0009507|	other intracellular components|chloroplast|	regulation of transcription, DNA-dependent|	GO:0006355|	other cellular processes|other metabolic processes|	zinc ion binding|sequence-specific DNA binding transcription factor activity|nucleic acid binding|	GO:0008270|GO:0003700|GO:0003676|	other binding|transcription factor activity|nucleic acid binding|
Cpa_SRR_000535	INTRONIC	evm.model.supercontig_2.89	1489263	1493096	LG9	supercontig_2	1491586	1491605	20	2	10	GA GA GA GA GA GA GA GA GA GA	PF12171,PF00096	PTHR11389	KOG3576	X	X	AT2G02070.1	IDD5	indeterminate(ID)-domain 5	Cpa_SRR_000535	1	250	59.4	60.0	TCAATCAATGCTGTGAAAACCCA	CTGGGTTGGCTTAGCTGCT	evm.model.supercontig_2.89	intracellular|chloroplast|	GO:0005622|GO:0009507|	other intracellular components|chloroplast|	regulation of transcription, DNA-dependent|	GO:0006355|	other cellular processes|other metabolic processes|	zinc ion binding|sequence-specific DNA binding transcription factor activity|nucleic acid binding|	GO:0008270|GO:0003700|GO:0003676|	other binding|transcription factor activity|nucleic acid binding|
Cpa_SRR_000536	INTRONIC	evm.model.supercontig_2.89	1489263	1493096	LG9	supercontig_2	1492660	1492674	15	3	5	AAG AAG AAG AAG AAG	PF12171,PF00096	PTHR11389	KOG3576	X	X	AT2G02070.1	IDD5	indeterminate(ID)-domain 5	Cpa_SRR_000536	1	333	60.0	57.5	ACCCTTTGTTGCACACCTCA	TTGCTTCAATCCCTCAACAGA	evm.model.supercontig_2.89	intracellular|chloroplast|	GO:0005622|GO:0009507|	other intracellular components|chloroplast|	regulation of transcription, DNA-dependent|	GO:0006355|	other cellular processes|other metabolic processes|	zinc ion binding|sequence-specific DNA binding transcription factor activity|nucleic acid binding|	GO:0008270|GO:0003700|GO:0003676|	other binding|transcription factor activity|nucleic acid binding|
Cpa_SRR_000537	INTRONIC	evm.model.supercontig_2.89	1489263	1493096	LG9	supercontig_2	1492755	1492771	17	6	2.83	AAAAAC AAAAAC AAAAA	PF12171,PF00096	PTHR11389	KOG3576	X	X	AT2G02070.1	IDD5	indeterminate(ID)-domain 5	Cpa_SRR_000537	1	333	60.0	57.5	ACCCTTTGTTGCACACCTCA	TTGCTTCAATCCCTCAACAGA	evm.model.supercontig_2.89	intracellular|chloroplast|	GO:0005622|GO:0009507|	other intracellular components|chloroplast|	regulation of transcription, DNA-dependent|	GO:0006355|	other cellular processes|other metabolic processes|	zinc ion binding|sequence-specific DNA binding transcription factor activity|nucleic acid binding|	GO:0008270|GO:0003700|GO:0003676|	other binding|transcription factor activity|nucleic acid binding|
Cpa_SRR_000538	INTRONIC	evm.model.supercontig_2.94	1600789	1607459	LG9	supercontig_2	1605557	1605573	17	2	8.5	TC TC TC TC TC TC TC TC T	X	PTHR23322	KOG1364	X	X	AT1G14570.1	X	UBX domain-containing protein	Cpa_SRR_000538	1	276	58.4	57.4	ACTGCTAGTGGTGGGATCC	ACCATCTTCTGTTGCTTTAGGA	evm.model.supercontig_2.94	X	X	X	biological_process_unknown|	GO:0008150|	unknown biological processes|	molecular_function_unknown|	GO:0003674|	unknown molecular functions|
Cpa_SRR_000539	EXONIC	evm.model.supercontig_2.95	1609317	1611228	LG9	supercontig_2	1609386	1609398	13	4	3.25	CCAC CCAC CCAC C	X	X	KOG4282	X	X	AT2G35640.1	X	Homeodomain-like superfamily protein	Cpa_SRR_000539	1	298	60.0	59.8	ACAACCACCATGTCCGATCC	TGTCCCACTTGTCGTTGCA	evm.model.supercontig_2.95	X	X	X	regulation of transcription, DNA-dependent|	GO:0006355|	other cellular processes|other metabolic processes|	sequence-specific DNA binding transcription factor activity|	GO:0003700|	transcription factor activity|
Cpa_SRR_000540	EXONIC	evm.model.supercontig_2.95	1609317	1611228	LG9	supercontig_2	1609788	1609801	14	3	4.67	CCT CCT CCT CCT CC	X	X	KOG4282	X	X	AT2G35640.1	X	Homeodomain-like superfamily protein	Cpa_SRR_000540	1	322	59.8	59.1	TGCAACGACAAGTGGGACA	TTTCGTCCGGGGGTTGTT	evm.model.supercontig_2.95	X	X	X	regulation of transcription, DNA-dependent|	GO:0006355|	other cellular processes|other metabolic processes|	sequence-specific DNA binding transcription factor activity|	GO:0003700|	transcription factor activity|
Cpa_SRR_000541	EXONIC	evm.model.supercontig_2.95	1609317	1611228	LG9	supercontig_2	1609824	1609836	13	3	4.33	CCT CCT CCT CCT C	X	X	KOG4282	X	X	AT2G35640.1	X	Homeodomain-like superfamily protein	Cpa_SRR_000541	1	322	59.8	59.1	TGCAACGACAAGTGGGACA	TTTCGTCCGGGGGTTGTT	evm.model.supercontig_2.95	X	X	X	regulation of transcription, DNA-dependent|	GO:0006355|	other cellular processes|other metabolic processes|	sequence-specific DNA binding transcription factor activity|	GO:0003700|	transcription factor activity|
Cpa_SRR_000542	INTRONIC	evm.model.supercontig_2.95	1609317	1611228	LG9	supercontig_2	1610104	1610129	26	3	8.67	TTC TTC TTC TTC TTC TTC TTC TTC TT	X	X	KOG4282	X	X	AT2G35640.1	X	Homeodomain-like superfamily protein	Cpa_SRR_000542	1	309	59.8	60.3	ACCGCTGCTTCCCAACAA	CCTGCACGTTTGACCGAGA	evm.model.supercontig_2.95	X	X	X	regulation of transcription, DNA-dependent|	GO:0006355|	other cellular processes|other metabolic processes|	sequence-specific DNA binding transcription factor activity|	GO:0003700|	transcription factor activity|
Cpa_SRR_000543	INTRONIC	evm.model.supercontig_2.95	1609317	1611228	LG9	supercontig_2	1610587	1610600	14	4	3.5	TTAT TTAT TTAT TT	X	X	KOG4282	X	X	AT2G35640.1	X	Homeodomain-like superfamily protein	Cpa_SRR_000543	1	301	57.0	58.2	CCGTGGCCCTTATATATTGGA	TCAATTGGAATCAGCAACCGA	evm.model.supercontig_2.95	X	X	X	regulation of transcription, DNA-dependent|	GO:0006355|	other cellular processes|other metabolic processes|	sequence-specific DNA binding transcription factor activity|	GO:0003700|	transcription factor activity|
Cpa_SRR_000544	INTRONIC	evm.model.supercontig_2.99	1639126	1645084	LG9	supercontig_2	1644525	1644536	12	2	6	AT AT AT AT AT AT	PF00515,PF02071	X	X	X	X	X	X	X	Cpa_SRR_000544	1	307	59.6	60.1	AGGAACTTCGTGCTGCACT	TCATGATTGAAGATGCTGGACCA	X	X	X	X	X	X	X	X	X	X
Cpa_SRR_000545	INTRONIC	evm.model.supercontig_2.99	1639126	1645084	LG9	supercontig_2	1644553	1644578	26	2	13	TA TA TA TA TA TA TA TA TA TA TA TA TA	PF00515,PF02071	X	X	X	X	X	X	X	Cpa_SRR_000545	1	307	59.6	60.1	AGGAACTTCGTGCTGCACT	TCATGATTGAAGATGCTGGACCA	X	X	X	X	X	X	X	X	X	X
Cpa_SRR_000546	INTRONIC	evm.model.supercontig_2.99	1639126	1645084	LG9	supercontig_2	1644578	1644608	31	2	15.5	AG AG AG AG AG AG AG AG AG AG AG AG AG AG AG A	PF00515,PF02071	X	X	X	X	X	X	X	Cpa_SRR_000546	1	307	59.6	60.1	AGGAACTTCGTGCTGCACT	TCATGATTGAAGATGCTGGACCA	X	X	X	X	X	X	X	X	X	X
Cpa_SRR_000547	EXONIC	evm.model.supercontig_2.100	1646641	1647648	LG9	supercontig_2	1647318	1647334	17	6	2.83	CTTCTG CTTCTG CTTCT	PF07719,PF00515	PTHR23083	X	X	X	AT3G18420.1	X	Protein prenylyltransferase superfamily protein	Cpa_SRR_000547	1	305	59.9	60.2	TGCATTTTCCGGCTGACCT	TGCCTGCAAAAGCGGAGT	evm.model.supercontig_2.100	chloroplast envelope|chloroplast|	GO:0009941|GO:0009507|	plastid|chloroplast|other cytoplasmic components|other intracellular components|	biological_process_unknown|	GO:0008150|	unknown biological processes|	binding|	GO:0005488|	other binding|
Cpa_SRR_000548	INTRONIC	evm.model.supercontig_2.103	1666296	1667495	LG9	supercontig_2	1666981	1666995	15	6	2.5	GAAAAG GAAAAG GAA	X	X	X	X	X	AT2G02148.1	X	X	Cpa_SRR_000548	1	312	60.4	58.8	CCTCATTGCGACCCGTCAA	TGCTTCATGGTAAAACTGCTGT	X	X	X	X	X	X	X	X	X	X
Cpa_SRR_000549	INTRONIC	evm.model.supercontig_2.107	1731370	1734773	LG9	supercontig_2	1732279	1732294	16	3	5.33	AAT AAT AAT AAT AAT A	PF08263,PF00560,PF07714,PF00069	PTHR23258	KOG1187	X	X	AT1G10850.1	X	Leucine-rich repeat protein kinase family protein	Cpa_SRR_000549	1	343	59.0	57.3	TGCTTCAGTTTGTTCCATGCA	CCAACGGGTATGTTCAAAGATTAT	evm.model.supercontig_2.107	endomembrane system|	GO:0012505|	other cellular components|	transmembrane receptor protein tyrosine kinase signaling pathway|protein phosphorylation|	GO:0007169|GO:0006468|	signal transduction|protein metabolism|other cellular processes|other metabolic processes|	ATP binding|protein kinase activity|protein serine/threonine kinase activity|	GO:0005524|GO:0004672|GO:0004674|	nucleotide binding|kinase activity|transferase activity|
Cpa_SRR_000550	EXONIC	evm.model.supercontig_2.107	1731370	1734773	LG9	supercontig_2	1733946	1733959	14	3	4.67	CAC CAC CAC CAC CA	PF08263,PF00560,PF07714,PF00069	PTHR23258	KOG1187	X	X	AT1G10850.1	X	Leucine-rich repeat protein kinase family protein	Cpa_SRR_000550	1	307	59.4	59.0	CATGCCACTCACCCCTGAT	TGATCTCTGCGGCGAACA	evm.model.supercontig_2.107	endomembrane system|	GO:0012505|	other cellular components|	transmembrane receptor protein tyrosine kinase signaling pathway|protein phosphorylation|	GO:0007169|GO:0006468|	signal transduction|protein metabolism|other cellular processes|other metabolic processes|	ATP binding|protein kinase activity|protein serine/threonine kinase activity|	GO:0005524|GO:0004672|GO:0004674|	nucleotide binding|kinase activity|transferase activity|
Cpa_SRR_000551	INTRONIC	evm.model.supercontig_2.109	1739569	1743521	LG9	supercontig_2	1740011	1740026	16	6	2.67	TATATG TATATG TATA	PF00098,PF07962	PTHR13220	KOG3004	X	X	AT3G02820.1	X	zinc knuckle (CCHC-type) family protein	Cpa_SRR_000551	1	314	59.2	59.6	GGCTCTGTCAACCTCACCA	GGTTGGAATGGAGGTGGCT	evm.model.supercontig_2.109	X	X	X	cell cycle|replication fork protection|response to DNA damage stimulus|	GO:0007049|GO:0048478|GO:0006974|	other cellular processes|DNA or RNA metabolism|other metabolic processes|response to stress|	nucleic acid binding|zinc ion binding|	GO:0003676|GO:0008270|	nucleic acid binding|other binding|
Cpa_SRR_000552	INTRONIC	evm.model.supercontig_2.109	1739569	1743521	LG9	supercontig_2	1741187	1741201	15	3	5	ATT ATT ATT ATT ATT	PF00098,PF07962	PTHR13220	KOG3004	X	X	AT3G02820.1	X	zinc knuckle (CCHC-type) family protein	Cpa_SRR_000552	1	316	59.8	59.7	CCAGAAGATCAAGCAGGACTGA	GGTCCAAAATTTACTGTGGCTGT	evm.model.supercontig_2.109	X	X	X	cell cycle|replication fork protection|response to DNA damage stimulus|	GO:0007049|GO:0048478|GO:0006974|	other cellular processes|DNA or RNA metabolism|other metabolic processes|response to stress|	nucleic acid binding|zinc ion binding|	GO:0003676|GO:0008270|	nucleic acid binding|other binding|
Cpa_SRR_000553	INTRONIC	evm.model.supercontig_2.109	1739569	1743521	LG9	supercontig_2	1742447	1742461	15	2	7.5	TA TA TA TA TA TA TA T	PF00098,PF07962	PTHR13220	KOG3004	X	X	AT3G02820.1	X	zinc knuckle (CCHC-type) family protein	Cpa_SRR_000553	1	302	57.2	60.0	AGAATGCTCCGTTTTGTTTAACT	TGTATTGCAATGTGGGAGGTCA	evm.model.supercontig_2.109	X	X	X	cell cycle|replication fork protection|response to DNA damage stimulus|	GO:0007049|GO:0048478|GO:0006974|	other cellular processes|DNA or RNA metabolism|other metabolic processes|response to stress|	nucleic acid binding|zinc ion binding|	GO:0003676|GO:0008270|	nucleic acid binding|other binding|
Cpa_SRR_000554	INTRONIC	evm.model.supercontig_2.109	1739569	1743521	LG9	supercontig_2	1742463	1742474	12	2	6	CG CG CG CG CG CG	PF00098,PF07962	PTHR13220	KOG3004	X	X	AT3G02820.1	X	zinc knuckle (CCHC-type) family protein	Cpa_SRR_000554	1	302	57.2	60.0	AGAATGCTCCGTTTTGTTTAACT	TGTATTGCAATGTGGGAGGTCA	evm.model.supercontig_2.109	X	X	X	cell cycle|replication fork protection|response to DNA damage stimulus|	GO:0007049|GO:0048478|GO:0006974|	other cellular processes|DNA or RNA metabolism|other metabolic processes|response to stress|	nucleic acid binding|zinc ion binding|	GO:0003676|GO:0008270|	nucleic acid binding|other binding|
Cpa_SRR_000555	INTRONIC	evm.model.supercontig_2.109	1739569	1743521	LG9	supercontig_2	1742477	1742490	14	2	7	CA CA CA CA CA CA CA	PF00098,PF07962	PTHR13220	KOG3004	X	X	AT3G02820.1	X	zinc knuckle (CCHC-type) family protein	Cpa_SRR_000555	1	302	57.2	60.0	AGAATGCTCCGTTTTGTTTAACT	TGTATTGCAATGTGGGAGGTCA	evm.model.supercontig_2.109	X	X	X	cell cycle|replication fork protection|response to DNA damage stimulus|	GO:0007049|GO:0048478|GO:0006974|	other cellular processes|DNA or RNA metabolism|other metabolic processes|response to stress|	nucleic acid binding|zinc ion binding|	GO:0003676|GO:0008270|	nucleic acid binding|other binding|
Cpa_SRR_000556	INTRONIC	evm.model.supercontig_2.109	1739569	1743521	LG9	supercontig_2	1742492	1742505	14	2	7	AT AT AT AT AT AT AT	PF00098,PF07962	PTHR13220	KOG3004	X	X	AT3G02820.1	X	zinc knuckle (CCHC-type) family protein	Cpa_SRR_000556	1	302	57.2	60.0	AGAATGCTCCGTTTTGTTTAACT	TGTATTGCAATGTGGGAGGTCA	evm.model.supercontig_2.109	X	X	X	cell cycle|replication fork protection|response to DNA damage stimulus|	GO:0007049|GO:0048478|GO:0006974|	other cellular processes|DNA or RNA metabolism|other metabolic processes|response to stress|	nucleic acid binding|zinc ion binding|	GO:0003676|GO:0008270|	nucleic acid binding|other binding|
Cpa_SRR_000557	INTRONIC	evm.model.supercontig_2.109	1739569	1743521	LG9	supercontig_2	1742736	1742747	12	3	4	TAA TAA TAA TAA	PF00098,PF07962	PTHR13220	KOG3004	X	X	AT3G02820.1	X	zinc knuckle (CCHC-type) family protein	Cpa_SRR_000557	1	321	60.0	58.4	TGACCTCCCACATTGCAATACA	GGAACAAGTTGCTGCTACCA	evm.model.supercontig_2.109	X	X	X	cell cycle|replication fork protection|response to DNA damage stimulus|	GO:0007049|GO:0048478|GO:0006974|	other cellular processes|DNA or RNA metabolism|other metabolic processes|response to stress|	nucleic acid binding|zinc ion binding|	GO:0003676|GO:0008270|	nucleic acid binding|other binding|
Cpa_SRR_000558	INTRONIC	evm.model.supercontig_2.114	1775527	1776972	LG9	supercontig_2	1776562	1776601	40	2	20	TA TA TA TA TA TA TA TA TA TA TA TA TA TA TA TA TA TA TA TA	PF00248	PTHR11732	X	X	X	AT1G59950.1	X	NAD(P)-linked oxidoreductase superfamily protein	Cpa_SRR_000558	0	X	X	X	X	X	evm.model.supercontig_2.114	X	X	X	oxidation-reduction process|	GO:0055114|	other metabolic processes|	oxidoreductase activity|	GO:0016491|	other enzyme activity|
Cpa_SRR_000559	INTRONIC	evm.model.supercontig_2.115	1781843	1784153	LG9	supercontig_2	1782485	1782497	13	2	6.5	TA TA TA TA TA TA T	PF00248	PTHR11732	KOG1577	X	X	AT1G59960.1	X	NAD(P)-linked oxidoreductase superfamily protein	Cpa_SRR_000559	1	326	60.2	60.7	TGGAGGAGTGTGTGGAGCT	TACCCCAGAGCGCTCCATT	evm.model.supercontig_2.115	cytosol|	GO:0005829|	cytosol|	oxidation-reduction process|response to salt stress|	GO:0055114|GO:0009651|	other metabolic processes|response to stress|response to abiotic or biotic stimulus|	oxidoreductase activity|	GO:0016491|	other enzyme activity|
Cpa_SRR_000560	INTRONIC	evm.model.supercontig_2.118	1834542	1836842	LG9	supercontig_2	1835424	1835440	17	2	8.5	AC AC AC AC AC AC AC AC A	PF12171,PF00096	PTHR11389	X	X	X	AT2G01940.1	SGR5	C2H2-like zinc finger protein	Cpa_SRR_000560	1	326	59.9	57.5	CACTTGACGGACTGGTGCT	GCTAACCCTGCATGAACTAGA	evm.model.supercontig_2.118	nucleus|	GO:0005634|	nucleus|	detection of gravity|negative gravitropism|regulation of transcription, DNA-dependent|regulation of starch metabolic process|circumnutation|	GO:0009590|GO:0009959|GO:0006355|GO:2000904|GO:0010031|	response to abiotic or biotic stimulus|other cellular processes|other metabolic processes|other biological processes|	zinc ion binding|nucleic acid binding|sequence-specific DNA binding transcription factor activity|	GO:0008270|GO:0003676|GO:0003700|	other binding|nucleic acid binding|transcription factor activity|
Cpa_SRR_000561	INTRONIC	evm.model.supercontig_2.118	1834542	1836842	LG9	supercontig_2	1835648	1835659	12	2	6	AT AT AT AT AT AT	PF12171,PF00096	PTHR11389	X	X	X	AT2G01940.1	SGR5	C2H2-like zinc finger protein	Cpa_SRR_000561	0	X	X	X	X	X	evm.model.supercontig_2.118	nucleus|	GO:0005634|	nucleus|	detection of gravity|negative gravitropism|regulation of transcription, DNA-dependent|regulation of starch metabolic process|circumnutation|	GO:0009590|GO:0009959|GO:0006355|GO:2000904|GO:0010031|	response to abiotic or biotic stimulus|other cellular processes|other metabolic processes|other biological processes|	zinc ion binding|nucleic acid binding|sequence-specific DNA binding transcription factor activity|	GO:0008270|GO:0003676|GO:0003700|	other binding|nucleic acid binding|transcription factor activity|
Cpa_SRR_000562	EXONIC	evm.model.supercontig_2.118	1834542	1836842	LG9	supercontig_2	1836795	1836806	12	3	4	AGA AGA AGA AGA	PF12171,PF00096	PTHR11389	X	X	X	AT2G01940.1	SGR5	C2H2-like zinc finger protein	Cpa_SRR_000562	1	329	59.5	59.2	CGCTGGAACCCTTGATTGC	GTCCACCAGAAGCCACAGA	evm.model.supercontig_2.118	nucleus|	GO:0005634|	nucleus|	detection of gravity|negative gravitropism|regulation of transcription, DNA-dependent|regulation of starch metabolic process|circumnutation|	GO:0009590|GO:0009959|GO:0006355|GO:2000904|GO:0010031|	response to abiotic or biotic stimulus|other cellular processes|other metabolic processes|other biological processes|	zinc ion binding|nucleic acid binding|sequence-specific DNA binding transcription factor activity|	GO:0008270|GO:0003676|GO:0003700|	other binding|nucleic acid binding|transcription factor activity|
Cpa_SRR_000563	EXONIC	evm.model.supercontig_2.119	1871283	1873470	LG9	supercontig_2	1871735	1871748	14	3	4.67	TTG TTG TTG TTG TT	PF00628	PTHR16286	KOG1844	X	X	AT5G22260.1	MS1	RING/FYVE/PHD zinc finger superfamily protein	Cpa_SRR_000563	1	348	59.2	58.3	CCCACTTCAACCACTCCGA	ACCAGTGGCTACAAGAGTGA	evm.model.supercontig_2.119	nucleus|	GO:0005634|	nucleus|	cellular response to brassinosteroid stimulus|regulation of transcription, DNA-dependent|microgametogenesis|positive regulation of transcription, DNA-dependent|pollen wall assembly|microsporogenesis|tapetal layer morphogenesis|pollen germination|	GO:0071367|GO:0006355|GO:0055046|GO:0045893|GO:0010208|GO:0009556|GO:0048655|GO:0009846|	other cellular processes|other metabolic processes|developmental processes|cell organization and biogenesis|other biological processes|	sequence-specific DNA binding transcription factor activity|	GO:0003700|	transcription factor activity|DNA or RNA binding|
Cpa_SRR_000564	EXONIC	evm.model.supercontig_2.124	1903173	1903730	LG9	supercontig_2	1903263	1903279	17	3	5.67	GAT GAT GAT GAT GAT GA	X	X	X	X	X	AT1G14687.1	HB32	homeobox protein 32	Cpa_SRR_000564	1	252	60.1	60.2	CCCGTTACTCCAAATCACGGA	GCCATGCATGCTCAGGAGA	evm.model.supercontig_2.124	X	X	X	regulation of transcription, DNA-dependent|	GO:0006355|	other cellular processes|other metabolic processes|	sequence-specific DNA binding transcription factor activity|	GO:0003700|	transcription factor activity|DNA or RNA binding|
Cpa_SRR_000565	INTRONIC	evm.model.supercontig_2.125	1967549	1969618	LG9	supercontig_2	1968338	1968352	15	3	5	CAA CAA CAA CAA CAA	X	X	X	X	X	AT2G01910.1	ATMAP65-6	Microtubule associated protein (MAP65/ASE1) family protein	Cpa_SRR_000565	1	257	58.8	59.1	TGCAAGCTCAGCCTCCTT	GAGCTTCTCACCACACAGTTG	evm.model.supercontig_2.125	plastid|phragmoplast|preprophase band|mitochondrion|	GO:0009536|GO:0009524|GO:0009574|GO:0005739|	plastid|other cytoplasmic components|other intracellular components|mitochondria|	anaphase|	GO:0051322|	other cellular processes|	microtubule binding|	GO:0008017|	protein binding|
Cpa_SRR_000566	INTRONIC	evm.model.supercontig_2.125	1967549	1969618	LG9	supercontig_2	1969503	1969526	24	6	4	AAAGAA AAAGAA AAAGAA AAAGAA	X	X	X	X	X	AT2G01910.1	ATMAP65-6	Microtubule associated protein (MAP65/ASE1) family protein	Cpa_SRR_000566	1	251	60.3	59.5	GGAAACCATCATTGCAAAGCCA	TCTGTTGAGATGCTGGCGAT	evm.model.supercontig_2.125	plastid|phragmoplast|preprophase band|mitochondrion|	GO:0009536|GO:0009524|GO:0009574|GO:0005739|	plastid|other cytoplasmic components|other intracellular components|mitochondria|	anaphase|	GO:0051322|	other cellular processes|	microtubule binding|	GO:0008017|	protein binding|
Cpa_SRR_000567	INTRONIC	evm.model.supercontig_2.126	1983475	1987134	LG9	supercontig_2	1984706	1984718	13	3	4.33	AAG AAG AAG AAG A	PF00006	PTHR15184	X	X	X	ATCG00480.1	PB	ATP synthase subunit beta	Cpa_SRR_000567	1	289	58.4	58.8	TCAGAAGTCGAATCAATGAAGCA	TGTTTCAACTTCCAATGGTAGCA	evm.model.supercontig_2.126	plastoglobule|chloroplast ATP synthase complex|chloroplast thylakoid membrane|chloroplast stroma|mitochondrial proton-transporting ATP synthase, catalytic core|thylakoid|stromule|cell wall|chloroplast|thylakoid lumen|	GO:0010287|GO:0009544|GO:0009535|GO:0009570|GO:0005754|GO:0009579|GO:0010319|GO:0005618|GO:0009507|GO:0031977|	plastid|chloroplast|other cytoplasmic components|other intracellular components|other membranes|mitochondria|cell wall|	ATP synthesis coupled proton transport|defense response to fungus, incompatible interaction|response to cold|	GO:0015986|GO:0009817|GO:0009409|	transport|other cellular processes|other metabolic processes|response to stress|response to abiotic or biotic stimulus|	hydrogen ion transmembrane transporter activity|zinc ion binding|	GO:0015078|GO:0008270|	transporter activity|other binding|
Cpa_SRR_000568	INTRONIC	evm.model.supercontig_2.128	2013561	2016361	LG9	supercontig_2	2014364	2014376	13	4	3.25	TTAA TTAA TTAA T	PF03372	PTHR11200	KOG0565	X	X	AT2G01900.1	X	DNAse I-like superfamily protein	Cpa_SRR_000568	1	306	57.9	59.6	TCCATTCTCCTACATCCACCA	AGGCCAAGAAACTACCAGAACA	evm.model.supercontig_2.128	X	X	X	biological_process_unknown|dephosphorylation|metabolic process|	GO:0008150|GO:0016311|GO:0008152|	unknown biological processes|other cellular processes|other metabolic processes|	inositol or phosphatidylinositol phosphatase activity|hydrolase activity|	GO:0004437|GO:0016787|	hydrolase activity|
Cpa_SRR_000569	INTRONIC	evm.model.supercontig_2.128	2013561	2016361	LG9	supercontig_2	2014634	2014657	24	2	12	AT AT AT AT AT AT AT AT AT AT AT AT	PF03372	PTHR11200	KOG0565	X	X	AT2G01900.1	X	DNAse I-like superfamily protein	Cpa_SRR_000569	1	283	58.2	57.4	AGGATTATCAAACCGAAAGATGGT	ATCCACTTGATCCCCGAGA	evm.model.supercontig_2.128	X	X	X	biological_process_unknown|dephosphorylation|metabolic process|	GO:0008150|GO:0016311|GO:0008152|	unknown biological processes|other cellular processes|other metabolic processes|	inositol or phosphatidylinositol phosphatase activity|hydrolase activity|	GO:0004437|GO:0016787|	hydrolase activity|
Cpa_SRR_000570	INTRONIC	evm.model.supercontig_2.128	2013561	2016361	LG9	supercontig_2	2014870	2014894	25	2	12.5	TG TG TG TG TG TG TG TG TG TG TG TG T	PF03372	PTHR11200	KOG0565	X	X	AT2G01900.1	X	DNAse I-like superfamily protein	Cpa_SRR_000570	1	276	57.4	57.3	ATCTCGGGGATCAAGTGGA	TTGCCGAGGAAGATTCTCG	evm.model.supercontig_2.128	X	X	X	biological_process_unknown|dephosphorylation|metabolic process|	GO:0008150|GO:0016311|GO:0008152|	unknown biological processes|other cellular processes|other metabolic processes|	inositol or phosphatidylinositol phosphatase activity|hydrolase activity|	GO:0004437|GO:0016787|	hydrolase activity|
Cpa_SRR_000571	INTRONIC	evm.model.supercontig_2.128	2013561	2016361	LG9	supercontig_2	2016161	2016173	13	4	3.25	TGTA TGTA TGTA T	PF03372	PTHR11200	KOG0565	X	X	AT2G01900.1	X	DNAse I-like superfamily protein	Cpa_SRR_000571	1	305	59.0	59.5	ACGTCGTGATCTGGTGCA	GCCGTACCTCCTTCTGCAT	evm.model.supercontig_2.128	X	X	X	biological_process_unknown|dephosphorylation|metabolic process|	GO:0008150|GO:0016311|GO:0008152|	unknown biological processes|other cellular processes|other metabolic processes|	inositol or phosphatidylinositol phosphatase activity|hydrolase activity|	GO:0004437|GO:0016787|	hydrolase activity|
Cpa_SRR_000572	INTRONIC	evm.model.supercontig_2.129	2025797	2028037	LG9	supercontig_2	2027744	2027758	15	6	2.5	ATACAT ATACAT ATA	PF00191	PTHR10502	KOG0819	X	X	AT1G68090.1	ANN5	annexin 5	Cpa_SRR_000572	1	340	59.2	58.2	AGCTGCTCTTGGTTCTGCT	TGCTTTTCTCAACACCTGCA	evm.model.supercontig_2.129	X	X	X	response to red or far red light|response to heat|response to water deprivation|response to cold|response to salt stress|	GO:0009639|GO:0009408|GO:0009414|GO:0009409|GO:0009651|	response to abiotic or biotic stimulus|response to stress|	calcium ion binding|calcium-dependent phospholipid binding|	GO:0005509|GO:0005544|	other binding|
Cpa_SRR_000573	INTRONIC	evm.model.supercontig_2.130	2044897	2046595	LG9	supercontig_2	2045917	2045928	12	3	4	AAT AAT AAT AAT	PF00149	PTHR10161	KOG2679	X	X	AT1G14700.1	PAP3	purple acid phosphatase 3	Cpa_SRR_000573	1	311	58.9	58.9	TGCGGAATTTTTCTTCGTCGA	GCTCCCTTGTATCCCCATGA	evm.model.supercontig_2.130	vacuole|	GO:0005773|	other cytoplasmic components|other intracellular components|	dephosphorylation|	GO:0016311|	other cellular processes|other metabolic processes|	acid phosphatase activity|protein serine/threonine phosphatase activity|	GO:0003993|GO:0004722|	hydrolase activity|
Cpa_SRR_000574	INTRONIC	evm.model.supercontig_2.130	2044897	2046595	LG9	supercontig_2	2046111	2046125	15	2	7.5	AT AT AT AT AT AT AT A	PF00149	PTHR10161	KOG2679	X	X	AT1G14700.1	PAP3	purple acid phosphatase 3	Cpa_SRR_000574	1	250	58.5	57.7	AGAGAGTCAAACGCAAAATGGA	CGTGCCCGTTCATGTACA	evm.model.supercontig_2.130	vacuole|	GO:0005773|	other cytoplasmic components|other intracellular components|	dephosphorylation|	GO:0016311|	other cellular processes|other metabolic processes|	acid phosphatase activity|protein serine/threonine phosphatase activity|	GO:0003993|GO:0004722|	hydrolase activity|
Cpa_SRR_000575	INTRONIC	evm.model.supercontig_2.130	2044897	2046595	LG9	supercontig_2	2046149	2046161	13	2	6.5	AT AT AT AT AT AT A	PF00149	PTHR10161	KOG2679	X	X	AT1G14700.1	PAP3	purple acid phosphatase 3	Cpa_SRR_000575	1	250	58.5	57.7	AGAGAGTCAAACGCAAAATGGA	CGTGCCCGTTCATGTACA	evm.model.supercontig_2.130	vacuole|	GO:0005773|	other cytoplasmic components|other intracellular components|	dephosphorylation|	GO:0016311|	other cellular processes|other metabolic processes|	acid phosphatase activity|protein serine/threonine phosphatase activity|	GO:0003993|GO:0004722|	hydrolase activity|
Cpa_SRR_000576	INTRONIC	evm.model.supercontig_2.130	2044897	2046595	LG9	supercontig_2	2046320	2046331	12	2	6	AT AT AT AT AT AT	PF00149	PTHR10161	KOG2679	X	X	AT1G14700.1	PAP3	purple acid phosphatase 3	Cpa_SRR_000576	1	261	59.7	59.4	CCCTTTTCAAATTCTCAGGCCAA	TGACATCACCCCTCCATGC	evm.model.supercontig_2.130	vacuole|	GO:0005773|	other cytoplasmic components|other intracellular components|	dephosphorylation|	GO:0016311|	other cellular processes|other metabolic processes|	acid phosphatase activity|protein serine/threonine phosphatase activity|	GO:0003993|GO:0004722|	hydrolase activity|
Cpa_SRR_000577	INTRONIC	evm.model.supercontig_2.131	2054026	2056731	LG9	supercontig_2	2054304	2054338	35	3	11.67	TCA TCA TCA TCA TCA TCA TCA TCA TCA TCA TCA TC	PF00149	PTHR10161	KOG2679	X	X	AT1G25230.1	X	Calcineurin-like metallo-phosphoesterase superfamily protein	Cpa_SRR_000577	1	277	59.7	59.7	TTCCAACACGCCCCCAAA	CCGTCGGAGGAAAAGCTCA	evm.model.supercontig_2.131	endomembrane system|	GO:0012505|	other cellular components|	biological_process_unknown|metabolic process|dephosphorylation|	GO:0008150|GO:0008152|GO:0016311|	unknown biological processes|other metabolic processes|other cellular processes|	hydrolase activity|protein serine/threonine phosphatase activity|	GO:0016787|GO:0004722|	hydrolase activity|
Cpa_SRR_000578	INTRONIC	evm.model.supercontig_2.131	2054026	2056731	LG9	supercontig_2	2054799	2054822	24	2	12	AT AT AT AT AT AT AT AT AT AT AT AT	PF00149	PTHR10161	KOG2679	X	X	AT1G25230.1	X	Calcineurin-like metallo-phosphoesterase superfamily protein	Cpa_SRR_000578	1	326	60.8	58.5	ACCTCACCCCCGACCTTTT	TCCCATGCATGCAAGAATTGA	evm.model.supercontig_2.131	endomembrane system|	GO:0012505|	other cellular components|	biological_process_unknown|metabolic process|dephosphorylation|	GO:0008150|GO:0008152|GO:0016311|	unknown biological processes|other metabolic processes|other cellular processes|	hydrolase activity|protein serine/threonine phosphatase activity|	GO:0016787|GO:0004722|	hydrolase activity|
Cpa_SRR_000579	INTRONIC	evm.model.supercontig_2.131	2054026	2056731	LG9	supercontig_2	2054935	2054950	16	6	2.67	TTTTCT TTTTCT TTTT	PF00149	PTHR10161	KOG2679	X	X	AT1G25230.1	X	Calcineurin-like metallo-phosphoesterase superfamily protein	Cpa_SRR_000579	1	299	59.5	57.0	CACCCTTCACCACCACCAT	AAGAATCTGAAAGTGGACCTGA	evm.model.supercontig_2.131	endomembrane system|	GO:0012505|	other cellular components|	biological_process_unknown|metabolic process|dephosphorylation|	GO:0008150|GO:0008152|GO:0016311|	unknown biological processes|other metabolic processes|other cellular processes|	hydrolase activity|protein serine/threonine phosphatase activity|	GO:0016787|GO:0004722|	hydrolase activity|
Cpa_SRR_000580	INTRONIC	evm.model.supercontig_2.131	2054026	2056731	LG9	supercontig_2	2055643	2055660	18	2	9	AT AT AT AT AT AT AT AT AT	PF00149	PTHR10161	KOG2679	X	X	AT1G25230.1	X	Calcineurin-like metallo-phosphoesterase superfamily protein	Cpa_SRR_000580	1	271	58.8	60.0	CGATAGCTTGCAAAAACAGTGG	AGCTGAGCCTCAACGTCAC	evm.model.supercontig_2.131	endomembrane system|	GO:0012505|	other cellular components|	biological_process_unknown|metabolic process|dephosphorylation|	GO:0008150|GO:0008152|GO:0016311|	unknown biological processes|other metabolic processes|other cellular processes|	hydrolase activity|protein serine/threonine phosphatase activity|	GO:0016787|GO:0004722|	hydrolase activity|
Cpa_SRR_000581	INTRONIC	evm.model.supercontig_2.131	2054026	2056731	LG9	supercontig_2	2056068	2056080	13	2	6.5	AC AC AC AC AC AC A	PF00149	PTHR10161	KOG2679	X	X	AT1G25230.1	X	Calcineurin-like metallo-phosphoesterase superfamily protein	Cpa_SRR_000581	1	271	59.0	60.0	ACGACTGGAGAGATGTATCACC	AGGATGGGTAGGAGCTGTGT	evm.model.supercontig_2.131	endomembrane system|	GO:0012505|	other cellular components|	biological_process_unknown|metabolic process|dephosphorylation|	GO:0008150|GO:0008152|GO:0016311|	unknown biological processes|other metabolic processes|other cellular processes|	hydrolase activity|protein serine/threonine phosphatase activity|	GO:0016787|GO:0004722|	hydrolase activity|
Cpa_SRR_000582	INTRONIC	evm.model.supercontig_2.131	2054026	2056731	LG9	supercontig_2	2056080	2056094	15	2	7.5	AT AT AT AT AT AT AT A	PF00149	PTHR10161	KOG2679	X	X	AT1G25230.1	X	Calcineurin-like metallo-phosphoesterase superfamily protein	Cpa_SRR_000582	1	271	59.0	60.0	ACGACTGGAGAGATGTATCACC	AGGATGGGTAGGAGCTGTGT	evm.model.supercontig_2.131	endomembrane system|	GO:0012505|	other cellular components|	biological_process_unknown|metabolic process|dephosphorylation|	GO:0008150|GO:0008152|GO:0016311|	unknown biological processes|other metabolic processes|other cellular processes|	hydrolase activity|protein serine/threonine phosphatase activity|	GO:0016787|GO:0004722|	hydrolase activity|
Cpa_SRR_000583	INTRONIC	evm.model.supercontig_2.132	2057978	2062277	LG9	supercontig_2	2059566	2059584	19	2	9.5	AG AG AG AG AG AG AG AG AG A	X	X	X	X	X	AT1G68080.3	X	2-oxoglutarate (2OG) and Fe(II)-dependent oxygenase superfamily protein	Cpa_SRR_000583	1	317	59.7	58.4	AGGGGAATCTTCTGGTCAAAGG	TGTGCGTCATAGGGTAGCA	evm.model.supercontig_2.132	X	X	X	oxidation-reduction process|	GO:0055114|	other metabolic processes|	L-ascorbic acid binding|oxidoreductase activity, acting on paired donors, with incorporation or reduction of molecular oxygen|iron ion binding|	GO:0031418|GO:0016705|GO:0005506|	other binding|other enzyme activity|
Cpa_SRR_000584	INTRONIC	evm.model.supercontig_2.134	2068313	2071243	LG9	supercontig_2	2070475	2070489	15	6	2.5	CAGCAT CAGCAT CAG	X	X	X	X	X	AT1G14710.1	X	hydroxyproline-rich glycoprotein family protein	Cpa_SRR_000584	1	330	59.7	57.4	TGTTTATGACCAGGGCGAACT	ATTTTTGCGGCTTGTTACGAT	evm.model.supercontig_2.134	cytosol|	GO:0005829|	cytosol|	biological_process_unknown|	GO:0008150|	unknown biological processes|	molecular_function_unknown|	GO:0003674|	unknown molecular functions|
Cpa_SRR_000585	INTRONIC	evm.model.supercontig_2.136	2084875	2090479	LG9	supercontig_2	2085346	2085363	18	2	9	TC TC TC TC TC TC TC TC TC	PF00117	PTHR11922	KOG0026	4.1.3.27	K01658	AT1G25220.1	ASB1	anthranilate synthase beta subunit 1	Cpa_SRR_000585	1	261	60.0	57.5	AGGGGTAATGGCGTGGTTG	TGGGAGGAATGCAAAAGCA	evm.model.supercontig_2.136	chloroplast|	GO:0009507|	chloroplast|	lateral root primordium development|response to salt stress|response to bacterium|auxin biosynthetic process|response to ethylene stimulus|tryptophan biosynthetic process|	GO:0010386|GO:0009651|GO:0009617|GO:0009851|GO:0009723|GO:0000162|	developmental processes|response to stress|response to abiotic or biotic stimulus|other cellular processes|other metabolic processes|other biological processes|	anthranilate synthase activity|	GO:0004049|	other enzyme activity|
Cpa_SRR_000586	INTRONIC	evm.model.supercontig_2.138	2106520	2107536	LG9	supercontig_2	2106741	2106758	18	2	9	AT AT AT AT AT AT AT AT AT	PF03188	PTHR10106	KOG1619	X	X	AT1G14730.1	X	Cytochrome b561/ferric reductase transmembrane protein family	Cpa_SRR_000586	1	257	59.5	60.3	TCGTCGCGCATTTGTTCG	AGGGATGCGTCTGTACCCA	evm.model.supercontig_2.138	integral to membrane|endomembrane system|	GO:0016021|GO:0012505|	other membranes|other cellular components|	X	X	X	X	X	X
Cpa_SRR_000587	INTRONIC	evm.model.supercontig_2.138	2106520	2107536	LG9	supercontig_2	2106756	2106777	22	4	5.5	TATG TATG TATG TATG TATG TA	PF03188	PTHR10106	KOG1619	X	X	AT1G14730.1	X	Cytochrome b561/ferric reductase transmembrane protein family	Cpa_SRR_000587	1	257	59.5	60.3	TCGTCGCGCATTTGTTCG	AGGGATGCGTCTGTACCCA	evm.model.supercontig_2.138	integral to membrane|endomembrane system|	GO:0016021|GO:0012505|	other membranes|other cellular components|	X	X	X	X	X	X
Cpa_SRR_000588	INTRONIC	evm.model.supercontig_2.138	2106520	2107536	LG9	supercontig_2	2107178	2107190	13	4	3.25	TACA TACA TACA T	PF03188	PTHR10106	KOG1619	X	X	AT1G14730.1	X	Cytochrome b561/ferric reductase transmembrane protein family	Cpa_SRR_000588	1	261	60.3	59.6	GGCGTTGTGTCTGGGGATT	TCCATCCTCCCCACCATGA	evm.model.supercontig_2.138	integral to membrane|endomembrane system|	GO:0016021|GO:0012505|	other membranes|other cellular components|	X	X	X	X	X	X
Cpa_SRR_000589	INTRONIC	evm.model.supercontig_2.138	2106520	2107536	LG9	supercontig_2	2107201	2107219	19	2	9.5	TG TG TG TG TG TG TG TG TG T	PF03188	PTHR10106	KOG1619	X	X	AT1G14730.1	X	Cytochrome b561/ferric reductase transmembrane protein family	Cpa_SRR_000589	1	261	60.3	59.6	GGCGTTGTGTCTGGGGATT	TCCATCCTCCCCACCATGA	evm.model.supercontig_2.138	integral to membrane|endomembrane system|	GO:0016021|GO:0012505|	other membranes|other cellular components|	X	X	X	X	X	X
Cpa_SRR_000590	INTRONIC	evm.model.supercontig_2.139	2113050	2114047	LG9	supercontig_2	2113402	2113416	15	2	7.5	TA TA TA TA TA TA TA T	PF03188	PTHR10106	KOG1619	X	X	AT4G25570.1	ACYB-2	Cytochrome b561/ferric reductase transmembrane protein family	Cpa_SRR_000590	1	335	58.3	60.3	TGGCCTTCACATCCGCTA	GGAACCGCCTTGTAAGCCA	evm.model.supercontig_2.139	vacuole|integral to membrane|chloroplast|	GO:0005773|GO:0016021|GO:0009507|	other cytoplasmic components|other intracellular components|other membranes|chloroplast|	oxidation-reduction process|	GO:0055114|	other metabolic processes|	carbon-monoxide oxygenase activity|	GO:0008805|	other enzyme activity|
Cpa_SRR_000591	INTRONIC	evm.model.supercontig_2.139	2113050	2114047	LG9	supercontig_2	2113707	2113723	17	2	8.5	TA TA TA TA TA TA TA TA T	PF03188	PTHR10106	KOG1619	X	X	AT4G25570.1	ACYB-2	Cytochrome b561/ferric reductase transmembrane protein family	Cpa_SRR_000591	1	300	59.7	60.0	GCGGTTCCTGCAGAGAGAA	CCCACGATCCACTGCAAGT	evm.model.supercontig_2.139	vacuole|integral to membrane|chloroplast|	GO:0005773|GO:0016021|GO:0009507|	other cytoplasmic components|other intracellular components|other membranes|chloroplast|	oxidation-reduction process|	GO:0055114|	other metabolic processes|	carbon-monoxide oxygenase activity|	GO:0008805|	other enzyme activity|
Cpa_SRR_000592	EXONIC	evm.model.supercontig_2.140	2114484	2119582	LG9	supercontig_2	2119065	2119077	13	2	6.5	AG AG AG AG AG AG A	PF07227	PTHR21736	X	X	X	AT1G14740.1	X	Protein of unknown function (DUF1423)	Cpa_SRR_000592	1	348	60.6	59.4	ACGGGTCAAGGAGCAGCTA	TGGGTCGAGAGGGATTTCTTG	evm.model.supercontig_2.140	cellular_component_unknown|	GO:0005575|	unknown cellular components|	X	X	X	protein binding|	GO:0005515|	protein binding|
Cpa_SRR_000593	EXONIC	evm.model.supercontig_2.140	2114484	2119582	LG9	supercontig_2	2119136	2119148	13	2	6.5	TC TC TC TC TC TC T	PF07227	PTHR21736	X	X	X	AT1G14740.1	X	Protein of unknown function (DUF1423)	Cpa_SRR_000593	0	X	X	X	X	X	evm.model.supercontig_2.140	cellular_component_unknown|	GO:0005575|	unknown cellular components|	X	X	X	protein binding|	GO:0005515|	protein binding|
Cpa_SRR_000594	EXONIC	evm.model.supercontig_2.142	2138880	2139641	LG9	supercontig_2	2139376	2139396	21	3	7	GCT GCT GCT GCT GCT GCT GCT	PF00096	X	X	X	X	AT1G66140.1	ZFP4	zinc finger protein 4	Cpa_SRR_000594	1	260	59.1	59.2	CCATCCGCATTGCACGTT	GCTCCAATCCGATCCAGGT	evm.model.supercontig_2.142	intracellular|	GO:0005622|	other intracellular components|	regulation of transcription, DNA-dependent|	GO:0006355|	other cellular processes|other metabolic processes|	sequence-specific DNA binding transcription factor activity|nucleic acid binding|zinc ion binding|	GO:0003700|GO:0003676|GO:0008270|	transcription factor activity|nucleic acid binding|other binding|
Cpa_SRR_000595	INTRONIC	evm.model.supercontig_2.145	2264867	2267443	LG9	supercontig_2	2265069	2265080	12	3	4	ATT ATT ATT ATT	X	X	X	X	X	AT1G24706.2	THO2	THO2	Cpa_SRR_000595	0	X	X	X	X	X	evm.model.supercontig_2.145	cellular_component_unknown|	GO:0005575|	unknown cellular components|	biological_process_unknown|	GO:0008150|	unknown biological processes|	molecular_function_unknown|	GO:0003674|	unknown molecular functions|
Cpa_SRR_000596	INTRONIC	evm.model.supercontig_2.149	2284303	2291852	LG9	supercontig_2	2286111	2286124	14	5	2.8	TTTTC TTTTC TTTT	PF11732	PTHR21597	X	X	X	AT1G24706.2	THO2	THO2	Cpa_SRR_000596	1	312	59.3	61.2	ACAAGGTGGGCGTGATAAGT	ACCACCAGCAACCCAGGAT	evm.model.supercontig_2.149	cellular_component_unknown|	GO:0005575|	unknown cellular components|	biological_process_unknown|	GO:0008150|	unknown biological processes|	molecular_function_unknown|	GO:0003674|	unknown molecular functions|
Cpa_SRR_000597	INTRONIC	evm.model.supercontig_2.149	2284303	2291852	LG9	supercontig_2	2287453	2287466	14	5	2.8	TGCAA TGCAA TGCA	PF11732	PTHR21597	X	X	X	AT1G24706.2	THO2	THO2	Cpa_SRR_000597	1	262	59.7	57.7	TTGGCTGCACACCACCTT	ACTGACCAACCCTGAGCT	evm.model.supercontig_2.149	cellular_component_unknown|	GO:0005575|	unknown cellular components|	biological_process_unknown|	GO:0008150|	unknown biological processes|	molecular_function_unknown|	GO:0003674|	unknown molecular functions|
Cpa_SRR_000598	EXONIC	evm.model.supercontig_2.153	2294901	2304798	LG9	supercontig_2	2298057	2298071	15	5	3	CATCT CATCT CATCT	PF11262	PTHR21597	X	X	K12879	AT1G24706.1	THO2	THO2	Cpa_SRR_000598	1	270	59.8	59.6	TCAATCCCGCAGCTGACTC	AGCCAACATTCTGTCGGACA	evm.model.supercontig_2.153	cellular_component_unknown|	GO:0005575|	unknown cellular components|	biological_process_unknown|	GO:0008150|	unknown biological processes|	molecular_function_unknown|	GO:0003674|	unknown molecular functions|
Cpa_SRR_000599	EXONIC	evm.model.supercontig_2.154	2305616	2306354	LG9	supercontig_2	2306003	2306018	16	3	5.33	TGA TGA TGA TGA TGA T	X	X	X	X	X	X	X	X	Cpa_SRR_000599	1	289	59.8	58.5	TCACCAACTGCTTGTCTGCT	TCGTATGAGACTTGCATATCAGC	X	X	X	X	X	X	X	X	X	X
Cpa_SRR_000600	INTRONIC	evm.model.supercontig_2.154	2305616	2306354	LG9	supercontig_2	2306063	2306077	15	6	2.5	ATGAAT ATGAAT ATG	X	X	X	X	X	X	X	X	Cpa_SRR_000600	1	289	59.8	58.5	TCACCAACTGCTTGTCTGCT	TCGTATGAGACTTGCATATCAGC	X	X	X	X	X	X	X	X	X	X
Cpa_SRR_000601	INTRONIC	evm.model.supercontig_2.157	2317737	2323536	LG9	supercontig_2	2321075	2321087	13	2	6.5	CT CT CT CT CT CT C	PF05346	PTHR13317	KOG2490	X	X	AT1G67960.1	X	X	Cpa_SRR_000601	1	284	60.1	59.7	ACTTGTCCAGGAGTTTGATGTGT	AGCACTGAATAACCCACGCT	X	X	X	X	X	X	X	X	X	X
Cpa_SRR_000602	INTRONIC	evm.model.supercontig_2.163	2398809	2401936	LG9	supercontig_2	2401624	2401636	13	4	3.25	AATC AATC AATC A	PF00628	PTHR23123	KOG1844	X	X	AT2G01810.1	X	RING/FYVE/PHD zinc finger superfamily protein	Cpa_SRR_000602	1	294	59.9	59.6	GGGTGGTGCGACTTCTCAA	ACTCGCAACTTCGCCACT	evm.model.supercontig_2.163	X	X	X	regulation of transcription, DNA-dependent|	GO:0006355|	other cellular processes|other metabolic processes|	DNA binding|zinc ion binding|	GO:0003677|GO:0008270|	DNA or RNA binding|other binding|
Cpa_SRR_000603	INTRONIC	evm.model.supercontig_2.166	2415018	2416230	LG9	supercontig_2	2415835	2415852	18	4	4.5	TAAA TAAA TAAA TAAA TA	PF00005	PTHR19222	KOG2355	X	X	AT1G67940.1	NAP3	non-intrinsic ABC protein 3	Cpa_SRR_000603	1	317	58.8	58.9	AGTGAATTTGTGATGCAGCTCA	TGAACCGGGTGAACATGGA	evm.model.supercontig_2.166	vacuolar membrane|plasma membrane|	GO:0005774|GO:0005886|	other membranes|other cytoplasmic components|other intracellular components|plasma membrane|	transport|phosphate transport|	GO:0006810|GO:0006817|	transport|	transporter activity|	GO:0005215|	transporter activity|
Cpa_SRR_000604	EXONIC	evm.model.supercontig_2.168	2420468	2422634	LG9	supercontig_2	2420488	2420499	12	3	4	CAC CAC CAC CAC	PF01988	X	KOG4473	X	X	AT2G01770.1	VIT1	vacuolar iron transporter 1	Cpa_SRR_000604	1	268	59.4	59.6	CGCACGGTGAAAATGGCA	CGCCGAGTCCCATTGAGAT	evm.model.supercontig_2.168	vacuolar membrane|	GO:0005774|	other membranes|other cytoplasmic components|other intracellular components|	intracellular sequestering of iron ion|iron ion homeostasis|iron ion transmembrane transport|	GO:0006880|GO:0055072|GO:0034755|	other cellular processes|other biological processes|transport|	iron ion transmembrane transporter activity|	GO:0005381|	transporter activity|
Cpa_SRR_000605	INTRONIC	evm.model.supercontig_2.168	2420468	2422634	LG9	supercontig_2	2421210	2421232	23	2	11.5	AT AT AT AT AT AT AT AT AT AT AT A	PF01988	X	KOG4473	X	X	AT2G01770.1	VIT1	vacuolar iron transporter 1	Cpa_SRR_000605	1	313	59.3	57.7	TGAATACGCGCCTGTGGT	AGGGATATGTTGGGTTTTCAAGA	evm.model.supercontig_2.168	vacuolar membrane|	GO:0005774|	other membranes|other cytoplasmic components|other intracellular components|	intracellular sequestering of iron ion|iron ion homeostasis|iron ion transmembrane transport|	GO:0006880|GO:0055072|GO:0034755|	other cellular processes|other biological processes|transport|	iron ion transmembrane transporter activity|	GO:0005381|	transporter activity|
Cpa_SRR_000606	INTRONIC	evm.model.supercontig_2.168	2420468	2422634	LG9	supercontig_2	2421731	2421743	13	4	3.25	TAAT TAAT TAAT T	PF01988	X	KOG4473	X	X	AT2G01770.1	VIT1	vacuolar iron transporter 1	Cpa_SRR_000606	1	326	58.0	59.5	CCAGCAATTCAAACCATTTCCA	CCAGAACAAACCACCTCCCT	evm.model.supercontig_2.168	vacuolar membrane|	GO:0005774|	other membranes|other cytoplasmic components|other intracellular components|	intracellular sequestering of iron ion|iron ion homeostasis|iron ion transmembrane transport|	GO:0006880|GO:0055072|GO:0034755|	other cellular processes|other biological processes|transport|	iron ion transmembrane transporter activity|	GO:0005381|	transporter activity|
Cpa_SRR_000607	INTRONIC	evm.model.supercontig_2.168	2420468	2422634	LG9	supercontig_2	2422168	2422182	15	2	7.5	TG TG TG TG TG TG TG T	PF01988	X	KOG4473	X	X	AT2G01770.1	VIT1	vacuolar iron transporter 1	Cpa_SRR_000607	0	X	X	X	X	X	evm.model.supercontig_2.168	vacuolar membrane|	GO:0005774|	other membranes|other cytoplasmic components|other intracellular components|	intracellular sequestering of iron ion|iron ion homeostasis|iron ion transmembrane transport|	GO:0006880|GO:0055072|GO:0034755|	other cellular processes|other biological processes|transport|	iron ion transmembrane transporter activity|	GO:0005381|	transporter activity|
Cpa_SRR_000608	INTRONIC	evm.model.supercontig_2.170	2431290	2433006	LG9	supercontig_2	2431374	2431390	17	5	3.4	TTTTA TTTTA TTTTA TT	PF01596	PTHR10509	KOG1663	2.1.1.104	K00588	AT1G24735.2	X	S-adenosyl-L-methionine-dependent methyltransferases superfamily protein	Cpa_SRR_000608	1	335	59.8	59.7	TGTTGGGTCACGCTTGCT	CTGCGAATCTTCCCACCCA	evm.model.supercontig_2.170	cytosol|	GO:0005829|	cytosol|	methylation|	GO:0032259|	other cellular processes|other metabolic processes|	O-methyltransferase activity|	GO:0008171|	transferase activity|
Cpa_SRR_000609	INTRONIC	evm.model.supercontig_2.170	2431290	2433006	LG9	supercontig_2	2431997	2432015	19	4	4.75	TAAT TAAT TAAT TAAT TAA	PF01596	PTHR10509	KOG1663	2.1.1.104	K00588	AT1G24735.2	X	S-adenosyl-L-methionine-dependent methyltransferases superfamily protein	Cpa_SRR_000609	1	251	59.7	59.7	TGCCGTATTGAGTTTCGGTCT	GTTTCAGTTGGGCGTGCTC	evm.model.supercontig_2.170	cytosol|	GO:0005829|	cytosol|	methylation|	GO:0032259|	other cellular processes|other metabolic processes|	O-methyltransferase activity|	GO:0008171|	transferase activity|
Cpa_SRR_000610	INTRONIC	evm.model.supercontig_2.170	2431290	2433006	LG9	supercontig_2	2432084	2432105	22	5	4.4	TAATT TAATT TAATT TAATT TA	PF01596	PTHR10509	KOG1663	2.1.1.104	K00588	AT1G24735.2	X	S-adenosyl-L-methionine-dependent methyltransferases superfamily protein	Cpa_SRR_000610	1	251	59.7	59.7	TGCCGTATTGAGTTTCGGTCT	GTTTCAGTTGGGCGTGCTC	evm.model.supercontig_2.170	cytosol|	GO:0005829|	cytosol|	methylation|	GO:0032259|	other cellular processes|other metabolic processes|	O-methyltransferase activity|	GO:0008171|	transferase activity|
Cpa_SRR_000611	INTRONIC	evm.model.supercontig_2.170	2431290	2433006	LG9	supercontig_2	2432443	2432460	18	2	9	AT AT AT AT AT AT AT AT AT	PF01596	PTHR10509	KOG1663	2.1.1.104	K00588	AT1G24735.2	X	S-adenosyl-L-methionine-dependent methyltransferases superfamily protein	Cpa_SRR_000611	1	325	59.2	59.6	ACCAGTTGATGAAGGGCAGT	TGGGTTAAGGTTGTAAGGGCAT	evm.model.supercontig_2.170	cytosol|	GO:0005829|	cytosol|	methylation|	GO:0032259|	other cellular processes|other metabolic processes|	O-methyltransferase activity|	GO:0008171|	transferase activity|
Cpa_SRR_000612	INTRONIC	evm.model.supercontig_2.172	2458683	2462061	LG9	supercontig_2	2459610	2459622	13	3	4.33	TAT TAT TAT TAT T	PF01823	X	X	X	X	AT1G14780.1	X	MAC/Perforin domain-containing protein	Cpa_SRR_000612	1	280	57.5	57.4	AAGGTTCTGGTTTGTTTGGAAAA	TGAAATCCGAATTAAAACAGCTGA	evm.model.supercontig_2.172	cellular_component_unknown|	GO:0005575|	unknown cellular components|	biological_process_unknown|	GO:0008150|	unknown biological processes|	molecular_function_unknown|	GO:0003674|	unknown molecular functions|
Cpa_SRR_000613	INTRONIC	evm.model.supercontig_2.172	2458683	2462061	LG9	supercontig_2	2459940	2459953	14	4	3.5	TAAT TAAT TAAT TA	PF01823	X	X	X	X	AT1G14780.1	X	MAC/Perforin domain-containing protein	Cpa_SRR_000613	1	331	57.1	57.3	TTCCAATTCCTGCCAACCA	TGGAACAGATGTGCATTTTAATTTG	evm.model.supercontig_2.172	cellular_component_unknown|	GO:0005575|	unknown cellular components|	biological_process_unknown|	GO:0008150|	unknown biological processes|	molecular_function_unknown|	GO:0003674|	unknown molecular functions|
Cpa_SRR_000614	INTRONIC	evm.model.supercontig_2.172	2458683	2462061	LG9	supercontig_2	2460142	2460153	12	3	4	TAA TAA TAA TAA	PF01823	X	X	X	X	AT1G14780.1	X	MAC/Perforin domain-containing protein	Cpa_SRR_000614	1	276	60.0	59.9	TCTCCGCCTCCATTTCATTTCA	TGTCCACCAACGCTCAGAC	evm.model.supercontig_2.172	cellular_component_unknown|	GO:0005575|	unknown cellular components|	biological_process_unknown|	GO:0008150|	unknown biological processes|	molecular_function_unknown|	GO:0003674|	unknown molecular functions|
Cpa_SRR_000615	INTRONIC	evm.model.supercontig_2.173	2464175	2477891	LG9	supercontig_2	2467355	2467372	18	2	9	AT AT AT AT AT AT AT AT AT	PF04051	PTHR13048	KOG3330	X	X	AT5G54750.1	X	Transport protein particle (TRAPP) component	Cpa_SRR_000615	1	345	58.0	57.3	AGGCTACACACACACCCA	GTTGTGCAACGTGTGTATGT	evm.model.supercontig_2.173	X	X	X	ER to Golgi vesicle-mediated transport|	GO:0006888|	transport|other cellular processes|	molecular_function_unknown|	GO:0003674|	unknown molecular functions|
Cpa_SRR_000616	INTRONIC	evm.model.supercontig_2.173	2464175	2477891	LG9	supercontig_2	2469741	2469752	12	2	6	CA CA CA CA CA CA	PF04051	PTHR13048	KOG3330	X	X	AT5G54750.1	X	Transport protein particle (TRAPP) component	Cpa_SRR_000616	1	253	59.1	59.3	TCTGCACTAGATCACACAGCA	ACGTGTTTAACTATGAACGATGTGT	evm.model.supercontig_2.173	X	X	X	ER to Golgi vesicle-mediated transport|	GO:0006888|	transport|other cellular processes|	molecular_function_unknown|	GO:0003674|	unknown molecular functions|
Cpa_SRR_000617	INTRONIC	evm.model.supercontig_2.173	2464175	2477891	LG9	supercontig_2	2470580	2470593	14	4	3.5	TTTC TTTC TTTC TT	PF04051	PTHR13048	KOG3330	X	X	AT5G54750.1	X	Transport protein particle (TRAPP) component	Cpa_SRR_000617	0	X	X	X	X	X	evm.model.supercontig_2.173	X	X	X	ER to Golgi vesicle-mediated transport|	GO:0006888|	transport|other cellular processes|	molecular_function_unknown|	GO:0003674|	unknown molecular functions|
Cpa_SRR_000618	INTRONIC	evm.model.supercontig_2.173	2464175	2477891	LG9	supercontig_2	2470589	2470609	21	3	7	TTC TTC TTC TTC TTC TTC TTC	PF04051	PTHR13048	KOG3330	X	X	AT5G54750.1	X	Transport protein particle (TRAPP) component	Cpa_SRR_000618	0	X	X	X	X	X	evm.model.supercontig_2.173	X	X	X	ER to Golgi vesicle-mediated transport|	GO:0006888|	transport|other cellular processes|	molecular_function_unknown|	GO:0003674|	unknown molecular functions|
Cpa_SRR_000619	INTRONIC	evm.model.supercontig_2.173	2464175	2477891	LG9	supercontig_2	2470782	2470808	27	2	13.5	TC TC TC TC TC TC TC TC TC TC TC TC TC T	PF04051	PTHR13048	KOG3330	X	X	AT5G54750.1	X	Transport protein particle (TRAPP) component	Cpa_SRR_000619	0	X	X	X	X	X	evm.model.supercontig_2.173	X	X	X	ER to Golgi vesicle-mediated transport|	GO:0006888|	transport|other cellular processes|	molecular_function_unknown|	GO:0003674|	unknown molecular functions|
Cpa_SRR_000620	INTRONIC	evm.model.supercontig_2.173	2464175	2477891	LG9	supercontig_2	2470990	2471001	12	2	6	AT AT AT AT AT AT	PF04051	PTHR13048	KOG3330	X	X	AT5G54750.1	X	Transport protein particle (TRAPP) component	Cpa_SRR_000620	1	296	60.1	59.8	GCCGCGTTTCCTTCTCTCT	CAGAACACTCCGATGGCAGA	evm.model.supercontig_2.173	X	X	X	ER to Golgi vesicle-mediated transport|	GO:0006888|	transport|other cellular processes|	molecular_function_unknown|	GO:0003674|	unknown molecular functions|
Cpa_SRR_000621	INTRONIC	evm.model.supercontig_2.173	2464175	2477891	LG9	supercontig_2	2471073	2471088	16	5	3.2	TTTTA TTTTA TTTTA T	PF04051	PTHR13048	KOG3330	X	X	AT5G54750.1	X	Transport protein particle (TRAPP) component	Cpa_SRR_000621	1	329	59.9	57.3	CTGCCACCTTCTTCTGCCA	TGCAAGAACTCAATTAACTGTATGT	evm.model.supercontig_2.173	X	X	X	ER to Golgi vesicle-mediated transport|	GO:0006888|	transport|other cellular processes|	molecular_function_unknown|	GO:0003674|	unknown molecular functions|
Cpa_SRR_000622	INTRONIC	evm.model.supercontig_2.173	2464175	2477891	LG9	supercontig_2	2471094	2471109	16	2	8	TA TA TA TA TA TA TA TA	PF04051	PTHR13048	KOG3330	X	X	AT5G54750.1	X	Transport protein particle (TRAPP) component	Cpa_SRR_000622	1	329	59.9	57.3	CTGCCACCTTCTTCTGCCA	TGCAAGAACTCAATTAACTGTATGT	evm.model.supercontig_2.173	X	X	X	ER to Golgi vesicle-mediated transport|	GO:0006888|	transport|other cellular processes|	molecular_function_unknown|	GO:0003674|	unknown molecular functions|
Cpa_SRR_000623	INTRONIC	evm.model.supercontig_2.173	2464175	2477891	LG9	supercontig_2	2473178	2473193	16	6	2.67	GCAGAA GCAGAA GCAG	PF04051	PTHR13048	KOG3330	X	X	AT5G54750.1	X	Transport protein particle (TRAPP) component	Cpa_SRR_000623	1	330	59.4	59.8	CAAGTGAGAAGGAGTGAAGGGA	GCTGTCCACCACCCAAAGA	evm.model.supercontig_2.173	X	X	X	ER to Golgi vesicle-mediated transport|	GO:0006888|	transport|other cellular processes|	molecular_function_unknown|	GO:0003674|	unknown molecular functions|
Cpa_SRR_000624	INTRONIC	evm.model.supercontig_2.173	2464175	2477891	LG9	supercontig_2	2477282	2477297	16	6	2.67	TACAAA TACAAA TACA	PF04051	PTHR13048	KOG3330	X	X	AT5G54750.1	X	Transport protein particle (TRAPP) component	Cpa_SRR_000624	1	336	59.6	59.1	GGCAATTGGGATGCTGATGG	TCTCCCCAGATTGCTTCAGG	evm.model.supercontig_2.173	X	X	X	ER to Golgi vesicle-mediated transport|	GO:0006888|	transport|other cellular processes|	molecular_function_unknown|	GO:0003674|	unknown molecular functions|
Cpa_SRR_000625	INTRONIC	evm.model.supercontig_2.175	2497275	2499860	LG9	supercontig_2	2497748	2497761	14	2	7	AT AT AT AT AT AT AT	PF03492	X	X	X	X	AT1G68040.1	X	S-adenosyl-L-methionine-dependent methyltransferases superfamily protein	Cpa_SRR_000625	1	319	60.1	60.2	CGCATGCACGCACCAAAT	TAGAGGGGCAAGTGGGGTT	evm.model.supercontig_2.175	cellular_component_unknown|	GO:0005575|	unknown cellular components|	biological_process_unknown|methylation|	GO:0008150|GO:0032259|	unknown biological processes|other cellular processes|other metabolic processes|	S-adenosylmethionine-dependent methyltransferase activity|	GO:0008757|	transferase activity|
Cpa_SRR_000626	INTRONIC	evm.model.supercontig_2.175	2497275	2499860	LG9	supercontig_2	2497816	2497841	26	2	13	TA TA TA TA TA TA TA TA TA TA TA TA TA	PF03492	X	X	X	X	AT1G68040.1	X	S-adenosyl-L-methionine-dependent methyltransferases superfamily protein	Cpa_SRR_000626	1	319	60.1	60.2	CGCATGCACGCACCAAAT	TAGAGGGGCAAGTGGGGTT	evm.model.supercontig_2.175	cellular_component_unknown|	GO:0005575|	unknown cellular components|	biological_process_unknown|methylation|	GO:0008150|GO:0032259|	unknown biological processes|other cellular processes|other metabolic processes|	S-adenosylmethionine-dependent methyltransferase activity|	GO:0008757|	transferase activity|
Cpa_SRR_000627	INTRONIC	evm.model.supercontig_2.175	2497275	2499860	LG9	supercontig_2	2498025	2498048	24	2	12	AT AT AT AT AT AT AT AT AT AT AT AT	PF03492	X	X	X	X	AT1G68040.1	X	S-adenosyl-L-methionine-dependent methyltransferases superfamily protein	Cpa_SRR_000627	1	338	60.2	60.1	AACCCCACTTGCCCCTCTA	TGTTTGGTCCAGCTGCACA	evm.model.supercontig_2.175	cellular_component_unknown|	GO:0005575|	unknown cellular components|	biological_process_unknown|methylation|	GO:0008150|GO:0032259|	unknown biological processes|other cellular processes|other metabolic processes|	S-adenosylmethionine-dependent methyltransferase activity|	GO:0008757|	transferase activity|
Cpa_SRR_000628	INTRONIC	evm.model.supercontig_2.175	2497275	2499860	LG9	supercontig_2	2498817	2498845	29	2	14.5	TC TC TC TC TC TC TC TC TC TC TC TC TC TC T	PF03492	X	X	X	X	AT1G68040.1	X	S-adenosyl-L-methionine-dependent methyltransferases superfamily protein	Cpa_SRR_000628	0	X	X	X	X	X	evm.model.supercontig_2.175	cellular_component_unknown|	GO:0005575|	unknown cellular components|	biological_process_unknown|methylation|	GO:0008150|GO:0032259|	unknown biological processes|other cellular processes|other metabolic processes|	S-adenosylmethionine-dependent methyltransferase activity|	GO:0008757|	transferase activity|
Cpa_SRR_000629	INTRONIC	evm.model.supercontig_2.175	2497275	2499860	LG9	supercontig_2	2498845	2498871	27	2	13.5	TA TA TA TA TA TA TA TA TA TA TA TA TA T	PF03492	X	X	X	X	AT1G68040.1	X	S-adenosyl-L-methionine-dependent methyltransferases superfamily protein	Cpa_SRR_000629	1	332	60.0	57.8	TGGCTACTCAGGTACGCTCT	TGGAGGTTCGGATTGGGT	evm.model.supercontig_2.175	cellular_component_unknown|	GO:0005575|	unknown cellular components|	biological_process_unknown|methylation|	GO:0008150|GO:0032259|	unknown biological processes|other cellular processes|other metabolic processes|	S-adenosylmethionine-dependent methyltransferase activity|	GO:0008757|	transferase activity|
Cpa_SRR_000630	INTRONIC	evm.model.supercontig_2.175	2497275	2499860	LG9	supercontig_2	2499310	2499321	12	3	4	ATG ATG ATG ATG	PF03492	X	X	X	X	AT1G68040.1	X	S-adenosyl-L-methionine-dependent methyltransferases superfamily protein	Cpa_SRR_000630	1	321	57.8	59.9	ACCCAATCCGAACCTCCA	GGGCATCCTGGAATCTGAGG	evm.model.supercontig_2.175	cellular_component_unknown|	GO:0005575|	unknown cellular components|	biological_process_unknown|methylation|	GO:0008150|GO:0032259|	unknown biological processes|other cellular processes|other metabolic processes|	S-adenosylmethionine-dependent methyltransferase activity|	GO:0008757|	transferase activity|
Cpa_SRR_000631	INTRONIC	evm.model.supercontig_2.175	2497275	2499860	LG9	supercontig_2	2499473	2499490	18	2	9	TA TA TA TA TA TA TA TA TA	PF03492	X	X	X	X	AT1G68040.1	X	S-adenosyl-L-methionine-dependent methyltransferases superfamily protein	Cpa_SRR_000631	1	322	59.2	60.1	ACCTCAGATTCCAGGATGCC	CCAGTACAGCTCGCATGTGA	evm.model.supercontig_2.175	cellular_component_unknown|	GO:0005575|	unknown cellular components|	biological_process_unknown|methylation|	GO:0008150|GO:0032259|	unknown biological processes|other cellular processes|other metabolic processes|	S-adenosylmethionine-dependent methyltransferase activity|	GO:0008757|	transferase activity|
Cpa_SRR_000632	EXONIC	evm.model.supercontig_2.181	2518974	2519590	LG9	supercontig_2	2519019	2519034	16	6	2.67	GATAGA GATAGA GATA	X	X	X	X	X	X	X	X	Cpa_SRR_000632	1	303	60.2	58.7	GGTGGGTGGTCAGTGCATT	TCAAAGGGGCAAGGCTGA	X	X	X	X	X	X	X	X	X	X
Cpa_SRR_000633	INTRONIC	evm.model.supercontig_2.182	2522689	2527746	LG9	supercontig_2	2524470	2524481	12	2	6	TA TA TA TA TA TA	PF01926	PTHR11649	KOG1191	X	X	AT5G39960.1	X	GTP binding;GTP binding	Cpa_SRR_000633	1	313	59.9	59.5	CATGAGCCCGCATCAGACT	ACCTGCAGCAAAAGAGGAGT	evm.model.supercontig_2.182	intracellular|	GO:0005622|	other intracellular components|	X	X	X	GTP binding|	GO:0005525|	nucleotide binding|
Cpa_SRR_000634	INTRONIC	evm.model.supercontig_2.182	2522689	2527746	LG9	supercontig_2	2524956	2524971	16	6	2.67	TGAAGC TGAAGC TGAA	PF01926	PTHR11649	KOG1191	X	X	AT5G39960.1	X	GTP binding;GTP binding	Cpa_SRR_000634	1	350	59.6	60.2	CAGAACATTAATGGCAGGCGAA	CGCGAGATTCTGTGAGAGCA	evm.model.supercontig_2.182	intracellular|	GO:0005622|	other intracellular components|	X	X	X	GTP binding|	GO:0005525|	nucleotide binding|
Cpa_SRR_000635	INTRONIC	evm.model.supercontig_2.185	2546655	2551774	LG9	supercontig_2	2546883	2546900	18	2	9	AT AT AT AT AT AT AT AT AT	PF03765,PF00650	PTHR10174	KOG1471	X	X	AT1G14820.3	X	Sec14p-like phosphatidylinositol transfer family protein	Cpa_SRR_000635	1	279	59.6	58.4	TTTTGCCCGGCCACCATA	GGCAACACAAGAAAAGGTTTGT	evm.model.supercontig_2.185	cellular_component_unknown|	GO:0005575|	unknown cellular components|	transport|	GO:0006810|	transport|	transporter activity|	GO:0005215|	transporter activity|
Cpa_SRR_000636	EXONIC	evm.model.supercontig_2.186	2558697	2562474	LG9	supercontig_2	2559375	2559387	13	3	4.33	TGC TGC TGC TGC T	PF00072,PF00249	PTHR23283	X	X	X	AT4G16110.1	RR2	response regulator 2	Cpa_SRR_000636	1	261	59.6	59.2	TTGGCGTCAGGGAATGCA	TGGTGTGGCATTCGGTCA	evm.model.supercontig_2.186	nucleus|	GO:0005634|	nucleus|	regulation of stomatal movement|two-component signal transduction system phosphorelay|response to cytokinin stimulus|cytokinin mediated signaling pathway|regulation of transcription, DNA-dependent|ethylene mediated signaling pathway|response to ethylene stimulus|leaf senescence|	GO:0010119|GO:0000160|GO:0009735|GO:0009736|GO:0006355|GO:0009873|GO:0009723|GO:0010150|	other cellular processes|signal transduction|other biological processes|other metabolic processes|developmental processes|	protein binding|two-component response regulator activity|sequence-specific DNA binding transcription factor activity|	GO:0005515|GO:0000156|GO:0003700|	protein binding|other molecular functions|transcription factor activity|
Cpa_SRR_000637	INTRONIC	evm.model.supercontig_2.187	2568977	2571495	LG9	supercontig_2	2571274	2571286	13	4	3.25	ATAA ATAA ATAA A	PF00072,PF00249	PTHR23283	X	X	X	AT4G16110.1	RR2	response regulator 2	Cpa_SRR_000637	1	279	59.8	59.3	TCCAGCATGACTCGAAGCC	TCCTGCCGGTTTGAGAGTC	evm.model.supercontig_2.187	nucleus|	GO:0005634|	nucleus|	regulation of stomatal movement|two-component signal transduction system phosphorelay|response to cytokinin stimulus|cytokinin mediated signaling pathway|regulation of transcription, DNA-dependent|ethylene mediated signaling pathway|response to ethylene stimulus|leaf senescence|	GO:0010119|GO:0000160|GO:0009735|GO:0009736|GO:0006355|GO:0009873|GO:0009723|GO:0010150|	other cellular processes|signal transduction|other biological processes|other metabolic processes|developmental processes|	protein binding|two-component response regulator activity|sequence-specific DNA binding transcription factor activity|	GO:0005515|GO:0000156|GO:0003700|	protein binding|other molecular functions|transcription factor activity|
Cpa_SRR_000638	INTRONIC	evm.model.supercontig_2.189	2612576	2616422	LG9	supercontig_2	2614164	2614183	20	2	10	AT AT AT AT AT AT AT AT AT AT	PF07058	X	X	X	X	AT1G24764.1	MAP70-2	microtubule-associated proteins 70-2	Cpa_SRR_000638	1	347	60.3	58.4	GCCAGCAAGAACAGCCTCT	ACCAAATCAAAAGAGGCAGCT	evm.model.supercontig_2.189	microtubule|	GO:0005874|	other intracellular components|	cytoskeleton organization|	GO:0007010|	other cellular processes|cell organization and biogenesis|	microtubule binding|	GO:0008017|	protein binding|
Cpa_SRR_000639	INTRONIC	evm.model.supercontig_2.191	2638768	2651765	LG9	supercontig_2	2646160	2646173	14	3	4.67	ACC ACC ACC ACC AC	PF00753,PF10996,PF07521	PTHR11203	KOG1136	3.1.27.-	K13148	AT2G01730.1	CPSF73-II	cleavage and polyadenylation specificity factor 73 kDa subunit-II	Cpa_SRR_000639	0	X	X	X	X	X	evm.model.supercontig_2.191	nucleus|	GO:0005634|	nucleus|	polar nucleus fusion|metabolic process|	GO:0010197|GO:0008152|	developmental processes|other cellular processes|cell organization and biogenesis|other metabolic processes|	protein binding|catalytic activity|	GO:0005515|GO:0003824|	protein binding|other enzyme activity|
Cpa_SRR_000640	INTRONIC	evm.model.supercontig_2.193	2657222	2662330	LG9	supercontig_2	2657618	2657631	14	5	2.8	AAGAC AAGAC AAGA	PF03331	X	X	X	X	AT1G24880.1	X	UDP-3-O-acyl N-acetylglycosamine deacetylase family protein	Cpa_SRR_000640	1	303	58.3	59.9	TGTGACGTTGACAAAAGGCT	GGTTGAACCCACCTCTTCGT	evm.model.supercontig_2.193	cellular_component_unknown|	GO:0005575|	unknown cellular components|	lipid A biosynthetic process|	GO:0009245|	other cellular processes|other metabolic processes|	UDP-3-O-3-hydroxymyristoyl] N-acetylglucosamine deacetylase activity|	GO:0008759|	hydrolase activity|
Cpa_SRR_000641	INTRONIC	evm.model.supercontig_2.193	2657222	2662330	LG9	supercontig_2	2657891	2657905	15	5	3	ATTTT ATTTT ATTTT	PF03331	X	X	X	X	AT1G24880.1	X	UDP-3-O-acyl N-acetylglycosamine deacetylase family protein	Cpa_SRR_000641	1	312	57.3	58.9	ACGAAGAGGTGGGTTCAAC	TGCGTACAAGGGCGAAGA	evm.model.supercontig_2.193	cellular_component_unknown|	GO:0005575|	unknown cellular components|	lipid A biosynthetic process|	GO:0009245|	other cellular processes|other metabolic processes|	UDP-3-O-3-hydroxymyristoyl] N-acetylglucosamine deacetylase activity|	GO:0008759|	hydrolase activity|
Cpa_SRR_000642	INTRONIC	evm.model.supercontig_2.193	2657222	2662330	LG9	supercontig_2	2662222	2662237	16	2	8	TG TG TG TG TG TG TG TG	PF03331	X	X	X	X	AT1G24880.1	X	UDP-3-O-acyl N-acetylglycosamine deacetylase family protein	Cpa_SRR_000642	1	349	59.7	60.0	ACATCCCGCTAGAGTTTGTTGA	GACTGTCTCCAACGCTGCT	evm.model.supercontig_2.193	cellular_component_unknown|	GO:0005575|	unknown cellular components|	lipid A biosynthetic process|	GO:0009245|	other cellular processes|other metabolic processes|	UDP-3-O-3-hydroxymyristoyl] N-acetylglucosamine deacetylase activity|	GO:0008759|	hydrolase activity|
Cpa_SRR_000643	INTRONIC	evm.model.supercontig_2.193	2657222	2662330	LG9	supercontig_2	2662237	2662266	30	2	15	GA GA GA GA GA GA GA GA GA GA GA GA GA GA GA	PF03331	X	X	X	X	AT1G24880.1	X	UDP-3-O-acyl N-acetylglycosamine deacetylase family protein	Cpa_SRR_000643	1	347	57.4	59.2	TGTTGAAATCCACCAGTCTGT	GCCGCGCATTCAATGACT	evm.model.supercontig_2.193	cellular_component_unknown|	GO:0005575|	unknown cellular components|	lipid A biosynthetic process|	GO:0009245|	other cellular processes|other metabolic processes|	UDP-3-O-3-hydroxymyristoyl] N-acetylglucosamine deacetylase activity|	GO:0008759|	hydrolase activity|
Cpa_SRR_000644	INTRONIC	evm.model.supercontig_2.194	2663006	2676578	LG9	supercontig_2	2671091	2671104	14	5	2.8	ATTGC ATTGC ATTG	PF08801,PF03177	PTHR10350	KOG1900	X	K14312	AT1G14850.1	NUP155	nucleoporin 155	Cpa_SRR_000644	1	252	59.8	59.8	TGGAAGAACTGAGACACTTGCA	TGGCAAATGGAACTCTTCATGC	evm.model.supercontig_2.194	plasma membrane|nuclear pore|plasmodesma|nucleolus|chloroplast|	GO:0005886|GO:0005643|GO:0009506|GO:0005730|GO:0009507|	plasma membrane|nucleus|other membranes|other intracellular components|other cellular components|chloroplast|	nucleocytoplasmic transport|	GO:0006913|	transport|other cellular processes|	nucleocytoplasmic transporter activity|protein binding|	GO:0005487|GO:0005515|	transporter activity|protein binding|
Cpa_SRR_000645	INTRONIC	evm.model.supercontig_2.194	2663006	2676578	LG9	supercontig_2	2671813	2671825	13	2	6.5	CT CT CT CT CT CT C	PF08801,PF03177	PTHR10350	KOG1900	X	K14312	AT1G14850.1	NUP155	nucleoporin 155	Cpa_SRR_000645	1	336	60.0	60.1	AGCCGACAGATGCATTTCCA	CACCATCACCGCTCCCATT	evm.model.supercontig_2.194	plasma membrane|nuclear pore|plasmodesma|nucleolus|chloroplast|	GO:0005886|GO:0005643|GO:0009506|GO:0005730|GO:0009507|	plasma membrane|nucleus|other membranes|other intracellular components|other cellular components|chloroplast|	nucleocytoplasmic transport|	GO:0006913|	transport|other cellular processes|	nucleocytoplasmic transporter activity|protein binding|	GO:0005487|GO:0005515|	transporter activity|protein binding|
Cpa_SRR_000646	INTRONIC	evm.model.supercontig_2.195	2725223	2733993	LG9	supercontig_2	2726717	2726731	15	6	2.5	TTTCTT TTTCTT TTT	PF02985,PF11916	PTHR16023	X	X	X	AT2G01690.2	X	ARM repeat superfamily protein	Cpa_SRR_000646	1	329	59.3	58.9	TGTTTGGTGGTTTCGTGAGC	AGCTGCTTCTACAATTTTGGTCA	evm.model.supercontig_2.195	vacuolar membrane|	GO:0005774|	other membranes|other cytoplasmic components|other intracellular components|	biological_process_unknown|	GO:0008150|	unknown biological processes|	binding|	GO:0005488|	other binding|
Cpa_SRR_000647	INTRONIC	evm.model.supercontig_2.195	2725223	2733993	LG9	supercontig_2	2731577	2731592	16	6	2.67	TTTTCT TTTTCT TTTT	PF02985,PF11916	PTHR16023	X	X	X	AT2G01690.2	X	ARM repeat superfamily protein	Cpa_SRR_000647	1	273	60.2	59.3	TGCTTCGTGGTGCCATTCA	TGCATGCTGGTACGTCTGT	evm.model.supercontig_2.195	vacuolar membrane|	GO:0005774|	other membranes|other cytoplasmic components|other intracellular components|	biological_process_unknown|	GO:0008150|	unknown biological processes|	binding|	GO:0005488|	other binding|
Cpa_SRR_000648	INTRONIC	evm.model.supercontig_2.195	2725223	2733993	LG9	supercontig_2	2732192	2732210	19	3	6.33	TAT TAT TAT TAT TAT TAT T	PF02985,PF11916	PTHR16023	X	X	X	AT2G01690.2	X	ARM repeat superfamily protein	Cpa_SRR_000648	1	318	59.9	59.8	CTGGGTTGGGTACTTGCGT	AGCTCTCAACAATACCATGACGA	evm.model.supercontig_2.195	vacuolar membrane|	GO:0005774|	other membranes|other cytoplasmic components|other intracellular components|	biological_process_unknown|	GO:0008150|	unknown biological processes|	binding|	GO:0005488|	other binding|
Cpa_SRR_000649	INTRONIC	evm.model.supercontig_2.195	2725223	2733993	LG9	supercontig_2	2732850	2732861	12	2	6	GA GA GA GA GA GA	PF02985,PF11916	PTHR16023	X	X	X	AT2G01690.2	X	ARM repeat superfamily protein	Cpa_SRR_000649	1	345	60.0	58.7	CTGATGTTGCTTCCCCAGGT	GGAGTGCCACCCATGTCTA	evm.model.supercontig_2.195	vacuolar membrane|	GO:0005774|	other membranes|other cytoplasmic components|other intracellular components|	biological_process_unknown|	GO:0008150|	unknown biological processes|	binding|	GO:0005488|	other binding|
Cpa_SRR_000650	EXONIC	evm.model.supercontig_2.196	2735152	2735442	LG9	supercontig_2	2735337	2735349	13	3	4.33	AGA AGA AGA AGA A	X	X	X	X	X	X	X	X	Cpa_SRR_000650	0	X	X	X	X	X	X	X	X	X	X	X	X	X	X	X
Cpa_SRR_000651	EXONIC	evm.model.supercontig_2.199	2741382	2742002	LG9	supercontig_2	2741926	2741939	14	3	4.67	TGA TGA TGA TGA TG	PF00036	PTHR10891	KOG0027	X	K13448	AT1G24620.1	X	EF hand calcium-binding protein family	Cpa_SRR_000651	1	255	60.0	58.4	GCTCAACACAAAGGGCATGG	CCCATAGCATCGTACCTTGATC	evm.model.supercontig_2.199	cytoplasm|nucleus|	GO:0005737|GO:0005634|	other cytoplasmic components|nucleus|	response to cold|root hair elongation|	GO:0009409|GO:0048767|	response to stress|response to abiotic or biotic stimulus|developmental processes|other cellular processes|	calcium ion binding|	GO:0005509|	other binding|
Cpa_SRR_000652	EXONIC	evm.model.supercontig_2.200	2746011	2747917	LG9	supercontig_2	2746056	2746067	12	3	4	TCC TCC TCC TCC	PF10392,PF08700	PTHR13228	X	X	X	AT1G67930.1	X	Golgi transport complex protein-related	Cpa_SRR_000652	1	337	59.3	59.1	CCGAGATAAACCGTCCGCTA	TGGGTCGTTGGCAAAGGA	evm.model.supercontig_2.200	cytosol|	GO:0005829|	cytosol|	X	X	X	X	X	X
Cpa_SRR_000653	INTRONIC	evm.model.supercontig_2.205	2769328	2771878	LG9	supercontig_2	2769985	2770006	22	2	11	TA TA TA TA TA TA TA TA TA TA TA	PF00856,PF09273	PTHR13271	KOG1337	X	X	AT1G24610.1	X	Rubisco methyltransferase family protein	Cpa_SRR_000653	1	289	58.7	60.2	CAGTTCAATGTGGTGGCTGT	GCCCAAAGTTCCTCTGCCA	evm.model.supercontig_2.205	chloroplast|	GO:0009507|	chloroplast|	biological_process_unknown|	GO:0008150|	unknown biological processes|	molecular_function_unknown|	GO:0003674|	unknown molecular functions|
Cpa_SRR_000654	INTRONIC	evm.model.supercontig_2.207	2822894	2824042	LG9	supercontig_2	2823230	2823260	31	3	10.33	TCC TCC TCC TCC TCC TCC TCC TCC TCC TCC T	PF00293	PTHR12629	KOG2839	X	X	AT1G14860.1	NUDT18	nudix hydrolase homolog 18	Cpa_SRR_000654	1	333	59.0	60.4	GGTGGTGATGGAAGTATTGGC	TCCAGTTCCCAACCACCCT	evm.model.supercontig_2.207	X	X	X	metabolic process|biological_process_unknown|	GO:0008152|GO:0008150|	other metabolic processes|unknown biological processes|	hydrolase activity|	GO:0016787|	hydrolase activity|
Cpa_SRR_000655	INTRONIC	evm.model.supercontig_2.207	2822894	2824042	LG9	supercontig_2	2823404	2823426	23	2	11.5	AT AT AT AT AT AT AT AT AT AT AT A	PF00293	PTHR12629	KOG2839	X	X	AT1G14860.1	NUDT18	nudix hydrolase homolog 18	Cpa_SRR_000655	1	348	58.4	60.3	TCACTTCACAAAAAGGTCAAGGA	TCCAAGAACGCCAGCTTCC	evm.model.supercontig_2.207	X	X	X	metabolic process|biological_process_unknown|	GO:0008152|GO:0008150|	other metabolic processes|unknown biological processes|	hydrolase activity|	GO:0016787|	hydrolase activity|
Cpa_SRR_000656	INTRONIC	evm.model.supercontig_2.207	2822894	2824042	LG9	supercontig_2	2823577	2823591	15	4	3.75	TAAT TAAT TAAT TAA	PF00293	PTHR12629	KOG2839	X	X	AT1G14860.1	NUDT18	nudix hydrolase homolog 18	Cpa_SRR_000656	1	266	60.0	60.2	GGAGGAAGCTGGCGTTCTT	TGGCGCACGTGTTTCTCA	evm.model.supercontig_2.207	X	X	X	metabolic process|biological_process_unknown|	GO:0008152|GO:0008150|	other metabolic processes|unknown biological processes|	hydrolase activity|	GO:0016787|	hydrolase activity|
Cpa_SRR_000657	INTRONIC	evm.model.supercontig_2.207	2822894	2824042	LG9	supercontig_2	2823637	2823652	16	2	8	TA TA TA TA TA TA TA TA	PF00293	PTHR12629	KOG2839	X	X	AT1G14860.1	NUDT18	nudix hydrolase homolog 18	Cpa_SRR_000657	1	266	60.0	60.2	GGAGGAAGCTGGCGTTCTT	TGGCGCACGTGTTTCTCA	evm.model.supercontig_2.207	X	X	X	metabolic process|biological_process_unknown|	GO:0008152|GO:0008150|	other metabolic processes|unknown biological processes|	hydrolase activity|	GO:0016787|	hydrolase activity|
Cpa_SRR_000658	INTRONIC	evm.model.supercontig_2.207	2822894	2824042	LG9	supercontig_2	2823844	2823858	15	5	3	ATTAA ATTAA ATTAA	PF00293	PTHR12629	KOG2839	X	X	AT1G14860.1	NUDT18	nudix hydrolase homolog 18	Cpa_SRR_000658	1	271	58.5	59.3	TGACAGTGCGAGTTGGGA	TCCACCAATGCCTACAAGCT	evm.model.supercontig_2.207	X	X	X	metabolic process|biological_process_unknown|	GO:0008152|GO:0008150|	other metabolic processes|unknown biological processes|	hydrolase activity|	GO:0016787|	hydrolase activity|
Cpa_SRR_000659	EXONIC	evm.model.supercontig_2.207	2822894	2824042	LG9	supercontig_2	2823994	2824008	15	6	2.5	TGTTAA TGTTAA TGT	PF00293	PTHR12629	KOG2839	X	X	AT1G14860.1	NUDT18	nudix hydrolase homolog 18	Cpa_SRR_000659	1	275	59.0	57.1	GAGAAACACGTGCGCCAA	CGGTAGCTTCGAACTGAGAT	evm.model.supercontig_2.207	X	X	X	metabolic process|biological_process_unknown|	GO:0008152|GO:0008150|	other metabolic processes|unknown biological processes|	hydrolase activity|	GO:0016787|	hydrolase activity|
Cpa_SRR_000660	INTRONIC	evm.model.supercontig_2.208	2825559	2832044	LG9	supercontig_2	2830304	2830318	15	6	2.5	AAACCA AAACCA AAA	PF00641	PTHR23111:SF3	X	X	X	AT1G70650.1	X	Ran BP2/NZF zinc finger-like superfamily protein	Cpa_SRR_000660	1	325	59.4	57.2	GGGAAGCGTCTAAGGGCTT	AGCAATATAACCTCAAAAGTGCAT	evm.model.supercontig_2.208	mitochondrion|intracellular|	GO:0005739|GO:0005622|	mitochondria|other intracellular components|	post-translational protein modification|regulation of protein metabolic process|	GO:0043687|GO:0051246|	protein metabolism|other cellular processes|other metabolic processes|	binding|small conjugating protein ligase activity|zinc ion binding|	GO:0005488|GO:0019787|GO:0008270|	other binding|other enzyme activity|
Cpa_SRR_000661	INTRONIC	evm.model.supercontig_2.209	2832363	2833936	LG9	supercontig_2	2833401	2833425	25	4	6.25	AATA AATA AATA AATA AATA AATA A	PF03171	PTHR10209	KOG0143	X	X	AT1G06650.2	X	2-oxoglutarate (2OG) and Fe(II)-dependent oxygenase superfamily protein	Cpa_SRR_000661	1	318	59.6	59.5	GGCAACTCTGGTCCAAGTCT	AGTGGAAAGGCAGTGCAGT	evm.model.supercontig_2.209	X	X	X	biological_process_unknown|oxidation-reduction process|	GO:0008150|GO:0055114|	unknown biological processes|other metabolic processes|	2-oxoglutarate-dependent dioxygenase activity|	GO:0010302|	other enzyme activity|
Cpa_SRR_000662	INTRONIC	evm.model.supercontig_2.211	2842431	2844538	LG9	supercontig_2	2842780	2842798	19	5	3.8	TTTTC TTTTC TTTTC TTTT	PF05042	X	X	X	X	AT1G70670.1	X	Caleosin-related family protein	Cpa_SRR_000662	1	275	60.0	59.3	AGGCAGCAAATCCATTCCCA	CCAGAACCAATTGCACGCA	evm.model.supercontig_2.211	X	X	X	drought recovery|response to abscisic acid stimulus|	GO:0009819|GO:0009737|	response to stress|response to abiotic or biotic stimulus|other biological processes|	calcium ion binding|	GO:0005509|	other binding|
Cpa_SRR_000663	INTRONIC	evm.model.supercontig_2.211	2842431	2844538	LG9	supercontig_2	2843033	2843050	18	5	3.6	TTTTC TTTTC TTTTC TTT	PF05042	X	X	X	X	AT1G70670.1	X	Caleosin-related family protein	Cpa_SRR_000663	1	350	59.3	59.8	GCGTGCAATTGGTTCTGGT	GCCCGAATCACTCCCATGT	evm.model.supercontig_2.211	X	X	X	drought recovery|response to abscisic acid stimulus|	GO:0009819|GO:0009737|	response to stress|response to abiotic or biotic stimulus|other biological processes|	calcium ion binding|	GO:0005509|	other binding|
Cpa_SRR_000664	INTRONIC	evm.model.supercontig_2.211	2842431	2844538	LG9	supercontig_2	2843132	2843147	16	2	8	AT AT AT AT AT AT AT AT	PF05042	X	X	X	X	AT1G70670.1	X	Caleosin-related family protein	Cpa_SRR_000664	1	350	59.3	59.8	GCGTGCAATTGGTTCTGGT	GCCCGAATCACTCCCATGT	evm.model.supercontig_2.211	X	X	X	drought recovery|response to abscisic acid stimulus|	GO:0009819|GO:0009737|	response to stress|response to abiotic or biotic stimulus|other biological processes|	calcium ion binding|	GO:0005509|	other binding|
Cpa_SRR_000665	INTRONIC	evm.model.supercontig_2.211	2842431	2844538	LG9	supercontig_2	2843568	2843579	12	2	6	AT AT AT AT AT AT	PF05042	X	X	X	X	AT1G70670.1	X	Caleosin-related family protein	Cpa_SRR_000665	1	256	58.8	59.4	ACTGTAGCACCTTGAAATTAATCCA	GGTGGTTAGGTATTGGTGGGT	evm.model.supercontig_2.211	X	X	X	drought recovery|response to abscisic acid stimulus|	GO:0009819|GO:0009737|	response to stress|response to abiotic or biotic stimulus|other biological processes|	calcium ion binding|	GO:0005509|	other binding|
Cpa_SRR_000666	INTRONIC	evm.model.supercontig_2.214	2952761	2958942	LG9	supercontig_2	2958020	2958033	14	5	2.8	AAATA AAATA AAAT	X	PTHR12691	X	X	X	AT1G23230.1	X	X	Cpa_SRR_000666	1	345	59.9	59.6	GTCCAGCTGTCTCACAACCA	TCCATCAGTTTTCCGTCACCA	evm.model.supercontig_2.214	X	X	X	X	X	X	molecular_function_unknown|	GO:0003674|	unknown molecular functions|
Cpa_SRR_000667	EXONIC	evm.model.supercontig_2.223	3011184	3012681	LG9	supercontig_2	3011250	3011267	18	6	3	AGCAGA AGCAGA AGCAGA	PF00646	PTHR23125	X	X	X	AT2G01620.1	MEE11	RNI-like superfamily protein	Cpa_SRR_000667	1	286	57.9	59.6	TGGCACGACAAACATCACA	CGGCTGTGTGAGGAAGTCA	evm.model.supercontig_2.223	X	X	X	embryo development ending in seed dormancy|	GO:0009793|	developmental processes|	protein binding|	GO:0005515|	protein binding|
Cpa_SRR_000668	INTRONIC	evm.model.supercontig_2.225	3017076	3017830	LG9	supercontig_2	3017254	3017266	13	4	3.25	AATT AATT AATT A	PF04749	X	X	X	X	AT1G14870.1	PCR2	PLANT CADMIUM RESISTANCE 2	Cpa_SRR_000668	1	346	60.2	59.3	TGCCAACTTCCACCACAGG	TGACGGGATGTGCATGCT	evm.model.supercontig_2.225	plasma membrane|	GO:0005886|	plasma membrane|	response to oxidative stress|	GO:0006979|	response to stress|	molecular_function_unknown|	GO:0003674|	unknown molecular functions|
Cpa_SRR_000669	INTRONIC	evm.model.supercontig_2.228	3023386	3024127	LG9	supercontig_2	3023557	3023569	13	4	3.25	AATT AATT AATT A	PF04749	X	X	X	X	AT1G14870.1	PCR2	PLANT CADMIUM RESISTANCE 2	Cpa_SRR_000669	1	313	59.6	59.9	CCACGACTCTGTTGCTCCA	GTGTTTTGACGGGGTGTGC	evm.model.supercontig_2.228	plasma membrane|	GO:0005886|	plasma membrane|	response to oxidative stress|	GO:0006979|	response to stress|	molecular_function_unknown|	GO:0003674|	unknown molecular functions|
Cpa_SRR_000670	INTRONIC	evm.model.supercontig_2.228	3023386	3024127	LG9	supercontig_2	3023938	3023955	18	3	6	AAT AAT AAT AAT AAT AAT	PF04749	X	X	X	X	AT1G14870.1	PCR2	PLANT CADMIUM RESISTANCE 2	Cpa_SRR_000670	1	335	59.5	59.7	AGTGGTTCCGCAAGCTGT	TCATGGCAAGTCGGGTCAG	evm.model.supercontig_2.228	plasma membrane|	GO:0005886|	plasma membrane|	response to oxidative stress|	GO:0006979|	response to stress|	molecular_function_unknown|	GO:0003674|	unknown molecular functions|
Cpa_SRR_000671	INTRONIC	evm.model.supercontig_2.231	3045003	3049595	LG9	supercontig_2	3045460	3045476	17	2	8.5	TG TG TG TG TG TG TG TG T	PF00759	PTHR22298	X	X	X	AT1G70710.1	GH9B1	glycosyl hydrolase 9B1	Cpa_SRR_000671	1	342	60.0	59.5	TCGGGTTGTCTCCTAGGATGT	CACTGGCCCCTCACTCAAA	evm.model.supercontig_2.231	chloroplast|	GO:0009507|	chloroplast|	metabolic process|response to cyclopentenone|cell wall modification involved in multidimensional cell growth|	GO:0008152|GO:0010583|GO:0042547|	other metabolic processes|other biological processes|other cellular processes|	hydrolase activity, hydrolyzing O-glycosyl compounds|cellulase activity|	GO:0004553|GO:0008810|	hydrolase activity|
Cpa_SRR_000672	INTRONIC	evm.model.supercontig_2.231	3045003	3049595	LG9	supercontig_2	3046558	3046570	13	2	6.5	TA TA TA TA TA TA T	PF00759	PTHR22298	X	X	X	AT1G70710.1	GH9B1	glycosyl hydrolase 9B1	Cpa_SRR_000672	1	350	58.8	59.7	CCACACGCGAATCAACAGT	GACAGGAAGTGCTGATGGGT	evm.model.supercontig_2.231	chloroplast|	GO:0009507|	chloroplast|	metabolic process|response to cyclopentenone|cell wall modification involved in multidimensional cell growth|	GO:0008152|GO:0010583|GO:0042547|	other metabolic processes|other biological processes|other cellular processes|	hydrolase activity, hydrolyzing O-glycosyl compounds|cellulase activity|	GO:0004553|GO:0008810|	hydrolase activity|
Cpa_SRR_000673	INTRONIC	evm.model.supercontig_2.231	3045003	3049595	LG9	supercontig_2	3046570	3046581	12	2	6	TG TG TG TG TG TG	PF00759	PTHR22298	X	X	X	AT1G70710.1	GH9B1	glycosyl hydrolase 9B1	Cpa_SRR_000673	1	350	58.8	59.7	CCACACGCGAATCAACAGT	GACAGGAAGTGCTGATGGGT	evm.model.supercontig_2.231	chloroplast|	GO:0009507|	chloroplast|	metabolic process|response to cyclopentenone|cell wall modification involved in multidimensional cell growth|	GO:0008152|GO:0010583|GO:0042547|	other metabolic processes|other biological processes|other cellular processes|	hydrolase activity, hydrolyzing O-glycosyl compounds|cellulase activity|	GO:0004553|GO:0008810|	hydrolase activity|
Cpa_SRR_000674	INTRONIC	evm.model.supercontig_2.231	3045003	3049595	LG9	supercontig_2	3048028	3048045	18	2	9	TA TA TA TA TA TA TA TA TA	PF00759	PTHR22298	X	X	X	AT1G70710.1	GH9B1	glycosyl hydrolase 9B1	Cpa_SRR_000674	1	298	59.1	59.9	GGCACGGAACAAGAAGAGC	GAGGCGCCAATACCGAGAA	evm.model.supercontig_2.231	chloroplast|	GO:0009507|	chloroplast|	metabolic process|response to cyclopentenone|cell wall modification involved in multidimensional cell growth|	GO:0008152|GO:0010583|GO:0042547|	other metabolic processes|other biological processes|other cellular processes|	hydrolase activity, hydrolyzing O-glycosyl compounds|cellulase activity|	GO:0004553|GO:0008810|	hydrolase activity|
Cpa_SRR_000675	INTRONIC	evm.model.supercontig_2.231	3045003	3049595	LG9	supercontig_2	3048084	3048095	12	3	4	TAT TAT TAT TAT	PF00759	PTHR22298	X	X	X	AT1G70710.1	GH9B1	glycosyl hydrolase 9B1	Cpa_SRR_000675	1	298	59.1	59.9	GGCACGGAACAAGAAGAGC	GAGGCGCCAATACCGAGAA	evm.model.supercontig_2.231	chloroplast|	GO:0009507|	chloroplast|	metabolic process|response to cyclopentenone|cell wall modification involved in multidimensional cell growth|	GO:0008152|GO:0010583|GO:0042547|	other metabolic processes|other biological processes|other cellular processes|	hydrolase activity, hydrolyzing O-glycosyl compounds|cellulase activity|	GO:0004553|GO:0008810|	hydrolase activity|
Cpa_SRR_000676	INTRONIC	evm.model.supercontig_2.231	3045003	3049595	LG9	supercontig_2	3048680	3048694	15	2	7.5	AT AT AT AT AT AT AT A	PF00759	PTHR22298	X	X	X	AT1G70710.1	GH9B1	glycosyl hydrolase 9B1	Cpa_SRR_000676	1	252	60.3	61.0	CCGTCTCTTGCAACGGTCA	TAGTTACCGTGGCCGCGTA	evm.model.supercontig_2.231	chloroplast|	GO:0009507|	chloroplast|	metabolic process|response to cyclopentenone|cell wall modification involved in multidimensional cell growth|	GO:0008152|GO:0010583|GO:0042547|	other metabolic processes|other biological processes|other cellular processes|	hydrolase activity, hydrolyzing O-glycosyl compounds|cellulase activity|	GO:0004553|GO:0008810|	hydrolase activity|
Cpa_SRR_000677	INTRONIC	evm.model.supercontig_2.232	3081373	3091301	LG9	supercontig_2	3085990	3086004	15	6	2.5	TTTCTT TTTCTT TTT	PF02878,PF02879,PF02880,PF00408	PTHR22573	KOG0625	5.4.2.2	K01835	AT1G70730.1	PGM2	Phosphoglucomutase/phosphomannomutase family protein	Cpa_SRR_000677	1	349	58.6	60.1	GCTTCCCAAAATAAAGACAAGTACC	ACCAACACGCTCCTTTGTCA	evm.model.supercontig_2.232	plasma membrane|chloroplast stroma|cytosol|nucleus|cytosolic part|stromule|	GO:0005886|GO:0009570|GO:0005829|GO:0005634|GO:0044445|GO:0010319|	plasma membrane|plastid|chloroplast|other cytoplasmic components|other intracellular components|cytosol|nucleus|	carbohydrate metabolic process|trehalose biosynthetic process|response to cadmium ion|galactose catabolic process|gametophyte development|detection of gravity|starch biosynthetic process|glucose 1-phosphate metabolic process|cellular calcium ion homeostasis|	GO:0005975|GO:0005992|GO:0046686|GO:0019388|GO:0048229|GO:0009590|GO:0019252|GO:0019255|GO:0006874|	other metabolic processes|other cellular processes|other biological processes|developmental processes|response to abiotic or biotic stimulus|	phosphoglucomutase activity|	GO:0004614|	other enzyme activity|
Cpa_SRR_000678	INTRONIC	evm.model.supercontig_2.232	3081373	3091301	LG9	supercontig_2	3086437	3086451	15	6	2.5	GATAAT GATAAT GAT	PF02878,PF02879,PF02880,PF00408	PTHR22573	KOG0625	5.4.2.2	K01835	AT1G70730.1	PGM2	Phosphoglucomutase/phosphomannomutase family protein	Cpa_SRR_000678	1	280	59.0	60.1	GGCTCCTAATAACAGCTTTGCA	GCTTTCTGCGTGCATTGCT	evm.model.supercontig_2.232	plasma membrane|chloroplast stroma|cytosol|nucleus|cytosolic part|stromule|	GO:0005886|GO:0009570|GO:0005829|GO:0005634|GO:0044445|GO:0010319|	plasma membrane|plastid|chloroplast|other cytoplasmic components|other intracellular components|cytosol|nucleus|	carbohydrate metabolic process|trehalose biosynthetic process|response to cadmium ion|galactose catabolic process|gametophyte development|detection of gravity|starch biosynthetic process|glucose 1-phosphate metabolic process|cellular calcium ion homeostasis|	GO:0005975|GO:0005992|GO:0046686|GO:0019388|GO:0048229|GO:0009590|GO:0019252|GO:0019255|GO:0006874|	other metabolic processes|other cellular processes|other biological processes|developmental processes|response to abiotic or biotic stimulus|	phosphoglucomutase activity|	GO:0004614|	other enzyme activity|
Cpa_SRR_000679	INTRONIC	evm.model.supercontig_2.232	3081373	3091301	LG9	supercontig_2	3087094	3087110	17	6	2.83	CATAAA CATAAA CATAA	PF02878,PF02879,PF02880,PF00408	PTHR22573	KOG0625	5.4.2.2	K01835	AT1G70730.1	PGM2	Phosphoglucomutase/phosphomannomutase family protein	Cpa_SRR_000679	1	292	59.7	60.0	AGTAGGAACGAGGTAGCAGGA	GGTCCACTGCTGCTCCAAT	evm.model.supercontig_2.232	plasma membrane|chloroplast stroma|cytosol|nucleus|cytosolic part|stromule|	GO:0005886|GO:0009570|GO:0005829|GO:0005634|GO:0044445|GO:0010319|	plasma membrane|plastid|chloroplast|other cytoplasmic components|other intracellular components|cytosol|nucleus|	carbohydrate metabolic process|trehalose biosynthetic process|response to cadmium ion|galactose catabolic process|gametophyte development|detection of gravity|starch biosynthetic process|glucose 1-phosphate metabolic process|cellular calcium ion homeostasis|	GO:0005975|GO:0005992|GO:0046686|GO:0019388|GO:0048229|GO:0009590|GO:0019252|GO:0019255|GO:0006874|	other metabolic processes|other cellular processes|other biological processes|developmental processes|response to abiotic or biotic stimulus|	phosphoglucomutase activity|	GO:0004614|	other enzyme activity|
Cpa_SRR_000680	INTRONIC	evm.model.supercontig_2.232	3081373	3091301	LG9	supercontig_2	3087514	3087528	15	4	3.75	ATTT ATTT ATTT ATT	PF02878,PF02879,PF02880,PF00408	PTHR22573	KOG0625	5.4.2.2	K01835	AT1G70730.1	PGM2	Phosphoglucomutase/phosphomannomutase family protein	Cpa_SRR_000680	0	X	X	X	X	X	evm.model.supercontig_2.232	plasma membrane|chloroplast stroma|cytosol|nucleus|cytosolic part|stromule|	GO:0005886|GO:0009570|GO:0005829|GO:0005634|GO:0044445|GO:0010319|	plasma membrane|plastid|chloroplast|other cytoplasmic components|other intracellular components|cytosol|nucleus|	carbohydrate metabolic process|trehalose biosynthetic process|response to cadmium ion|galactose catabolic process|gametophyte development|detection of gravity|starch biosynthetic process|glucose 1-phosphate metabolic process|cellular calcium ion homeostasis|	GO:0005975|GO:0005992|GO:0046686|GO:0019388|GO:0048229|GO:0009590|GO:0019252|GO:0019255|GO:0006874|	other metabolic processes|other cellular processes|other biological processes|developmental processes|response to abiotic or biotic stimulus|	phosphoglucomutase activity|	GO:0004614|	other enzyme activity|
Cpa_SRR_000681	INTRONIC	evm.model.supercontig_2.232	3081373	3091301	LG9	supercontig_2	3087666	3087694	29	6	4.83	ATAAAT ATAAAT ATAAAT ATAAAT ATAAA	PF02878,PF02879,PF02880,PF00408	PTHR22573	KOG0625	5.4.2.2	K01835	AT1G70730.1	PGM2	Phosphoglucomutase/phosphomannomutase family protein	Cpa_SRR_000681	0	X	X	X	X	X	evm.model.supercontig_2.232	plasma membrane|chloroplast stroma|cytosol|nucleus|cytosolic part|stromule|	GO:0005886|GO:0009570|GO:0005829|GO:0005634|GO:0044445|GO:0010319|	plasma membrane|plastid|chloroplast|other cytoplasmic components|other intracellular components|cytosol|nucleus|	carbohydrate metabolic process|trehalose biosynthetic process|response to cadmium ion|galactose catabolic process|gametophyte development|detection of gravity|starch biosynthetic process|glucose 1-phosphate metabolic process|cellular calcium ion homeostasis|	GO:0005975|GO:0005992|GO:0046686|GO:0019388|GO:0048229|GO:0009590|GO:0019252|GO:0019255|GO:0006874|	other metabolic processes|other cellular processes|other biological processes|developmental processes|response to abiotic or biotic stimulus|	phosphoglucomutase activity|	GO:0004614|	other enzyme activity|
Cpa_SRR_000682	INTRONIC	evm.model.supercontig_2.232	3081373	3091301	LG9	supercontig_2	3091075	3091088	14	4	3.5	AAGA AAGA AAGA AA	PF02878,PF02879,PF02880,PF00408	PTHR22573	KOG0625	5.4.2.2	K01835	AT1G70730.1	PGM2	Phosphoglucomutase/phosphomannomutase family protein	Cpa_SRR_000682	1	304	59.2	60.0	ACAAGCCACCACCTCTCTG	GGAACTTCTGGTCTCCGCAA	evm.model.supercontig_2.232	plasma membrane|chloroplast stroma|cytosol|nucleus|cytosolic part|stromule|	GO:0005886|GO:0009570|GO:0005829|GO:0005634|GO:0044445|GO:0010319|	plasma membrane|plastid|chloroplast|other cytoplasmic components|other intracellular components|cytosol|nucleus|	carbohydrate metabolic process|trehalose biosynthetic process|response to cadmium ion|galactose catabolic process|gametophyte development|detection of gravity|starch biosynthetic process|glucose 1-phosphate metabolic process|cellular calcium ion homeostasis|	GO:0005975|GO:0005992|GO:0046686|GO:0019388|GO:0048229|GO:0009590|GO:0019252|GO:0019255|GO:0006874|	other metabolic processes|other cellular processes|other biological processes|developmental processes|response to abiotic or biotic stimulus|	phosphoglucomutase activity|	GO:0004614|	other enzyme activity|
Cpa_SRR_000683	EXONIC	evm.model.supercontig_2.234	3153068	3156309	LG9	supercontig_2	3153357	3153376	20	6	3.33	TCATGA TCATGA TCATGA TC	PF04576	X	X	X	X	AT1G70750.1	X	Protein of unknown function, DUF593	Cpa_SRR_000683	1	251	58.4	59.8	TGATGCAGTGCTTTAGAAACTCT	GCTTCCTCTCTTCGACGCA	evm.model.supercontig_2.234	endomembrane system|	GO:0012505|	other cellular components|	biological_process_unknown|	GO:0008150|	unknown biological processes|	molecular_function_unknown|	GO:0003674|	unknown molecular functions|
Cpa_SRR_000684	EXONIC	evm.model.supercontig_2.234	3153068	3156309	LG9	supercontig_2	3153988	3154000	13	2	6.5	TC TC TC TC TC TC T	PF04576	X	X	X	X	AT1G70750.1	X	Protein of unknown function, DUF593	Cpa_SRR_000684	1	346	59.2	59.0	TCTGCTTCTTCTGCTGCCA	AGCTGAAAGGAAGGCGCTA	evm.model.supercontig_2.234	endomembrane system|	GO:0012505|	other cellular components|	biological_process_unknown|	GO:0008150|	unknown biological processes|	molecular_function_unknown|	GO:0003674|	unknown molecular functions|
Cpa_SRR_000685	EXONIC	evm.model.supercontig_2.234	3153068	3156309	LG9	supercontig_2	3155966	3155980	15	6	2.5	GAGGAC GAGGAC GAG	PF04576	X	X	X	X	AT1G70750.1	X	Protein of unknown function, DUF593	Cpa_SRR_000685	1	332	59.2	60.5	TCCAACTTCACTCCACAGCA	AGGCCCTGTCTCTGGTGTT	evm.model.supercontig_2.234	endomembrane system|	GO:0012505|	other cellular components|	biological_process_unknown|	GO:0008150|	unknown biological processes|	molecular_function_unknown|	GO:0003674|	unknown molecular functions|
Cpa_SRR_000686	INTRONIC	evm.model.supercontig_2.235	3161859	3169723	LG9	supercontig_2	3162473	3162484	12	2	6	AT AT AT AT AT AT	PF07651	PTHR22951	KOG0251	X	X	AT2G01600.1	X	ENTH/ANTH/VHS superfamily protein	Cpa_SRR_000686	1	344	58.3	59.5	ACGAGAAGCAGGACCAAGA	ACCTTTCTGCAACCACGGA	evm.model.supercontig_2.235	membrane|	GO:0016020|	other membranes|	clathrin coat assembly|N-terminal protein myristoylation|	GO:0048268|GO:0006499|	transport|other cellular processes|cell organization and biogenesis|protein metabolism|other metabolic processes|	1-phosphatidylinositol binding|clathrin binding|phospholipid binding|	GO:0005545|GO:0030276|GO:0005543|	other binding|protein binding|
Cpa_SRR_000687	EXONIC	evm.model.supercontig_2.235	3161859	3169723	LG9	supercontig_2	3163163	3163177	15	6	2.5	TGGAGG TGGAGG TGG	PF07651	PTHR22951	KOG0251	X	X	AT2G01600.1	X	ENTH/ANTH/VHS superfamily protein	Cpa_SRR_000687	1	311	59.1	60.0	AGATGCATCAGGAGCAGCA	TAACGTACCGGCCAGAGGA	evm.model.supercontig_2.235	membrane|	GO:0016020|	other membranes|	clathrin coat assembly|N-terminal protein myristoylation|	GO:0048268|GO:0006499|	transport|other cellular processes|cell organization and biogenesis|protein metabolism|other metabolic processes|	1-phosphatidylinositol binding|clathrin binding|phospholipid binding|	GO:0005545|GO:0030276|GO:0005543|	other binding|protein binding|
Cpa_SRR_000688	INTRONIC	evm.model.supercontig_2.235	3161859	3169723	LG9	supercontig_2	3165152	3165164	13	4	3.25	TTTC TTTC TTTC T	PF07651	PTHR22951	KOG0251	X	X	AT2G01600.1	X	ENTH/ANTH/VHS superfamily protein	Cpa_SRR_000688	1	298	59.2	59.3	TCTCCCTCCATCTCTCTCATGA	CTGGAAGGCTTCAGGAACCT	evm.model.supercontig_2.235	membrane|	GO:0016020|	other membranes|	clathrin coat assembly|N-terminal protein myristoylation|	GO:0048268|GO:0006499|	transport|other cellular processes|cell organization and biogenesis|protein metabolism|other metabolic processes|	1-phosphatidylinositol binding|clathrin binding|phospholipid binding|	GO:0005545|GO:0030276|GO:0005543|	other binding|protein binding|
Cpa_SRR_000689	INTRONIC	evm.model.supercontig_2.235	3161859	3169723	LG9	supercontig_2	3165695	3165717	23	2	11.5	GT GT GT GT GT GT GT GT GT GT GT G	PF07651	PTHR22951	KOG0251	X	X	AT2G01600.1	X	ENTH/ANTH/VHS superfamily protein	Cpa_SRR_000689	1	341	60.2	57.4	CGGAGATTGAGCATGTTGTTGG	TCTCCTGACTGCTGCATTTT	evm.model.supercontig_2.235	membrane|	GO:0016020|	other membranes|	clathrin coat assembly|N-terminal protein myristoylation|	GO:0048268|GO:0006499|	transport|other cellular processes|cell organization and biogenesis|protein metabolism|other metabolic processes|	1-phosphatidylinositol binding|clathrin binding|phospholipid binding|	GO:0005545|GO:0030276|GO:0005543|	other binding|protein binding|
[truncated: 20,542 more rows]
