# Supplementary material for: Development of a Gene-Centered SSR Atlas as a Resource for Papaya (Carica papaya) Marker-Assisted Selection and Population Genetic Studies
Source: PLoS One. 2014 Nov 13;9(11):e112654. doi: 10.1371/journal.pone.0112654 (PMC4231050; doi:10.1371/journal.pone.0112654)
Supplement: Table S2 — Catalog of SSR markers within intergenic regions. (ZIP) [file pone.0112654.s002.zip]

Archive with 1 entries (1 files):
- Table S2 - Catalog of gene-centered SSR markers within intergenic regions.txt
