# Supplementary material for: Development of a Gene-Centered SSR Atlas as a Resource for Papaya (Carica papaya) Marker-Assisted Selection and Population Genetic Studies
Source: PLoS One. 2014 Nov 13;9(11):e112654. doi: 10.1371/journal.pone.0112654 (PMC4231050; doi:10.1371/journal.pone.0112654)
Supplement: Table S3 — Class I SSR markers. (ZIP) [file pone.0112654.s003.zip]

Archive with 1 entries (1 files):
- Table S3 - Subset of SSR markers belonging to class I.xlsx
