# Supplementary material for: Development of a Gene-Centered SSR Atlas as a Resource for Papaya (Carica papaya) Marker-Assisted Selection and Population Genetic Studies
Source: PLoS One. 2014 Nov 13;9(11):e112654. doi: 10.1371/journal.pone.0112654 (PMC4231050; doi:10.1371/journal.pone.0112654)
Supplement: Table S3 — Class I SSR markers. (ZIP) [file pone.0112654.s003.zip › Table S3 - Subset of SSR markers belonging to class I.xlsx]

## Sheet: Class I SSRs
SSR ID	Type	Gene	Start	End	Chromosome	Location	Start (Repeat)	End (Repeat)	Size	Period	Exponent	Repeat sequence	Pfam	Panther	Eukaryotic Orthologous Groups of proteins (KOG)	Enzyme (EC number)	KEGG Orthology (KO) number	Arabidopsis thaliana locus	Arabidopsis thaliana gene name	Arabidopsis thaliana description	SSR ID	Primer Pair	Product Size (bp)	Tm Primer F (oC)	Tm Primer R (oC)	Primer F (5'->3' on plus strand)	Primer R (5'->3' on minus strand)	Gene	GO term (celullar component)	GO ID (celullar component)	GO slim (celullar component)	GO term (biological processes)	GO ID (biological processes)	GO slim (biological processes)	GO term (molecular function)	GO ID (molecular function)	GO slim (molecular function)
Cpa_SRR_000005	INTRONIC	evm.model.supercontig_0.28	1103592	1109114	LG3	supercontig_0	1105042	1105063	22	2	11	TC TC TC TC TC TC TC TC TC TC TC	PF00069,PF07714	PTHR23258	KOG1187	X	X	AT5G01020.1	X	Protein kinase superfamily protein	Cpa_SRR_000005	1	346	57.374	59.678	AGCGTTTGGAGATTTCGGT	CACCAGACAGATTCCGTGGT	evm.model.supercontig_0.28	plasma membrane|	GO:0005886|	plasma membrane|	N-terminal protein myristoylation|phosphorylation|protein phosphorylation|	GO:0006499|GO:0016310|GO:0006468|	protein metabolism|other cellular processes|other metabolic processes|	kinase activity|ATP binding|protein kinase activity|protein serine/threonine kinase activity|	GO:0016301|GO:0005524|GO:0004672|GO:0004674|	kinase activity|nucleotide binding|transferase activity|
Cpa_SRR_000009	EXONIC	evm.model.supercontig_0.45	1946365	1946795	LG3	supercontig_0	1946740	1946764	25	3	8.33	ATC ATC ATC ATC ATC ATC ATC ATC A	X	X	X	X	X	AT4G20050.1	QRT3	Pectin lyase-like superfamily protein	Cpa_SRR_000009	1	280	59.678	60.848	CACGTGGTGGTCTTGATCCT	ACTTACTGGGCTGGCTGGT	evm.model.supercontig_0.45	endomembrane system|	GO:0012505|	other cellular components|	microsporogenesis|pollen exine formation|metabolic process|	GO:0009556|GO:0010584|GO:0008152|	developmental processes|other cellular processes|cell organization and biogenesis|other metabolic processes|	polygalacturonase activity|	GO:0004650|	hydrolase activity|
Cpa_SRR_000010	INTRONIC	evm.model.supercontig_0.46	1967921	1971830	LG3	supercontig_0	1970798	1970830	33	2	16.5	GA GA GA GA GA GA GA GA GA GA GA GA GA GA GA GA G	PF03547	X	X	X	X	AT5G01990.1	X	Auxin efflux carrier family protein	Cpa_SRR_000010	1	327	59.564	60.037	ACAACTGATGCCCCGCTT	GCCAACAAAATGCACGGGAT	evm.model.supercontig_0.46	integral to membrane|	GO:0016021|	other membranes|	transmembrane transport|auxin polar transport|ion transmembrane transport|proton transport|	GO:0055085|GO:0009926|GO:0034220|GO:0015992|	transport|other cellular processes|	auxin:hydrogen symporter activity|	GO:0009672|	transporter activity|
Cpa_SRR_000013	INTRONIC	evm.model.supercontig_0.60	2287232	2288455	LG3	supercontig_0	2288047	2288073	27	2	13.5	TG TG TG TG TG TG TG TG TG TG TG TG TG T	X	X	X	X	X	X	X	X	Cpa_SRR_000013	1	301	60.078	60.005	GGGCCGTATGTGTGAAGCT	AGTGCCACATCGACCACTG	X	X	X	X	X	X	X	X	X	X
Cpa_SRR_000041	INTRONIC	evm.model.supercontig_0.121	3743808	3744831	LG3	supercontig_0	3744057	3744078	22	2	11	AT AT AT AT AT AT AT AT AT AT AT	X	PTHR11117	X	X	X	AT5G23250.1	X	Succinyl-CoA ligase, alpha subunit	Cpa_SRR_000041	1	315	58.925	59.407	CTGTGCCTTTACCCCCAGA	GGGCTGCCAAACTTCCATG	evm.model.supercontig_0.121	mitochondrion|	GO:0005739|	mitochondria|	metabolic process|	GO:0008152|	other metabolic processes|	copper ion binding|succinate-CoA ligase GDP-forming activity|	GO:0005507|GO:0004776|	other binding|other enzyme activity|
Cpa_SRR_000042	INTRONIC	evm.model.supercontig_0.123	3754800	3758917	LG3	supercontig_0	3756165	3756189	25	2	12.5	AT AT AT AT AT AT AT AT AT AT AT AT A	PF02629,PF00549	PTHR11117	KOG1255	6.2.1.4,6.2.1.5	K01899	AT5G08300.1	X	Succinyl-CoA ligase, alpha subunit	Cpa_SRR_000042	1	275	59.395	59.303	TGCAGTTCAACATGCTGACAG	TGGGTACGGTAGTGGCCTA	evm.model.supercontig_0.123	mitochondrion|cell wall|	GO:0005739|GO:0005618|	mitochondria|cell wall|	metabolic process|response to cadmium ion|	GO:0008152|GO:0046686|	other metabolic processes|other biological processes|	succinate-CoA ligase GDP-forming activity|metal ion binding|copper ion binding|	GO:0004776|GO:0046872|GO:0005507|	other enzyme activity|other binding|
Cpa_SRR_000047	INTRONIC	evm.model.supercontig_0.126	3822468	3824387	LG3	supercontig_0	3822887	3822909	23	2	11.5	TA TA TA TA TA TA TA TA TA TA TA T	PF00226	PTHR11821	KOG0716	X	X	AT5G23240.1	X	DNAJ heat shock N-terminal domain-containing protein	Cpa_SRR_000047	1	261	59.257	59.777	TGCTGCAGGACACGACAT	CCTTTCAGCTCCGCCATCT	evm.model.supercontig_0.126	chloroplast|	GO:0009507|	chloroplast|	protein folding|	GO:0006457|	protein metabolism|other cellular processes|other metabolic processes|	unfolded protein binding|heat shock protein binding|	GO:0051082|GO:0031072|	protein binding|
Cpa_SRR_000050	INTRONIC	evm.model.supercontig_0.129	3861125	3865104	LG3	supercontig_0	3861670	3861695	26	6	4.33	TACATA TACATA TACATA TACATA TA	PF00450	PTHR11802	KOG1282	X	X	AT5G23210.1	SCPL34	serine carboxypeptidase-like 34	Cpa_SRR_000050	1	250	59.704	59.489	CCAGATGCGAAGTCCACCA	TGCACGCCAACCTTACCA	evm.model.supercontig_0.129	vacuole|plant-type cell wall|	GO:0005773|GO:0009505|	other cytoplasmic components|other intracellular components|cell wall|	proteolysis|	GO:0006508|	protein metabolism|	serine-type carboxypeptidase activity|	GO:0004185|	hydrolase activity|
Cpa_SRR_000059	INTRONIC	evm.model.supercontig_0.129	3861125	3865104	LG3	supercontig_0	3863029	3863060	32	2	16	TA TA TA TA TA TA TA TA TA TA TA TA TA TA TA TA	PF00450	PTHR11802	KOG1282	X	X	AT5G23210.1	SCPL34	serine carboxypeptidase-like 34	Cpa_SRR_000059	1	324	59.81	59.674	ACCTGCAATTGTATCTCCTAGTTGA	CAGGTCCTGGTTGCTCATCA	evm.model.supercontig_0.129	vacuole|plant-type cell wall|	GO:0005773|GO:0009505|	other cytoplasmic components|other intracellular components|cell wall|	proteolysis|	GO:0006508|	protein metabolism|	serine-type carboxypeptidase activity|	GO:0004185|	hydrolase activity|
Cpa_SRR_000060	INTRONIC	evm.model.supercontig_0.129	3861125	3865104	LG3	supercontig_0	3863299	3863319	21	2	10.5	TA TA TA TA TA TA TA TA TA TA T	PF00450	PTHR11802	KOG1282	X	X	AT5G23210.1	SCPL34	serine carboxypeptidase-like 34	Cpa_SRR_000060	1	275	58.014	59.566	TGAGCAACCAGGACCTGT	TCATGGCATCAACGCATGC	evm.model.supercontig_0.129	vacuole|plant-type cell wall|	GO:0005773|GO:0009505|	other cytoplasmic components|other intracellular components|cell wall|	proteolysis|	GO:0006508|	protein metabolism|	serine-type carboxypeptidase activity|	GO:0004185|	hydrolase activity|
Cpa_SRR_000062	INTRONIC	evm.model.supercontig_0.129	3861125	3865104	LG3	supercontig_0	3864467	3864491	25	2	12.5	AT AT AT AT AT AT AT AT AT AT AT AT A	PF00450	PTHR11802	KOG1282	X	X	AT5G23210.1	SCPL34	serine carboxypeptidase-like 34	Cpa_SRR_000062	1	350	57.15	59.66	AAGGTGATCATCATGGAGAACA	CCAAGTGCCGATTTGTTTCCA	evm.model.supercontig_0.129	vacuole|plant-type cell wall|	GO:0005773|GO:0009505|	other cytoplasmic components|other intracellular components|cell wall|	proteolysis|	GO:0006508|	protein metabolism|	serine-type carboxypeptidase activity|	GO:0004185|	hydrolase activity|
Cpa_SRR_000064	INTRONIC	evm.model.supercontig_0.131	3883721	3884279	LG3	supercontig_0	3883991	3884011	21	2	10.5	TA TA TA TA TA TA TA TA TA TA T	X	PTHR11802	X	X	X	AT5G08260.1	scpl35	serine carboxypeptidase-like 35	Cpa_SRR_000064	1	297	59.23	58.147	AGGAACTTGATGGCCTGCA	TGCTGGTTTACGCATCTGG	evm.model.supercontig_0.131	endomembrane system|	GO:0012505|	other cellular components|	proteolysis|	GO:0006508|	protein metabolism|	serine-type carboxypeptidase activity|	GO:0004185|	hydrolase activity|
Cpa_SRR_000065	INTRONIC	evm.model.supercontig_0.131	3883721	3884279	LG3	supercontig_0	3884030	3884051	22	2	11	AT AT AT AT AT AT AT AT AT AT AT	X	PTHR11802	X	X	X	AT5G08260.1	scpl35	serine carboxypeptidase-like 35	Cpa_SRR_000065	1	297	59.23	58.147	AGGAACTTGATGGCCTGCA	TGCTGGTTTACGCATCTGG	evm.model.supercontig_0.131	endomembrane system|	GO:0012505|	other cellular components|	proteolysis|	GO:0006508|	protein metabolism|	serine-type carboxypeptidase activity|	GO:0004185|	hydrolase activity|
Cpa_SRR_000066	INTRONIC	evm.model.supercontig_0.132	3898899	3899926	LG3	supercontig_0	3899076	3899097	22	2	11	AT AT AT AT AT AT AT AT AT AT AT	PF00450	PTHR11802	X	X	X	AT5G08260.1	scpl35	serine carboxypeptidase-like 35	Cpa_SRR_000066	1	268	59.598	58.813	GCCCCCTATTCCACATCTCC	CCCTCCAATGCAGTGAAGC	evm.model.supercontig_0.132	endomembrane system|	GO:0012505|	other cellular components|	proteolysis|	GO:0006508|	protein metabolism|	serine-type carboxypeptidase activity|	GO:0004185|	hydrolase activity|
Cpa_SRR_000069	INTRONIC	evm.model.supercontig_0.132	3898899	3899926	LG3	supercontig_0	3899699	3899718	20	3	6.67	AAT AAT AAT AAT AAT AAT AA	PF00450	PTHR11802	X	X	X	AT5G08260.1	scpl35	serine carboxypeptidase-like 35	Cpa_SRR_000069	1	341	60.134	59.113	TGGCACCTTTGTTTCTCTCGT	CCAGTTGGTGTAGGCTTTTCC	evm.model.supercontig_0.132	endomembrane system|	GO:0012505|	other cellular components|	proteolysis|	GO:0006508|	protein metabolism|	serine-type carboxypeptidase activity|	GO:0004185|	hydrolase activity|
Cpa_SRR_000076	EXONIC	evm.model.supercontig_0.143	4085343	4086455	LG3	supercontig_0	4085700	4085745	46	6	7.67	CCTGCT CCTGCT CCTGCT CCTGCT CCTGCT CCTGCT CCTGCT CCTG	X	PTHR12550:SF4	X	X	X	AT5G23150.1	HUA2	Tudor/PWWP/MBT domain-containing protein	Cpa_SRR_000076	1	348	58.98	59.927	CGGCTCTGATGTTGATGGC	GCCCTCCGTCTTTTGGTCA	evm.model.supercontig_0.143	X	X	X	regulation of transcription, DNA-dependent|maintenance of floral organ identity|negative regulation of flower development|regulation of timing of transition from vegetative to reproductive phase|	GO:0006355|GO:0048497|GO:0009910|GO:0048510|	other cellular processes|other metabolic processes|developmental processes|	sequence-specific DNA binding transcription factor activity|	GO:0003700|	transcription factor activity|
Cpa_SRR_000080	INTRONIC	evm.model.supercontig_0.150	4151022	4154850	LG3	supercontig_0	4151674	4151693	20	2	10	TG TG TG TG TG TG TG TG TG TG	PF00097	PTHR12183	KOG1100	X	X	AT5G23110.1	X	Zinc finger, C3HC4 type (RING finger) family protein	Cpa_SRR_000080	1	298	58.847	59.255	TGCGGTGTATGGGTGTGT	ACAACAGTCCAGTGCTTTGTG	evm.model.supercontig_0.150	plasmodesma|	GO:0009506|	other cellular components|	X	X	X	zinc ion binding|ATP binding|	GO:0008270|GO:0005524|	other binding|nucleotide binding|
Cpa_SRR_000094	INTRONIC	evm.model.supercontig_0.167	4403241	4419943	LG3	supercontig_0	4406403	4406422	20	5	4	AAGGA AAGGA AAGGA AAGGA	PF00004	PTHR23074	KOG0737	X	X	AT3G19740.1	X	P-loop containing nucleoside triphosphate hydrolases superfamily protein	Cpa_SRR_000094	1	277	59.37	59.817	GTGAAATATCCCTTGGCCATGG	GGTGCCCCCTGTATACAAGG	evm.model.supercontig_0.167	X	X	X	metabolic process|biological_process_unknown|ATP catabolic process|	GO:0008152|GO:0008150|GO:0006200|	other metabolic processes|unknown biological processes|other cellular processes|	nucleoside-triphosphatase activity|ATP binding|ATPase activity|nucleotide binding|	GO:0017111|GO:0005524|GO:0016887|GO:0000166|	hydrolase activity|nucleotide binding|
Cpa_SRR_000097	EXONIC	evm.model.supercontig_0.174	4590488	4599230	LG3	supercontig_0	4598986	4599008	23	3	7.67	TCA TCA TCA TCA TCA TCA TCA TC	PF07728,PF00004	PTHR23077	KOG0733	X	K14571	AT3G01610.1	CDC48C	cell division cycle 48C	Cpa_SRR_000097	1	323	59.544	59.89	CCCTTCCACAACTCTGCCA	AGCGACGGGTTGAGCAAA	evm.model.supercontig_0.174	X	X	X	ATP catabolic process|embryo development ending in seed dormancy|metabolic process|	GO:0006200|GO:0009793|GO:0008152|	other cellular processes|other metabolic processes|developmental processes|	ATPase activity|ATP binding|nucleotide binding|nucleoside-triphosphatase activity|	GO:0016887|GO:0005524|GO:0000166|GO:0017111|	hydrolase activity|nucleotide binding|
Cpa_SRR_000103	EXON-INTRON	evm.model.supercontig_0.200	5527813	5528384	LG3	supercontig_0	5528130	5528149	20	6	3.33	GAGGAT GAGGAT GAGGAT GA	X	X	X	X	X	X	X	X	Cpa_SRR_000103	1	325	58.159	58.605	AGGCAGCCATACCCAACT	TCCACCTACAAGACACTGTGT	X	X	X	X	X	X	X	X	X	X
Cpa_SRR_000131	INTRONIC	evm.model.supercontig_1.37	776017	776759	LG9	supercontig_1	776548	776568	21	5	4.2	AGAAA AGAAA AGAAA AGAAA A	PF12338,PF00101	X	X	4.1.1.39	K01602	AT1G67090.1	RBCS1A	ribulose bisphosphate carboxylase small chain 1A	Cpa_SRR_000131	1	273	57.624	60.303	TCGGTTAGAGAAGGCAGGT	CGCACCCTTTACTGGCCTT	evm.model.supercontig_1.37	apoplast|cytosolic ribosome|thylakoid|thylakoid lumen|chloroplast thylakoid membrane|chloroplast stroma|chloroplast envelope|chloroplast ribulose bisphosphate carboxylase complex|chloroplast|	GO:0048046|GO:0022626|GO:0009579|GO:0031977|GO:0009535|GO:0009570|GO:0009941|GO:0009573|GO:0009507|	extracellular|cytosol|ribosome|other cytoplasmic components|other intracellular components|plastid|chloroplast|other membranes|	response to red light|response to cold|response to far red light|carbon fixation|response to blue light|	GO:0010114|GO:0009409|GO:0010218|GO:0015977|GO:0009637|	response to abiotic or biotic stimulus|response to stress|other metabolic processes|	ribulose-bisphosphate carboxylase activity|copper ion binding|	GO:0016984|GO:0005507|	other enzyme activity|other binding|
Cpa_SRR_000136	EXONIC	evm.model.supercontig_1.40	800407	801184	LG9	supercontig_1	800427	800446	20	6	3.33	TTCTTT TTCTTT TTCTTT TT	X	X	X	X	X	X	X	X	Cpa_SRR_000136	1	349	59.997	59.923	AGGCTTGGGTCGGGAGTAT	CCCCAACCCTAGCTGCAAA	X	X	X	X	X	X	X	X	X	X
Cpa_SRR_000137	INTRONIC	evm.model.supercontig_1.42	828796	829510	LG9	supercontig_1	829031	829051	21	2	10.5	AT AT AT AT AT AT AT AT AT AT A	PF03195	X	X	X	X	AT1G68510.1	LBD42	LOB domain-containing protein 42	Cpa_SRR_000137	1	296	60.229	60.436	TCTCCTTCAAGCCGGTCCT	AATCATGTGCGGCGCTGA	evm.model.supercontig_1.42	X	X	X	biological_process_unknown|	GO:0008150|	unknown biological processes|	X	X	X
Cpa_SRR_000140	INTRONIC	evm.model.supercontig_1.43	833543	835294	LG9	supercontig_1	834666	834696	31	2	15.5	AT AT AT AT AT AT AT AT AT AT AT AT AT AT AT A	PF00249	PTHR10641	X	X	K09422	AT1G69560.1	MYB105	myb domain protein 105	Cpa_SRR_000140	1	318	58.665	58.929	GCCTTGCTATCATTGCCCAT	GGGGCTCCTCTGTGTTCTT	evm.model.supercontig_1.43	X	X	X	organ boundary specification between lateral organs and the meristem|regulation of transcription, DNA-dependent|	GO:0010199|GO:0006355|	developmental processes|other cellular processes|other metabolic processes|	sequence-specific DNA binding transcription factor activity|	GO:0003700|	transcription factor activity|DNA or RNA binding|
Cpa_SRR_000150	INTRONIC	evm.model.supercontig_1.62	1198818	1201522	LG9	supercontig_1	1199872	1199891	20	5	4	AAAAG AAAAG AAAAG AAAAG	PF00023	PTHR23257	KOG4214	X	X	AT1G14000.1	VIK	VH1-interacting kinase	Cpa_SRR_000150	1	350	59.403	60.179	TGATGGCGACTGGAGTTCC	GCCCCCTCTTCCAAACAAGT	evm.model.supercontig_1.62	X	X	X	protein phosphorylation|leaf vascular tissue pattern formation|auxin mediated signaling pathway|brassinosteroid mediated signaling pathway|	GO:0006468|GO:0010305|GO:0009734|GO:0009742|	protein metabolism|other cellular processes|other metabolic processes|developmental processes|signal transduction|	protein binding|protein serine/threonine/tyrosine kinase activity|protein kinase activity|ATP binding|	GO:0005515|GO:0004712|GO:0004672|GO:0005524|	protein binding|kinase activity|transferase activity|nucleotide binding|
Cpa_SRR_000164	EXONIC	evm.model.supercontig_1.105	1717409	1718941	LG9	supercontig_1	1718906	1718927	22	3	7.33	GAA GAA GAA GAA GAA GAA GAA G	PF00096	PTHR11389	X	X	X	AT1G26610.1	X	C2H2-like zinc finger protein	Cpa_SRR_000164	1	278	58.928	60.228	ACGAGTGCCCATTCTGCT	GCCCACCGAGAAAACCCTT	evm.model.supercontig_1.105	X	X	X	regulation of transcription, DNA-dependent|	GO:0006355|	other cellular processes|other metabolic processes|	zinc ion binding|nucleic acid binding|sequence-specific DNA binding transcription factor activity|	GO:0008270|GO:0003676|GO:0003700|	other binding|nucleic acid binding|transcription factor activity|
Cpa_SRR_000178	INTRONIC	evm.model.supercontig_1.117	1827053	1828774	LG9	supercontig_1	1827713	1827748	36	2	18	AG AG AG AG AG AG AG AG AG AG AG AG AG AG AG AG AG AG	PF01535	PTHR10483	X	X	X	AT1G26460.1	X	Tetratricopeptide repeat (TPR)-like superfamily protein	Cpa_SRR_000178	1	282	59.962	59.325	GGAGGCAGATTCACCAACCA	GGGACCTTGACCGTGCTTA	evm.model.supercontig_1.117	mitochondrion|	GO:0005739|	mitochondria|	biological_process_unknown|	GO:0008150|	unknown biological processes|	molecular_function_unknown|	GO:0003674|	unknown molecular functions|
Cpa_SRR_000180	INTRONIC	evm.model.supercontig_1.121	1936588	1939778	LG9	supercontig_1	1937279	1937301	23	4	5.75	TTTA TTTA TTTA TTTA TTTA TTT	PF01145	X	KOG2962	X	X	AT2G03510.1	X	SPFH/Band 7/PHB domain-containing membrane-associated protein family	Cpa_SRR_000180	1	254	59.391	59.307	ACCATTTTCTCTCCGCGTCT	ACACGACTAAGCAGGAAACCT	evm.model.supercontig_1.121	vacuolar membrane|endoplasmic reticulum|plasmodesma|nucleolus|	GO:0005774|GO:0005783|GO:0009506|GO:0005730|	other membranes|other cytoplasmic components|other intracellular components|ER|other cellular components|nucleus|	biological_process_unknown|	GO:0008150|	unknown biological processes|	molecular_function_unknown|	GO:0003674|	unknown molecular functions|
Cpa_SRR_000186	INTRONIC	evm.model.supercontig_1.139	2094361	2096949	LG9	supercontig_1	2095417	2095439	23	3	7.67	ATT ATT ATT ATT ATT ATT ATT AT	PF05019	PTHR12922	KOG3244	X	X	AT2G03690.1	X	coenzyme Q biosynthesis Coq4 family protein / ubiquinone biosynthesis Coq4 family protein	Cpa_SRR_000186	1	298	59.525	59.896	GCAAGCTTGAGATGATTGGCA	AGCTTTCTATGCCATGAATCCTCT	evm.model.supercontig_1.139	X	X	X	ubiquinone biosynthetic process|	GO:0006744|	other cellular processes|other metabolic processes|	molecular_function_unknown|	GO:0003674|	unknown molecular functions|
Cpa_SRR_000187	EXONIC	evm.model.supercontig_1.141	2127434	2128861	LG9	supercontig_1	2127847	2127884	38	3	12.67	GAG GAG GAG GAG GAG GAG GAG GAG GAG GAG GAG GAG GA	PF02365	X	X	X	X	AT3G04070.2	NAC047	NAC domain containing protein 47	Cpa_SRR_000187	1	329	60.006	59.89	GTGGCCGGAAAGCAAAAGG	AAACACGAGAGCCCGCAA	evm.model.supercontig_1.141	cellular_component_unknown|	GO:0005575|	unknown cellular components|	regulation of transcription, DNA-dependent|multicellular organismal development|	GO:0006355|GO:0007275|	other cellular processes|other metabolic processes|developmental processes|	sequence-specific DNA binding transcription factor activity|	GO:0003700|	transcription factor activity|
Cpa_SRR_000189	INTRONIC	evm.model.supercontig_1.141	2127434	2128861	LG9	supercontig_1	2128193	2128215	23	6	3.83	TATATG TATATG TATATG TATAT	PF02365	X	X	X	X	AT3G04070.2	NAC047	NAC domain containing protein 47	Cpa_SRR_000189	1	271	59.89	57.921	TGCGGGCTCTCGTGTTTT	CGATGAAATCAGGCGGGAA	evm.model.supercontig_1.141	cellular_component_unknown|	GO:0005575|	unknown cellular components|	regulation of transcription, DNA-dependent|multicellular organismal development|	GO:0006355|GO:0007275|	other cellular processes|other metabolic processes|developmental processes|	sequence-specific DNA binding transcription factor activity|	GO:0003700|	transcription factor activity|
Cpa_SRR_000190	EXONIC	evm.model.supercontig_1.142	2129952	2135746	LG9	supercontig_1	2130097	2130120	24	3	8	AAG AAG AAG AAG AAG AAG AAG AAG	X	PTHR22986	X	X	X	AT1G69220.1	SIK1	Protein kinase superfamily protein	Cpa_SRR_000190	1	262	60.691	58.633	TAAGCAGCCCCACCGGTAT	ACGACCACTGCGATCTGT	evm.model.supercontig_1.142	mitochondrion|nucleus|chromosome, centromeric region|chromosome|	GO:0005739|GO:0005634|GO:0000775|GO:0005694|	mitochondria|nucleus|other intracellular components|	phosphorylation|protein phosphorylation|	GO:0016310|GO:0006468|	other cellular processes|other metabolic processes|protein metabolism|	protein kinase activity|ATP binding|protein serine/threonine kinase activity|	GO:0004672|GO:0005524|GO:0004674|	kinase activity|transferase activity|nucleotide binding|
Cpa_SRR_000191	INTRONIC	evm.model.supercontig_1.142	2129952	2135746	LG9	supercontig_1	2135505	2135534	30	2	15	TC TC TC TC TC TC TC TC TC TC TC TC TC TC TC	X	PTHR22986	X	X	X	AT1G69220.1	SIK1	Protein kinase superfamily protein	Cpa_SRR_000191	1	346	59.771	59.039	TGTGGGGGTGGAAGTGTTG	AGCATTGAACAGTTTTGAGCCT	evm.model.supercontig_1.142	mitochondrion|nucleus|chromosome, centromeric region|chromosome|	GO:0005739|GO:0005634|GO:0000775|GO:0005694|	mitochondria|nucleus|other intracellular components|	phosphorylation|protein phosphorylation|	GO:0016310|GO:0006468|	other cellular processes|other metabolic processes|protein metabolism|	protein kinase activity|ATP binding|protein serine/threonine kinase activity|	GO:0004672|GO:0005524|GO:0004674|	kinase activity|transferase activity|nucleotide binding|
Cpa_SRR_000196	INTRONIC	evm.model.supercontig_1.154	2239491	2241716	LG9	supercontig_1	2239666	2239687	22	2	11	AT AT AT AT AT AT AT AT AT AT AT	X	X	X	X	X	AT1G13680.1	X	PLC-like phosphodiesterases superfamily protein	Cpa_SRR_000196	1	347	60.23	58.95	TGGGAGAGGTGGCTTGGAT	CAGTGGGTTGGAGAGTCGT	evm.model.supercontig_1.154	endomembrane system|	GO:0012505|	other cellular components|	intracellular signal transduction|lipid metabolic process|	GO:0035556|GO:0006629|	signal transduction|other metabolic processes|	phospholipase C activity|phosphoric diester hydrolase activity|	GO:0004629|GO:0008081|	hydrolase activity|
Cpa_SRR_000198	INTRONIC	evm.model.supercontig_1.154	2239491	2241716	LG9	supercontig_1	2240388	2240416	29	2	14.5	TC TC TC TC TC TC TC TC TC TC TC TC TC TC T	X	X	X	X	X	AT1G13680.1	X	PLC-like phosphodiesterases superfamily protein	Cpa_SRR_000198	1	267	57.051	57.056	GGAATTCCCCGAGTCACAA	GCACAACCAGACATCTCCT	evm.model.supercontig_1.154	endomembrane system|	GO:0012505|	other cellular components|	intracellular signal transduction|lipid metabolic process|	GO:0035556|GO:0006629|	signal transduction|other metabolic processes|	phospholipase C activity|phosphoric diester hydrolase activity|	GO:0004629|GO:0008081|	hydrolase activity|
Cpa_SRR_000199	INTRONIC	evm.model.supercontig_1.154	2239491	2241716	LG9	supercontig_1	2240416	2240438	23	2	11.5	TA TA TA TA TA TA TA TA TA TA TA T	X	X	X	X	X	AT1G13680.1	X	PLC-like phosphodiesterases superfamily protein	Cpa_SRR_000199	1	267	57.051	57.056	GGAATTCCCCGAGTCACAA	GCACAACCAGACATCTCCT	evm.model.supercontig_1.154	endomembrane system|	GO:0012505|	other cellular components|	intracellular signal transduction|lipid metabolic process|	GO:0035556|GO:0006629|	signal transduction|other metabolic processes|	phospholipase C activity|phosphoric diester hydrolase activity|	GO:0004629|GO:0008081|	hydrolase activity|
Cpa_SRR_000202	INTRONIC	evm.model.supercontig_1.155	2245115	2247841	LG9	supercontig_1	2246891	2246910	20	2	10	AT AT AT AT AT AT AT AT AT AT	PF00067	PTHR19383	KOG0157	X	X	AT5G38970.1	BR6OX1	brassinosteroid-6-oxidase 1	Cpa_SRR_000202	1	307	58.039	57.245	ACATCAGCTTTATTGTCTGGCT	TGTAGCCAATCTAGAGGTTTCAA	evm.model.supercontig_1.155	endomembrane system|	GO:0012505|	other cellular components|	brassinosteroid biosynthetic process|oxidation-reduction process|brassinosteroid homeostasis|	GO:0016132|GO:0055114|GO:0010268|	other metabolic processes|other biological processes|	monooxygenase activity|oxygen binding|	GO:0004497|GO:0019825|	other enzyme activity|other binding|
Cpa_SRR_000203	INTRONIC	evm.model.supercontig_1.155	2245115	2247841	LG9	supercontig_1	2247088	2247115	28	2	14	AT AT AT AT AT AT AT AT AT AT AT AT AT AT	PF00067	PTHR19383	KOG0157	X	X	AT5G38970.1	BR6OX1	brassinosteroid-6-oxidase 1	Cpa_SRR_000203	1	250	60.033	58.723	GGGGATGCAATTGACTGGGA	GCCTACCATTCAATTCGACGT	evm.model.supercontig_1.155	endomembrane system|	GO:0012505|	other cellular components|	brassinosteroid biosynthetic process|oxidation-reduction process|brassinosteroid homeostasis|	GO:0016132|GO:0055114|GO:0010268|	other metabolic processes|other biological processes|	monooxygenase activity|oxygen binding|	GO:0004497|GO:0019825|	other enzyme activity|other binding|
Cpa_SRR_000204	INTRONIC	evm.model.supercontig_1.155	2245115	2247841	LG9	supercontig_1	2247654	2247685	32	2	16	AT AT AT AT AT AT AT AT AT AT AT AT AT AT AT AT	PF00067	PTHR19383	KOG0157	X	X	AT5G38970.1	BR6OX1	brassinosteroid-6-oxidase 1	Cpa_SRR_000204	1	324	60.691	59.834	ATCCGTGGAGATGGCTGGT	TCCCCCAACTTCCTCCCAT	evm.model.supercontig_1.155	endomembrane system|	GO:0012505|	other cellular components|	brassinosteroid biosynthetic process|oxidation-reduction process|brassinosteroid homeostasis|	GO:0016132|GO:0055114|GO:0010268|	other metabolic processes|other biological processes|	monooxygenase activity|oxygen binding|	GO:0004497|GO:0019825|	other enzyme activity|other binding|
Cpa_SRR_000207	INTRONIC	evm.model.supercontig_1.162	2394030	2402881	LG9	supercontig_1	2394775	2394796	22	2	11	TA TA TA TA TA TA TA TA TA TA TA	PF00319,PF01486	PTHR11945	KOG0014	X	K09264	AT1G69120.1	AP1	K-box region and MADS-box transcription factor family protein	Cpa_SRR_000207	1	350	59.453	59.408	ACCGCGGTTTAAGTTCTTTCTG	ACCAGAGCTAGGCGTCAAC	evm.model.supercontig_1.162	nucleus|	GO:0005634|	nucleus|	regulation of transcription, DNA-dependent|flower development|positive regulation of transcription, DNA-dependent|floral meristem determinacy|maintenance of floral meristem identity|meristem structural organization|	GO:0006355|GO:0009908|GO:0045893|GO:0010582|GO:0010076|GO:0009933|	other cellular processes|other metabolic processes|developmental processes|	sequence-specific DNA binding transcription factor activity|protein binding|protein heterodimerization activity|	GO:0003700|GO:0005515|GO:0046982|	transcription factor activity|protein binding|DNA or RNA binding|
Cpa_SRR_000208	INTRONIC	evm.model.supercontig_1.162	2394030	2402881	LG9	supercontig_1	2394940	2394961	22	2	11	AT AT AT AT AT AT AT AT AT AT AT	PF00319,PF01486	PTHR11945	KOG0014	X	K09264	AT1G69120.1	AP1	K-box region and MADS-box transcription factor family protein	Cpa_SRR_000208	1	336	59.065	59.035	GCTGGACGTTTACTCATTACCC	CCAAAAGGCAGGAAAAAGAGGA	evm.model.supercontig_1.162	nucleus|	GO:0005634|	nucleus|	regulation of transcription, DNA-dependent|flower development|positive regulation of transcription, DNA-dependent|floral meristem determinacy|maintenance of floral meristem identity|meristem structural organization|	GO:0006355|GO:0009908|GO:0045893|GO:0010582|GO:0010076|GO:0009933|	other cellular processes|other metabolic processes|developmental processes|	sequence-specific DNA binding transcription factor activity|protein binding|protein heterodimerization activity|	GO:0003700|GO:0005515|GO:0046982|	transcription factor activity|protein binding|DNA or RNA binding|
Cpa_SRR_000211	INTRONIC	evm.model.supercontig_1.162	2394030	2402881	LG9	supercontig_1	2395923	2395943	21	6	3.5	ATACAT ATACAT ATACAT ATA	PF00319,PF01486	PTHR11945	KOG0014	X	K09264	AT1G69120.1	AP1	K-box region and MADS-box transcription factor family protein	Cpa_SRR_000211	1	324	59.575	58.298	ACATTTCCTGCTGACCTTCCA	CCCCCAAGGTCACTCATCT	evm.model.supercontig_1.162	nucleus|	GO:0005634|	nucleus|	regulation of transcription, DNA-dependent|flower development|positive regulation of transcription, DNA-dependent|floral meristem determinacy|maintenance of floral meristem identity|meristem structural organization|	GO:0006355|GO:0009908|GO:0045893|GO:0010582|GO:0010076|GO:0009933|	other cellular processes|other metabolic processes|developmental processes|	sequence-specific DNA binding transcription factor activity|protein binding|protein heterodimerization activity|	GO:0003700|GO:0005515|GO:0046982|	transcription factor activity|protein binding|DNA or RNA binding|
Cpa_SRR_000212	INTRONIC	evm.model.supercontig_1.162	2394030	2402881	LG9	supercontig_1	2395945	2395978	34	2	17	AC AC AC AC AC AC AC AC AC AC AC AC AC AC AC AC AC	PF00319,PF01486	PTHR11945	KOG0014	X	K09264	AT1G69120.1	AP1	K-box region and MADS-box transcription factor family protein	Cpa_SRR_000212	1	324	59.575	58.298	ACATTTCCTGCTGACCTTCCA	CCCCCAAGGTCACTCATCT	evm.model.supercontig_1.162	nucleus|	GO:0005634|	nucleus|	regulation of transcription, DNA-dependent|flower development|positive regulation of transcription, DNA-dependent|floral meristem determinacy|maintenance of floral meristem identity|meristem structural organization|	GO:0006355|GO:0009908|GO:0045893|GO:0010582|GO:0010076|GO:0009933|	other cellular processes|other metabolic processes|developmental processes|	sequence-specific DNA binding transcription factor activity|protein binding|protein heterodimerization activity|	GO:0003700|GO:0005515|GO:0046982|	transcription factor activity|protein binding|DNA or RNA binding|
Cpa_SRR_000213	INTRONIC	evm.model.supercontig_1.162	2394030	2402881	LG9	supercontig_1	2396021	2396040	20	2	10	TA TA TA TA TA TA TA TA TA TA	PF00319,PF01486	PTHR11945	KOG0014	X	K09264	AT1G69120.1	AP1	K-box region and MADS-box transcription factor family protein	Cpa_SRR_000213	1	324	59.575	58.298	ACATTTCCTGCTGACCTTCCA	CCCCCAAGGTCACTCATCT	evm.model.supercontig_1.162	nucleus|	GO:0005634|	nucleus|	regulation of transcription, DNA-dependent|flower development|positive regulation of transcription, DNA-dependent|floral meristem determinacy|maintenance of floral meristem identity|meristem structural organization|	GO:0006355|GO:0009908|GO:0045893|GO:0010582|GO:0010076|GO:0009933|	other cellular processes|other metabolic processes|developmental processes|	sequence-specific DNA binding transcription factor activity|protein binding|protein heterodimerization activity|	GO:0003700|GO:0005515|GO:0046982|	transcription factor activity|protein binding|DNA or RNA binding|
Cpa_SRR_000214	INTRONIC	evm.model.supercontig_1.162	2394030	2402881	LG9	supercontig_1	2396734	2396758	25	3	8.33	CTT CTT CTT CTT CTT CTT CTT CTT C	PF00319,PF01486	PTHR11945	KOG0014	X	K09264	AT1G69120.1	AP1	K-box region and MADS-box transcription factor family protein	Cpa_SRR_000214	1	297	59.814	57.106	CCCAAAACACCCCACTACCA	GATAATGATGTCGCGAATCCTATT	evm.model.supercontig_1.162	nucleus|	GO:0005634|	nucleus|	regulation of transcription, DNA-dependent|flower development|positive regulation of transcription, DNA-dependent|floral meristem determinacy|maintenance of floral meristem identity|meristem structural organization|	GO:0006355|GO:0009908|GO:0045893|GO:0010582|GO:0010076|GO:0009933|	other cellular processes|other metabolic processes|developmental processes|	sequence-specific DNA binding transcription factor activity|protein binding|protein heterodimerization activity|	GO:0003700|GO:0005515|GO:0046982|	transcription factor activity|protein binding|DNA or RNA binding|
Cpa_SRR_000227	INTRONIC	evm.model.supercontig_1.165	2427357	2430616	LG9	supercontig_1	2427661	2427690	30	2	15	TG TG TG TG TG TG TG TG TG TG TG TG TG TG TG	X	PTHR11821:SF50	X	X	X	AT1G69060.1	X	Chaperone DnaJ-domain superfamily protein	Cpa_SRR_000227	1	350	60.302	57.717	GCCTCAACCTGCTGTCGAA	GGGAGGTGGTTTTCATCCC	evm.model.supercontig_1.165	vacuolar membrane|	GO:0005774|	other membranes|other cytoplasmic components|other intracellular components|	biological_process_unknown|	GO:0008150|	unknown biological processes|	heat shock protein binding|	GO:0031072|	protein binding|
Cpa_SRR_000228	INTRONIC	evm.model.supercontig_1.168	2466942	2474071	LG9	supercontig_1	2469234	2469253	20	4	5	TTAT TTAT TTAT TTAT TTAT	PF04414	X	X	X	X	AT2G03800.1	GEK1	D-aminoacyl-tRNA deacylases	Cpa_SRR_000228	1	271	59.249	59.07	TCGCTAAGTTTCATTGTCATGCA	TGTCCACCACCAATGCCA	evm.model.supercontig_1.168	cytosol|	GO:0005829|	cytosol|	response to toxin|metabolic process|	GO:0009636|GO:0008152|	other biological processes|other metabolic processes|	D-aminoacyl-tRNA deacylase activity|	GO:0051499|	hydrolase activity|
Cpa_SRR_000234	INTRONIC	evm.model.supercontig_1.170	2503058	2505018	LG9	supercontig_1	2504054	2504079	26	2	13	AT AT AT AT AT AT AT AT AT AT AT AT AT	X	X	X	X	X	AT2G03830.1	RGF8	X	Cpa_SRR_000234	1	286	57.285	57.602	AAGCAAGTTCTGTTACCATTCTTT	TCATGGTCAAGTGAGTTTTACAAAA	evm.model.supercontig_1.170	endomembrane system|	GO:0012505|	other cellular components|	biological_process_unknown|	GO:0008150|	unknown biological processes|	molecular_function_unknown|	GO:0003674|	unknown molecular functions|
Cpa_SRR_000236	INTRONIC	evm.model.supercontig_1.171	2506628	2508683	LG9	supercontig_1	2506911	2506941	31	2	15.5	TA TA TA TA TA TA TA TA TA TA TA TA TA TA TA T	PF10250	X	X	X	X	AT3G02250.1	X	O-fucosyltransferase family protein	Cpa_SRR_000236	1	251	59.817	60.106	CACCACCACCTTCTTGTCCA	AGCCATTCCAGAGCCATTCC	evm.model.supercontig_1.171	cellular_component_unknown|	GO:0005575|	unknown cellular components|	biological_process_unknown|	GO:0008150|	unknown biological processes|	molecular_function_unknown|	GO:0003674|	unknown molecular functions|
Cpa_SRR_000240	INTRONIC	evm.model.supercontig_1.173	2607811	2609811	LG9	supercontig_1	2608575	2608605	31	2	15.5	AT AT AT AT AT AT AT AT AT AT AT AT AT AT AT A	PF03352	X	X	3.2.2.20	K01246	AT1G13635.1	X	DNA glycosylase superfamily protein	Cpa_SRR_000240	1	342	57.905	60.064	TCCGTAAAAGGCTTCTCTGC	TGATGAGCAATGGGGAGTTCC	evm.model.supercontig_1.173	cellular_component_unknown|	GO:0005575|	unknown cellular components|	base-excision repair|DNA repair|metabolic process|	GO:0006284|GO:0006281|GO:0008152|	response to stress|DNA or RNA metabolism|other cellular processes|other metabolic processes|	catalytic activity|DNA-3-methyladenine glycosylase I activity|	GO:0003824|GO:0008725|	other enzyme activity|hydrolase activity|
Cpa_SRR_000250	INTRONIC	evm.model.supercontig_1.181	2792673	2798077	LG9	supercontig_1	2797039	2797060	22	4	5.5	TATC TATC TATC TATC TATC TA	PF00240,PF09280,PF00627	PTHR10621	X	X	K10839	AT3G02540.1	RAD23C	Rad23 UV excision repair protein family	Cpa_SRR_000250	1	346	58.816	59.566	ATGGGTTCAAGGGCTGCT	TGCACCATGGCTCGGAAA	evm.model.supercontig_1.181	nucleus|	GO:0005634|	nucleus|	nucleotide-excision repair|proteasomal ubiquitin-dependent protein catabolic process|	GO:0006289|GO:0043161|	response to stress|DNA or RNA metabolism|other cellular processes|protein metabolism|other metabolic processes|	ubiquitin binding|proteasome binding|	GO:0043130|GO:0070628|	protein binding|
Cpa_SRR_000269	INTRONIC	evm.model.supercontig_1.197	2912150	2912991	LG9	supercontig_1	2912326	2912346	21	2	10.5	AT AT AT AT AT AT AT AT AT AT A	PF04749	X	X	X	X	AT1G68610.1	PCR11	PLANT CADMIUM RESISTANCE 11	Cpa_SRR_000269	1	288	59.088	59.356	TGCCTCCTTCCGGTATTGG	TGCTGCACCGATTGTTGC	evm.model.supercontig_1.197	X	X	X	pollen sperm cell differentiation|	GO:0048235|	developmental processes|other cellular processes|	molecular_function_unknown|	GO:0003674|	unknown molecular functions|
Cpa_SRR_000273	EXONIC	evm.model.supercontig_1.198	2913548	2914664	LG9	supercontig_1	2914594	2914622	29	6	4.83	GGCTGT GGCTGT GGCTGT GGCTGT GGCTG	PF04749	X	X	X	X	AT1G49030.1	X	PLAC8 family protein	Cpa_SRR_000273	1	299	60.077	59.511	TCCAAGGCACCGTGTTTGT	AACCCCTCCCCAATACCCT	evm.model.supercontig_1.198	cellular_component_unknown|	GO:0005575|	unknown cellular components|	biological_process_unknown|	GO:0008150|	unknown biological processes|	molecular_function_unknown|	GO:0003674|	unknown molecular functions|
Cpa_SRR_000276	INTRONIC	evm.model.supercontig_1.210	2973939	2976096	LG9	supercontig_1	2974246	2974268	23	2	11.5	AC AC AC AC AC AC AC AC AC AC AC A	PF01490	PTHR22950	KOG1303	X	X	AT1G25530.1	X	Transmembrane amino acid transporter family protein	Cpa_SRR_000276	1	312	59.768	60.108	GGAAGCCTGAAATTGATGTGCA	TGGTGGCTTTGGTTTTGCAC	evm.model.supercontig_1.210	membrane|	GO:0016020|	other membranes|	amino acid transmembrane transport|amino acid transport|	GO:0003333|GO:0006865|	transport|other cellular processes|	amino acid transmembrane transporter activity|	GO:0015171|	transporter activity|
Cpa_SRR_000281	INTRONIC	evm.model.supercontig_1.211	2978881	2988723	LG9	supercontig_1	2979633	2979653	21	2	10.5	TA TA TA TA TA TA TA TA TA TA T	PF11265	PTHR12433	X	X	X	AT1G25540.1	PFT1	phytochrome and flowering time regulatory protein (PFT1)	Cpa_SRR_000281	1	306	60.541	59.964	TCCTCCAATGGCCCTGTCA	CCTCTCTTCTTGCAGCCACA	evm.model.supercontig_1.211	mediator complex|nucleus|	GO:0016592|GO:0005634|	nucleus|other intracellular components|	positive regulation of transcription, DNA-dependent|red, far-red light phototransduction|regulation of flower development|defense response to fungus|response to far red light|response to red light|positive regulation of defense response|jasmonic acid mediated signaling pathway|	GO:0045893|GO:0009585|GO:0009909|GO:0050832|GO:0010218|GO:0010114|GO:0031349|GO:0009867|	other cellular processes|other metabolic processes|signal transduction|response to abiotic or biotic stimulus|developmental processes|response to stress|	transcription coactivator activity|	GO:0003713|	other molecular functions|
Cpa_SRR_000283	INTRONIC	evm.model.supercontig_1.213	3028649	3030474	LG9	supercontig_1	3029236	3029261	26	2	13	TA TA TA TA TA TA TA TA TA TA TA TA TA	PF00249	X	X	X	X	AT1G68670.1	X	myb-like transcription factor family protein	Cpa_SRR_000283	1	327	59.176	59.769	ACCGAATTAGTCTTGAGTCGGT	CCATTTACAGGTTGGTGCTTCC	evm.model.supercontig_1.213	X	X	X	regulation of transcription, DNA-dependent|	GO:0006355|	other cellular processes|other metabolic processes|	DNA binding|sequence-specific DNA binding transcription factor activity|	GO:0003677|GO:0003700|	DNA or RNA binding|transcription factor activity|
Cpa_SRR_000291	EXONIC	evm.model.supercontig_1.234	3278957	3283896	LG9	supercontig_1	3278998	3279043	46	6	7.67	CATAGC CATAGC CATAGC CATAGC CATAGC CATAGC CATAGC CATA	PF09532,PF09542	PTHR13586	KOG1073	X	X	AT1G26110.1	DCP5	decapping 5	Cpa_SRR_000291	1	302	59.41	58.919	GAAGACCGTCCCGACATGT	TCATCTTGTATTTTGTGGCTGCT	evm.model.supercontig_1.234	cytosol|	GO:0005829|	cytosol|	negative regulation of translation|cytoplasmic mRNA processing body assembly|deadenylation-independent decapping of nuclear-transcribed mRNA|	GO:0017148|GO:0033962|GO:0031087|	protein metabolism|other cellular processes|other metabolic processes|cell organization and biogenesis|	molecular_function_unknown|	GO:0003674|	unknown molecular functions|
Cpa_SRR_000296	INTRONIC	evm.model.supercontig_1.236	3357631	3364481	LG9	supercontig_1	3362048	3362078	31	2	15.5	TC TC TC TC TC TC TC TC TC TC TC TC TC TC TC T	X	X	X	X	X	AT1G68750.1	PPC4	phosphoenolpyruvate carboxylase 4	Cpa_SRR_000296	1	335	59.384	57.822	TGTCTAGTGCAACATCCGTGA	TGGGTTTCAAATCCAGAACTGA	evm.model.supercontig_1.236	X	X	X	tricarboxylic acid cycle|	GO:0006099|	other cellular processes|other metabolic processes|electron transport or energy pathways|	phosphoenolpyruvate carboxylase activity|	GO:0008964|	other enzyme activity|
Cpa_SRR_000301	INTRONIC	evm.model.supercontig_1.240	3442691	3443015	LG9	supercontig_1	3442863	3442890	28	2	14	TA TA TA TA TA TA TA TA TA TA TA TA TA TA	X	X	X	X	X	X	X	X	Cpa_SRR_000301	1	306	57.856	59.032	GCGTCATTGAAGGCTGAGA	GCTTTCCCTGCACCTTTCC	X	X	X	X	X	X	X	X	X	X
Cpa_SRR_000303	EXONIC	evm.model.supercontig_1.242	3482753	3487435	LG9	supercontig_1	3482801	3482823	23	3	7.67	TCT TCT TCT TCT TCT TCT TCT TC	PF03105,PF03124	PTHR10783	KOG1162	X	X	AT1G68740.1	PHO1;H1	EXS (ERD1/XPR1/SYG1) family protein	Cpa_SRR_000303	1	314	58.85	59.685	TCCGGTTACTGGCGGTTT	GGACAAGCTGCCCTTCAAAC	evm.model.supercontig_1.242	integral to membrane|	GO:0016021|	other membranes|	phosphate transport|cellular response to phosphate starvation|	GO:0006817|GO:0016036|	transport|response to stress|other cellular processes|	molecular_function_unknown|	GO:0003674|	unknown molecular functions|
Cpa_SRR_000304	EXONIC	evm.model.supercontig_1.242	3482753	3487435	LG9	supercontig_1	3483865	3483888	24	6	4	GCAAGA GCAAGA GCAAGA GCAAGA	PF03105,PF03124	PTHR10783	KOG1162	X	X	AT1G68740.1	PHO1;H1	EXS (ERD1/XPR1/SYG1) family protein	Cpa_SRR_000304	1	280	58.965	60.203	TGTTGTAGTGGGTGAACTCTGA	CCTGCCTCATCTGATCTTGGG	evm.model.supercontig_1.242	integral to membrane|	GO:0016021|	other membranes|	phosphate transport|cellular response to phosphate starvation|	GO:0006817|GO:0016036|	transport|response to stress|other cellular processes|	molecular_function_unknown|	GO:0003674|	unknown molecular functions|
Cpa_SRR_000306	INTRONIC	evm.model.supercontig_1.246	3516880	3524002	LG9	supercontig_1	3520092	3520114	23	6	3.83	TTGGAA TTGGAA TTGGAA TTGGA	PF00702	PTHR11939	KOG0206	3.6.3.1	K01530	AT1G68710.1	X	ATPase E1-E2 type family protein / haloacid dehalogenase-like hydrolase family protein	Cpa_SRR_000306	1	349	58.071	58.12	AGATTCCTAGCCTGTATCCACA	TGTGGAAGGCTACCGTGT	evm.model.supercontig_1.246	X	X	X	ion transmembrane transport|ATP biosynthetic process|metabolic process|ATP catabolic process|phospholipid transport|	GO:0034220|GO:0006754|GO:0008152|GO:0006200|GO:0015914|	transport|other cellular processes|other metabolic processes|	ATPase activity, coupled to transmembrane movement of ions, phosphorylative mechanism|	GO:0015662|	hydrolase activity|transporter activity|
Cpa_SRR_000316	INTRONIC	evm.model.supercontig_1.263	3726812	3728732	LG9	supercontig_1	3728463	3728495	33	2	16.5	AG AG AG AG AG AG AG AG AG AG AG AG AG AG AG AG A	PF00076	PTHR10432	KOG0149	X	X	AT3G54770.1	X	RNA-binding (RRM/RBD/RNP motifs) family protein	Cpa_SRR_000316	1	346	58.777	60.531	GGCGACCGTTAATGATCGG	CGGGTTGGCTTGGGAAACT	evm.model.supercontig_1.263	cellular_component_unknown|	GO:0005575|	unknown cellular components|	X	X	X	nucleic acid binding|nucleotide binding|RNA binding|	GO:0003676|GO:0000166|GO:0003723|	nucleic acid binding|nucleotide binding|DNA or RNA binding|
Cpa_SRR_000319	INTRONIC	evm.model.supercontig_1.271	3778153	3780924	LG9	supercontig_1	3778422	3778445	24	2	12	AG AG AG AG AG AG AG AG AG AG AG AG	PF00847	X	X	X	X	AT2G28550.2	RAP2.7	related to AP2.7	Cpa_SRR_000319	1	288	59.79	60.271	GCTTTGCCATGTCCACGAC	TGGACAGCTTGAGACTTCTGC	evm.model.supercontig_1.271	nucleus|	GO:0005634|	nucleus|	organ morphogenesis|regulation of transcription, DNA-dependent|vegetative to reproductive phase transition of meristem|	GO:0009887|GO:0006355|GO:0010228|	developmental processes|other cellular processes|other metabolic processes|	DNA binding|sequence-specific DNA binding transcription factor activity|	GO:0003677|GO:0003700|	DNA or RNA binding|transcription factor activity|
Cpa_SRR_000334	INTRONIC	evm.model.supercontig_1.293	4089424	4097368	LG9	supercontig_1	4093076	4093095	20	2	10	AT AT AT AT AT AT AT AT AT AT	PF00566	PTHR22957	KOG2058	X	X	AT3G55020.1	X	Ypt/Rab-GAP domain of gyp1p superfamily protein	Cpa_SRR_000334	1	288	57.558	59.778	AGCACATCCCAGACTCGA	AGATTACCTGGGCGTGCAG	evm.model.supercontig_1.293	cytosol|	GO:0005829|	cytosol|	positive regulation of Rab GTPase activity|	GO:0032851|	signal transduction|other cellular processes|other metabolic processes|	RAB GTPase activator activity|	GO:0005097|	other molecular functions|
Cpa_SRR_000337	INTRONIC	evm.model.supercontig_1.295	4104199	4107572	LG9	supercontig_1	4106115	4106139	25	6	4.17	AAAAAG AAAAAG AAAAAG AAAAAG A	PF02798,PF00043	PTHR11260	KOG0406	X	X	AT3G55040.1	GSTL2	glutathione transferase lambda 2	Cpa_SRR_000337	1	265	58.846	59.457	ACCCTGCTCATCCACAACA	TGAGGGGGTCATTTACTATTTGGT	evm.model.supercontig_1.295	chloroplast stroma|chloroplast|	GO:0009570|GO:0009507|	plastid|chloroplast|other cytoplasmic components|other intracellular components|	protein glutathionylation|	GO:0010731|	protein metabolism|other cellular processes|other metabolic processes|	X	X	X
Cpa_SRR_000347	EXONIC	evm.model.supercontig_1.306	4198206	4202994	LG9	supercontig_1	4202868	4202894	27	6	4.5	GATGGT GATGGT GATGGT GATGGT GAT	PF08572,PF06544	PTHR14212	KOG2769	X	K12843	AT1G28060.1	X	Pre-mRNA-splicing factor 3	Cpa_SRR_000347	1	332	60.687	59.927	TGCTCCCCTCTCGCTCATT	GCACTGAACCTTCCCCGAA	evm.model.supercontig_1.306	X	X	X	biological_process_unknown|	GO:0008150|	unknown biological processes|	molecular_function_unknown|	GO:0003674|	unknown molecular functions|
Cpa_SRR_000357	INTRONIC	evm.model.supercontig_1.322	4396870	4398608	LG9	supercontig_1	4397245	4397271	27	2	13.5	TC TC TC TC TC TC TC TC TC TC TC TC TC T	PF12146,PF00561	PTHR11614	KOG1455	X	X	AT2G39420.1	X	alpha/beta-Hydrolases superfamily protein	Cpa_SRR_000357	1	348	59.669	59.4	ACGAGGGGCATGGAAAATCA	TGGCCAACAACAGAGCCA	evm.model.supercontig_1.322	X	X	X	metabolic process|	GO:0008152|	other metabolic processes|	catalytic activity|	GO:0003824|	other enzyme activity|
Cpa_SRR_000358	INTRONIC	evm.model.supercontig_1.322	4396870	4398608	LG9	supercontig_1	4397271	4397295	25	2	12.5	TA TA TA TA TA TA TA TA TA TA TA TA T	PF12146,PF00561	PTHR11614	KOG1455	X	X	AT2G39420.1	X	alpha/beta-Hydrolases superfamily protein	Cpa_SRR_000358	1	348	59.669	59.4	ACGAGGGGCATGGAAAATCA	TGGCCAACAACAGAGCCA	evm.model.supercontig_1.322	X	X	X	metabolic process|	GO:0008152|	other metabolic processes|	catalytic activity|	GO:0003824|	other enzyme activity|
Cpa_SRR_000363	INTRONIC	evm.model.supercontig_1.323	4398927	4401209	LG9	supercontig_1	4399081	4399105	25	2	12.5	TA TA TA TA TA TA TA TA TA TA TA TA T	PF12146	PTHR11614	KOG1455	X	X	AT2G39420.1	X	alpha/beta-Hydrolases superfamily protein	Cpa_SRR_000363	1	327	60.078	57.225	GGCCCTTCACAGAATCGCT	AAACAAATAAAGCCTTACCTCATCA	evm.model.supercontig_1.323	X	X	X	metabolic process|	GO:0008152|	other metabolic processes|	catalytic activity|	GO:0003824|	other enzyme activity|
Cpa_SRR_000364	INTRONIC	evm.model.supercontig_1.323	4398927	4401209	LG9	supercontig_1	4399188	4399208	21	3	7	TCT TCT TCT TCT TCT TCT TCT	PF12146	PTHR11614	KOG1455	X	X	AT2G39420.1	X	alpha/beta-Hydrolases superfamily protein	Cpa_SRR_000364	1	327	60.078	57.225	GGCCCTTCACAGAATCGCT	AAACAAATAAAGCCTTACCTCATCA	evm.model.supercontig_1.323	X	X	X	metabolic process|	GO:0008152|	other metabolic processes|	catalytic activity|	GO:0003824|	other enzyme activity|
Cpa_SRR_000365	INTRONIC	evm.model.supercontig_1.323	4398927	4401209	LG9	supercontig_1	4399803	4399828	26	4	6.5	TTAA TTAA TTAA TTAA TTAA TTAA TT	PF12146	PTHR11614	KOG1455	X	X	AT2G39420.1	X	alpha/beta-Hydrolases superfamily protein	Cpa_SRR_000365	1	287	58.862	59.62	TCAGAAGGTCGTGCTGCA	CCAAGACTGCACCATCCCA	evm.model.supercontig_1.323	X	X	X	metabolic process|	GO:0008152|	other metabolic processes|	catalytic activity|	GO:0003824|	other enzyme activity|
Cpa_SRR_000369	INTRONIC	evm.model.supercontig_1.329	4426174	4429410	LG9	supercontig_1	4426656	4426677	22	2	11	TC TC TC TC TC TC TC TC TC TC TC	PF00462,PF02798,PF00043	PTHR11260	KOG1422	X	X	AT1G75270.1	DHAR2	dehydroascorbate reductase 2	Cpa_SRR_000369	1	280	59.31	60.435	CCTCCTGAAGTTGCCTCTGT	TTTCCGCGCGCAACCTAT	evm.model.supercontig_1.329	cytosol|plasma membrane|	GO:0005829|GO:0005886|	cytosol|plasma membrane|	protein glutathionylation|oxidation-reduction process|	GO:0010731|GO:0055114|	protein metabolism|other cellular processes|other metabolic processes|	glutathione dehydrogenase ascorbate activity|glutathione binding|	GO:0045174|GO:0043295|	other enzyme activity|other binding|
Cpa_SRR_000372	INTRONIC	evm.model.supercontig_1.332	4456167	4458865	LG9	supercontig_1	4456884	4456904	21	2	10.5	AG AG AG AG AG AG AG AG AG AG A	PF01545	PTHR11562	KOG1485	X	X	AT2G39450.1	MTP11	Cation efflux family protein	Cpa_SRR_000372	1	301	59.821	59.755	TGACCTGGATCATGCCGAAG	TGCCGCTCATTCACTAACGA	evm.model.supercontig_1.332	membrane|late endosome|Golgi apparatus|	GO:0016020|GO:0005770|GO:0005794|	other membranes|other cytoplasmic components|other intracellular components|Golgi apparatus|	manganese ion transmembrane transport|cation transport|response to manganese ion|response to copper ion|proton transport|cellular manganese ion homeostasis|	GO:0071421|GO:0006812|GO:0010042|GO:0046688|GO:0015992|GO:0030026|	transport|other cellular processes|other biological processes|	cation transmembrane transporter activity|manganese:hydrogen antiporter activity|manganese ion transmembrane transporter activity|	GO:0008324|GO:0010486|GO:0005384|	transporter activity|
Cpa_SRR_000383	INTRONIC	evm.model.supercontig_1.359	4625783	4627961	LG9	supercontig_1	4625965	4625986	22	6	3.67	ACATAC ACATAC ACATAC ACAT	PF00892	X	X	X	X	AT5G13670.1	X	nodulin MtN21 /EamA-like transporter family protein	Cpa_SRR_000383	1	345	59.545	59.962	TGACTCATTGGTGGCTGCA	TGGGTCATGTTCGTGTCATTCT	evm.model.supercontig_1.359	endomembrane system|membrane|	GO:0012505|GO:0016020|	other cellular components|other membranes|	X	X	X	X	X	X
Cpa_SRR_000384	INTRONIC	evm.model.supercontig_1.359	4625783	4627961	LG9	supercontig_1	4626416	4626437	22	2	11	AT AT AT AT AT AT AT AT AT AT AT	PF00892	X	X	X	X	AT5G13670.1	X	nodulin MtN21 /EamA-like transporter family protein	Cpa_SRR_000384	1	250	58.476	58.049	CAACGTGAATAATGCAAAATCAACC	TGCAGGGATTAGTGTCTGGA	evm.model.supercontig_1.359	endomembrane system|membrane|	GO:0012505|GO:0016020|	other cellular components|other membranes|	X	X	X	X	X	X
Cpa_SRR_000400	INTRONIC	evm.model.supercontig_1.387	4853292	4863554	LG9	supercontig_1	4862893	4862914	22	2	11	AT AT AT AT AT AT AT AT AT AT AT	PF09334	PTHR11946	KOG0436	6.1.1.10	K01874	AT3G55400.1	OVA1	methionyl-tRNA synthetase / methionine--tRNA ligase / MetRS (cpMetRS)	Cpa_SRR_000400	1	323	59.408	59.616	GGTGGAAAAAGCTCGTGTCC	CCCCAGGCTTCCATGAACA	evm.model.supercontig_1.387	mitochondrion|chloroplast|	GO:0005739|GO:0009507|	mitochondria|chloroplast|	ovule development|metabolic process|tRNA aminoacylation for protein translation|	GO:0048481|GO:0008152|GO:0006418|	developmental processes|other metabolic processes|protein metabolism|other cellular processes|	aminoacyl-tRNA ligase activity|methionine-tRNA ligase activity|ATP binding|	GO:0004812|GO:0004825|GO:0005524|	other enzyme activity|nucleotide binding|
Cpa_SRR_000401	INTRONIC	evm.model.supercontig_1.389	4877461	4878367	LG9	supercontig_1	4877739	4877765	27	2	13.5	AG AG AG AG AG AG AG AG AG AG AG AG AG A	PF04535	X	X	X	X	AT3G55390.1	X	Uncharacterised protein family (UPF0497)	Cpa_SRR_000401	1	329	59.89	60.002	AAACCCGACAGCAGCGAA	CCAGAAACGCCACCATCCT	X	X	X	X	X	X	X	X	X	X
Cpa_SRR_000404	INTRONIC	evm.model.supercontig_1.396	4905785	4909200	LG9	supercontig_1	4908907	4908934	28	2	14	AG AG AG AG AG AG AG AG AG AG AG AG AG AG	PF00432	PTHR11774	KOG0367	2.5.1.59	K11713	AT2G39550.1	PGGT-I	Prenyltransferase family protein	Cpa_SRR_000404	1	350	59.622	59.786	TGCATTTTCTCGGGAGCCA	CCGTCGTTGGTACCGTCAT	evm.model.supercontig_1.396	CAAX-protein geranylgeranyltransferase complex|	GO:0005953|	other intracellular components|	response to abscisic acid stimulus|response to auxin stimulus|protein geranylgeranylation|response to water deprivation|negative regulation of abscisic acid mediated signaling pathway|	GO:0009737|GO:0009733|GO:0018344|GO:0009414|GO:0009788|	other biological processes|protein metabolism|other cellular processes|other metabolic processes|response to stress|response to abiotic or biotic stimulus|signal transduction|	CAAX-protein geranylgeranyltransferase activity|protein heterodimerization activity|	GO:0004662|GO:0046982|	transferase activity|protein binding|
Cpa_SRR_000410	INTRONIC	evm.model.supercontig_1.402	4987210	4988728	LG9	supercontig_1	4988132	4988154	23	4	5.75	AAAT AAAT AAAT AAAT AAAT AAA	PF01417	PTHR12276	X	X	X	AT3G46540.1	X	ENTH/VHS family protein	Cpa_SRR_000410	1	271	59.12	57.445	GGACTTCAACAATTCGCCAGT	ACACCCTCTAATGTAAGAAGAAAGA	evm.model.supercontig_1.402	cellular_component_unknown|	GO:0005575|	unknown cellular components|	biological_process_unknown|	GO:0008150|	unknown biological processes|	binding|	GO:0005488|	other binding|
Cpa_SRR_000418	INTRONIC	evm.model.supercontig_1.408	5069654	5072219	LG9	supercontig_1	5071949	5071968	20	3	6.67	TAA TAA TAA TAA TAA TAA TA	PF04720	X	X	X	X	AT2G39650.1	X	Protein of unknown function (DUF506)	Cpa_SRR_000418	1	268	60.342	59.78	CCAACTAGCCCCCTAAAACCC	CGAGCATGACCTGGCTCTT	evm.model.supercontig_1.408	X	X	X	biological_process_unknown|	GO:0008150|	unknown biological processes|	molecular_function_unknown|	GO:0003674|	unknown molecular functions|
Cpa_SRR_000422	INTRONIC	evm.model.supercontig_1.412	5111184	5114965	LG9	supercontig_1	5111617	5111643	27	4	6.75	TATG TATG TATG TATG TATG TATG TAT	PF04055	X	X	X	X	AT2G39670.1	X	Radical SAM superfamily protein	Cpa_SRR_000422	1	324	60.834	58.27	CCAGCAACTTTGGCCAGGT	TGGTGTAACTGCTTCCCTCT	evm.model.supercontig_1.412	cytoplasm|	GO:0005737|	other cytoplasmic components|	rRNA processing|RNA methylation|	GO:0006364|GO:0001510|	other cellular processes|other metabolic processes|	RNA methyltransferase activity|catalytic activity|iron-sulfur cluster binding|	GO:0008173|GO:0003824|GO:0051536|	transferase activity|other enzyme activity|other binding|
Cpa_SRR_000425	INTRONIC	evm.model.supercontig_1.414	5124029	5125576	LG9	supercontig_1	5124482	5124502	21	2	10.5	AT AT AT AT AT AT AT AT AT AT A	PF00168	PTHR10024	KOG1030	X	X	AT3G55470.2	X	Calcium-dependent lipid-binding (CaLB domain) family protein	Cpa_SRR_000425	1	321	60.281	58.333	AAAGCAGCGTCGCCAGAA	TTGCCCTCACCTGTTCCA	evm.model.supercontig_1.414	cellular_component_unknown|	GO:0005575|	unknown cellular components|	biological_process_unknown|	GO:0008150|	unknown biological processes|	molecular_function_unknown|	GO:0003674|	unknown molecular functions|
Cpa_SRR_000427	INTRONIC	evm.model.supercontig_1.414	5124029	5125576	LG9	supercontig_1	5124906	5124934	29	2	14.5	AT AT AT AT AT AT AT AT AT AT AT AT AT AT A	PF00168	PTHR10024	KOG1030	X	X	AT3G55470.2	X	Calcium-dependent lipid-binding (CaLB domain) family protein	Cpa_SRR_000427	1	321	58.333	59.958	TGGAACAGGTGAGGGCAA	AGCAGTTCCACTCTCTACTCCT	evm.model.supercontig_1.414	cellular_component_unknown|	GO:0005575|	unknown cellular components|	biological_process_unknown|	GO:0008150|	unknown biological processes|	molecular_function_unknown|	GO:0003674|	unknown molecular functions|
Cpa_SRR_000431	INTRONIC	evm.model.supercontig_1.415	5129787	5131094	LG9	supercontig_1	5129852	5129872	21	2	10.5	TA TA TA TA TA TA TA TA TA TA T	X	PTHR10024	X	X	X	AT3G55470.2	X	Calcium-dependent lipid-binding (CaLB domain) family protein	Cpa_SRR_000431	1	253	57.865	57.03	ACGATTCACTACAAAGGCCAA	ATCATCTTCAGTTAAACGGTCTTC	evm.model.supercontig_1.415	cellular_component_unknown|	GO:0005575|	unknown cellular components|	biological_process_unknown|	GO:0008150|	unknown biological processes|	molecular_function_unknown|	GO:0003674|	unknown molecular functions|
Cpa_SRR_000437	INTRONIC	evm.model.supercontig_1.418	5156049	5160425	LG9	supercontig_1	5159574	5159607	34	2	17	TC TC TC TC TC TC TC TC TC TC TC TC TC TC TC TC TC	PF03470,PF03468,PF03469	PTHR21596	X	X	X	AT3G48670.1	IDN2	XH/XS domain-containing protein	Cpa_SRR_000437	1	268	58.319	57.507	TCGCGATGTGACAGGAGT	TCCAGCAGACAAACTTGCA	evm.model.supercontig_1.418	cellular_component_unknown|	GO:0005575|	unknown cellular components|	response to cadmium ion|DNA methylation|chromatin silencing|	GO:0046686|GO:0006306|GO:0006342|	other biological processes|DNA or RNA metabolism|other cellular processes|other metabolic processes|	molecular_function_unknown|	GO:0003674|	unknown molecular functions|
Cpa_SRR_000439	INTRONIC	evm.model.supercontig_1.437	5410022	5412240	LG9	supercontig_1	5411401	5411420	20	2	10	GT GT GT GT GT GT GT GT GT GT	PF00004	X	KOG0651	X	X	AT2G39730.2	RCA	rubisco activase	Cpa_SRR_000439	1	284	59.616	58.85	GAGGAACCTGTGGCCCATT	TGACATCGACAACAACATGGG	evm.model.supercontig_1.437	apoplast|chloroplast|chloroplast envelope|chloroplast thylakoid membrane|stromule|thylakoid|cell wall|plastoglobule|nucleus|chloroplast stroma|	GO:0048046|GO:0009507|GO:0009941|GO:0009535|GO:0010319|GO:0009579|GO:0005618|GO:0010287|GO:0005634|GO:0009570|	extracellular|chloroplast|plastid|other cytoplasmic components|other intracellular components|other membranes|cell wall|nucleus|	response to jasmonic acid stimulus|response to cold|regulation of catalytic activity|response to light stimulus|leaf senescence|positive regulation of catalytic activity|defense response to bacterium|	GO:0009753|GO:0009409|GO:0050790|GO:0009416|GO:0010150|GO:0043085|GO:0042742|	other biological processes|response to stress|response to abiotic or biotic stimulus|other metabolic processes|developmental processes|	ribulose-1,5-bisphosphate carboxylase/oxygenase activator activity|ATP binding|enzyme regulator activity|protein binding|ADP binding|	GO:0046863|GO:0005524|GO:0030234|GO:0005515|GO:0043531|	other molecular functions|nucleotide binding|protein binding|
Cpa_SRR_000453	INTRONIC	evm.model.supercontig_2.25	547088	551501	LG9	supercontig_2	551014	551033	20	2	10	CT CT CT CT CT CT CT CT CT CT	PF06814	PTHR21229	KOG2568	X	X	AT2G01070.1	X	Lung seven transmembrane receptor family protein	Cpa_SRR_000453	1	337	58.462	59.631	GCCTTTCCTGCATTCTGTCA	GCAGCTCCAGTCACACAGA	evm.model.supercontig_2.25	integral to membrane|endomembrane system|	GO:0016021|GO:0012505|	other membranes|other cellular components|	biological_process_unknown|	GO:0008150|	unknown biological processes|	molecular_function_unknown|	GO:0003674|	unknown molecular functions|
Cpa_SRR_000454	INTRONIC	evm.model.supercontig_2.25	547088	551501	LG9	supercontig_2	551046	551066	21	4	5.25	CTCC CTCC CTCC CTCC CTCC C	PF06814	PTHR21229	KOG2568	X	X	AT2G01070.1	X	Lung seven transmembrane receptor family protein	Cpa_SRR_000454	1	337	58.462	59.631	GCCTTTCCTGCATTCTGTCA	GCAGCTCCAGTCACACAGA	evm.model.supercontig_2.25	integral to membrane|endomembrane system|	GO:0016021|GO:0012505|	other membranes|other cellular components|	biological_process_unknown|	GO:0008150|	unknown biological processes|	molecular_function_unknown|	GO:0003674|	unknown molecular functions|
Cpa_SRR_000462	EXONIC	evm.model.supercontig_2.29	580656	582323	LG9	supercontig_2	580717	580738	22	3	7.33	AAG AAG AAG AAG AAG AAG AAG A	X	X	X	X	X	AT1G68150.1	WRKY9	WRKY DNA-binding protein 9	Cpa_SRR_000462	1	274	60.271	57.884	TGGCGCCTTAAAAGTAGCAGT	CGTACCTCATGCGTGTTCA	evm.model.supercontig_2.29	X	X	X	regulation of transcription, DNA-dependent|	GO:0006355|	other cellular processes|other metabolic processes|	sequence-specific DNA binding transcription factor activity|	GO:0003700|	transcription factor activity|
Cpa_SRR_000463	INTRONIC	evm.model.supercontig_2.29	580656	582323	LG9	supercontig_2	581054	581073	20	2	10	AT AT AT AT AT AT AT AT AT AT	X	X	X	X	X	AT1G68150.1	WRKY9	WRKY DNA-binding protein 9	Cpa_SRR_000463	1	292	57.884	59.775	TGAACACGCATGAGGTACG	CGCTTCATCTCCATATGCAACC	evm.model.supercontig_2.29	X	X	X	regulation of transcription, DNA-dependent|	GO:0006355|	other cellular processes|other metabolic processes|	sequence-specific DNA binding transcription factor activity|	GO:0003700|	transcription factor activity|
Cpa_SRR_000466	EXONIC	evm.model.supercontig_2.30	583451	586942	LG9	supercontig_2	586123	586147	25	6	4.17	CTGCAT CTGCAT CTGCAT CTGCAT C	PF04696	PTHR12707	KOG3756	X	K13114	AT1G15200.1	X	protein-protein interaction regulator family protein	Cpa_SRR_000466	1	284	59.999	59.378	ATCCACTCCGAGACAGGCT	ACGAGAAATTGAGGGGAACGA	evm.model.supercontig_2.30	cellular_component_unknown|	GO:0005575|	unknown cellular components|	biological_process_unknown|	GO:0008150|	unknown biological processes|	molecular_function_unknown|	GO:0003674|	unknown molecular functions|
Cpa_SRR_000467	INTRONIC	evm.model.supercontig_2.30	583451	586942	LG9	supercontig_2	586816	586852	37	2	18.5	AG AG AG AG AG AG AG AG AG AG AG AG AG AG AG AG AG AG A	PF04696	PTHR12707	KOG3756	X	K13114	AT1G15200.1	X	protein-protein interaction regulator family protein	Cpa_SRR_000467	1	311	59.1	58.997	TCTCTGTCGCCCTCCATTG	GGAGCCTCAAATGGGGAGT	evm.model.supercontig_2.30	cellular_component_unknown|	GO:0005575|	unknown cellular components|	biological_process_unknown|	GO:0008150|	unknown biological processes|	molecular_function_unknown|	GO:0003674|	unknown molecular functions|
Cpa_SRR_000474	INTRONIC	evm.model.supercontig_2.31	590677	593887	LG9	supercontig_2	593308	593335	28	2	14	AT AT AT AT AT AT AT AT AT AT AT AT AT AT	PF03168	X	X	X	X	AT2G01080.1	X	Late embryogenesis abundant (LEA) hydroxyproline-rich glycoprotein family	Cpa_SRR_000474	1	334	59.152	59.963	TGGTTTCTGGGTAAGGTGTGT	TCTCTCGTACGAACCAGGGT	evm.model.supercontig_2.31	plasma membrane|	GO:0005886|	plasma membrane|	biological_process_unknown|	GO:0008150|	unknown biological processes|	molecular_function_unknown|	GO:0003674|	unknown molecular functions|
Cpa_SRR_000482	INTRONIC	evm.model.supercontig_2.39	719199	723544	LG9	supercontig_2	720413	720443	31	2	15.5	AT AT AT AT AT AT AT AT AT AT AT AT AT AT AT A	PF00892	X	X	X	X	AT1G25270.1	X	nodulin MtN21 /EamA-like transporter family protein	Cpa_SRR_000482	1	250	59.842	60.004	AACACAAACACAACAAGAGATGCT	ACGAAGAAGCCACCTGAGC	evm.model.supercontig_2.39	membrane|endomembrane system|	GO:0016020|GO:0012505|	other membranes|other cellular components|	X	X	X	X	X	X
Cpa_SRR_000483	INTRONIC	evm.model.supercontig_2.39	719199	723544	LG9	supercontig_2	722880	722905	26	3	8.67	CAA CAA CAA CAA CAA CAA CAA CAA CA	PF00892	X	X	X	X	AT1G25270.1	X	nodulin MtN21 /EamA-like transporter family protein	Cpa_SRR_000483	1	311	59.474	59.585	TGCGGATGTTAAAGCCAAGC	ACAAGCCTAAACTCACACGGA	evm.model.supercontig_2.39	membrane|endomembrane system|	GO:0016020|GO:0012505|	other membranes|other cellular components|	X	X	X	X	X	X
Cpa_SRR_000488	INTRONIC	evm.model.supercontig_2.42	777539	780047	LG9	supercontig_2	778343	778365	23	2	11.5	AT AT AT AT AT AT AT AT AT AT AT A	PF00892	X	KOG1441	X	X	AT1G25270.1	X	nodulin MtN21 /EamA-like transporter family protein	Cpa_SRR_000488	1	265	59.25	59.598	TGACATCAAGGCGGTGCT	CGTCACGTAGCATCTTCTCCT	evm.model.supercontig_2.42	membrane|endomembrane system|	GO:0016020|GO:0012505|	other membranes|other cellular components|	X	X	X	X	X	X
Cpa_SRR_000491	INTRONIC	evm.model.supercontig_2.42	777539	780047	LG9	supercontig_2	779186	779205	20	2	10	TA TA TA TA TA TA TA TA TA TA	PF00892	X	KOG1441	X	X	AT1G25270.1	X	nodulin MtN21 /EamA-like transporter family protein	Cpa_SRR_000491	1	260	60.228	59.375	CCAAGTGTCACGGGAAGCA	TCAGCTTACATGGACAGTGCT	evm.model.supercontig_2.42	membrane|endomembrane system|	GO:0016020|GO:0012505|	other membranes|other cellular components|	X	X	X	X	X	X
Cpa_SRR_000494	EXONIC	evm.model.supercontig_2.44	873033	873508	LG9	supercontig_2	873088	873124	37	6	6.17	TCTTTC TCTTTC TCTTTC TCTTTC TCTTTC TCTTTC T	X	X	X	X	X	X	X	X	Cpa_SRR_000494	1	350	57.96	58.619	TGCATTGTCTTTTAATTCATGGCT	CCCAGTCTCTTGGCTCCTT	X	X	X	X	X	X	X	X	X	X
Cpa_SRR_000497	EXONIC	evm.model.supercontig_2.51	932974	934017	LG9	supercontig_2	933254	933278	25	3	8.33	CCA CCA CCA CCA CCA CCA CCA CCA C	PF00076,PF00098	PTHR10432	KOG0121	X	X	AT3G26420.1	ATRZ-1A	RNA-binding (RRM/RBD/RNP motifs) family protein with retrovirus zinc finger-like domain	Cpa_SRR_000497	1	298	60.534	60.079	TAGCCACTTCACCGGGACA	CGCTCTCGTGGATTTGGGT	evm.model.supercontig_2.51	cytoplasm|nucleus|cytosol|	GO:0005737|GO:0005634|GO:0005829|	other cytoplasmic components|nucleus|cytosol|	cold acclimation|response to cold|	GO:0009631|GO:0009409|	response to stress|response to abiotic or biotic stimulus|	RNA binding|nucleotide binding|	GO:0003723|GO:0000166|	DNA or RNA binding|nucleotide binding|
Cpa_SRR_000511	INTRONIC	evm.model.supercontig_2.63	1133817	1155617	LG9	supercontig_2	1147520	1147539	20	2	10	AT AT AT AT AT AT AT AT AT AT	PF00999	PTHR10110	X	X	X	AT2G01980.1	SOS1	sodium proton exchanger, putative (NHX7) (SOS1)	Cpa_SRR_000511	1	251	58.611	58.968	GCATTTAAGGGCGATGGACA	TGAGCTACGCCATATGTCACT	evm.model.supercontig_2.63	plasma membrane|chloroplast envelope|	GO:0005886|GO:0009941|	plasma membrane|plastid|chloroplast|other cytoplasmic components|other intracellular components|	sodium ion transport|response to reactive oxygen species|response to salt stress|regulation of reactive oxygen species metabolic process|sodium ion export|proton transport|response to hydrogen peroxide|high-affinity potassium ion import|response to oxidative stress|	GO:0006814|GO:0000302|GO:0009651|GO:2000377|GO:0071436|GO:0015992|GO:0042542|GO:0010163|GO:0006979|	transport|response to stress|response to abiotic or biotic stimulus|other cellular processes|other metabolic processes|	sodium:hydrogen antiporter activity|protein binding|	GO:0015385|GO:0005515|	transporter activity|protein binding|
Cpa_SRR_000514	INTRONIC	evm.model.supercontig_2.75	1306904	1309401	LG9	supercontig_2	1308199	1308220	22	2	11	AT AT AT AT AT AT AT AT AT AT AT	PF00282	PTHR11999	KOG1383	4.1.1.15	K01580	AT2G02010.1	GAD4	glutamate decarboxylase 4	Cpa_SRR_000514	1	254	59.854	59.731	ACCATTTCCACTGCCTTCACT	ATCGTCACTGGCGCCAAT	evm.model.supercontig_2.75	nucleus|cytosol|	GO:0005634|GO:0005829|	nucleus|cytosol|	carboxylic acid metabolic process|glutamate decarboxylation to succinate|glutamate metabolic process|	GO:0019752|GO:0006540|GO:0006536|	other cellular processes|other metabolic processes|	calmodulin binding|	GO:0005516|	protein binding|
Cpa_SRR_000523	INTRONIC	evm.model.supercontig_2.82	1394847	1397926	LG9	supercontig_2	1395698	1395722	25	2	12.5	AT AT AT AT AT AT AT AT AT AT AT AT A	PF00249	X	X	X	X	AT1G14600.1	X	Homeodomain-like superfamily protein	Cpa_SRR_000523	1	333	57.689	59.084	ACTGCTACTTGAGTCTCCCA	AGCAAAGTGGTCGTGGGT	evm.model.supercontig_2.82	X	X	X	regulation of transcription, DNA-dependent|	GO:0006355|	other cellular processes|other metabolic processes|	DNA binding|sequence-specific DNA binding transcription factor activity|	GO:0003677|GO:0003700|	DNA or RNA binding|transcription factor activity|
Cpa_SRR_000535	INTRONIC	evm.model.supercontig_2.89	1489263	1493096	LG9	supercontig_2	1491586	1491605	20	2	10	GA GA GA GA GA GA GA GA GA GA	PF12171,PF00096	PTHR11389	KOG3576	X	X	AT2G02070.1	IDD5	indeterminate(ID)-domain 5	Cpa_SRR_000535	1	250	59.36	60.002	TCAATCAATGCTGTGAAAACCCA	CTGGGTTGGCTTAGCTGCT	evm.model.supercontig_2.89	intracellular|chloroplast|	GO:0005622|GO:0009507|	other intracellular components|chloroplast|	regulation of transcription, DNA-dependent|	GO:0006355|	other cellular processes|other metabolic processes|	zinc ion binding|sequence-specific DNA binding transcription factor activity|nucleic acid binding|	GO:0008270|GO:0003700|GO:0003676|	other binding|transcription factor activity|nucleic acid binding|
Cpa_SRR_000542	INTRONIC	evm.model.supercontig_2.95	1609317	1611228	LG9	supercontig_2	1610104	1610129	26	3	8.67	TTC TTC TTC TTC TTC TTC TTC TTC TT	X	X	KOG4282	X	X	AT2G35640.1	X	Homeodomain-like superfamily protein	Cpa_SRR_000542	1	309	59.805	60.301	ACCGCTGCTTCCCAACAA	CCTGCACGTTTGACCGAGA	evm.model.supercontig_2.95	X	X	X	regulation of transcription, DNA-dependent|	GO:0006355|	other cellular processes|other metabolic processes|	sequence-specific DNA binding transcription factor activity|	GO:0003700|	transcription factor activity|
Cpa_SRR_000545	INTRONIC	evm.model.supercontig_2.99	1639126	1645084	LG9	supercontig_2	1644553	1644578	26	2	13	TA TA TA TA TA TA TA TA TA TA TA TA TA	PF00515,PF02071	X	X	X	X	X	X	X	Cpa_SRR_000545	1	307	59.552	60.054	AGGAACTTCGTGCTGCACT	TCATGATTGAAGATGCTGGACCA	X	X	X	X	X	X	X	X	X	X
Cpa_SRR_000546	INTRONIC	evm.model.supercontig_2.99	1639126	1645084	LG9	supercontig_2	1644578	1644608	31	2	15.5	AG AG AG AG AG AG AG AG AG AG AG AG AG AG AG A	PF00515,PF02071	X	X	X	X	X	X	X	Cpa_SRR_000546	1	307	59.552	60.054	AGGAACTTCGTGCTGCACT	TCATGATTGAAGATGCTGGACCA	X	X	X	X	X	X	X	X	X	X
Cpa_SRR_000566	INTRONIC	evm.model.supercontig_2.125	1967549	1969618	LG9	supercontig_2	1969503	1969526	24	6	4	AAAGAA AAAGAA AAAGAA AAAGAA	X	X	X	X	X	AT2G01910.1	ATMAP65-6	Microtubule associated protein (MAP65/ASE1) family protein	Cpa_SRR_000566	1	251	60.29	59.461	GGAAACCATCATTGCAAAGCCA	TCTGTTGAGATGCTGGCGAT	evm.model.supercontig_2.125	plastid|phragmoplast|preprophase band|mitochondrion|	GO:0009536|GO:0009524|GO:0009574|GO:0005739|	plastid|other cytoplasmic components|other intracellular components|mitochondria|	anaphase|	GO:0051322|	other cellular processes|	microtubule binding|	GO:0008017|	protein binding|
Cpa_SRR_000569	INTRONIC	evm.model.supercontig_2.128	2013561	2016361	LG9	supercontig_2	2014634	2014657	24	2	12	AT AT AT AT AT AT AT AT AT AT AT AT	PF03372	PTHR11200	KOG0565	X	X	AT2G01900.1	X	DNAse I-like superfamily protein	Cpa_SRR_000569	1	283	58.244	57.365	AGGATTATCAAACCGAAAGATGGT	ATCCACTTGATCCCCGAGA	evm.model.supercontig_2.128	X	X	X	biological_process_unknown|dephosphorylation|metabolic process|	GO:0008150|GO:0016311|GO:0008152|	unknown biological processes|other cellular processes|other metabolic processes|	inositol or phosphatidylinositol phosphatase activity|hydrolase activity|	GO:0004437|GO:0016787|	hydrolase activity|
Cpa_SRR_000570	INTRONIC	evm.model.supercontig_2.128	2013561	2016361	LG9	supercontig_2	2014870	2014894	25	2	12.5	TG TG TG TG TG TG TG TG TG TG TG TG T	PF03372	PTHR11200	KOG0565	X	X	AT2G01900.1	X	DNAse I-like superfamily protein	Cpa_SRR_000570	1	276	57.365	57.259	ATCTCGGGGATCAAGTGGA	TTGCCGAGGAAGATTCTCG	evm.model.supercontig_2.128	X	X	X	biological_process_unknown|dephosphorylation|metabolic process|	GO:0008150|GO:0016311|GO:0008152|	unknown biological processes|other cellular processes|other metabolic processes|	inositol or phosphatidylinositol phosphatase activity|hydrolase activity|	GO:0004437|GO:0016787|	hydrolase activity|
Cpa_SRR_000577	INTRONIC	evm.model.supercontig_2.131	2054026	2056731	LG9	supercontig_2	2054304	2054338	35	3	11.67	TCA TCA TCA TCA TCA TCA TCA TCA TCA TCA TCA TC	PF00149	PTHR10161	KOG2679	X	X	AT1G25230.1	X	Calcineurin-like metallo-phosphoesterase superfamily protein	Cpa_SRR_000577	1	277	59.721	59.708	TTCCAACACGCCCCCAAA	CCGTCGGAGGAAAAGCTCA	evm.model.supercontig_2.131	endomembrane system|	GO:0012505|	other cellular components|	biological_process_unknown|metabolic process|dephosphorylation|	GO:0008150|GO:0008152|GO:0016311|	unknown biological processes|other metabolic processes|other cellular processes|	hydrolase activity|protein serine/threonine phosphatase activity|	GO:0016787|GO:0004722|	hydrolase activity|
Cpa_SRR_000578	INTRONIC	evm.model.supercontig_2.131	2054026	2056731	LG9	supercontig_2	2054799	2054822	24	2	12	AT AT AT AT AT AT AT AT AT AT AT AT	PF00149	PTHR10161	KOG2679	X	X	AT1G25230.1	X	Calcineurin-like metallo-phosphoesterase superfamily protein	Cpa_SRR_000578	1	326	60.773	58.541	ACCTCACCCCCGACCTTTT	TCCCATGCATGCAAGAATTGA	evm.model.supercontig_2.131	endomembrane system|	GO:0012505|	other cellular components|	biological_process_unknown|metabolic process|dephosphorylation|	GO:0008150|GO:0008152|GO:0016311|	unknown biological processes|other metabolic processes|other cellular processes|	hydrolase activity|protein serine/threonine phosphatase activity|	GO:0016787|GO:0004722|	hydrolase activity|
Cpa_SRR_000587	INTRONIC	evm.model.supercontig_2.138	2106520	2107536	LG9	supercontig_2	2106756	2106777	22	4	5.5	TATG TATG TATG TATG TATG TA	PF03188	PTHR10106	KOG1619	X	X	AT1G14730.1	X	Cytochrome b561/ferric reductase transmembrane protein family	Cpa_SRR_000587	1	257	59.532	60.306	TCGTCGCGCATTTGTTCG	AGGGATGCGTCTGTACCCA	evm.model.supercontig_2.138	integral to membrane|endomembrane system|	GO:0016021|GO:0012505|	other membranes|other cellular components|	X	X	X	X	X	X
Cpa_SRR_000594	EXONIC	evm.model.supercontig_2.142	2138880	2139641	LG9	supercontig_2	2139376	2139396	21	3	7	GCT GCT GCT GCT GCT GCT GCT	PF00096	X	X	X	X	AT1G66140.1	ZFP4	zinc finger protein 4	Cpa_SRR_000594	1	260	59.123	59.167	CCATCCGCATTGCACGTT	GCTCCAATCCGATCCAGGT	evm.model.supercontig_2.142	intracellular|	GO:0005622|	other intracellular components|	regulation of transcription, DNA-dependent|	GO:0006355|	other cellular processes|other metabolic processes|	sequence-specific DNA binding transcription factor activity|nucleic acid binding|zinc ion binding|	GO:0003700|GO:0003676|GO:0008270|	transcription factor activity|nucleic acid binding|other binding|
Cpa_SRR_000605	INTRONIC	evm.model.supercontig_2.168	2420468	2422634	LG9	supercontig_2	2421210	2421232	23	2	11.5	AT AT AT AT AT AT AT AT AT AT AT A	PF01988	X	KOG4473	X	X	AT2G01770.1	VIT1	vacuolar iron transporter 1	Cpa_SRR_000605	1	313	59.34	57.73	TGAATACGCGCCTGTGGT	AGGGATATGTTGGGTTTTCAAGA	evm.model.supercontig_2.168	vacuolar membrane|	GO:0005774|	other membranes|other cytoplasmic components|other intracellular components|	intracellular sequestering of iron ion|iron ion homeostasis|iron ion transmembrane transport|	GO:0006880|GO:0055072|GO:0034755|	other cellular processes|other biological processes|transport|	iron ion transmembrane transporter activity|	GO:0005381|	transporter activity|
Cpa_SRR_000610	INTRONIC	evm.model.supercontig_2.170	2431290	2433006	LG9	supercontig_2	2432084	2432105	22	5	4.4	TAATT TAATT TAATT TAATT TA	PF01596	PTHR10509	KOG1663	2.1.1.104	K00588	AT1G24735.2	X	S-adenosyl-L-methionine-dependent methyltransferases superfamily protein	Cpa_SRR_000610	1	251	59.726	59.717	TGCCGTATTGAGTTTCGGTCT	GTTTCAGTTGGGCGTGCTC	evm.model.supercontig_2.170	cytosol|	GO:0005829|	cytosol|	methylation|	GO:0032259|	other cellular processes|other metabolic processes|	O-methyltransferase activity|	GO:0008171|	transferase activity|
Cpa_SRR_000626	INTRONIC	evm.model.supercontig_2.175	2497275	2499860	LG9	supercontig_2	2497816	2497841	26	2	13	TA TA TA TA TA TA TA TA TA TA TA TA TA	PF03492	X	X	X	X	AT1G68040.1	X	S-adenosyl-L-methionine-dependent methyltransferases superfamily protein	Cpa_SRR_000626	1	319	60.126	60.152	CGCATGCACGCACCAAAT	TAGAGGGGCAAGTGGGGTT	evm.model.supercontig_2.175	cellular_component_unknown|	GO:0005575|	unknown cellular components|	biological_process_unknown|methylation|	GO:0008150|GO:0032259|	unknown biological processes|other cellular processes|other metabolic processes|	S-adenosylmethionine-dependent methyltransferase activity|	GO:0008757|	transferase activity|
Cpa_SRR_000627	INTRONIC	evm.model.supercontig_2.175	2497275	2499860	LG9	supercontig_2	2498025	2498048	24	2	12	AT AT AT AT AT AT AT AT AT AT AT AT	PF03492	X	X	X	X	AT1G68040.1	X	S-adenosyl-L-methionine-dependent methyltransferases superfamily protein	Cpa_SRR_000627	1	338	60.152	60.077	AACCCCACTTGCCCCTCTA	TGTTTGGTCCAGCTGCACA	evm.model.supercontig_2.175	cellular_component_unknown|	GO:0005575|	unknown cellular components|	biological_process_unknown|methylation|	GO:0008150|GO:0032259|	unknown biological processes|other cellular processes|other metabolic processes|	S-adenosylmethionine-dependent methyltransferase activity|	GO:0008757|	transferase activity|
Cpa_SRR_000629	INTRONIC	evm.model.supercontig_2.175	2497275	2499860	LG9	supercontig_2	2498845	2498871	27	2	13.5	TA TA TA TA TA TA TA TA TA TA TA TA TA T	PF03492	X	X	X	X	AT1G68040.1	X	S-adenosyl-L-methionine-dependent methyltransferases superfamily protein	Cpa_SRR_000629	1	332	60.034	57.756	TGGCTACTCAGGTACGCTCT	TGGAGGTTCGGATTGGGT	evm.model.supercontig_2.175	cellular_component_unknown|	GO:0005575|	unknown cellular components|	biological_process_unknown|methylation|	GO:0008150|GO:0032259|	unknown biological processes|other cellular processes|other metabolic processes|	S-adenosylmethionine-dependent methyltransferase activity|	GO:0008757|	transferase activity|
Cpa_SRR_000638	INTRONIC	evm.model.supercontig_2.189	2612576	2616422	LG9	supercontig_2	2614164	2614183	20	2	10	AT AT AT AT AT AT AT AT AT AT	PF07058	X	X	X	X	AT1G24764.1	MAP70-2	microtubule-associated proteins 70-2	Cpa_SRR_000638	1	347	60.303	58.398	GCCAGCAAGAACAGCCTCT	ACCAAATCAAAAGAGGCAGCT	evm.model.supercontig_2.189	microtubule|	GO:0005874|	other intracellular components|	cytoskeleton organization|	GO:0007010|	other cellular processes|cell organization and biogenesis|	microtubule binding|	GO:0008017|	protein binding|
Cpa_SRR_000643	INTRONIC	evm.model.supercontig_2.193	2657222	2662330	LG9	supercontig_2	2662237	2662266	30	2	15	GA GA GA GA GA GA GA GA GA GA GA GA GA GA GA	PF03331	X	X	X	X	AT1G24880.1	X	UDP-3-O-acyl N-acetylglycosamine deacetylase family protein	Cpa_SRR_000643	1	347	57.424	59.206	TGTTGAAATCCACCAGTCTGT	GCCGCGCATTCAATGACT	evm.model.supercontig_2.193	cellular_component_unknown|	GO:0005575|	unknown cellular components|	lipid A biosynthetic process|	GO:0009245|	other cellular processes|other metabolic processes|	UDP-3-O-3-hydroxymyristoyl] N-acetylglucosamine deacetylase activity|	GO:0008759|	hydrolase activity|
Cpa_SRR_000653	INTRONIC	evm.model.supercontig_2.205	2769328	2771878	LG9	supercontig_2	2769985	2770006	22	2	11	TA TA TA TA TA TA TA TA TA TA TA	PF00856,PF09273	PTHR13271	KOG1337	X	X	AT1G24610.1	X	Rubisco methyltransferase family protein	Cpa_SRR_000653	1	289	58.679	60.229	CAGTTCAATGTGGTGGCTGT	GCCCAAAGTTCCTCTGCCA	evm.model.supercontig_2.205	chloroplast|	GO:0009507|	chloroplast|	biological_process_unknown|	GO:0008150|	unknown biological processes|	molecular_function_unknown|	GO:0003674|	unknown molecular functions|
Cpa_SRR_000654	INTRONIC	evm.model.supercontig_2.207	2822894	2824042	LG9	supercontig_2	2823230	2823260	31	3	10.33	TCC TCC TCC TCC TCC TCC TCC TCC TCC TCC T	PF00293	PTHR12629	KOG2839	X	X	AT1G14860.1	NUDT18	nudix hydrolase homolog 18	Cpa_SRR_000654	1	333	58.976	60.387	GGTGGTGATGGAAGTATTGGC	TCCAGTTCCCAACCACCCT	evm.model.supercontig_2.207	X	X	X	metabolic process|biological_process_unknown|	GO:0008152|GO:0008150|	other metabolic processes|unknown biological processes|	hydrolase activity|	GO:0016787|	hydrolase activity|
Cpa_SRR_000655	INTRONIC	evm.model.supercontig_2.207	2822894	2824042	LG9	supercontig_2	2823404	2823426	23	2	11.5	AT AT AT AT AT AT AT AT AT AT AT A	PF00293	PTHR12629	KOG2839	X	X	AT1G14860.1	NUDT18	nudix hydrolase homolog 18	Cpa_SRR_000655	1	348	58.405	60.303	TCACTTCACAAAAAGGTCAAGGA	TCCAAGAACGCCAGCTTCC	evm.model.supercontig_2.207	X	X	X	metabolic process|biological_process_unknown|	GO:0008152|GO:0008150|	other metabolic processes|unknown biological processes|	hydrolase activity|	GO:0016787|	hydrolase activity|
Cpa_SRR_000661	INTRONIC	evm.model.supercontig_2.209	2832363	2833936	LG9	supercontig_2	2833401	2833425	25	4	6.25	AATA AATA AATA AATA AATA AATA A	PF03171	PTHR10209	KOG0143	X	X	AT1G06650.2	X	2-oxoglutarate (2OG) and Fe(II)-dependent oxygenase superfamily protein	Cpa_SRR_000661	1	318	59.602	59.466	GGCAACTCTGGTCCAAGTCT	AGTGGAAAGGCAGTGCAGT	evm.model.supercontig_2.209	X	X	X	biological_process_unknown|oxidation-reduction process|	GO:0008150|GO:0055114|	unknown biological processes|other metabolic processes|	2-oxoglutarate-dependent dioxygenase activity|	GO:0010302|	other enzyme activity|
Cpa_SRR_000683	EXONIC	evm.model.supercontig_2.234	3153068	3156309	LG9	supercontig_2	3153357	3153376	20	6	3.33	TCATGA TCATGA TCATGA TC	PF04576	X	X	X	X	AT1G70750.1	X	Protein of unknown function, DUF593	Cpa_SRR_000683	1	251	58.354	59.787	TGATGCAGTGCTTTAGAAACTCT	GCTTCCTCTCTTCGACGCA	evm.model.supercontig_2.234	endomembrane system|	GO:0012505|	other cellular components|	biological_process_unknown|	GO:0008150|	unknown biological processes|	molecular_function_unknown|	GO:0003674|	unknown molecular functions|
Cpa_SRR_000689	INTRONIC	evm.model.supercontig_2.235	3161859	3169723	LG9	supercontig_2	3165695	3165717	23	2	11.5	GT GT GT GT GT GT GT GT GT GT GT G	PF07651	PTHR22951	KOG0251	X	X	AT2G01600.1	X	ENTH/ANTH/VHS superfamily protein	Cpa_SRR_000689	1	341	60.159	57.426	CGGAGATTGAGCATGTTGTTGG	TCTCCTGACTGCTGCATTTT	evm.model.supercontig_2.235	membrane|	GO:0016020|	other membranes|	clathrin coat assembly|N-terminal protein myristoylation|	GO:0048268|GO:0006499|	transport|other cellular processes|cell organization and biogenesis|protein metabolism|other metabolic processes|	1-phosphatidylinositol binding|clathrin binding|phospholipid binding|	GO:0005545|GO:0030276|GO:0005543|	other binding|protein binding|
Cpa_SRR_000690	INTRONIC	evm.model.supercontig_2.235	3161859	3169723	LG9	supercontig_2	3165717	3165752	36	2	18	GA GA GA GA GA GA GA GA GA GA GA GA GA GA GA GA GA GA	PF07651	PTHR22951	KOG0251	X	X	AT2G01600.1	X	ENTH/ANTH/VHS superfamily protein	Cpa_SRR_000690	1	341	60.159	57.426	CGGAGATTGAGCATGTTGTTGG	TCTCCTGACTGCTGCATTTT	evm.model.supercontig_2.235	membrane|	GO:0016020|	other membranes|	clathrin coat assembly|N-terminal protein myristoylation|	GO:0048268|GO:0006499|	transport|other cellular processes|cell organization and biogenesis|protein metabolism|other metabolic processes|	1-phosphatidylinositol binding|clathrin binding|phospholipid binding|	GO:0005545|GO:0030276|GO:0005543|	other binding|protein binding|
Cpa_SRR_000697	INTRONIC	evm.model.supercontig_2.239	3178871	3184832	LG9	supercontig_2	3183166	3183187	22	6	3.67	ACATGC ACATGC ACATGC ACAT	PF00514	PTHR13448:SF4	X	X	X	AT1G23180.1	X	ARM repeat superfamily protein	Cpa_SRR_000697	1	273	59.051	59.333	TGGCAAACGACATGACTGC	GCTGTTCCCATTTGCTGCA	evm.model.supercontig_2.239	chloroplast|	GO:0009507|	chloroplast|	biological_process_unknown|	GO:0008150|	unknown biological processes|	binding|	GO:0005488|	other binding|
Cpa_SRR_000702	EXONIC	evm.model.supercontig_2.249	3261724	3263784	LG9	supercontig_2	3261916	3261946	31	3	10.33	GGA GGA GGA GGA GGA GGA GGA GGA GGA GGA G	PF04678	PTHR13462	KOG2966	X	X	AT1G57610.1	X	Protein of unknown function (DUF607)	Cpa_SRR_000702	1	280	60.45	60.733	CCTTCTCCGATGCCGCTTT	CGAGGACGCGAGCAAAAGA	evm.model.supercontig_2.249	cellular_component_unknown|	GO:0005575|	unknown cellular components|	biological_process_unknown|	GO:0008150|	unknown biological processes|	molecular_function_unknown|	GO:0003674|	unknown molecular functions|
Cpa_SRR_000710	INTRONIC	evm.model.supercontig_2.263	3317767	3333104	LG9	supercontig_2	3321626	3321653	28	2	14	AT AT AT AT AT AT AT AT AT AT AT AT AT AT	PF00664,PF00005	PTHR19242	KOG0057	X	K05663	AT5G58270.1	ATM3	ABC transporter of the mitochondrion 3	Cpa_SRR_000710	1	300	60.08	58.93	CGGCGAGATGACTGTTGGT	TGGAAGGGACAGCTGGAAG	evm.model.supercontig_2.263	chloroplast envelope|mitochondrion|integral to membrane|chloroplast|mitochondrial inner membrane|	GO:0009941|GO:0005739|GO:0016021|GO:0009507|GO:0005743|	plastid|chloroplast|other cytoplasmic components|other intracellular components|mitochondria|other membranes|	ATP catabolic process|transport|Mo-molybdopterin cofactor biosynthetic process|chloroplast organization|cellular iron ion homeostasis|pollen development|response to cadmium ion|regulation of chlorophyll biosynthetic process|response to lead ion|root development|regulation of catalytic activity|transmembrane transport|regulation of multicellular organism growth|	GO:0006200|GO:0006810|GO:0006777|GO:0009658|GO:0006879|GO:0009555|GO:0046686|GO:0010380|GO:0010288|GO:0048364|GO:0050790|GO:0055085|GO:0040014|	other cellular processes|other metabolic processes|transport|protein metabolism|cell organization and biogenesis|developmental processes|other biological processes|	transporter activity|ATPase activity, coupled to transmembrane movement of substances|	GO:0005215|GO:0042626|	transporter activity|hydrolase activity|
Cpa_SRR_000712	INTRONIC	evm.model.supercontig_2.268	3368151	3371430	LG9	supercontig_2	3369923	3369953	31	2	15.5	TC TC TC TC TC TC TC TC TC TC TC TC TC TC TC T	PF02362	X	X	X	X	AT5G58280.1	X	AP2/B3-like transcriptional factor family protein	Cpa_SRR_000712	1	270	57.91	60.029	AGCTTAGGTACAGGCTAGGG	GCTCTTACGTTTCCAGAGACCA	evm.model.supercontig_2.268	X	X	X	regulation of transcription, DNA-dependent|	GO:0006355|	other cellular processes|other metabolic processes|	sequence-specific DNA binding transcription factor activity|	GO:0003700|	transcription factor activity|DNA or RNA binding|
Cpa_SRR_000720	INTRONIC	evm.model.supercontig_2.285	3492285	3493856	LG9	supercontig_2	3493188	3493207	20	2	10	CA CA CA CA CA CA CA CA CA CA	PF00561	PTHR10992	X	3.1.1.82	K13544	AT4G16690.1	MES16	methyl esterase 16	Cpa_SRR_000720	1	269	60.327	58.32	TAGATCCCCCAACCCAGTCC	GTTGCCGCTGGAATGGAA	evm.model.supercontig_2.285	cytosol|	GO:0005829|	cytosol|	metabolic process|	GO:0008152|	other metabolic processes|	catalytic activity|hydrolase activity, acting on ester bonds|methyl indole-3-acetate esterase activity|methyl jasmonate esterase activity|	GO:0003824|GO:0016788|GO:0080030|GO:0080032|	other enzyme activity|hydrolase activity|
Cpa_SRR_000722	INTRONIC	evm.model.supercontig_2.285	3492285	3493856	LG9	supercontig_2	3493555	3493575	21	2	10.5	AT AT AT AT AT AT AT AT AT AT A	PF00561	PTHR10992	X	3.1.1.82	K13544	AT4G16690.1	MES16	methyl esterase 16	Cpa_SRR_000722	1	259	58.32	59.084	TTCCATTCCAGCGGCAAC	ACAACACAACCGCCCTCT	evm.model.supercontig_2.285	cytosol|	GO:0005829|	cytosol|	metabolic process|	GO:0008152|	other metabolic processes|	catalytic activity|hydrolase activity, acting on ester bonds|methyl indole-3-acetate esterase activity|methyl jasmonate esterase activity|	GO:0003824|GO:0016788|GO:0080030|GO:0080032|	other enzyme activity|hydrolase activity|
Cpa_SRR_000723	INTRONIC	evm.model.supercontig_2.286	3495960	3496303	LG9	supercontig_2	3496205	3496227	23	5	4.6	ATTTT ATTTT ATTTT ATTTT ATT	X	X	X	X	X	X	X	X	Cpa_SRR_000723	1	250	59.889	57.317	TGTTGCTTGCTCGGCTCA	AATTTGAGCCCAGTTGAGGT	X	X	X	X	X	X	X	X	X	X
Cpa_SRR_000730	INTRONIC	evm.model.supercontig_2.293	3565079	3570651	LG9	supercontig_2	3565841	3565863	23	2	11.5	TC TC TC TC TC TC TC TC TC TC TC T	X	X	X	X	X	AT2G30480.3	X	X	Cpa_SRR_000730	1	324	59.176	58.316	ACTTCTGCTACATGTACGACCA	GACAGGTCGCATAATTACAGAGT	evm.model.supercontig_2.293	cellular_component_unknown|	GO:0005575|	unknown cellular components|	biological_process_unknown|	GO:0008150|	unknown biological processes|	molecular_function_unknown|	GO:0003674|	unknown molecular functions|
Cpa_SRR_000734	EXONIC	evm.model.supercontig_2.297	3623844	3625225	LG9	supercontig_2	3624095	3624119	25	3	8.33	TCA TCA TCA TCA TCA TCA TCA TCA T	X	X	X	X	X	AT1G31930.1	XLG3	extra-large GTP-binding protein 3	Cpa_SRR_000734	1	265	59.189	59.474	GCCATCAACAAATCGCCTGA	TCGTCGCACTCACATCATCA	evm.model.supercontig_2.297	extrinsic to internal side of plasma membrane|nucleus|heterotrimeric G-protein complex|	GO:0031234|GO:0005634|GO:0005834|	other membranes|plasma membrane|other intracellular components|nucleus|	response to ethylene stimulus|gravitropism|GTP catabolic process|response to mannitol stimulus|response to fructose stimulus|G-protein signaling, coupled to cAMP nucleotide second messenger|response to glucose stimulus|thigmotropism|regulation of root morphogenesis|response to sucrose stimulus|G-protein coupled receptor protein signaling pathway|signal transduction|root development|response to ab…	GO:0009723|GO:0009630|GO:0006184|GO:0010555|GO:0009750|GO:0007188|GO:0009749|GO:0009652|GO:2000067|GO:0009744|GO:0007186|GO:0007165|GO:0048364|GO:0009737|	other biological processes|response to abiotic or biotic stimulus|other cellular processes|other metabolic processes|signal transduction|developmental processes|	guanyl nucleotide binding|signal transducer activity|G-protein beta/gamma-subunit complex binding|G-protein-coupled receptor binding|GTPase activity|	GO:0019001|GO:0004871|GO:0031683|GO:0001664|GO:0003924|	nucleotide binding|other molecular functions|protein binding|receptor binding or activity|hydrolase activity|
Cpa_SRR_000738	INTRONIC	evm.model.supercontig_2.297	3623844	3625225	LG9	supercontig_2	3624925	3624945	21	4	5.25	TATT TATT TATT TATT TATT T	X	X	X	X	X	AT1G31930.1	XLG3	extra-large GTP-binding protein 3	Cpa_SRR_000738	1	301	58.853	59.285	TGAAGCAGGCGGAGTTGA	GTTGTGAGCAGCAACGCA	evm.model.supercontig_2.297	extrinsic to internal side of plasma membrane|nucleus|heterotrimeric G-protein complex|	GO:0031234|GO:0005634|GO:0005834|	other membranes|plasma membrane|other intracellular components|nucleus|	response to ethylene stimulus|gravitropism|GTP catabolic process|response to mannitol stimulus|response to fructose stimulus|G-protein signaling, coupled to cAMP nucleotide second messenger|response to glucose stimulus|thigmotropism|regulation of root morphogenesis|response to sucrose stimulus|G-protein coupled receptor protein signaling pathway|signal transduction|root development|response to ab…	GO:0009723|GO:0009630|GO:0006184|GO:0010555|GO:0009750|GO:0007188|GO:0009749|GO:0009652|GO:2000067|GO:0009744|GO:0007186|GO:0007165|GO:0048364|GO:0009737|	other biological processes|response to abiotic or biotic stimulus|other cellular processes|other metabolic processes|signal transduction|developmental processes|	guanyl nucleotide binding|signal transducer activity|G-protein beta/gamma-subunit complex binding|G-protein-coupled receptor binding|GTPase activity|	GO:0019001|GO:0004871|GO:0031683|GO:0001664|GO:0003924|	nucleotide binding|other molecular functions|protein binding|receptor binding or activity|hydrolase activity|
Cpa_SRR_000742	EXONIC	evm.model.supercontig_2.303	3653829	3655238	LG9	supercontig_2	3655193	3655214	22	5	4.4	GCTGA GCTGA GCTGA GCTGA GC	PF03330,PF01357	X	X	X	X	AT2G40610.1	EXPA8	expansin A8	Cpa_SRR_000742	1	305	58.921	59.01	TCTGCTGCTATTTCGTGCAC	AGAAAGGCATGTGAGGAGCT	evm.model.supercontig_2.303	extracellular region|endomembrane system|	GO:0005576|GO:0012505|	extracellular|other cellular components|	syncytium formation|plant-type cell wall loosening|unidimensional cell growth|plant-type cell wall modification involved in multidimensional cell growth|	GO:0006949|GO:0009828|GO:0009826|GO:0009831|	other cellular processes|cell organization and biogenesis|	X	X	X
Cpa_SRR_000743	INTRONIC	evm.model.supercontig_2.305	3669724	3674867	LG9	supercontig_2	3671655	3671675	21	2	10.5	AT AT AT AT AT AT AT AT AT AT A	PF05193	PTHR11851	X	3.4.24.61	K01411	AT1G06900.1	X	Insulinase (Peptidase family M16) family protein	Cpa_SRR_000743	1	322	57.529	59.692	GTTTCCAACTTCGCCATACTG	AAGGGGGATGTGGTGATGC	evm.model.supercontig_2.305	cytosol|	GO:0005829|	cytosol|	proteolysis|	GO:0006508|	protein metabolism|	metalloendopeptidase activity|catalytic activity|zinc ion binding|metal ion binding|	GO:0004222|GO:0003824|GO:0008270|GO:0046872|	hydrolase activity|other enzyme activity|other binding|
Cpa_SRR_000746	EXONIC	evm.model.supercontig_2.319	3744808	3745486	LG9	supercontig_2	3744827	3744855	29	6	4.83	TCTCTG TCTCTG TCTCTG TCTCTG TCTCT	X	X	X	X	X	X	X	X	Cpa_SRR_000746	1	279	58.543	59.156	AGTTGAGAGGAAGGCTGCA	AGGTTGGTGAGTTGGTGAAGA	X	X	X	X	X	X	X	X	X	X
Cpa_SRR_000747	EXONIC	evm.model.supercontig_2.319	3744808	3745486	LG9	supercontig_2	3744871	3744890	20	4	5	CTTT CTTT CTTT CTTT CTTT	X	X	X	X	X	X	X	X	Cpa_SRR_000747	1	279	58.543	59.156	AGTTGAGAGGAAGGCTGCA	AGGTTGGTGAGTTGGTGAAGA	X	X	X	X	X	X	X	X	X	X
Cpa_SRR_000750	EXONIC	evm.model.supercontig_2.319	3744808	3745486	LG9	supercontig_2	3745352	3745378	27	3	9	ATC ATC ATC ATC ATC ATC ATC ATC ATC	X	X	X	X	X	X	X	X	Cpa_SRR_000750	1	254	57.07	58.167	AGGGTACAGAGATCACAGGT	TGAGGTGATACTGATGTGGGT	X	X	X	X	X	X	X	X	X	X
Cpa_SRR_000751	EXONIC	evm.model.supercontig_2.319	3744808	3745486	LG9	supercontig_2	3745377	3745398	22	3	7.33	TCT TCT TCT TCT TCT TCT TCT T	X	X	X	X	X	X	X	X	Cpa_SRR_000751	1	254	57.07	58.167	AGGGTACAGAGATCACAGGT	TGAGGTGATACTGATGTGGGT	X	X	X	X	X	X	X	X	X	X
Cpa_SRR_000757	INTRONIC	evm.model.supercontig_2.330	3812896	3814712	LG9	supercontig_2	3814007	3814043	37	2	18.5	AT AT AT AT AT AT AT AT AT AT AT AT AT AT AT AT AT AT A	PF00141	X	X	1.11.1.7	K00430	AT5G58400.1	X	Peroxidase superfamily protein	Cpa_SRR_000757	1	299	59.315	58.085	ACCGATGCATCACAACCCT	CTTCATTCAAGGGCCACAGT	evm.model.supercontig_2.330	endomembrane system|	GO:0012505|	other cellular components|	response to oxidative stress|oxidation-reduction process|	GO:0006979|GO:0055114|	response to stress|other metabolic processes|	heme binding|peroxidase activity|	GO:0020037|GO:0004601|	other binding|other enzyme activity|
Cpa_SRR_000760	EXONIC	evm.model.supercontig_2.330	3812896	3814712	LG9	supercontig_2	3814685	3814708	24	3	8	AAG AAG AAG AAG AAG AAG AAG AAG	PF00141	X	X	1.11.1.7	K00430	AT5G58400.1	X	Peroxidase superfamily protein	Cpa_SRR_000760	1	282	59.892	58.172	ACGGCAGCTCGAACAACA	ATCGACCCCACTCCTCATC	evm.model.supercontig_2.330	endomembrane system|	GO:0012505|	other cellular components|	response to oxidative stress|oxidation-reduction process|	GO:0006979|GO:0055114|	response to stress|other metabolic processes|	heme binding|peroxidase activity|	GO:0020037|GO:0004601|	other binding|other enzyme activity|
Cpa_SRR_000771	INTRONIC	evm.model.supercontig_2.350	4030985	4032240	LG9	supercontig_2	4031683	4031708	26	2	13	TG TG TG TG TG TG TG TG TG TG TG TG TG	PF00657	PTHR22835:SF27	X	X	X	AT1G06990.1	X	GDSL-like Lipase/Acylhydrolase superfamily protein	Cpa_SRR_000771	1	300	57.836	59.473	TGTGGGAGAGGAAGAAGCA	TTGTCCGGCATCCCAGATC	evm.model.supercontig_2.350	endomembrane system|	GO:0012505|	other cellular components|	metabolic process|lipid metabolic process|	GO:0008152|GO:0006629|	other metabolic processes|	hydrolase activity, acting on ester bonds|carboxylesterase activity|	GO:0016788|GO:0004091|	hydrolase activity|
Cpa_SRR_000772	EXONIC	evm.model.supercontig_2.352	4037215	4037358	LG9	supercontig_2	4037276	4037307	32	6	5.33	GGATGA GGATGA GGATGA GGATGA GGATGA GG	X	X	X	X	X	X	X	X	Cpa_SRR_000772	1	319	59.044	59.63	TCGCGTCGTCAGCCTTAA	CGTTCCCGTCCCTTTCAGT	X	X	X	X	X	X	X	X	X	X
Cpa_SRR_000776	INTRONIC	evm.model.supercontig_2.357	4086397	4088225	LG9	supercontig_2	4086522	4086559	38	3	12.67	TCT TCT TCT TCT TCT TCT TCT TCT TCT TCT TCT TCT TC	PF07732,PF00394	PTHR11709	X	X	X	AT5G07130.1	LAC13	laccase 13	Cpa_SRR_000776	1	337	59.33	59.77	GCTGATCTTGCTTGCTACCAG	TGGGTTTTGCACAGCCTCT	evm.model.supercontig_2.357	endomembrane system|apoplast|	GO:0012505|GO:0048046|	other cellular components|extracellular|	oxidation-reduction process|lignin catabolic process|	GO:0055114|GO:0046274|	other metabolic processes|other cellular processes|	X	X	X
Cpa_SRR_000779	INTRONIC	evm.model.supercontig_2.366	4119966	4123637	LG9	supercontig_2	4123154	4123174	21	2	10.5	TA TA TA TA TA TA TA TA TA TA T	X	PTHR12320	KOG1379	X	X	AT2G30170.1	X	Protein phosphatase 2C family protein	Cpa_SRR_000779	1	250	60.245	57.886	AAACATGATTTCACTCCGGACCT	TCAGGTCAGGTTCAAGACTAGA	evm.model.supercontig_2.366	chloroplast|	GO:0009507|	chloroplast|	dephosphorylation|biological_process_unknown|metabolic process|	GO:0016311|GO:0008150|GO:0008152|	other cellular processes|other metabolic processes|unknown biological processes|	phosphoprotein phosphatase activity|catalytic activity|	GO:0004721|GO:0003824|	hydrolase activity|other enzyme activity|
Cpa_SRR_000783	INTRONIC	evm.model.supercontig_2.373	4171816	4173142	LG9	supercontig_2	4171939	4171966	28	2	14	GT GT GT GT GT GT GT GT GT GT GT GT GT GT	PF09425,PF06203	X	X	X	X	AT1G07050.1	X	CCT motif family protein	Cpa_SRR_000783	1	320	59.402	58.709	ACCGACCCTGCAACCAAA	GAGAGGTGCCAGTGATGGA	evm.model.supercontig_2.373	cellular_component_unknown|	GO:0005575|	unknown cellular components|	biological_process_unknown|	GO:0008150|	unknown biological processes|	molecular_function_unknown|	GO:0003674|	unknown molecular functions|
Cpa_SRR_000785	INTRONIC	evm.model.supercontig_2.373	4171816	4173142	LG9	supercontig_2	4172478	4172497	20	2	10	AT AT AT AT AT AT AT AT AT AT	PF09425,PF06203	X	X	X	X	AT1G07050.1	X	CCT motif family protein	Cpa_SRR_000785	1	253	59.567	58.53	ACGCCCGAATTCCCAACA	ACGGGGTTTTGGGATGAGA	evm.model.supercontig_2.373	cellular_component_unknown|	GO:0005575|	unknown cellular components|	biological_process_unknown|	GO:0008150|	unknown biological processes|	molecular_function_unknown|	GO:0003674|	unknown molecular functions|
Cpa_SRR_000787	INTRONIC	evm.model.supercontig_2.374	4175566	4176454	LG9	supercontig_2	4176199	4176221	23	2	11.5	AT AT AT AT AT AT AT AT AT AT AT A	PF03195	X	X	X	X	AT2G30130.1	ASL5	Lateral organ boundaries (LOB) domain family protein	Cpa_SRR_000787	1	333	59.634	59.963	ACGTGACGAACCAGATGCA	TGGTGCTAGCAATGTCAGCA	evm.model.supercontig_2.374	X	X	X	shoot morphogenesis|leaf morphogenesis|	GO:0010016|GO:0009965|	developmental processes|	DNA binding|	GO:0003677|	DNA or RNA binding|
Cpa_SRR_000788	INTRONIC	evm.model.supercontig_2.374	4175566	4176454	LG9	supercontig_2	4176221	4176241	21	2	10.5	AG AG AG AG AG AG AG AG AG AG A	PF03195	X	X	X	X	AT2G30130.1	ASL5	Lateral organ boundaries (LOB) domain family protein	Cpa_SRR_000788	1	333	59.634	59.963	ACGTGACGAACCAGATGCA	TGGTGCTAGCAATGTCAGCA	evm.model.supercontig_2.374	X	X	X	shoot morphogenesis|leaf morphogenesis|	GO:0010016|GO:0009965|	developmental processes|	DNA binding|	GO:0003677|	DNA or RNA binding|
Cpa_SRR_000789	INTRONIC	evm.model.supercontig_2.374	4175566	4176454	LG9	supercontig_2	4176249	4176275	27	2	13.5	AT AT AT AT AT AT AT AT AT AT AT AT AT A	PF03195	X	X	X	X	AT2G30130.1	ASL5	Lateral organ boundaries (LOB) domain family protein	Cpa_SRR_000789	1	331	59.902	59.963	GTGACGAACCAGATGCATGC	TGGTGCTAGCAATGTCAGCA	evm.model.supercontig_2.374	X	X	X	shoot morphogenesis|leaf morphogenesis|	GO:0010016|GO:0009965|	developmental processes|	DNA binding|	GO:0003677|	DNA or RNA binding|
Cpa_SRR_000790	INTRONIC	evm.model.supercontig_2.374	4175566	4176454	LG9	supercontig_2	4176275	4176297	23	2	11.5	AG AG AG AG AG AG AG AG AG AG AG A	PF03195	X	X	X	X	AT2G30130.1	ASL5	Lateral organ boundaries (LOB) domain family protein	Cpa_SRR_000790	1	339	57.157	59.25	AAACTTAGAAGATCCCACCTCAA	ACTTCACCATGCGCCTCA	evm.model.supercontig_2.374	X	X	X	shoot morphogenesis|leaf morphogenesis|	GO:0010016|GO:0009965|	developmental processes|	DNA binding|	GO:0003677|	DNA or RNA binding|
Cpa_SRR_000791	INTRONIC	evm.model.supercontig_2.376	4191472	4195503	LG9	supercontig_2	4193584	4193605	22	5	4.4	AAATA AAATA AAATA AAATA AA	PF00076	PTHR10432	X	X	X	AT5G58470.1	TAF15b	TBP-associated factor 15B	Cpa_SRR_000791	1	279	59.589	59.437	CCAAATGATGTCCTGCCATGG	AAAGGCGACGCATGCTTG	evm.model.supercontig_2.376	chloroplast|	GO:0009507|	chloroplast|	biological_process_unknown|	GO:0008150|	unknown biological processes|	nucleic acid binding|zinc ion binding|nucleotide binding|	GO:0003676|GO:0008270|GO:0000166|	nucleic acid binding|other binding|nucleotide binding|
Cpa_SRR_000794	EXONIC	evm.model.supercontig_2.379	4199386	4199760	LG9	supercontig_2	4199658	4199677	20	6	3.33	TGGGTC TGGGTC TGGGTC TG	X	X	X	X	X	X	X	X	Cpa_SRR_000794	1	256	59.48	60.008	GGGTCAGCATCGAGAGCTT	ATTCTCGCTCGCCATCTCG	X	X	X	X	X	X	X	X	X	X
Cpa_SRR_000799	INTRONIC	evm.model.supercontig_2.386	4238311	4250740	LG9	supercontig_2	4245267	4245297	31	2	15.5	AT AT AT AT AT AT AT AT AT AT AT AT AT AT AT A	X	PTHR21422	X	X	X	AT5G58510.1	X	X	Cpa_SRR_000799	1	256	59.698	57.903	GAACTGTTGGCGGGGGTAT	TGACTGGGATTAGGGCACA	evm.model.supercontig_2.386	chloroplast|	GO:0009507|	chloroplast|	biological_process_unknown|	GO:0008150|	unknown biological processes|	molecular_function_unknown|	GO:0003674|	unknown molecular functions|
Cpa_SRR_000801	INTRONIC	evm.model.supercontig_2.387	4253448	4257009	LG9	supercontig_2	4254176	4254201	26	3	8.67	TCA TCA TCA TCA TCA TCA TCA TCA TC	PF00069,PF07714	PTHR23257	KOG0192	X	X	AT5G58520.1	X	Protein kinase superfamily protein	Cpa_SRR_000801	1	282	60.179	57.623	ACTGTTGGTAGTTGGCGCTT	TCAAGTGCACCCGACATG	evm.model.supercontig_2.387	cellular_component_unknown|	GO:0005575|	unknown cellular components|	protein phosphorylation|	GO:0006468|	protein metabolism|other cellular processes|other metabolic processes|	protein serine/threonine/tyrosine kinase activity|	GO:0004712|	kinase activity|transferase activity|
Cpa_SRR_000803	INTRONIC	evm.model.supercontig_2.390	4313904	4318058	LG9	supercontig_2	4317608	4317628	21	2	10.5	GA GA GA GA GA GA GA GA GA GA G	PF00240,PF00560	PTHR23155	KOG4579	X	X	AT2G30105.1	X	X	Cpa_SRR_000803	1	326	59.179	59.728	TCTCTCTTCGATCAGCTTGCA	GCAATGGGGCTAAGATCATGC	X	X	X	X	X	X	X	X	X	X
Cpa_SRR_000817	INTRONIC	evm.model.supercontig_2.421	4489408	4492335	LG9	supercontig_2	4492004	4492023	20	2	10	AT AT AT AT AT AT AT AT AT AT	PF00240,PF02179	PTHR10666	KOG4361	X	X	AT3G51780.1	BAG4	BCL-2-associated athanogene 4	Cpa_SRR_000817	1	290	57.749	60.077	ACGACCAAACAACACACCA	TGCTGGCCCCATGATCAAG	evm.model.supercontig_2.421	cytosol|	GO:0005829|	cytosol|	vegetative to reproductive phase transition of meristem|response to cold|response to salt stress|regulation of apoptosis|	GO:0010228|GO:0009409|GO:0009651|GO:0042981|	developmental processes|response to stress|response to abiotic or biotic stimulus|other cellular processes|	X	X	X
Cpa_SRR_000818	INTRONIC	evm.model.supercontig_2.422	4499980	4501313	LG9	supercontig_2	4500162	4500182	21	6	3.5	ATACAT ATACAT ATACAT ATA	PF00583	PTHR23091	X	X	X	AT2G30090.1	X	Acyl-CoA N-acyltransferases (NAT) superfamily protein	Cpa_SRR_000818	1	251	59.482	60.154	CCCAGCCGATCGAGTCTTT	GCCACCTGCGCATAACAAC	evm.model.supercontig_2.422	cellular_component_unknown|	GO:0005575|	unknown cellular components|	metabolic process|	GO:0008152|	other metabolic processes|	N-acetyltransferase activity|	GO:0008080|	transferase activity|
Cpa_SRR_000819	INTRONIC	evm.model.supercontig_2.422	4499980	4501313	LG9	supercontig_2	4500215	4500245	31	3	10.33	TCT TCT TCT TCT TCT TCT TCT TCT TCT TCT T	PF00583	PTHR23091	X	X	X	AT2G30090.1	X	Acyl-CoA N-acyltransferases (NAT) superfamily protein	Cpa_SRR_000819	1	251	59.482	60.154	CCCAGCCGATCGAGTCTTT	GCCACCTGCGCATAACAAC	evm.model.supercontig_2.422	cellular_component_unknown|	GO:0005575|	unknown cellular components|	metabolic process|	GO:0008152|	other metabolic processes|	N-acetyltransferase activity|	GO:0008080|	transferase activity|
Cpa_SRR_000822	EXONIC	evm.model.supercontig_2.425	4521946	4522821	LG9	supercontig_2	4522073	4522095	23	3	7.67	GAT GAT GAT GAT GAT GAT GAT GA	PF00097	PTHR22764	KOG4172	X	X	AT3G16720.1	ATL2	TOXICOS EN LEVADURA 2	Cpa_SRR_000822	1	288	59.107	59.931	CGATGACAGACCCAGAGCA	GCTCCTGTTGTGACCGTCA	evm.model.supercontig_2.425	X	X	X	defense response|response to chitin|	GO:0006952|GO:0010200|	response to stress|other biological processes|	zinc ion binding|	GO:0008270|	other binding|
Cpa_SRR_000826	INTRONIC	evm.model.supercontig_2.427	4526053	4533799	LG9	supercontig_2	4532046	4532079	34	2	17	AT AT AT AT AT AT AT AT AT AT AT AT AT AT AT AT AT	PF01591,PF00300	PTHR10606	X	2.7.1.105,3.1.3.46	K01103	AT1G07110.1	F2KP	fructose-2,6-bisphosphatase	Cpa_SRR_000826	1	333	59.315	59.427	TCCCCTGTGACCATCTTGC	TGGGCTTAGTTTGATCAGCTCT	evm.model.supercontig_2.427	plasma membrane|cytosol|	GO:0005886|GO:0005829|	plasma membrane|cytosol|	N-terminal protein myristoylation|fructose metabolic process|dephosphorylation|	GO:0006499|GO:0006000|GO:0016311|	protein metabolism|other cellular processes|other metabolic processes|	fructose-2,6-bisphosphate 2-phosphatase activity|	GO:0004331|	hydrolase activity|
Cpa_SRR_000828	INTRONIC	evm.model.supercontig_2.432	4570661	4572242	LG9	supercontig_2	4570709	4570729	21	3	7	AAT AAT AAT AAT AAT AAT AAT	PF00069	PTHR22986	KOG0198	X	X	AT1G07150.2	MAPKKK13	mitogen-activated protein kinase kinase kinase 13	Cpa_SRR_000828	1	316	59.084	60.282	AACGTGGTTGGGCTCACT	ATTTCGGCGGCAACAGGT	evm.model.supercontig_2.432	X	X	X	phosphorylation|protein phosphorylation|	GO:0016310|GO:0006468|	other cellular processes|other metabolic processes|protein metabolism|	protein serine/threonine kinase activity|protein kinase activity|ATP binding|	GO:0004674|GO:0004672|GO:0005524|	kinase activity|transferase activity|nucleotide binding|
Cpa_SRR_000831	INTRONIC	evm.model.supercontig_2.436	4604774	4608357	LG9	supercontig_2	4606579	4606653	75	2	37.5	AG AG AG AG AG AG AG AG AG AG AG AG AG AG AG AG AG AG AG AG AG AG AG AG AG AG AG AG AG AG AG AG AG AG AG AG AG A	PF03005	X	X	X	X	AT5G58600.1	PMR5	Plant protein of unknown function (DUF828)	Cpa_SRR_000831	1	305	58.616	58.752	GAGCTCCTTACCACCCCAA	CCGTCTGGTTGCTTTGGAG	evm.model.supercontig_2.436	endoplasmic reticulum|	GO:0005783|	ER|	response to fungus|	GO:0009620|	response to abiotic or biotic stimulus|	molecular_function_unknown|	GO:0003674|	unknown molecular functions|
Cpa_SRR_000832	INTRONIC	evm.model.supercontig_2.436	4604774	4608357	LG9	supercontig_2	4607945	4607967	23	6	3.83	AAAAAC AAAAAC AAAAAC AAAAA	PF03005	X	X	X	X	AT5G58600.1	PMR5	Plant protein of unknown function (DUF828)	Cpa_SRR_000832	1	350	60.303	59.385	CCCAAGCGAATCACCCACA	GCCCCATCATTGACCCTGA	evm.model.supercontig_2.436	endoplasmic reticulum|	GO:0005783|	ER|	response to fungus|	GO:0009620|	response to abiotic or biotic stimulus|	molecular_function_unknown|	GO:0003674|	unknown molecular functions|
Cpa_SRR_000833	EXONIC	evm.model.supercontig_2.436	4604774	4608357	LG9	supercontig_2	4608282	4608302	21	3	7	GAA GAA GAA GAA GAA GAA GAA	PF03005	X	X	X	X	AT5G58600.1	PMR5	Plant protein of unknown function (DUF828)	Cpa_SRR_000833	1	350	59.613	60.107	AGCTCGGAACCCAGGTCTA	ACCCTCACATGCACACAACA	evm.model.supercontig_2.436	endoplasmic reticulum|	GO:0005783|	ER|	response to fungus|	GO:0009620|	response to abiotic or biotic stimulus|	molecular_function_unknown|	GO:0003674|	unknown molecular functions|
Cpa_SRR_000834	INTRONIC	evm.model.supercontig_2.437	4616177	4621776	LG9	supercontig_2	4620055	4620074	20	3	6.67	AAT AAT AAT AAT AAT AAT AA	PF00628,PF00583	PTHR22664	X	X	X	AT5G58610.1	X	PHD finger transcription factor, putative	Cpa_SRR_000834	1	328	59.529	59.89	CCACAACAGCATGATGGACAG	TGGCGTCCAGGTGAAAATGA	evm.model.supercontig_2.437	nucleus|endomembrane system|	GO:0005634|GO:0012505|	nucleus|other cellular components|	response to chitin|regulation of transcription, DNA-dependent|N-terminal protein myristoylation|	GO:0010200|GO:0006355|GO:0006499|	other biological processes|other cellular processes|other metabolic processes|protein metabolism|	RNA binding|DNA binding|zinc ion binding|	GO:0003723|GO:0003677|GO:0008270|	DNA or RNA binding|other binding|
Cpa_SRR_000839	INTRONIC	evm.model.supercontig_2.440	4642691	4643045	LG9	supercontig_2	4642878	4642898	21	2	10.5	TA TA TA TA TA TA TA TA TA TA T	X	X	X	X	X	X	X	X	Cpa_SRR_000839	1	318	59.807	60.152	TGCTCGTCATATCACTGTGTTCT	AGCAGGAGACAGTGGTGGA	X	X	X	X	X	X	X	X	X	X
Cpa_SRR_000841	INTRONIC	evm.model.supercontig_3.5	12875	15028	LG8	supercontig_3	14922	14944	23	2	11.5	TA TA TA TA TA TA TA TA TA TA TA T	PF00005,PF01061	PTHR19241	KOG0061	X	X	AT5G52860.1	X	ABC-2 type transporter family protein	Cpa_SRR_000841	1	308	59.804	59.493	TGCAGAGACACGATTATTCCTGT	CTGTCGCCTCGTGAGCTAA	evm.model.supercontig_3.5	membrane|	GO:0016020|	other membranes|	ATP catabolic process|transmembrane transport|	GO:0006200|GO:0055085|	other cellular processes|other metabolic processes|transport|	ATPase activity, coupled to transmembrane movement of substances|	GO:0042626|	hydrolase activity|transporter activity|
Cpa_SRR_000843	INTRONIC	evm.model.supercontig_3.9	30600	33587	LG8	supercontig_3	30844	30863	20	2	10	AT AT AT AT AT AT AT AT AT AT	PF00646	PTHR22844:SF7	X	X	X	AT5G52880.1	X	F-box family protein	Cpa_SRR_000843	1	309	59.449	58.419	AGTGCAGTTCGATAAGCTCCA	TGCGAACGGGGTTATTGC	evm.model.supercontig_3.9	cellular_component_unknown|	GO:0005575|	unknown cellular components|	biological_process_unknown|	GO:0008150|	unknown biological processes|	molecular_function_unknown|	GO:0003674|	unknown molecular functions|
Cpa_SRR_000846	INTRONIC	evm.model.supercontig_3.10	36971	42395	LG8	supercontig_3	42079	42103	25	2	12.5	AG AG AG AG AG AG AG AG AG AG AG AG A	PF00004	PTHR23074	KOG0737	X	X	AT4G28000.1	X	P-loop containing nucleoside triphosphate hydrolases superfamily protein	Cpa_SRR_000846	1	327	59.99	59.394	TCCTTTTCTTCCATGCATGAGGA	CAGGGGAGCAGATTGAGCA	evm.model.supercontig_3.10	X	X	X	ATP catabolic process|metabolic process|	GO:0006200|GO:0008152|	other cellular processes|other metabolic processes|	nucleoside-triphosphatase activity|nucleotide binding|ATPase activity|ATP binding|	GO:0017111|GO:0000166|GO:0016887|GO:0005524|	hydrolase activity|nucleotide binding|
Cpa_SRR_000847	EXONIC	evm.model.supercontig_3.16	137176	147552	LG8	supercontig_3	137282	137304	23	3	7.67	TCA TCA TCA TCA TCA TCA TCA TC	PF04821,PF05029	PTHR22940	KOG1974	X	K03155	AT5G52910.1	ATIM	timeless family protein	Cpa_SRR_000847	1	262	59.181	59.885	GCCGGCCTTGTTTGGTTT	TCCTTCAGTCTCAGGCAGGA	evm.model.supercontig_3.16	nucleus|	GO:0005634|	nucleus|	regulation of circadian rhythm|	GO:0042752|	other biological processes|	X	X	X
Cpa_SRR_000848	INTRONIC	evm.model.supercontig_3.16	137176	147552	LG8	supercontig_3	139072	139095	24	2	12	GA GA GA GA GA GA GA GA GA GA GA GA	PF04821,PF05029	PTHR22940	KOG1974	X	K03155	AT5G52910.1	ATIM	timeless family protein	Cpa_SRR_000848	1	268	61.829	59.851	AGAAAGTGGGCTGCGGGAA	ACTTGCCCACTGTCACCTG	evm.model.supercontig_3.16	nucleus|	GO:0005634|	nucleus|	regulation of circadian rhythm|	GO:0042752|	other biological processes|	X	X	X
Cpa_SRR_000849	EXONIC	evm.model.supercontig_3.19	161996	162643	LG8	supercontig_3	162030	162050	21	3	7	TTC TTC TTC TTC TTC TTC TTC	PF00704	X	X	X	X	AT5G24090.1	CHIA	chitinase A	Cpa_SRR_000849	1	274	57.348	59.491	TCGCGTCTATAAATACCCAACA	TTGGTAGCTGCCGTACTCG	evm.model.supercontig_3.19	endomembrane system|	GO:0012505|	other cellular components|	response to salt stress|metabolic process|response to light intensity|response to cold|response to wounding|cellular response to water deprivation|	GO:0009651|GO:0008152|GO:0009642|GO:0009409|GO:0009611|GO:0042631|	response to stress|response to abiotic or biotic stimulus|other metabolic processes|other cellular processes|	catalytic activity|hydrolase activity, hydrolyzing O-glycosyl compounds|cation binding|	GO:0003824|GO:0004553|GO:0043169|	other enzyme activity|hydrolase activity|other binding|
Cpa_SRR_000851	EXONIC	evm.model.supercontig_3.22	168810	169742	LG8	supercontig_3	168839	168858	20	3	6.67	TCT TCT TCT TCT TCT TCT TC	PF00704	X	X	X	X	AT5G24090.1	CHIA	chitinase A	Cpa_SRR_000851	1	271	58.909	59.566	GGCAATTAACACTAAACTTGTAGCC	TGGGCCGATGAACTTGCA	evm.model.supercontig_3.22	endomembrane system|	GO:0012505|	other cellular components|	response to salt stress|metabolic process|response to light intensity|response to cold|response to wounding|cellular response to water deprivation|	GO:0009651|GO:0008152|GO:0009642|GO:0009409|GO:0009611|GO:0042631|	response to stress|response to abiotic or biotic stimulus|other metabolic processes|other cellular processes|	catalytic activity|hydrolase activity, hydrolyzing O-glycosyl compounds|cation binding|	GO:0003824|GO:0004553|GO:0043169|	other enzyme activity|hydrolase activity|other binding|
Cpa_SRR_000855	INTRONIC	evm.model.supercontig_3.29	184381	185862	LG8	supercontig_3	185183	185202	20	2	10	AT AT AT AT AT AT AT AT AT AT	X	X	X	X	X	AT5G07430.1	X	Pectin lyase-like superfamily protein	Cpa_SRR_000855	1	321	59.334	60.036	TGACGACAGAGGCTTCCAC	CCGGTGCCTTCTGATTCACT	evm.model.supercontig_3.29	plant-type cell wall|	GO:0009505|	cell wall|	metabolic process|cell wall modification|	GO:0008152|GO:0042545|	other metabolic processes|other biological processes|	pectinesterase activity|	GO:0030599|	hydrolase activity|
Cpa_SRR_000857	EXONIC	evm.model.supercontig_3.31	190002	192062	LG8	supercontig_3	191596	191617	22	6	3.67	GAACCA GAACCA GAACCA GAAC	PF01535	PTHR10483	X	X	X	AT3G49142.1	X	Tetratricopeptide repeat (TPR)-like superfamily protein	Cpa_SRR_000857	1	350	60.897	59.676	GCCGAGCTTCCACCAAACA	TGCTAACGGGGAAACTGGAG	X	X	X	X	X	X	X	X	X	X
Cpa_SRR_000864	INTRONIC	evm.model.supercontig_3.37	220938	223160	LG8	supercontig_3	222488	222508	21	4	5.25	AATA AATA AATA AATA AATA A	X	X	X	X	X	AT5G53330.1	X	Ubiquitin-associated/translation elongation factor EF1B protein	Cpa_SRR_000864	1	331	57.512	59.639	AAGTGCAAAGCGGTAATAAGC	TGCAGCTGGATTGGGCAT	evm.model.supercontig_3.37	cellular_component_unknown|	GO:0005575|	unknown cellular components|	biological_process_unknown|	GO:0008150|	unknown biological processes|	molecular_function_unknown|	GO:0003674|	unknown molecular functions|
Cpa_SRR_000870	INTRONIC	evm.model.supercontig_3.47	279981	284434	LG8	supercontig_3	282454	282493	40	2	20	AT AT AT AT AT AT AT AT AT AT AT AT AT AT AT AT AT AT AT AT	PF00153	PTHR11896	KOG0761	X	X	AT4G27940.1	MTM1	manganese tracking factor for mitochondrial SOD2	Cpa_SRR_000870	1	270	59.088	57.948	TTGTGAAGGCCCGTGACA	ACCGACATGACAGGACTGA	evm.model.supercontig_3.47	mitochondrial inner membrane|	GO:0005743|	mitochondria|other membranes|other cytoplasmic components|other intracellular components|	transmembrane transport|mitochondrial transport|	GO:0055085|GO:0006839|	transport|other cellular processes|	binding|	GO:0005488|	other binding|
Cpa_SRR_000875	INTRONIC	evm.model.supercontig_3.51	299950	302098	LG8	supercontig_3	301240	301265	26	2	13	TA TA TA TA TA TA TA TA TA TA TA TA TA	PF00010	PTHR11723	X	X	X	AT5G53210.1	SPCH	basic helix-loop-helix (bHLH) DNA-binding superfamily protein	Cpa_SRR_000875	1	347	60.006	57.327	CTCGTCGCCAACTCCAAGT	AGCTTAATCATTCTGGCTACGA	evm.model.supercontig_3.51	nucleus|	GO:0005634|	nucleus|	regulation of transcription, DNA-dependent|stomatal complex development|	GO:0006355|GO:0010374|	other cellular processes|other metabolic processes|developmental processes|	sequence-specific DNA binding transcription factor activity|	GO:0003700|	transcription factor activity|DNA or RNA binding|
Cpa_SRR_000877	INTRONIC	evm.model.supercontig_3.51	299950	302098	LG8	supercontig_3	301854	301873	20	4	5	TTAA TTAA TTAA TTAA TTAA	PF00010	PTHR11723	X	X	X	AT5G53210.1	SPCH	basic helix-loop-helix (bHLH) DNA-binding superfamily protein	Cpa_SRR_000877	1	256	57.694	57.106	TGGAAACCACGACCCTCT	TGTTGAGCGAGTTCCTCAG	evm.model.supercontig_3.51	nucleus|	GO:0005634|	nucleus|	regulation of transcription, DNA-dependent|stomatal complex development|	GO:0006355|GO:0010374|	other cellular processes|other metabolic processes|developmental processes|	sequence-specific DNA binding transcription factor activity|	GO:0003700|	transcription factor activity|DNA or RNA binding|
Cpa_SRR_000880	EXONIC	evm.model.supercontig_3.52	306884	307357	LG8	supercontig_3	307107	307135	29	3	9.67	CCT CCT CCT CCT CCT CCT CCT CCT CCT CC	X	X	X	X	X	X	X	X	Cpa_SRR_000880	1	328	58.825	60.179	ACTGGTTTTTGGTTGCTGTCA	CCGGTCTCCTAGCCTCTCAT	X	X	X	X	X	X	X	X	X	X
Cpa_SRR_000881	EXONIC	evm.model.supercontig_3.52	306884	307357	LG8	supercontig_3	307137	307159	23	3	7.67	CCT CCT CCT CCT CCT CCT CCT CC	X	X	X	X	X	X	X	X	Cpa_SRR_000881	1	328	58.825	60.179	ACTGGTTTTTGGTTGCTGTCA	CCGGTCTCCTAGCCTCTCAT	X	X	X	X	X	X	X	X	X	X
Cpa_SRR_000889	INTRONIC	evm.model.supercontig_3.56	330049	331547	LG8	supercontig_3	330448	330470	23	4	5.75	TAAT TAAT TAAT TAAT TAAT TAA	PF03083	PTHR10791	KOG1623	X	X	AT5G53190.1	SWEET3	Nodulin MtN3 family protein	Cpa_SRR_000889	1	329	59.119	59.256	GTCTTCTGCCTTTTCTTCTGCA	TGATTGTGGCGACCGGAA	evm.model.supercontig_3.56	integral to plasma membrane|integral to membrane|	GO:0005887|GO:0016021|	other membranes|plasma membrane|	carbohydrate transmembrane transport|biological_process_unknown|	GO:0034219|GO:0008150|	transport|other cellular processes|unknown biological processes|	sugar transmembrane transporter activity|	GO:0051119|	transporter activity|
Cpa_SRR_000890	INTRONIC	evm.model.supercontig_3.56	330049	331547	LG8	supercontig_3	331013	331049	37	3	12.33	CTT CTT CTT CTT CTT CTT CTT CTT CTT CTT CTT CTT C	PF03083	PTHR10791	KOG1623	X	X	AT5G53190.1	SWEET3	Nodulin MtN3 family protein	Cpa_SRR_000890	1	326	59.334	60.379	TCCTCTTCACGGTCACAGC	AGCCAGAGTGAGCTAGCGA	evm.model.supercontig_3.56	integral to plasma membrane|integral to membrane|	GO:0005887|GO:0016021|	other membranes|plasma membrane|	carbohydrate transmembrane transport|biological_process_unknown|	GO:0034219|GO:0008150|	transport|other cellular processes|unknown biological processes|	sugar transmembrane transporter activity|	GO:0051119|	transporter activity|
Cpa_SRR_000891	INTRONIC	evm.model.supercontig_3.56	330049	331547	LG8	supercontig_3	331291	331310	20	5	4	ATATA ATATA ATATA ATATA	PF03083	PTHR10791	KOG1623	X	X	AT5G53190.1	SWEET3	Nodulin MtN3 family protein	Cpa_SRR_000891	1	337	60.028	58.874	TGGGTTATCTCCGTTTCTGGTG	ACACGACAAGCTGGACGA	evm.model.supercontig_3.56	integral to plasma membrane|integral to membrane|	GO:0005887|GO:0016021|	other membranes|plasma membrane|	carbohydrate transmembrane transport|biological_process_unknown|	GO:0034219|GO:0008150|	transport|other cellular processes|unknown biological processes|	sugar transmembrane transporter activity|	GO:0051119|	transporter activity|
Cpa_SRR_000896	INTRONIC	evm.model.supercontig_3.60	414158	422714	LG8	supercontig_3	421432	421458	27	3	9	TTA TTA TTA TTA TTA TTA TTA TTA TTA	PF00520,PF00027	PTHR10217	KOG0498	X	K05391	AT5G53130.1	CNGC1	cyclic nucleotide gated channel 1	Cpa_SRR_000896	1	328	58.585	58.913	ATCATGACCACGGGCCTT	CCCGACAAGATTCATGCAAGT	evm.model.supercontig_3.60	plasma membrane|	GO:0005886|	plasma membrane|	ion transmembrane transport|potassium ion transport|potassium ion transmembrane transport|regulation of ion transmembrane transport|calcium ion transport|cation transport|	GO:0034220|GO:0006813|GO:0071805|GO:0034765|GO:0006816|GO:0006812|	transport|other cellular processes|	calmodulin binding|inward rectifier potassium channel activity|intracellular cyclic nucleotide activated cation channel activity|cyclic nucleotide binding|	GO:0005516|GO:0005242|GO:0005221|GO:0030551|	protein binding|transporter activity|nucleotide binding|
Cpa_SRR_000901	INTRONIC	evm.model.supercontig_3.61	424399	432730	LG8	supercontig_3	430056	430077	22	2	11	AT AT AT AT AT AT AT AT AT AT AT	PF01564	PTHR11817	KOG2323	2.7.1.40	K00873	AT3G49160.1	X	pyruvate kinase family protein	Cpa_SRR_000901	1	304	59.688	59.62	GCACAACAACTGGGAGAAGC	CTCCAACCTGCCCATGACA	evm.model.supercontig_3.61	X	X	X	glycolysis|phosphorylation|	GO:0006096|GO:0016310|	other cellular processes|other metabolic processes|electron transport or energy pathways|	pyruvate kinase activity|catalytic activity|potassium ion binding|magnesium ion binding|	GO:0004743|GO:0003824|GO:0030955|GO:0000287|	kinase activity|transferase activity|other enzyme activity|other binding|
Cpa_SRR_000923	EXONIC	evm.model.supercontig_3.71	516675	524589	LG8	supercontig_3	524518	524543	26	6	4.33	TCTGAG TCTGAG TCTGAG TCTGAG TC	X	X	KOG0796	X	X	AT5G53440.1	X	X	Cpa_SRR_000923	1	271	61.231	58.81	AGGTGTCGGGGGCTTTGAT	GCAGAGTGACATGAGGGAGA	evm.model.supercontig_3.71	cytosol|	GO:0005829|	cytosol|	biological_process_unknown|	GO:0008150|	unknown biological processes|	molecular_function_unknown|	GO:0003674|	unknown molecular functions|
Cpa_SRR_000927	INTRONIC	evm.model.supercontig_3.75	566421	567418	LG8	supercontig_3	566567	566609	43	4	10.75	TATG TATG TATG TATG TATG TATG TATG TATG TATG TATG TAT	X	X	X	X	X	AT3G49210.1	X	O-acyltransferase (WSD1-like) family protein	Cpa_SRR_000927	1	279	59.268	59.407	TCGTCATACCTGCGGCTAC	CCCTTCACCATTGCCTTGC	evm.model.supercontig_3.75	cellular_component_unknown|	GO:0005575|	unknown cellular components|	biological_process_unknown|	GO:0008150|	unknown biological processes|	molecular_function_unknown|	GO:0003674|	unknown molecular functions|
Cpa_SRR_000932	EXONIC	evm.model.supercontig_3.76	568263	568817	LG8	supercontig_3	568563	568582	20	3	6.67	TTC TTC TTC TTC TTC TTC TT	X	X	X	X	X	AT5G53390.1	X	O-acyltransferase (WSD1-like) family protein	Cpa_SRR_000932	1	332	59.855	59.883	CACCCCATAACGGCGATGA	TGCACGGCTCCCCATTTT	evm.model.supercontig_3.76	cellular_component_unknown|	GO:0005575|	unknown cellular components|	biological_process_unknown|	GO:0008150|	unknown biological processes|	molecular_function_unknown|	GO:0003674|	unknown molecular functions|
Cpa_SRR_000941	INTRONIC	evm.model.supercontig_3.80	617258	620326	LG8	supercontig_3	617498	617519	22	2	11	AT AT AT AT AT AT AT AT AT AT AT	PF06974	X	X	X	X	AT5G53390.1	X	O-acyltransferase (WSD1-like) family protein	Cpa_SRR_000941	1	265	57.538	59.962	AGATTTCTCAGACGCAGCAA	GCCACCCTCATGTAACACCA	evm.model.supercontig_3.80	cellular_component_unknown|	GO:0005575|	unknown cellular components|	biological_process_unknown|	GO:0008150|	unknown biological processes|	molecular_function_unknown|	GO:0003674|	unknown molecular functions|
Cpa_SRR_000943	INTRONIC	evm.model.supercontig_3.80	617258	620326	LG8	supercontig_3	617764	617806	43	4	10.75	TATG TATG TATG TATG TATG TATG TATG TATG TATG TATG TAT	PF06974	X	X	X	X	AT5G53390.1	X	O-acyltransferase (WSD1-like) family protein	Cpa_SRR_000943	1	279	59.268	59.407	TCGTCATACCTGCGGCTAC	CCCTTCACCATTGCCTTGC	evm.model.supercontig_3.80	cellular_component_unknown|	GO:0005575|	unknown cellular components|	biological_process_unknown|	GO:0008150|	unknown biological processes|	molecular_function_unknown|	GO:0003674|	unknown molecular functions|
Cpa_SRR_000951	EXONIC	evm.model.supercontig_3.80	617258	620326	LG8	supercontig_3	620072	620091	20	3	6.67	TTC TTC TTC TTC TTC TTC TT	PF06974	X	X	X	X	AT5G53390.1	X	O-acyltransferase (WSD1-like) family protein	Cpa_SRR_000951	1	332	59.855	59.883	CACCCCATAACGGCGATGA	TGCACGGCTCCCCATTTT	evm.model.supercontig_3.80	cellular_component_unknown|	GO:0005575|	unknown cellular components|	biological_process_unknown|	GO:0008150|	unknown biological processes|	molecular_function_unknown|	GO:0003674|	unknown molecular functions|
Cpa_SRR_000968	EXONIC	evm.model.supercontig_3.95	775300	781252	LG8	supercontig_3	781101	781125	25	6	4.17	AAAGCC AAAGCC AAAGCC AAAGCC A	PF04177	PTHR10933	KOG2830	X	X	AT5G53000.1	TAP46	2A phosphatase associated protein of 46 kD	Cpa_SRR_000968	1	331	59.42	59.928	TCAGTTCAGATTCCAAGAGCAGA	GTCTTCAGAAGGGTTCCAGCA	evm.model.supercontig_3.95	cytosol|	GO:0005829|	cytosol|	regulation of catalytic activity|response to cold|	GO:0050790|GO:0009409|	other metabolic processes|response to stress|response to abiotic or biotic stimulus|	protein phosphatase type 2A regulator activity|	GO:0008601|	other molecular functions|
Cpa_SRR_000969	EXONIC	evm.model.supercontig_3.95	775300	781252	LG8	supercontig_3	781127	781149	23	6	3.83	AGCCAC AGCCAC AGCCAC AGCCA	PF04177	PTHR10933	KOG2830	X	X	AT5G53000.1	TAP46	2A phosphatase associated protein of 46 kD	Cpa_SRR_000969	1	283	57.54	59.928	AATAATGGGTGTTAGTTGGCCTA	GTCTTCAGAAGGGTTCCAGCA	evm.model.supercontig_3.95	cytosol|	GO:0005829|	cytosol|	regulation of catalytic activity|response to cold|	GO:0050790|GO:0009409|	other metabolic processes|response to stress|response to abiotic or biotic stimulus|	protein phosphatase type 2A regulator activity|	GO:0008601|	other molecular functions|
Cpa_SRR_000978	INTRONIC	evm.model.supercontig_3.104	833846	834466	LG8	supercontig_3	834154	834184	31	2	15.5	AT AT AT AT AT AT AT AT AT AT AT AT AT AT AT A	X	X	X	X	X	AT5G53486.4	X	X	Cpa_SRR_000978	1	345	59.889	57.836	CCAACAGCTTCCTTCCACCT	TGGTGGAAGGCTTCAGAGA	evm.model.supercontig_3.104	endomembrane system|	GO:0012505|	other cellular components|	X	X	X	X	X	X
Cpa_SRR_000984	INTRONIC	evm.model.supercontig_3.107	851238	853251	LG8	supercontig_3	852043	852063	21	2	10.5	TA TA TA TA TA TA TA TA TA TA T	PF00023	PTHR18958	KOG4214	X	X	AT4G27780.1	ACBP2	acyl-CoA binding protein 2	Cpa_SRR_000984	1	251	60.119	59.39	TGCATACCAAATTGCCTAAACCG	CCTGTAGAGCCTGTGAAGCA	evm.model.supercontig_3.107	plasma membrane|endoplasmic reticulum|glyoxysome|	GO:0005886|GO:0005783|GO:0009514|	plasma membrane|ER|other cytoplasmic components|other intracellular components|	response to lead ion|lipid transport|	GO:0010288|GO:0006869|	other biological processes|transport|	protein binding|lead ion binding|fatty-acyl-CoA binding|	GO:0005515|GO:0032791|GO:0000062|	protein binding|other binding|
Cpa_SRR_000987	INTRONIC	evm.model.supercontig_3.113	894452	896540	LG8	supercontig_3	895886	895906	21	2	10.5	TG TG TG TG TG TG TG TG TG TG T	X	PTHR10615:SF20	X	X	X	AT5G24330.1	ATXR6	ARABIDOPSIS TRITHORAX-RELATED PROTEIN 6	Cpa_SRR_000987	1	286	59.309	57.98	GCAAGTGGGAAATTTGGGTGA	TGGGTATGATGCACTGGGA	evm.model.supercontig_3.113	nucleus|	GO:0005634|	nucleus|	peptidyl-lysine methylation|regulation of DNA replication|anther dehiscence|regulation of cell cycle|regulation of transcription, DNA-dependent|histone H3-K27 methylation|	GO:0018022|GO:0006275|GO:0009901|GO:0051726|GO:0006355|GO:0070734|	protein metabolism|other cellular processes|other metabolic processes|DNA or RNA metabolism|developmental processes|cell organization and biogenesis|	protein binding|DNA binding|histone methyltransferase activity H3-K27 specific|	GO:0005515|GO:0003677|GO:0046976|	protein binding|DNA or RNA binding|transferase activity|
Cpa_SRR_000988	INTRONIC	evm.model.supercontig_3.114	896861	900242	LG8	supercontig_3	898658	898683	26	4	6.5	AACC AACC AACC AACC AACC AACC AA	PF01612,PF01927	PTHR12124	KOG2207	X	K09122	AT5G24340.1	X	3\'-5\' exonuclease domain-containing protein	Cpa_SRR_000988	1	316	58.38	58.927	TGGGAGGTGATGGATGTCC	TATCCCCACACAGCGCAA	evm.model.supercontig_3.114	intracellular|	GO:0005622|	other intracellular components|	nucleobase, nucleoside, nucleotide and nucleic acid metabolic process|	GO:0006139|	other cellular processes|other metabolic processes|	nucleic acid binding|3'-5' exonuclease activity|	GO:0003676|GO:0008408|	nucleic acid binding|hydrolase activity|
Cpa_SRR_000998	INTRONIC	evm.model.supercontig_3.121	938676	941357	LG8	supercontig_3	939414	939434	21	2	10.5	TA TA TA TA TA TA TA TA TA TA T	PF03169	PTHR22601	KOG2262	X	X	AT4G27730.1	OPT6	oligopeptide transporter 1	Cpa_SRR_000998	1	302	60.229	59.852	GGGGAAATGTGGTGGCCTT	AGAACTGACTTGGGCGCAA	evm.model.supercontig_3.121	plasma membrane|	GO:0005886|	plasma membrane|other membranes|	oligopeptide transport|	GO:0006857|	transport|	oligopeptide transporter activity|	GO:0015198|	transporter activity|
Cpa_SRR_001001	INTRONIC	evm.model.supercontig_3.125	963335	970077	LG8	supercontig_3	966935	966956	22	3	7.33	AAC AAC AAC AAC AAC AAC AAC A	PF00004,PF03643	PTHR12233	KOG3063	X	X	AT5G53530.1	VPS26A	vacuolar protein sorting 26A	Cpa_SRR_001001	1	322	58.352	59.653	TGTGGAAATGAAATAGTCCACGT	ACCGCAAACAGGTAGCTTACT	evm.model.supercontig_3.125	retromer complex|multivesicular body|microsome|membrane|	GO:0030904|GO:0005771|GO:0005792|GO:0016020|	other membranes|other cytoplasmic components|other intracellular components|other cellular components|	endosome to lysosome transport|intracellular protein transport|retrograde transport, endosome to Golgi|	GO:0008333|GO:0006886|GO:0042147|	transport|other cellular processes|	molecular_function_unknown|	GO:0003674|	unknown molecular functions|
Cpa_SRR_001008	INTRONIC	evm.model.supercontig_3.142	1033503	1034011	LG8	supercontig_3	1033895	1033914	20	4	5	TTGA TTGA TTGA TTGA TTGA	PF02519	X	X	X	X	AT2G46690.1	X	SAUR-like auxin-responsive protein family	Cpa_SRR_001008	1	295	59.576	57.329	TTGCGCAGAAAGGTCCGA	AACAAATTTGCTCACTCAACTTTTT	evm.model.supercontig_3.142	cellular_component_unknown|	GO:0005575|	unknown cellular components|	response to auxin stimulus|	GO:0009733|	other biological processes|	molecular_function_unknown|	GO:0003674|	unknown molecular functions|
Cpa_SRR_001031	INTRONIC	evm.model.supercontig_3.160	1203604	1206334	LG8	supercontig_3	1204347	1204368	22	6	3.67	TATACA TATACA TATACA TATA	PF03171	PTHR10209	KOG0143	X	X	AT5G24530.1	DMR6	2-oxoglutarate (2OG) and Fe(II)-dependent oxygenase superfamily protein	Cpa_SRR_001031	1	328	58.998	59.309	ACATGCTCCGCCTTCCAT	CGTGAGTTATGGTTCATGTGTTCT	evm.model.supercontig_3.160	cellular_component_unknown|	GO:0005575|	unknown cellular components|	response to fungus|oxidation-reduction process|flavonoid biosynthetic process|response to bacterium|	GO:0009620|GO:0055114|GO:0009813|GO:0009617|	response to abiotic or biotic stimulus|other metabolic processes|other cellular processes|	oxidoreductase activity|oxidoreductase activity, acting on paired donors, with incorporation or reduction of molecular oxygen, 2-oxoglutarate as one donor, and incorporation of one atom each of oxygen into both donors|	GO:0016491|GO:0016706|	other enzyme activity|
Cpa_SRR_001039	INTRONIC	evm.model.supercontig_3.165	1229864	1230833	LG8	supercontig_3	1230662	1230688	27	4	6.75	TATG TATG TATG TATG TATG TATG TAT	PF00403	PTHR22814	KOG1603	X	X	AT4G27590.1	X	Heavy metal transport/detoxification superfamily protein	Cpa_SRR_001039	1	296	57.045	59.891	ACAAACCAGTCACTGCGT	GCCAAGGGTGAGAACTGTGA	evm.model.supercontig_3.165	cellular_component_unknown|	GO:0005575|	unknown cellular components|	metal ion transport|copper ion transport|	GO:0030001|GO:0006825|	transport|	copper ion binding|metal ion binding|	GO:0005507|GO:0046872|	other binding|
Cpa_SRR_001045	EXONIC	evm.model.supercontig_3.175	1269725	1271790	LG8	supercontig_3	1271747	1271766	20	3	6.67	GAA GAA GAA GAA GAA GAA GA	PF00139	PTHR23258	KOG1187	X	X	AT3G53380.1	X	Concanavalin A-like lectin protein kinase family protein	Cpa_SRR_001045	1	333	58.086	59.883	CCTCTTGGTCACGTTCACC	TCGCCAATGCCCCTGTTT	evm.model.supercontig_3.175	plasma membrane|	GO:0005886|	plasma membrane|	phosphorylation|protein phosphorylation|	GO:0016310|GO:0006468|	other cellular processes|other metabolic processes|protein metabolism|	kinase activity|carbohydrate binding|	GO:0016301|GO:0030246|	kinase activity|other binding|
Cpa_SRR_001049	INTRONIC	evm.model.supercontig_3.180	1283176	1292163	LG8	supercontig_3	1289630	1289676	47	2	23.5	TA TA TA TA TA TA TA TA TA TA TA TA TA TA TA TA TA TA TA TA TA TA TA T	PF00467	PTHR11361	X	X	X	AT5G54090.1	X	DNA mismatch repair protein MutS, type 2	Cpa_SRR_001049	1	321	60.035	59.505	TGTGACATGAGGTGCCCATC	CGAGCATTATCAATAACCACGCT	evm.model.supercontig_3.180	chloroplast|	GO:0009507|	chloroplast|	mismatch repair|maintenance of fidelity involved in DNA-dependent DNA replication|	GO:0006298|GO:0045005|	response to stress|DNA or RNA metabolism|other cellular processes|other metabolic processes|	mismatched DNA binding|damaged DNA binding|ATP binding|	GO:0030983|GO:0003684|GO:0005524|	DNA or RNA binding|nucleotide binding|
Cpa_SRR_001056	EXONIC	evm.model.supercontig_3.193	1344391	1347274	LG8	supercontig_3	1344464	1344484	21	6	3.5	GGACTT GGACTT GGACTT GGA	PF01988	X	X	X	X	AT4G27870.1	X	Vacuolar iron transporter (VIT) family protein	Cpa_SRR_001056	1	285	59.779	60.134	GCAACACTAACACCTGAACTCG	CCCTCCGGTTTTATACGGCTT	evm.model.supercontig_3.193	integral to membrane|	GO:0016021|	other membranes|	biological_process_unknown|	GO:0008150|	unknown biological processes|	molecular_function_unknown|	GO:0003674|	unknown molecular functions|
Cpa_SRR_001070	INTRONIC	evm.model.supercontig_3.196	1422463	1428741	LG8	supercontig_3	1426587	1426609	23	2	11.5	TA TA TA TA TA TA TA TA TA TA TA T	PF00319,PF01486	PTHR11945	KOG0014	X	X	AT3G02310.1	SEP2	K-box region and MADS-box transcription factor family protein	Cpa_SRR_001070	1	272	59.169	61.767	TGATTGGTACTTTGTGGTTTTAGCT	TGGGGCTGGCTCAAACTGT	evm.model.supercontig_3.196	nucleus|	GO:0005634|	nucleus|	regulation of transcription, DNA-dependent|flower development|ovule development|	GO:0006355|GO:0009908|GO:0048481|	other cellular processes|other metabolic processes|developmental processes|	sequence-specific DNA binding transcription factor activity|protein binding|	GO:0003700|GO:0005515|	transcription factor activity|protein binding|DNA or RNA binding|
Cpa_SRR_001073	EXONIC	evm.model.supercontig_3.197	1446624	1448160	LG8	supercontig_3	1447227	1447263	37	6	6.17	GGTGGA GGTGGA GGTGGA GGTGGA GGTGGA GGTGGA G	X	PTHR10483	X	X	X	AT1G18485.1	X	Pentatricopeptide repeat (PPR) superfamily protein	Cpa_SRR_001073	1	272	60.379	58.923	TGTCCGTTTGTTGGCCACA	TTGGCGGCTGATTCTCCA	evm.model.supercontig_3.197	X	X	X	biological_process_unknown|	GO:0008150|	unknown biological processes|	X	X	X
Cpa_SRR_001079	INTRONIC	evm.model.supercontig_3.203	1507455	1517014	LG8	supercontig_3	1516095	1516115	21	4	5.25	TTTA TTTA TTTA TTTA TTTA T	PF01343	X	X	3.4.21.-	K04773	AT1G73990.1	SPPA	signal peptide peptidase	Cpa_SRR_001079	1	317	59.775	58.496	TGGTGGGTTTTCTCGTGCA	TGAGCTTAAAGAGTGCCCAAC	evm.model.supercontig_3.203	chloroplast thylakoid membrane|chloroplast|	GO:0009535|GO:0009507|	plastid|chloroplast|other membranes|other cytoplasmic components|other intracellular components|	proteolysis|response to light intensity|	GO:0006508|GO:0009642|	protein metabolism|response to abiotic or biotic stimulus|	serine-type endopeptidase activity|	GO:0004252|	hydrolase activity|
Cpa_SRR_001083	INTRONIC	evm.model.supercontig_3.209	1539547	1541701	LG8	supercontig_3	1540877	1540934	58	2	29	GA GA GA GA GA GA GA GA GA GA GA GA GA GA GA GA GA GA GA GA GA GA GA GA GA GA GA GA GA	X	X	X	X	X	X	X	X	Cpa_SRR_001083	1	288	59.804	58.898	ACCAGTCGATTCTCTAATGCACA	CATTAAAGCCATGCACCCAGA	X	X	X	X	X	X	X	X	X	X
Cpa_SRR_001087	INTRONIC	evm.model.supercontig_3.225	1605019	1611058	LG8	supercontig_3	1606355	1606377	23	2	11.5	TC TC TC TC TC TC TC TC TC TC TC T	PF00010	PTHR12565:SF5	KOG2483	X	X	AT5G08130.2	BIM1	basic helix-loop-helix (bHLH) DNA-binding superfamily protein	Cpa_SRR_001087	1	308	60.028	58.81	CCAAGTCCTTTACCTAGCACGT	CAGTGGCAGCTAGACCGTA	evm.model.supercontig_3.225	nucleus|	GO:0005634|	nucleus|	regulation of transcription, DNA-dependent|brassinosteroid mediated signaling pathway|	GO:0006355|GO:0009742|	other cellular processes|other metabolic processes|signal transduction|	DNA binding|protein binding|sequence-specific DNA binding transcription factor activity|	GO:0003677|GO:0005515|GO:0003700|	DNA or RNA binding|protein binding|transcription factor activity|
Cpa_SRR_001098	EXONIC	evm.model.supercontig_3.233	1657567	1658660	LG8	supercontig_3	1657705	1657728	24	3	8	TTC TTC TTC TTC TTC TTC TTC TTC	X	X	X	X	X	AT5G60880.2	BASL	breaking of asymmetry in the stomatal lineage	Cpa_SRR_001098	1	319	60.271	59.72	GCAAAGGAGCCTGTACTTCCA	AGCTTCAGTAATCAGCAGGCA	evm.model.supercontig_3.233	nucleus|extrinsic to plasma membrane|	GO:0005634|GO:0019897|	nucleus|other membranes|plasma membrane|	regulation of asymmetric cell division|stomatal complex development|unidimensional cell growth|	GO:0009786|GO:0010374|GO:0009826|	other cellular processes|developmental processes|cell organization and biogenesis|	X	X	X
Cpa_SRR_001099	INTRONIC	evm.model.supercontig_3.233	1657567	1658660	LG8	supercontig_3	1658384	1658418	35	3	11.67	AAG AAG AAG AAG AAG AAG AAG AAG AAG AAG AAG AA	X	X	X	X	X	AT5G60880.2	BASL	breaking of asymmetry in the stomatal lineage	Cpa_SRR_001099	1	299	58.967	59.999	CCAGAGCGGTTAGTATCAGGT	AGATGGCGGGTGAGAGACT	evm.model.supercontig_3.233	nucleus|extrinsic to plasma membrane|	GO:0005634|GO:0019897|	nucleus|other membranes|plasma membrane|	regulation of asymmetric cell division|stomatal complex development|unidimensional cell growth|	GO:0009786|GO:0010374|GO:0009826|	other cellular processes|developmental processes|cell organization and biogenesis|	X	X	X
Cpa_SRR_001100	INTRONIC	evm.model.supercontig_3.233	1657567	1658660	LG8	supercontig_3	1658420	1658469	50	3	16.67	AAG AAG AAG AAG AAG AAG AAG AAG AAG AAG AAG AAG AAG AAG AAG AAG AA	X	X	X	X	X	AT5G60880.2	BASL	breaking of asymmetry in the stomatal lineage	Cpa_SRR_001100	1	299	58.967	59.999	CCAGAGCGGTTAGTATCAGGT	AGATGGCGGGTGAGAGACT	evm.model.supercontig_3.233	nucleus|extrinsic to plasma membrane|	GO:0005634|GO:0019897|	nucleus|other membranes|plasma membrane|	regulation of asymmetric cell division|stomatal complex development|unidimensional cell growth|	GO:0009786|GO:0010374|GO:0009826|	other cellular processes|developmental processes|cell organization and biogenesis|	X	X	X
Cpa_SRR_001101	INTRONIC	evm.model.supercontig_3.233	1657567	1658660	LG8	supercontig_3	1658536	1658556	21	2	10.5	TA TA TA TA TA TA TA TA TA TA T	X	X	X	X	X	AT5G60880.2	BASL	breaking of asymmetry in the stomatal lineage	Cpa_SRR_001101	1	299	58.967	59.999	CCAGAGCGGTTAGTATCAGGT	AGATGGCGGGTGAGAGACT	evm.model.supercontig_3.233	nucleus|extrinsic to plasma membrane|	GO:0005634|GO:0019897|	nucleus|other membranes|plasma membrane|	regulation of asymmetric cell division|stomatal complex development|unidimensional cell growth|	GO:0009786|GO:0010374|GO:0009826|	other cellular processes|developmental processes|cell organization and biogenesis|	X	X	X
Cpa_SRR_001107	INTRONIC	evm.model.supercontig_3.237	1669260	1680962	LG8	supercontig_3	1672871	1672890	20	4	5	ATTT ATTT ATTT ATTT ATTT	PF11976,PF00270,PF00271,PF09369	PTHR10967	KOG4150	X	X	AT5G08110.1	X	nucleic acid binding;ATP-dependent helicases;ATP binding;helicases;ATP-dependent helicases	Cpa_SRR_001107	1	266	59.703	59.961	CGAGCAAGGGGTAGCAAGT	GGCTCTTTACTCTTGGGTCACA	evm.model.supercontig_3.237	X	X	X	metabolic process|ATP catabolic process|	GO:0008152|GO:0006200|	other metabolic processes|other cellular processes|	nucleic acid binding|ATP-dependent helicase activity|ATP binding|	GO:0003676|GO:0008026|GO:0005524|	nucleic acid binding|hydrolase activity|nucleotide binding|
Cpa_SRR_001121	INTRONIC	evm.model.supercontig_3.257	1812755	1822306	LG8	supercontig_3	1821126	1821148	23	2	11.5	TA TA TA TA TA TA TA TA TA TA TA T	PF00999	PTHR16254	X	X	X	AT5G51710.1	KEA5	K+ efflux antiporter 5	Cpa_SRR_001121	1	307	59.702	59.999	GCTGCTGTCACTAGGGCTT	GCATGATATGTGTACGTGTGTGG	evm.model.supercontig_3.257	X	X	X	proton transport|potassium ion transport|potassium ion transmembrane transport|cation transport|	GO:0015992|GO:0006813|GO:0071805|GO:0006812|	transport|other cellular processes|	potassium ion transmembrane transporter activity|potassium:hydrogen antiporter activity|	GO:0015079|GO:0015386|	transporter activity|
Cpa_SRR_001127	INTRONIC	evm.model.supercontig_3.267	1890659	1899394	LG8	supercontig_3	1891732	1891759	28	2	14	AG AG AG AG AG AG AG AG AG AG AG AG AG AG	X	PTHR10644	X	X	X	AT5G51660.1	CPSF160	cleavage and polyadenylation specificity factor 160	Cpa_SRR_001127	1	313	60.107	59.514	TGCACTCAACAAGGTTCGGT	AGGGGTGGGGAGGAGAATT	evm.model.supercontig_3.267	nucleus|cytosol|	GO:0005634|GO:0005829|	nucleus|cytosol|	mRNA polyadenylation|mRNA cleavage|	GO:0006378|GO:0006379|	other cellular processes|other metabolic processes|	protein binding|	GO:0005515|	protein binding|
Cpa_SRR_001132	INTRONIC	evm.model.supercontig_3.267	1890659	1899394	LG8	supercontig_3	1896832	1896858	27	2	13.5	TA TA TA TA TA TA TA TA TA TA TA TA TA T	X	PTHR10644	X	X	X	AT5G51660.1	CPSF160	cleavage and polyadenylation specificity factor 160	Cpa_SRR_001132	1	306	59.66	58.924	TCCATCCTGTCCTGCCTACT	ACCCCTACCTGAAGTTGCC	evm.model.supercontig_3.267	nucleus|cytosol|	GO:0005634|GO:0005829|	nucleus|cytosol|	mRNA polyadenylation|mRNA cleavage|	GO:0006378|GO:0006379|	other cellular processes|other metabolic processes|	protein binding|	GO:0005515|	protein binding|
Cpa_SRR_001138	INTRONIC	evm.model.supercontig_3.278	1962501	1967231	LG8	supercontig_3	1964689	1964711	23	2	11.5	TC TC TC TC TC TC TC TC TC TC TC T	PF00076	PTHR10432	KOG0123	X	X	AT2G44710.1	X	RNA-binding (RRM/RBD/RNP motifs) family protein	Cpa_SRR_001138	1	320	59.721	58.831	CCGGAGCTGTTACATACTATCACT	TGCATCTGGGGCTGTGAA	evm.model.supercontig_3.278	X	X	X	X	X	X	nucleic acid binding|RNA binding|nucleotide binding|	GO:0003676|GO:0003723|GO:0000166|	nucleic acid binding|DNA or RNA binding|nucleotide binding|
Cpa_SRR_001143	INTRONIC	evm.model.supercontig_3.293	2059209	2064054	LG8	supercontig_3	2062121	2062147	27	2	13.5	CT CT CT CT CT CT CT CT CT CT CT CT CT C	PF00875,PF00561	PTHR10992	KOG1454	X	X	AT4G25290.1	X	DNA photolyases;DNA photolyases	Cpa_SRR_001143	1	296	59.48	59.849	GGCCGAGTTGCTGAGAGAT	GGACTGTGGACAAGGCCAA	evm.model.supercontig_3.293	X	X	X	DNA repair|	GO:0006281|	response to stress|DNA or RNA metabolism|other cellular processes|	DNA photolyase activity|	GO:0003913|	other enzyme activity|
Cpa_SRR_001146	INTRONIC	evm.model.supercontig_3.295	2070205	2071312	LG8	supercontig_3	2070525	2070554	30	2	15	AC AC AC AC AC AC AC AC AC AC AC AC AC AC AC	X	X	X	X	X	AT5G51540.1	X	Zincin-like metalloproteases family protein	Cpa_SRR_001146	1	315	59.627	59.804	CAGTTCCCCGCACCTAACA	CACATGTCTGGTATGAGTGAGGT	evm.model.supercontig_3.295	chloroplast thylakoid membrane|chloroplast|	GO:0009535|GO:0009507|	plastid|chloroplast|other membranes|other cytoplasmic components|other intracellular components|	proteolysis|	GO:0006508|	protein metabolism|	metalloendopeptidase activity|	GO:0004222|	hydrolase activity|
Cpa_SRR_001155	INTRONIC	evm.model.supercontig_3.301	2109220	2111658	LG8	supercontig_3	2109765	2109785	21	2	10.5	TA TA TA TA TA TA TA TA TA TA T	PF00406	PTHR23359	KOG3079	2.7.4.-,2.7.4.14	K13800	AT4G25280.1	X	P-loop containing nucleoside triphosphate hydrolases superfamily protein	Cpa_SRR_001155	1	265	59.147	57.564	TGGCTGCAGGGGAAATGT	AGCCTCACTCAACATTATGGTAA	evm.model.supercontig_3.301	X	X	X	nucleotide phosphorylation|nucleobase, nucleoside, nucleotide and nucleic acid metabolic process|	GO:0046939|GO:0006139|	other cellular processes|other metabolic processes|	nucleotide kinase activity|ATP binding|nucleobase, nucleoside, nucleotide kinase activity|phosphotransferase activity, phosphate group as acceptor|	GO:0019201|GO:0005524|GO:0019205|GO:0016776|	kinase activity|nucleotide binding|transferase activity|
Cpa_SRR_001156	INTRONIC	evm.model.supercontig_3.307	2136159	2138340	LG8	supercontig_3	2136537	2136557	21	6	3.5	AATTAA AATTAA AATTAA AAT	PF00759	PTHR22298	X	X	X	AT1G70710.1	GH9B1	glycosyl hydrolase 9B1	Cpa_SRR_001156	1	327	60.338	59.921	CGCCCCGGTTAGTATATTGGG	AGCTTCTCCCTCCGACCTT	evm.model.supercontig_3.307	chloroplast|	GO:0009507|	chloroplast|	metabolic process|response to cyclopentenone|cell wall modification involved in multidimensional cell growth|	GO:0008152|GO:0010583|GO:0042547|	other metabolic processes|other biological processes|other cellular processes|	hydrolase activity, hydrolyzing O-glycosyl compounds|cellulase activity|	GO:0004553|GO:0008810|	hydrolase activity|
Cpa_SRR_001157	INTRONIC	evm.model.supercontig_3.307	2136159	2138340	LG8	supercontig_3	2136739	2136760	22	2	11	AT AT AT AT AT AT AT AT AT AT AT	PF00759	PTHR22298	X	X	X	AT1G70710.1	GH9B1	glycosyl hydrolase 9B1	Cpa_SRR_001157	1	295	59.921	58.989	AGGTCGGAGGGAGAAGCTT	TGCCCAACTCACCCACAA	evm.model.supercontig_3.307	chloroplast|	GO:0009507|	chloroplast|	metabolic process|response to cyclopentenone|cell wall modification involved in multidimensional cell growth|	GO:0008152|GO:0010583|GO:0042547|	other metabolic processes|other biological processes|other cellular processes|	hydrolase activity, hydrolyzing O-glycosyl compounds|cellulase activity|	GO:0004553|GO:0008810|	hydrolase activity|
Cpa_SRR_001159	INTRONIC	evm.model.supercontig_3.308	2139613	2141499	LG8	supercontig_3	2141208	2141235	28	2	14	AT AT AT AT AT AT AT AT AT AT AT AT AT AT	PF00759	PTHR22298	X	X	X	AT1G23210.1	GH9B6	glycosyl hydrolase 9B6	Cpa_SRR_001159	1	316	59.243	59.022	AGTAATCGGTTCCCCATCGG	GGAAGGACTCAGCTCTGCA	evm.model.supercontig_3.308	X	X	X	carbohydrate metabolic process|	GO:0005975|	other metabolic processes|	hydrolase activity, hydrolyzing O-glycosyl compounds|catalytic activity|	GO:0004553|GO:0003824|	hydrolase activity|other enzyme activity|
Cpa_SRR_001161	EXONIC	evm.model.supercontig_3.308	2139613	2141499	LG8	supercontig_3	2141459	2141478	20	3	6.67	ATC ATC ATC ATC ATC ATC AT	PF00759	PTHR22298	X	X	X	AT1G23210.1	GH9B6	glycosyl hydrolase 9B6	Cpa_SRR_001161	1	318	59.522	58.929	GCATCTCCATAATCGTGTGAGC	GGTGCCTCCTCCTTTCAGT	evm.model.supercontig_3.308	X	X	X	carbohydrate metabolic process|	GO:0005975|	other metabolic processes|	hydrolase activity, hydrolyzing O-glycosyl compounds|catalytic activity|	GO:0004553|GO:0003824|	hydrolase activity|other enzyme activity|
Cpa_SRR_001169	INTRONIC	evm.model.supercontig_3.318	2205049	2205572	LG8	supercontig_3	2205413	2205433	21	2	10.5	AG AG AG AG AG AG AG AG AG AG A	X	X	X	X	X	X	X	X	Cpa_SRR_001169	1	255	59.463	59.128	CACCCGCATCAGTACCTTCT	CGCCATTTTCGACCAAGTGA	X	X	X	X	X	X	X	X	X	X
Cpa_SRR_001175	INTRONIC	evm.model.supercontig_3.337	2329122	2339547	LG8	supercontig_3	2334480	2334501	22	4	5.5	AAAT AAAT AAAT AAAT AAAT AA	PF02733,PF02734	X	KOG2426	X	X	AT3G17770.1	X	Dihydroxyacetone kinase	Cpa_SRR_001175	1	314	59.624	59.072	CACCACATCCACAGGCTGA	TCGTTTGGGGCCTGGAAA	evm.model.supercontig_3.337	X	X	X	phosphorylation|glycerol metabolic process|	GO:0016310|GO:0006071|	other cellular processes|other metabolic processes|	ATP binding|glycerone kinase activity|	GO:0005524|GO:0004371|	nucleotide binding|kinase activity|transferase activity|
Cpa_SRR_001176	INTRONIC	evm.model.supercontig_3.339	2348380	2353157	LG8	supercontig_3	2351567	2351590	24	2	12	TA TA TA TA TA TA TA TA TA TA TA TA	PF12146,PF00561	PTHR11614	KOG1455	X	X	AT1G73480.1	X	alpha/beta-Hydrolases superfamily protein	Cpa_SRR_001176	1	263	60.252	57.665	ACCAGAGTGCCAGAGTAGCT	GGTGGATCAGCAGTAGTTTCA	evm.model.supercontig_3.339	X	X	X	metabolic process|	GO:0008152|	other metabolic processes|	hydrolase activity|	GO:0016787|	hydrolase activity|
Cpa_SRR_001177	INTRONIC	evm.model.supercontig_3.339	2348380	2353157	LG8	supercontig_3	2352268	2352287	20	2	10	TA TA TA TA TA TA TA TA TA TA	PF12146,PF00561	PTHR11614	KOG1455	X	X	AT1G73480.1	X	alpha/beta-Hydrolases superfamily protein	Cpa_SRR_001177	1	347	59.698	58.936	TGGCACCGTAATCCTTGGG	GGACTCCCGTTTCCCTCAA	evm.model.supercontig_3.339	X	X	X	metabolic process|	GO:0008152|	other metabolic processes|	hydrolase activity|	GO:0016787|	hydrolase activity|
Cpa_SRR_001178	INTRONIC	evm.model.supercontig_3.339	2348380	2353157	LG8	supercontig_3	2352295	2352324	30	2	15	AG AG AG AG AG AG AG AG AG AG AG AG AG AG AG	PF12146,PF00561	PTHR11614	KOG1455	X	X	AT1G73480.1	X	alpha/beta-Hydrolases superfamily protein	Cpa_SRR_001178	1	347	59.698	58.936	TGGCACCGTAATCCTTGGG	GGACTCCCGTTTCCCTCAA	evm.model.supercontig_3.339	X	X	X	metabolic process|	GO:0008152|	other metabolic processes|	hydrolase activity|	GO:0016787|	hydrolase activity|
Cpa_SRR_001181	EXONIC	evm.model.supercontig_3.341	2359799	2360149	LG8	supercontig_3	2359815	2359842	28	3	9.33	GAT GAT GAT GAT GAT GAT GAT GAT GAT G	PF07911	X	X	X	X	AT4G14819.1	X	Protein of unknown function (DUF1677)	Cpa_SRR_001181	1	274	57.167	60.004	TCGATCAGCAACAACGGAT	TTTAGGGCTGCCACACGAG	evm.model.supercontig_3.341	cellular_component_unknown|	GO:0005575|	unknown cellular components|	biological_process_unknown|	GO:0008150|	unknown biological processes|	molecular_function_unknown|	GO:0003674|	unknown molecular functions|
Cpa_SRR_001183	INTRONIC	evm.model.supercontig_3.342	2367004	2369256	LG8	supercontig_3	2367392	2367412	21	2	10.5	TC TC TC TC TC TC TC TC TC TC T	PF00249	X	X	X	X	AT5G16560.1	KAN	Homeodomain-like superfamily protein	Cpa_SRR_001183	1	310	60.001	59.769	GCACAGGGGTTATGGTGCT	GTGTACCCATTGCCTTTCTTGG	evm.model.supercontig_3.342	nucleus|	GO:0005634|	nucleus|	abaxial cell fate specification|regulation of transcription, DNA-dependent|radial pattern formation|adaxial/abaxial axis specification|polarity specification of adaxial/abaxial axis|xylem and phloem pattern formation|ovule development|carpel development|organ morphogenesis|	GO:0010158|GO:0006355|GO:0009956|GO:0009943|GO:0009944|GO:0010051|GO:0048481|GO:0048440|GO:0009887|	other cellular processes|other metabolic processes|developmental processes|	sequence-specific DNA binding transcription factor activity|	GO:0003700|	transcription factor activity|
Cpa_SRR_001186	INTRONIC	evm.model.supercontig_3.342	2367004	2369256	LG8	supercontig_3	2367881	2367900	20	2	10	AG AG AG AG AG AG AG AG AG AG	PF00249	X	X	X	X	AT5G16560.1	KAN	Homeodomain-like superfamily protein	Cpa_SRR_001186	1	310	59.488	59.725	TGCAGCCTTGTCAGTGCT	ACTTTACCAAACATCAACCTCGTG	evm.model.supercontig_3.342	nucleus|	GO:0005634|	nucleus|	abaxial cell fate specification|regulation of transcription, DNA-dependent|radial pattern formation|adaxial/abaxial axis specification|polarity specification of adaxial/abaxial axis|xylem and phloem pattern formation|ovule development|carpel development|organ morphogenesis|	GO:0010158|GO:0006355|GO:0009956|GO:0009943|GO:0009944|GO:0010051|GO:0048481|GO:0048440|GO:0009887|	other cellular processes|other metabolic processes|developmental processes|	sequence-specific DNA binding transcription factor activity|	GO:0003700|	transcription factor activity|
Cpa_SRR_001194	INTRONIC	evm.model.supercontig_3.346	2383500	2385033	LG8	supercontig_3	2384162	2384183	22	2	11	AT AT AT AT AT AT AT AT AT AT AT	PF00149	PTHR10161	KOG2679	X	X	AT1G14700.1	PAP3	purple acid phosphatase 3	Cpa_SRR_001194	1	313	58.959	58.449	AGAGGAAACGTCACAGCTCA	TGGGGACTTGGCTTCTTGA	evm.model.supercontig_3.346	vacuole|	GO:0005773|	other cytoplasmic components|other intracellular components|	dephosphorylation|	GO:0016311|	other cellular processes|other metabolic processes|	acid phosphatase activity|protein serine/threonine phosphatase activity|	GO:0003993|GO:0004722|	hydrolase activity|
Cpa_SRR_001196	EXONIC	evm.model.supercontig_3.355	2427839	2428435	LG8	supercontig_3	2428383	2428409	27	3	9	AAG AAG AAG AAG AAG AAG AAG AAG AAG	PF00197	X	X	X	X	AT1G17860.1	X	Kunitz family trypsin and protease inhibitor protein	Cpa_SRR_001196	1	316	59.539	58.327	TGTCGTCGGGAACTTGTTCA	GCGAAAAAGCTAAACCTTGGG	evm.model.supercontig_3.355	cell wall|apoplast|	GO:0005618|GO:0048046|	cell wall|extracellular|	biological_process_unknown|negative regulation of endopeptidase activity|	GO:0008150|GO:0010951|	unknown biological processes|other metabolic processes|	endopeptidase inhibitor activity|	GO:0004866|	other molecular functions|
Cpa_SRR_001199	INTRONIC	evm.model.supercontig_3.361	2462773	2469611	LG8	supercontig_3	2462903	2462925	23	2	11.5	TA TA TA TA TA TA TA TA TA TA TA T	PF02705,PF03791	X	X	X	X	AT1G70300.1	KUP6	K+ uptake permease 6	Cpa_SRR_001199	1	345	58.922	58.42	ACTGACCCACCCTCCATTG	AGCAAACTGAGGGAGGCA	evm.model.supercontig_3.361	plasma membrane|	GO:0005886|	plasma membrane|	potassium ion transport|potassium ion transmembrane transport|	GO:0006813|GO:0071805|	transport|other cellular processes|	potassium ion transmembrane transporter activity|	GO:0015079|	transporter activity|
Cpa_SRR_001202	INTRONIC	evm.model.supercontig_3.361	2462773	2469611	LG8	supercontig_3	2463593	2463621	29	2	14.5	AT AT AT AT AT AT AT AT AT AT AT AT AT AT A	PF02705,PF03791	X	X	X	X	AT1G70300.1	KUP6	K+ uptake permease 6	Cpa_SRR_001202	1	253	57.274	58.059	ACATACATCCTCTAGAACTGAACTT	GGATCGACCCAAAGCAACA	evm.model.supercontig_3.361	plasma membrane|	GO:0005886|	plasma membrane|	potassium ion transport|potassium ion transmembrane transport|	GO:0006813|GO:0071805|	transport|other cellular processes|	potassium ion transmembrane transporter activity|	GO:0015079|	transporter activity|
Cpa_SRR_001204	INTRONIC	evm.model.supercontig_3.361	2462773	2469611	LG8	supercontig_3	2463839	2463877	39	6	6.5	ATACAT ATACAT ATACAT ATACAT ATACAT ATACAT ATA	PF02705,PF03791	X	X	X	X	AT1G70300.1	KUP6	K+ uptake permease 6	Cpa_SRR_001204	1	281	58.059	58.47	TGTTGCTTTGGGTCGATCC	ACACACAGACATACACCATTAAAGA	evm.model.supercontig_3.361	plasma membrane|	GO:0005886|	plasma membrane|	potassium ion transport|potassium ion transmembrane transport|	GO:0006813|GO:0071805|	transport|other cellular processes|	potassium ion transmembrane transporter activity|	GO:0015079|	transporter activity|
Cpa_SRR_001205	INTRONIC	evm.model.supercontig_3.361	2462773	2469611	LG8	supercontig_3	2464023	2464063	41	2	20.5	TA TA TA TA TA TA TA TA TA TA TA TA TA TA TA TA TA TA TA TA T	PF02705,PF03791	X	X	X	X	AT1G70300.1	KUP6	K+ uptake permease 6	Cpa_SRR_001205	1	279	58.47	59.313	TCTTTAATGGTGTATGTCTGTGTGT	AGTGATGGGTGCATGCAGA	evm.model.supercontig_3.361	plasma membrane|	GO:0005886|	plasma membrane|	potassium ion transport|potassium ion transmembrane transport|	GO:0006813|GO:0071805|	transport|other cellular processes|	potassium ion transmembrane transporter activity|	GO:0015079|	transporter activity|
Cpa_SRR_001210	INTRONIC	evm.model.supercontig_3.361	2462773	2469611	LG8	supercontig_3	2466448	2466469	22	2	11	AT AT AT AT AT AT AT AT AT AT AT	PF02705,PF03791	X	X	X	X	AT1G70300.1	KUP6	K+ uptake permease 6	Cpa_SRR_001210	1	328	60.203	58.885	TGCCCAGATTGCTTTCTTGGA	CTCTCCCCATGTAAGAAAGGGA	evm.model.supercontig_3.361	plasma membrane|	GO:0005886|	plasma membrane|	potassium ion transport|potassium ion transmembrane transport|	GO:0006813|GO:0071805|	transport|other cellular processes|	potassium ion transmembrane transporter activity|	GO:0015079|	transporter activity|
Cpa_SRR_001211	INTRONIC	evm.model.supercontig_3.361	2462773	2469611	LG8	supercontig_3	2466777	2466797	21	2	10.5	AG AG AG AG AG AG AG AG AG AG A	PF02705,PF03791	X	X	X	X	AT1G70300.1	KUP6	K+ uptake permease 6	Cpa_SRR_001211	1	250	57.44	60.065	TGAAAAATGGAGTCCTCGCA	TGGTGTGGGTCAATAGATGGC	evm.model.supercontig_3.361	plasma membrane|	GO:0005886|	plasma membrane|	potassium ion transport|potassium ion transmembrane transport|	GO:0006813|GO:0071805|	transport|other cellular processes|	potassium ion transmembrane transporter activity|	GO:0015079|	transporter activity|
Cpa_SRR_001219	INTRONIC	evm.model.supercontig_3.365	2482567	2483435	LG8	supercontig_3	2483316	2483339	24	2	12	AT AT AT AT AT AT AT AT AT AT AT AT	X	X	X	X	X	X	X	X	Cpa_SRR_001219	1	350	57.738	59.917	GATGAACGTGCGTGAGGT	TCTTCCCCATCTCCCAGCA	X	X	X	X	X	X	X	X	X	X
Cpa_SRR_001223	INTRONIC	evm.model.supercontig_3.374	2587315	2590969	LG8	supercontig_3	2587471	2587491	21	2	10.5	AC AC AC AC AC AC AC AC AC AC A	PF07719,PF00515	PTHR22904	KOG1308	X	X	AT3G17880.1	TDX	tetraticopeptide domain-containing thioredoxin	Cpa_SRR_001223	1	350	59.111	59.337	CGACCCGTCTCTTTCCTTCT	AGATTCCGCTCGCAACCA	evm.model.supercontig_3.374	cellular_component_unknown|	GO:0005575|	unknown cellular components|	cell redox homeostasis|oxidation-reduction process|heat acclimation|protein oligomerization|protein folding|response to heat|	GO:0045454|GO:0055114|GO:0010286|GO:0051259|GO:0006457|GO:0009408|	other cellular processes|other metabolic processes|response to stress|response to abiotic or biotic stimulus|cell organization and biogenesis|protein metabolism|	oxidoreductase activity, acting on a sulfur group of donors, disulfide as acceptor|protein binding|Hsp70 protein binding|	GO:0016671|GO:0005515|GO:0030544|	other enzyme activity|protein binding|
Cpa_SRR_001234	INTRONIC	evm.model.supercontig_3.396	2759647	2765716	LG8	supercontig_3	2765527	2765551	25	2	12.5	TG TG TG TG TG TG TG TG TG TG TG TG T	PF01425,PF00515,PF07719	PTHR11895	KOG1211	X	X	AT3G17970.1	TOC64-III	translocon at the outer membrane of chloroplasts 64-III	Cpa_SRR_001234	1	267	57.909	59.423	ACATGTGTTCCTGAATGTGTCT	TCCAGGTGAATACTTCTTGACGT	evm.model.supercontig_3.396	integral to chloroplast outer membrane|chloroplast|	GO:0031359|GO:0009507|	plastid|chloroplast|other membranes|other cytoplasmic components|other intracellular components|	metabolic process|	GO:0008152|	other metabolic processes|	carbon-nitrogen ligase activity, with glutamine as amido-N-donor|binding|	GO:0016884|GO:0005488|	other enzyme activity|other binding|
Cpa_SRR_001239	INTRONIC	evm.model.supercontig_3.402	2845179	2847306	LG8	supercontig_3	2846670	2846692	23	6	3.83	AAAAAG AAAAAG AAAAAG AAAAA	PF00046	X	X	X	X	AT3G18010.1	WOX1	WUSCHEL related homeobox 1	Cpa_SRR_001239	1	299	59.738	59.171	CACCCTCCCCTCTGCTACTA	TGACTTTGCTGGGCGTCT	evm.model.supercontig_3.402	cytosol|	GO:0005829|	cytosol|	organ development|regulation of transcription, DNA-dependent|	GO:0048513|GO:0006355|	developmental processes|other cellular processes|other metabolic processes|	sequence-specific DNA binding transcription factor activity|	GO:0003700|	transcription factor activity|
Cpa_SRR_001240	EXONIC	evm.model.supercontig_3.402	2845179	2847306	LG8	supercontig_3	2846904	2846925	22	3	7.33	TCC TCC TCC TCC TCC TCC TCC T	PF00046	X	X	X	X	AT3G18010.1	WOX1	WUSCHEL related homeobox 1	Cpa_SRR_001240	1	281	59.171	59.427	AGACGCCCAGCAAAGTCA	TCGTGATCAGTTGTAGTCTTGGT	evm.model.supercontig_3.402	cytosol|	GO:0005829|	cytosol|	organ development|regulation of transcription, DNA-dependent|	GO:0048513|GO:0006355|	developmental processes|other cellular processes|other metabolic processes|	sequence-specific DNA binding transcription factor activity|	GO:0003700|	transcription factor activity|
Cpa_SRR_001250	INTRONIC	evm.model.supercontig_3.409	2894594	2897979	LG8	supercontig_3	2897887	2897909	23	4	5.75	AAAG AAAG AAAG AAAG AAAG AAA	PF06966	X	KOG4650	X	X	AT1G73650.3	X	Protein of unknown function (DUF1295)	Cpa_SRR_001250	1	252	59.063	59.927	TCGAAAGCAAAACGAGAAGCA	TGGCCTTCACTGCGATTGT	evm.model.supercontig_3.409	vacuolar membrane|plasma membrane|vacuole|plasmodesma|	GO:0005774|GO:0005886|GO:0005773|GO:0009506|	other membranes|other cytoplasmic components|other intracellular components|plasma membrane|other cellular components|	lipid metabolic process|oxidation-reduction process|	GO:0006629|GO:0055114|	other metabolic processes|	oxidoreductase activity, acting on the CH-CH group of donors|	GO:0016627|	other enzyme activity|
Cpa_SRR_001262	INTRONIC	evm.model.supercontig_3.415	2938919	2945233	LG8	supercontig_3	2942792	2942817	26	2	13	AG AG AG AG AG AG AG AG AG AG AG AG AG	PF02178,PF00538	PTHR11467	X	X	X	AT1G48620.1	HON5	high mobility group A5	Cpa_SRR_001262	1	279	60.001	59.521	ACGGAGGATGGGGCAAAAG	ACCCCCACTAGACCCACAT	evm.model.supercontig_3.415	nucleosome|chloroplast|nucleolus|nucleus|	GO:0000786|GO:0009507|GO:0005730|GO:0005634|	other intracellular components|chloroplast|nucleus|	DNA mediated transformation|nucleosome assembly|	GO:0009294|GO:0006334|	other biological processes|DNA or RNA metabolism|other cellular processes|cell organization and biogenesis|	DNA binding|	GO:0003677|	DNA or RNA binding|
Cpa_SRR_001268	EXONIC	evm.model.supercontig_3.416	2948541	2955310	LG8	supercontig_3	2948646	2948671	26	3	8.67	TCT TCT TCT TCT TCT TCT TCT TCT TC	PF00069	PTHR11295	X	X	X	AT3G18040.1	MPK9	MAP kinase 9	Cpa_SRR_001268	1	265	58.684	59.629	CGGTGTTCGTCGCTTGTT	TTCCTCCTGTTGCCTGTCG	evm.model.supercontig_3.416	mitochondrion|nucleus|cytosol|	GO:0005739|GO:0005634|GO:0005829|	mitochondria|nucleus|cytosol|	abscisic acid mediated signaling pathway|signal transduction|protein phosphorylation|	GO:0009738|GO:0007165|GO:0006468|	signal transduction|other cellular processes|protein metabolism|other metabolic processes|	MAP kinase activity|	GO:0004707|	kinase activity|transferase activity|
Cpa_SRR_001270	INTRONIC	evm.model.supercontig_3.416	2948541	2955310	LG8	supercontig_3	2948953	2948979	27	2	13.5	TC TC TC TC TC TC TC TC TC TC TC TC TC T	PF00069	PTHR11295	X	X	X	AT3G18040.1	MPK9	MAP kinase 9	Cpa_SRR_001270	1	269	59.861	59.309	GCCACGTATCTGTGAGCGA	GGGATCTGAGCCAAACCCA	evm.model.supercontig_3.416	mitochondrion|nucleus|cytosol|	GO:0005739|GO:0005634|GO:0005829|	mitochondria|nucleus|cytosol|	abscisic acid mediated signaling pathway|signal transduction|protein phosphorylation|	GO:0009738|GO:0007165|GO:0006468|	signal transduction|other cellular processes|protein metabolism|other metabolic processes|	MAP kinase activity|	GO:0004707|	kinase activity|transferase activity|
Cpa_SRR_001272	INTRONIC	evm.model.supercontig_3.416	2948541	2955310	LG8	supercontig_3	2951769	2951790	22	6	3.67	AAAAGC AAAAGC AAAAGC AAAA	PF00069	PTHR11295	X	X	X	AT3G18040.1	MPK9	MAP kinase 9	Cpa_SRR_001272	1	251	60.142	59.628	ACAAGCCATATGTCAAAAGCATCC	ACAACCAGGACCTCGAAGC	evm.model.supercontig_3.416	mitochondrion|nucleus|cytosol|	GO:0005739|GO:0005634|GO:0005829|	mitochondria|nucleus|cytosol|	abscisic acid mediated signaling pathway|signal transduction|protein phosphorylation|	GO:0009738|GO:0007165|GO:0006468|	signal transduction|other cellular processes|protein metabolism|other metabolic processes|	MAP kinase activity|	GO:0004707|	kinase activity|transferase activity|
Cpa_SRR_001292	INTRONIC	evm.model.supercontig_3.433	3139291	3144044	LG8	supercontig_3	3140579	3140605	27	2	13.5	AT AT AT AT AT AT AT AT AT AT AT AT AT A	PF03098	PTHR11903	KOG2408	X	X	AT1G73680.2	ALPHA DOX2	alpha dioxygenase	Cpa_SRR_001292	1	302	58.569	57.646	TGCATGCATGTCTTGTAGTTATCT	GTGGCGCTAATTAATGCATGT	evm.model.supercontig_3.433	cellular_component_unknown|	GO:0005575|	unknown cellular components|	response to other organism|leaf senescence|oxidation-reduction process|long-chain fatty acid metabolic process|	GO:0051707|GO:0010150|GO:0055114|GO:0001676|	response to abiotic or biotic stimulus|developmental processes|other metabolic processes|other cellular processes|	oxidoreductase activity, acting on single donors with incorporation of molecular oxygen, incorporation of two atoms of oxygen|dioxygenase activity|	GO:0016702|GO:0051213|	other enzyme activity|
Cpa_SRR_001294	INTRONIC	evm.model.supercontig_3.433	3139291	3144044	LG8	supercontig_3	3140740	3140759	20	2	10	AT AT AT AT AT AT AT AT AT AT	PF03098	PTHR11903	KOG2408	X	X	AT1G73680.2	ALPHA DOX2	alpha dioxygenase	Cpa_SRR_001294	1	256	59.891	58.82	TGTGGCGGAAATGTGTACCA	CTCCTCGGATTGAAACTTCTCAG	evm.model.supercontig_3.433	cellular_component_unknown|	GO:0005575|	unknown cellular components|	response to other organism|leaf senescence|oxidation-reduction process|long-chain fatty acid metabolic process|	GO:0051707|GO:0010150|GO:0055114|GO:0001676|	response to abiotic or biotic stimulus|developmental processes|other metabolic processes|other cellular processes|	oxidoreductase activity, acting on single donors with incorporation of molecular oxygen, incorporation of two atoms of oxygen|dioxygenase activity|	GO:0016702|GO:0051213|	other enzyme activity|
Cpa_SRR_001301	INTRONIC	evm.model.supercontig_3.438	3169042	3174030	LG8	supercontig_3	3171662	3171686	25	2	12.5	TA TA TA TA TA TA TA TA TA TA TA TA T	PF00232	PTHR10353	KOG0626	3.2.1.21	K05350	AT3G18080.1	BGLU44	B-S glucosidase 44	Cpa_SRR_001301	1	282	58.543	58.351	ACTGCTGTCGAAGTTCTATTAAAGT	CAGGAAGATGTGGATATCATGCA	evm.model.supercontig_3.438	plant-type cell wall|cytosolic ribosome|	GO:0009505|GO:0022626|	cell wall|cytosol|ribosome|other cytoplasmic components|other intracellular components|	metabolic process|carbohydrate metabolic process|	GO:0008152|GO:0005975|	other metabolic processes|	beta-gentiobiose beta-glucosidase activity|hydrolase activity, hydrolyzing O-glycosyl compounds|esculin beta-glucosidase activity|cellobiose glucosidase activity|4-methylumbelliferyl-beta-D-glucopyranoside beta-glucosidase activity|amygdalin beta-glucosidase activity|beta-mannosidase activity|	GO:0080083|GO:0004553|GO:0080082|GO:0080079|GO:0080081|GO:0047668|GO:0004567|	hydrolase activity|
Cpa_SRR_001305	INTRONIC	evm.model.supercontig_3.440	3179814	3185499	LG8	supercontig_3	3183223	3183251	29	6	4.83	GAGAGG GAGAGG GAGAGG GAGAGG GAGAG	PF00400	PTHR19856	KOG0318	X	X	AT3G18060.1	X	transducin family protein / WD-40 repeat family protein	Cpa_SRR_001305	1	320	57.215	57.184	TCTGGCGCTATACTACTACCT	ACATGCACGACAATATCAAATCA	evm.model.supercontig_3.440	CUL4 RING ubiquitin ligase complex|cytosol|	GO:0080008|GO:0005829|	other intracellular components|cytosol|	biological_process_unknown|	GO:0008150|	unknown biological processes|	nucleotide binding|	GO:0000166|	nucleotide binding|
Cpa_SRR_001311	INTRONIC	evm.model.supercontig_3.445	3206413	3210102	LG8	supercontig_3	3209775	3209799	25	2	12.5	TG TG TG TG TG TG TG TG TG TG TG TG T	PF01554	PTHR11206	KOG1347	X	X	AT5G52450.1	X	MATE efflux family protein	Cpa_SRR_001311	1	262	57.728	59.61	ACTTCCATCGTCAGAACATTCA	TCCGTCATGTTCGTTGGTCA	evm.model.supercontig_3.445	membrane|vacuolar membrane|	GO:0016020|GO:0005774|	other membranes|other cytoplasmic components|other intracellular components|	response to nematode|transport|drug transmembrane transport|	GO:0009624|GO:0006810|GO:0006855|	response to abiotic or biotic stimulus|transport|other cellular processes|	drug transmembrane transporter activity|antiporter activity|	GO:0015238|GO:0015297|	transporter activity|
Cpa_SRR_001334	INTRONIC	evm.model.supercontig_3.468	3405695	3409921	LG8	supercontig_3	3407578	3407598	21	2	10.5	AG AG AG AG AG AG AG AG AG AG A	PF00225,PF11995	PTHR16012	KOG0242	X	X	AT1G18370.1	HIK	ATP binding microtubule motor family protein	Cpa_SRR_001334	1	285	60.303	59.855	GGCGAGAAAGGGACAAGCA	TGCGCACTCCTGATCCATC	evm.model.supercontig_3.468	X	X	X	metabolic process|embryo sac cellularization|response to cyclopentenone|gametophyte development|cytokinesis|pollen development|	GO:0008152|GO:0009558|GO:0010583|GO:0048229|GO:0000910|GO:0009555|	other metabolic processes|developmental processes|other biological processes|other cellular processes|	microtubule motor activity|ATP binding|	GO:0003777|GO:0005524|	hydrolase activity|nucleotide binding|
Cpa_SRR_001340	INTRONIC	evm.model.supercontig_3.483	3451565	3455155	LG8	supercontig_3	3452047	3452067	21	4	5.25	TTAA TTAA TTAA TTAA TTAA T	PF07887	X	X	X	X	AT1G73805.1	X	Calmodulin binding protein-like	Cpa_SRR_001340	1	293	60.109	59.931	AGACCACCATTGAGCGTACG	TCGTGGTCACAATTACACCGT	evm.model.supercontig_3.483	nucleus|	GO:0005634|	nucleus|	regulation of transcription, DNA-dependent|regulation of systemic acquired resistance|regulation of salicylic acid biosynthetic process|	GO:0006355|GO:0010112|GO:0080142|	other cellular processes|other metabolic processes|response to stress|response to abiotic or biotic stimulus|	calmodulin binding|sequence-specific DNA binding transcription factor activity|	GO:0005516|GO:0003700|	protein binding|transcription factor activity|DNA or RNA binding|
Cpa_SRR_001341	INTRONIC	evm.model.supercontig_3.483	3451565	3455155	LG8	supercontig_3	3452874	3452897	24	5	4.8	AAAAT AAAAT AAAAT AAAAT AAAA	PF07887	X	X	X	X	AT1G73805.1	X	Calmodulin binding protein-like	Cpa_SRR_001341	1	298	60.031	57.507	ACCCAACCCACCAACCAAAT	CGTTCGTCGCACTAAAGAAAA	evm.model.supercontig_3.483	nucleus|	GO:0005634|	nucleus|	regulation of transcription, DNA-dependent|regulation of systemic acquired resistance|regulation of salicylic acid biosynthetic process|	GO:0006355|GO:0010112|GO:0080142|	other cellular processes|other metabolic processes|response to stress|response to abiotic or biotic stimulus|	calmodulin binding|sequence-specific DNA binding transcription factor activity|	GO:0005516|GO:0003700|	protein binding|transcription factor activity|DNA or RNA binding|
Cpa_SRR_001344	INTRONIC	evm.model.supercontig_3.483	3451565	3455155	LG8	supercontig_3	3454958	3454978	21	2	10.5	AT AT AT AT AT AT AT AT AT AT A	PF07887	X	X	X	X	AT1G73805.1	X	Calmodulin binding protein-like	Cpa_SRR_001344	1	254	59.891	60.007	ACCACTTCGCCAATCACACT	GCTGCCAAACGGTTCCTTG	evm.model.supercontig_3.483	nucleus|	GO:0005634|	nucleus|	regulation of transcription, DNA-dependent|regulation of systemic acquired resistance|regulation of salicylic acid biosynthetic process|	GO:0006355|GO:0010112|GO:0080142|	other cellular processes|other metabolic processes|response to stress|response to abiotic or biotic stimulus|	calmodulin binding|sequence-specific DNA binding transcription factor activity|	GO:0005516|GO:0003700|	protein binding|transcription factor activity|DNA or RNA binding|
Cpa_SRR_001347	INTRONIC	evm.model.supercontig_3.484	3456555	3458915	LG8	supercontig_3	3457647	3457678	32	6	5.33	ATTTAC ATTTAC ATTTAC ATTTAC ATTTAC AT	PF02485	X	X	X	X	AT1G68390.1	X	Core-2/I-branching beta-1,6-N-acetylglucosaminyltransferase family protein	Cpa_SRR_001347	1	332	57.42	58.283	AAAGAGTAGAATCAAAGCAATGCA	TGGTTTCCTTTACGTAATGTGGT	evm.model.supercontig_3.484	cellular_component_unknown|	GO:0005575|	unknown cellular components|	biological_process_unknown|	GO:0008150|	unknown biological processes|	molecular_function_unknown|	GO:0003674|	unknown molecular functions|
Cpa_SRR_001353	EXONIC	evm.model.supercontig_3.496	3541383	3543437	LG8	supercontig_3	3543258	3543283	26	2	13	GA GA GA GA GA GA GA GA GA GA GA GA GA	PF07714,PF00069	PTHR23258	X	X	X	AT4G23180.1	CRK10	cysteine-rich RLK (RECEPTOR-like protein kinase) 10	Cpa_SRR_001353	1	295	58.721	59.688	CGATGTGCATAAAGAAGGGGAA	CCAACAAGAGAGACAAAAAGCGA	evm.model.supercontig_3.496	plasma membrane|	GO:0005886|	plasma membrane|	phosphorylation|protein phosphorylation|	GO:0016310|GO:0006468|	other cellular processes|other metabolic processes|protein metabolism|	protein binding|ATP binding|kinase activity|protein kinase activity|protein serine/threonine kinase activity|	GO:0005515|GO:0005524|GO:0016301|GO:0004672|GO:0004674|	protein binding|nucleotide binding|kinase activity|transferase activity|
Cpa_SRR_001368	EXONIC	evm.model.supercontig_3.510	3636844	3639765	LG8	supercontig_3	3637113	3637142	30	3	10	GAA GAA GAA GAA GAA GAA GAA GAA GAA GAA	PF07891	PTHR10759	X	X	X	AT1G73850.1	X	Protein of unknown function (DUF1666)	Cpa_SRR_001368	1	298	57.814	60.3	TCCACTTCGTCGGTTCCT	TCCGCCGCTGATTATGTCG	evm.model.supercontig_3.510	endomembrane system|intracellular|ribosome|	GO:0012505|GO:0005622|GO:0005840|	other cellular components|other intracellular components|ribosome|	translation|	GO:0006412|	protein metabolism|other cellular processes|other metabolic processes|	structural constituent of ribosome|	GO:0003735|	structural molecule activity|
Cpa_SRR_001372	INTRONIC	evm.model.supercontig_3.515	3662814	3663248	LG8	supercontig_3	3663121	3663170	50	2	25	CT CT CT CT CT CT CT CT CT CT CT CT CT CT CT CT CT CT CT CT CT CT CT CT CT	X	PTHR13094	X	1.6.5.3,1.6.99.3	K03966	AT3G18410.1	X	Complex I subunit NDUFS6	Cpa_SRR_001372	1	265	60.282	59.732	AAATGCCGCCACCTCGTT	GGCGTACCTCAGATAGCAGAG	evm.model.supercontig_3.515	mitochondrion|mitochondrial membrane|mitochondrial respiratory chain complex I|	GO:0005739|GO:0031966|GO:0005747|	mitochondria|other membranes|other cytoplasmic components|other intracellular components|	photorespiration|	GO:0009853|	other cellular processes|other metabolic processes|	molecular_function_unknown|	GO:0003674|	unknown molecular functions|
Cpa_SRR_001376	INTRONIC	evm.model.supercontig_3.517	3680303	3683414	LG8	supercontig_3	3680809	3680847	39	4	9.75	ACAT ACAT ACAT ACAT ACAT ACAT ACAT ACAT ACAT ACA	PF01476	X	X	X	X	AT1G21880.2	LYM1	lysm domain GPI-anchored protein 1 precursor	Cpa_SRR_001376	1	326	60.303	59.046	TTTGTGCCAGTCCCATCCG	AGGAAACAAACTCAACATCTGCA	evm.model.supercontig_3.517	anchored to plasma membrane|anchored to membrane|	GO:0046658|GO:0031225|	other membranes|plasma membrane|	cell wall macromolecule catabolic process|	GO:0016998|	other metabolic processes|	molecular_function_unknown|	GO:0003674|	unknown molecular functions|
Cpa_SRR_001395	EXONIC	evm.model.supercontig_4.22	821575	823467	LG8	supercontig_4	822297	822321	25	3	8.33	TTC TTC TTC TTC TTC TTC TTC TTC T	PF00560,PF00069,PF07714	PTHR23258	KOG1187	X	X	AT2G31880.1	SOBIR1	Leucine-rich repeat protein kinase family protein	Cpa_SRR_001395	1	333	60	59.26	GCTCTCCCTGGCCAACAAT	GCTCCGGCGAAGAATCCTA	evm.model.supercontig_4.22	plasma membrane|	GO:0005886|	plasma membrane|	transmembrane receptor protein tyrosine kinase signaling pathway|negative regulation of floral organ abscission|protein phosphorylation|positive regulation of cell death|positive regulation of defense response|	GO:0007169|GO:0060862|GO:0006468|GO:0010942|GO:0031349|	signal transduction|developmental processes|protein metabolism|other cellular processes|other metabolic processes|response to stress|	protein serine/threonine kinase activity|protein tyrosine kinase activity|ATP binding|	GO:0004674|GO:0004713|GO:0005524|	kinase activity|transferase activity|nucleotide binding|
Cpa_SRR_001401	EXONIC	evm.model.supercontig_4.38	1153513	1153862	LG8	supercontig_4	1153669	1153702	34	2	17	TC TC TC TC TC TC TC TC TC TC TC TC TC TC TC TC TC	X	X	X	X	X	X	X	X	Cpa_SRR_001401	1	269	60.074	59.856	ACCACACACAGACCCCTCT	ACGGGACTGAATGGCGATC	X	X	X	X	X	X	X	X	X	X
Cpa_SRR_001410	INTRONIC	evm.model.supercontig_4.47	1308512	1312172	LG8	supercontig_4	1310437	1310460	24	6	4	GAAAAT GAAAAT GAAAAT GAAAAT	X	PTHR18901	X	X	X	AT3G48420.1	X	Haloacid dehalogenase-like hydrolase (HAD) superfamily protein	Cpa_SRR_001410	1	292	58.696	57.552	AGCCTGTCATGATGGAGCA	TGAATGGGAATAGGCACAACA	evm.model.supercontig_4.47	chloroplast|chloroplast stroma|chloroplast envelope|	GO:0009507|GO:0009570|GO:0009941|	chloroplast|plastid|other cytoplasmic components|other intracellular components|	metabolic process|	GO:0008152|	other metabolic processes|	hydrolase activity|catalytic activity|	GO:0016787|GO:0003824|	hydrolase activity|other enzyme activity|
Cpa_SRR_001413	INTRONIC	evm.model.supercontig_4.50	1385822	1391415	LG8	supercontig_4	1387560	1387579	20	5	4	TTTTA TTTTA TTTTA TTTTA	PF00642	X	KOG1677	X	X	AT3G48440.1	X	Zinc finger C-x8-C-x5-C-x3-H type family protein	Cpa_SRR_001413	1	325	60.252	60.039	TCCCCTGCTCTGCTACTTGA	GCAGGCCAAGAAAGTTCAGC	evm.model.supercontig_4.50	X	X	X	biological_process_unknown|	GO:0008150|	unknown biological processes|	zinc ion binding|nucleic acid binding|	GO:0008270|GO:0003676|	other binding|nucleic acid binding|
Cpa_SRR_001446	INTRONIC	evm.model.supercontig_4.69	1593440	1596746	LG8	supercontig_4	1595308	1595329	22	2	11	TA TA TA TA TA TA TA TA TA TA TA	X	PTHR21385	X	X	X	AT5G63280.1	X	C2H2-like zinc finger protein	Cpa_SRR_001446	1	258	60.055	58.744	AGAACTGCAGTCCTTCTATTGGG	TGAGCATCACCATCTATTTTGTGT	evm.model.supercontig_4.69	endomembrane system|intracellular|	GO:0012505|GO:0005622|	other cellular components|other intracellular components|	biological_process_unknown|	GO:0008150|	unknown biological processes|	zinc ion binding|nucleic acid binding|	GO:0008270|GO:0003676|	other binding|nucleic acid binding|
Cpa_SRR_001472	INTRONIC	evm.model.supercontig_4.107	2094452	2096411	LG8	supercontig_4	2095172	2095202	31	2	15.5	TA TA TA TA TA TA TA TA TA TA TA TA TA TA TA T	PF01274	PTHR21631	KOG1261	2.3.3.9	K01638	AT5G03860.1	MLS	malate synthase	Cpa_SRR_001472	1	277	59.732	60.153	ATGCCGCCTCGTTTGCTA	GGCTCACCCAGATCGCATT	evm.model.supercontig_4.107	X	X	X	glyoxylate cycle|metabolic process|	GO:0006097|GO:0008152|	other cellular processes|other metabolic processes|	malate synthase activity|	GO:0004474|	transferase activity|
Cpa_SRR_001475	EXONIC	evm.model.supercontig_4.112	2257282	2259041	LG8	supercontig_4	2257364	2257383	20	3	6.67	CTC CTC CTC CTC CTC CTC CT	PF00010	PTHR12565:SF7	X	X	X	AT5G50915.1	X	basic helix-loop-helix (bHLH) DNA-binding superfamily protein	Cpa_SRR_001475	1	304	59.764	59.927	ACCAATTGCACCACCCCTT	GGAGCGAGGTTTTGGGTGA	evm.model.supercontig_4.112	nucleus|	GO:0005634|	nucleus|	response to gibberellin stimulus|regulation of transcription, DNA-dependent|	GO:0009739|GO:0006355|	other biological processes|other cellular processes|other metabolic processes|	sequence-specific DNA binding transcription factor activity|	GO:0003700|	transcription factor activity|DNA or RNA binding|
Cpa_SRR_001478	INTRONIC	evm.model.supercontig_4.112	2257282	2259041	LG8	supercontig_4	2257728	2257748	21	6	3.5	TATATG TATATG TATATG TAT	PF00010	PTHR12565:SF7	X	X	X	AT5G50915.1	X	basic helix-loop-helix (bHLH) DNA-binding superfamily protein	Cpa_SRR_001478	1	309	57.145	59.273	ACAGCTGCGTTGTTCTCA	CACAAACCCGTGCATGCA	evm.model.supercontig_4.112	nucleus|	GO:0005634|	nucleus|	response to gibberellin stimulus|regulation of transcription, DNA-dependent|	GO:0009739|GO:0006355|	other biological processes|other cellular processes|other metabolic processes|	sequence-specific DNA binding transcription factor activity|	GO:0003700|	transcription factor activity|DNA or RNA binding|
Cpa_SRR_001479	INTRONIC	evm.model.supercontig_4.112	2257282	2259041	LG8	supercontig_4	2258013	2258043	31	2	15.5	AT AT AT AT AT AT AT AT AT AT AT AT AT AT AT A	PF00010	PTHR12565:SF7	X	X	X	AT5G50915.1	X	basic helix-loop-helix (bHLH) DNA-binding superfamily protein	Cpa_SRR_001479	1	334	59.175	59.375	CGGGTAGAGAAGGAAAGAGCA	CTCACCTTGTCACATCCAGGA	evm.model.supercontig_4.112	nucleus|	GO:0005634|	nucleus|	response to gibberellin stimulus|regulation of transcription, DNA-dependent|	GO:0009739|GO:0006355|	other biological processes|other cellular processes|other metabolic processes|	sequence-specific DNA binding transcription factor activity|	GO:0003700|	transcription factor activity|DNA or RNA binding|
Cpa_SRR_001498	INTRONIC	evm.model.supercontig_4.136	2661660	2668363	LG8	supercontig_4	2663364	2663391	28	2	14	TC TC TC TC TC TC TC TC TC TC TC TC TC TC	X	X	X	X	X	AT3G48770.1	X	DNA binding;ATP binding	Cpa_SRR_001498	1	327	58.348	58.905	TGGTCACCATCTTAAGTTTGAGG	ACCCAATCCCTGCCAATCA	evm.model.supercontig_4.136	chloroplast|	GO:0009507|	chloroplast|	biological_process_unknown|	GO:0008150|	unknown biological processes|	DNA binding|ATP binding|	GO:0003677|GO:0005524|	DNA or RNA binding|nucleotide binding|
Cpa_SRR_001501	INTRONIC	evm.model.supercontig_4.141	2736556	2738570	LG8	supercontig_4	2736797	2736819	23	2	11.5	TA TA TA TA TA TA TA TA TA TA TA T	PF03083,PF04193	PTHR10791	KOG1623	X	X	AT5G23660.1	MTN3	homolog of Medicago truncatula MTN3	Cpa_SRR_001501	1	307	59.7	59.925	ACATGGGCATTTGTCTTTGGTC	TGGTCTGCATTCCCACCAC	evm.model.supercontig_4.141	membrane|integral to plasma membrane|integral to membrane|endomembrane system|	GO:0016020|GO:0005887|GO:0016021|GO:0012505|	other membranes|plasma membrane|other cellular components|	carbohydrate transmembrane transport|biological_process_unknown|	GO:0034219|GO:0008150|	transport|other cellular processes|unknown biological processes|	sugar transmembrane transporter activity|	GO:0051119|	transporter activity|
Cpa_SRR_001513	INTRONIC	evm.model.supercontig_4.159	2943471	2944536	LG8	supercontig_4	2943573	2943628	56	2	28	CT CT CT CT CT CT CT CT CT CT CT CT CT CT CT CT CT CT CT CT CT CT CT CT CT CT CT CT	PF04433	PTHR12802	X	X	K11649	AT2G47620.1	SWI3A	SWITCH/sucrose nonfermenting 3A	Cpa_SRR_001513	1	292	58.642	59.246	CAGGTCACAAGGTCCGGTA	ACCATACGCACTGCCCAA	evm.model.supercontig_4.159	SWI/SNF complex|	GO:0016514|	nucleus|other intracellular components|	chromatin remodeling|	GO:0006338|	other cellular processes|cell organization and biogenesis|	DNA binding|	GO:0003677|	DNA or RNA binding|
Cpa_SRR_001521	INTRONIC	evm.model.supercontig_4.167	3001425	3002870	LG8	supercontig_4	3002132	3002157	26	2	13	TA TA TA TA TA TA TA TA TA TA TA TA TA	PF01643	X	X	3.1.2.-,3.1.2.14	K10781	AT1G08510.1	FATB	fatty acyl-ACP thioesterases B	Cpa_SRR_001521	1	295	59.773	60.153	AGAGCAACCAGGTGCAACA	GGCGGATGATCTGTGCAGT	evm.model.supercontig_4.167	plastid|	GO:0009536|	plastid|	fatty acid biosynthetic process|metabolic process|transport|	GO:0006633|GO:0008152|GO:0006810|	other cellular processes|other metabolic processes|transport|	acyl carrier activity|acyl-acyl-carrier-protein] hydrolase activity|	GO:0000036|GO:0016297|	transporter activity|hydrolase activity|transferase activity|
Cpa_SRR_001522	INTRONIC	evm.model.supercontig_4.167	3001425	3002870	LG8	supercontig_4	3002534	3002560	27	2	13.5	TA TA TA TA TA TA TA TA TA TA TA TA TA T	PF01643	X	X	3.1.2.-,3.1.2.14	K10781	AT1G08510.1	FATB	fatty acyl-ACP thioesterases B	Cpa_SRR_001522	1	347	59.331	59.707	TCACACCCTCAGCGGTAAC	GCCCAAACTCTCTCTCGCA	evm.model.supercontig_4.167	plastid|	GO:0009536|	plastid|	fatty acid biosynthetic process|metabolic process|transport|	GO:0006633|GO:0008152|GO:0006810|	other cellular processes|other metabolic processes|transport|	acyl carrier activity|acyl-acyl-carrier-protein] hydrolase activity|	GO:0000036|GO:0016297|	transporter activity|hydrolase activity|transferase activity|
Cpa_SRR_001526	INTRONIC	evm.model.supercontig_4.168	3019335	3021081	LG8	supercontig_4	3020409	3020429	21	6	3.5	AAAAAG AAAAAG AAAAAG AAA	PF00403	PTHR22814	KOG1603	X	X	AT5G50740.1	X	Heavy metal transport/detoxification superfamily protein	Cpa_SRR_001526	1	346	59.044	60.526	CACAAGCCTCGCAATGCA	CGGCAGGTGGAGTTGTTGT	evm.model.supercontig_4.168	cellular_component_unknown|	GO:0005575|	unknown cellular components|	metal ion transport|	GO:0030001|	transport|	metal ion binding|	GO:0046872|	other binding|
Cpa_SRR_001529	INTRONIC	evm.model.supercontig_4.169	3085403	3091334	LG8	supercontig_4	3089407	3089426	20	5	4	ATTTT ATTTT ATTTT ATTTT	X	X	X	X	X	AT5G63520.1	X	X	Cpa_SRR_001529	1	273	59.581	59.337	GGCTTAGCAACTGATTAACGCA	GCCAACATTCCGGACATAGC	evm.model.supercontig_4.169	cellular_component_unknown|	GO:0005575|	unknown cellular components|	biological_process_unknown|	GO:0008150|	unknown biological processes|	molecular_function_unknown|	GO:0003674|	unknown molecular functions|
Cpa_SRR_001532	EXONIC	evm.model.supercontig_4.180	3203606	3203848	LG8	supercontig_4	3203776	3203801	26	5	5.2	CTCTT CTCTT CTCTT CTCTT CTCTT C	X	X	X	X	X	X	X	X	Cpa_SRR_001532	1	280	60.08	59.59	GCGTCTCGAGCTGTTTCCT	CGAGCAAAAGACGAAAGAGAGG	X	X	X	X	X	X	X	X	X	X
Cpa_SRR_001544	INTRONIC	evm.model.supercontig_4.206	3670388	3674054	LG8	supercontig_4	3673469	3673488	20	2	10	AC AC AC AC AC AC AC AC AC AC	PF05922,PF00082,PF02225	PTHR10795	X	X	X	AT3G46850.1	X	Subtilase family protein	Cpa_SRR_001544	1	304	58.455	59.959	TGCAGTCTCGTGTTGGGA	TCAAAGAGAAATGAGCCACTGAGA	evm.model.supercontig_4.206	cell wall|endomembrane system|	GO:0005618|GO:0012505|	cell wall|other cellular components|	metabolic process|proteolysis|	GO:0008152|GO:0006508|	other metabolic processes|protein metabolism|	serine-type endopeptidase activity|identical protein binding|	GO:0004252|GO:0042802|	hydrolase activity|protein binding|
Cpa_SRR_001550	INTRONIC	evm.model.supercontig_4.214	3751894	3753859	LG8	supercontig_4	3753737	3753761	25	2	12.5	TG TG TG TG TG TG TG TG TG TG TG TG T	PF00732,PF05199	PTHR11552	KOG1238	X	X	AT5G51950.1	X	Glucose-methanol-choline (GMC) oxidoreductase family protein	Cpa_SRR_001550	1	339	60.679	58.411	GGGGCCGATGTTGCTTCTT	TGTTCTGCCGTTCAAATCGT	evm.model.supercontig_4.214	endomembrane system|	GO:0012505|	other cellular components|	metabolic process|oxidation-reduction process|	GO:0008152|GO:0055114|	other metabolic processes|	aldehyde-lyase activity|oxidoreductase activity, acting on CH-OH group of donors|flavin adenine dinucleotide binding|	GO:0016832|GO:0016614|GO:0050660|	other enzyme activity|other binding|
Cpa_SRR_001551	EXONIC	evm.model.supercontig_4.214	3751894	3753859	LG8	supercontig_4	3753800	3753824	25	3	8.33	AAG AAG AAG AAG AAG AAG AAG AAG A	PF00732,PF05199	PTHR11552	KOG1238	X	X	AT5G51950.1	X	Glucose-methanol-choline (GMC) oxidoreductase family protein	Cpa_SRR_001551	1	339	60.679	58.411	GGGGCCGATGTTGCTTCTT	TGTTCTGCCGTTCAAATCGT	evm.model.supercontig_4.214	endomembrane system|	GO:0012505|	other cellular components|	metabolic process|oxidation-reduction process|	GO:0008152|GO:0055114|	other metabolic processes|	aldehyde-lyase activity|oxidoreductase activity, acting on CH-OH group of donors|flavin adenine dinucleotide binding|	GO:0016832|GO:0016614|GO:0050660|	other enzyme activity|other binding|
Cpa_SRR_001552	EXONIC	evm.model.supercontig_4.219	3841039	3842287	LG8	supercontig_4	3842241	3842266	26	3	8.67	TTC TTC TTC TTC TTC TTC TTC TTC TT	X	X	X	X	X	X	X	X	Cpa_SRR_001552	1	309	60.03	59.374	TGCAAGTCAAATCAGGCATGTG	ACAAACACATTACAGCAGAACGT	X	X	X	X	X	X	X	X	X	X
Cpa_SRR_001558	INTRONIC	evm.model.supercontig_4.223	3860473	3865487	LG8	supercontig_4	3864946	3864965	20	6	3.33	AAAATA AAAATA AAAATA AA	PF00642,PF00400	PTHR22844	KOG0274	X	X	AT5G51980.1	X	Transducin/WD40 repeat-like superfamily protein	Cpa_SRR_001558	1	294	59.189	59.927	CCAGACGGCAAAGAAATCCC	GAACAGGGCGGTGAGGAAA	evm.model.supercontig_4.223	cellular_component_unknown|	GO:0005575|	unknown cellular components|	biological_process_unknown|	GO:0008150|	unknown biological processes|	zinc ion binding|nucleic acid binding|	GO:0008270|GO:0003676|	other binding|nucleic acid binding|
Cpa_SRR_001562	INTRONIC	evm.model.supercontig_5.7	29968	35225	LG4	supercontig_5	31268	31294	27	2	13.5	TA TA TA TA TA TA TA TA TA TA TA TA TA T	PF00664,PF00005	PTHR19242	KOG0058	X	K02021	AT5G03910.1	ATH12	ABC2 homolog 12	Cpa_SRR_001562	1	302	59.929	57.38	TCAAGCACATCCACGCACT	GGCAAGCCTTTCAAACCTTT	evm.model.supercontig_5.7	plasma membrane|integral to membrane|chloroplast envelope|chloroplast|	GO:0005886|GO:0016021|GO:0009941|GO:0009507|	plasma membrane|other membranes|plastid|chloroplast|other cytoplasmic components|other intracellular components|	acropetal auxin transport|transmembrane transport|basipetal auxin transport|ATP catabolic process|auxin efflux|	GO:0010541|GO:0055085|GO:0010540|GO:0006200|GO:0010315|	transport|other cellular processes|other metabolic processes|signal transduction|	transporter activity|ATPase activity, coupled to transmembrane movement of substances|	GO:0005215|GO:0042626|	transporter activity|hydrolase activity|
Cpa_SRR_001568	INTRONIC	evm.model.supercontig_5.13	57355	59404	LG4	supercontig_5	58690	58713	24	2	12	TA TA TA TA TA TA TA TA TA TA TA TA	PF00194	PTHR18952	KOG0382	4.2.1.1	K01674	AT3G52720.1	ACA1	alpha carbonic anhydrase 1	Cpa_SRR_001568	1	254	59.606	57.227	TCTGAAGGAGTGTGCCAGTG	CGTTTGTGACTGAAATGGCA	evm.model.supercontig_5.13	chloroplast stroma|	GO:0009570|	plastid|chloroplast|other cytoplasmic components|other intracellular components|	one-carbon metabolic process|	GO:0006730|	other cellular processes|other metabolic processes|	carbonate dehydratase activity|zinc ion binding|	GO:0004089|GO:0008270|	other enzyme activity|other binding|
Cpa_SRR_001579	INTRONIC	evm.model.supercontig_5.25	136751	141683	LG4	supercontig_5	138058	138081	24	2	12	GA GA GA GA GA GA GA GA GA GA GA GA	PF12327	X	X	X	X	AT3G52750.1	FTSZ2-2	Tubulin/FtsZ family protein	Cpa_SRR_001579	1	275	59.829	60.006	GCCGAATCAAACCAGAAGCC	AGCGACCTGACCTTGTTCG	evm.model.supercontig_5.25	plastid stroma|chloroplast|membrane|thylakoid membrane|chloroplast stroma|	GO:0009532|GO:0009507|GO:0016020|GO:0042651|GO:0009570|	plastid|other cytoplasmic components|other intracellular components|chloroplast|other membranes|	protein polymerization|chloroplast fission|chloroplast organization|GTP catabolic process|	GO:0051258|GO:0010020|GO:0009658|GO:0006184|	other cellular processes|cell organization and biogenesis|other metabolic processes|	GTPase activity|protein binding|GTP binding|structural molecule activity|identical protein binding|	GO:0003924|GO:0005515|GO:0005525|GO:0005198|GO:0042802|	hydrolase activity|protein binding|nucleotide binding|structural molecule activity|
Cpa_SRR_001591	INTRONIC	evm.model.supercontig_5.41	231334	235134	LG4	supercontig_5	234628	234649	22	2	11	AT AT AT AT AT AT AT AT AT AT AT	PF00149	PTHR22953	KOG1378	X	X	AT3G52820.1	PAP22	purple acid phosphatase 22	Cpa_SRR_001591	1	306	60.203	59.476	AGGCATGCTTTTAACCACCCT	TCACATTATCAAAGCAAGCAAGGT	evm.model.supercontig_5.41	endomembrane system|	GO:0012505|	other cellular components|	biological_process_unknown|dephosphorylation|	GO:0008150|GO:0016311|	unknown biological processes|other cellular processes|other metabolic processes|	acid phosphatase activity|protein serine/threonine phosphatase activity|	GO:0003993|GO:0004722|	hydrolase activity|
Cpa_SRR_001599	INTRONIC	evm.model.supercontig_5.43	249292	265417	LG4	supercontig_5	263112	263159	48	2	24	CT CT CT CT CT CT CT CT CT CT CT CT CT CT CT CT CT CT CT CT CT CT CT CT	PF06027,PF00892,PF00808,PF03847	PTHR14233	KOG2766	X	K03126	AT3G10070.1	TAF12	TBP-associated factor 12	Cpa_SRR_001599	1	327	59.798	57.826	GTGGAGCGTAGTCTACAAGCA	AGATGAAGGCAAATTGGGTCA	evm.model.supercontig_5.43	transcription factor TFIID complex|chloroplast|	GO:0005669|GO:0009507|	nucleus|other intracellular components|chloroplast|	transcription initiation, DNA-dependent|	GO:0006352|	other cellular processes|other metabolic processes|	DNA binding|	GO:0003677|	DNA or RNA binding|
Cpa_SRR_001602	EXONIC	evm.model.supercontig_5.47	278196	281124	LG4	supercontig_5	278393	278415	23	6	3.83	CATCAC CATCAC CATCAC CATCA	PF00657	PTHR22835:SF27	X	X	X	AT5G03610.1	X	GDSL-like Lipase/Acylhydrolase superfamily protein	Cpa_SRR_001602	1	304	59.605	60.679	GCCTTCGAGCTTCTAGTTTGC	GCTTGCCGGGAAAGGTGAT	evm.model.supercontig_5.47	endomembrane system|	GO:0012505|	other cellular components|	lipid metabolic process|	GO:0006629|	other metabolic processes|	carboxylesterase activity|hydrolase activity, acting on ester bonds|	GO:0004091|GO:0016788|	hydrolase activity|
Cpa_SRR_001605	INTRONIC	evm.model.supercontig_5.47	278196	281124	LG4	supercontig_5	279094	279125	32	2	16	TA TA TA TA TA TA TA TA TA TA TA TA TA TA TA TA	PF00657	PTHR22835:SF27	X	X	X	AT5G03610.1	X	GDSL-like Lipase/Acylhydrolase superfamily protein	Cpa_SRR_001605	1	314	59.193	57.108	CCCTCGTGATGTCAAACTTGG	CCCATCAAAATTTTACGTATTCTCG	evm.model.supercontig_5.47	endomembrane system|	GO:0012505|	other cellular components|	lipid metabolic process|	GO:0006629|	other metabolic processes|	carboxylesterase activity|hydrolase activity, acting on ester bonds|	GO:0004091|GO:0016788|	hydrolase activity|
Cpa_SRR_001608	INTRONIC	evm.model.supercontig_5.47	278196	281124	LG4	supercontig_5	280824	280852	29	2	14.5	AT AT AT AT AT AT AT AT AT AT AT AT AT AT A	PF00657	PTHR22835:SF27	X	X	X	AT5G03610.1	X	GDSL-like Lipase/Acylhydrolase superfamily protein	Cpa_SRR_001608	1	347	60.124	59.7	TGGGTTGTTTGCCGCAGA	ACGGCTTCAGTGGATTCCC	evm.model.supercontig_5.47	endomembrane system|	GO:0012505|	other cellular components|	lipid metabolic process|	GO:0006629|	other metabolic processes|	carboxylesterase activity|hydrolase activity, acting on ester bonds|	GO:0004091|GO:0016788|	hydrolase activity|
Cpa_SRR_001611	INTRONIC	evm.model.supercontig_5.54	393359	399146	LG4	supercontig_5	396326	396346	21	2	10.5	GA GA GA GA GA GA GA GA GA GA G	X	X	X	X	X	AT3G52870.1	X	IQ calmodulin-binding motif family protein	Cpa_SRR_001611	1	290	60.372	60.005	CGGTCTCAGGTTTCGCGAA	GGTTGAGTACTGCGGCTGT	evm.model.supercontig_5.54	cellular_component_unknown|	GO:0005575|	unknown cellular components|	biological_process_unknown|	GO:0008150|	unknown biological processes|	calmodulin binding|	GO:0005516|	protein binding|
Cpa_SRR_001622	EXONIC	evm.model.supercontig_5.65	530871	534027	LG4	supercontig_5	533537	533558	22	6	3.67	AAGACG AAGACG AAGACG AAGA	X	X	X	X	X	AT5G03670.1	X	X	Cpa_SRR_001622	1	250	59.518	58.808	AACTTGCTGGATTGGACCCA	GAGACCAACCTCTTGATCCCT	evm.model.supercontig_5.65	cellular_component_unknown|	GO:0005575|	unknown cellular components|	biological_process_unknown|	GO:0008150|	unknown biological processes|	molecular_function_unknown|	GO:0003674|	unknown molecular functions|
Cpa_SRR_001623	EXONIC	evm.model.supercontig_5.65	530871	534027	LG4	supercontig_5	533739	533779	41	3	13.67	AGA AGA AGA AGA AGA AGA AGA AGA AGA AGA AGA AGA AGA AG	X	X	X	X	X	AT5G03670.1	X	X	Cpa_SRR_001623	1	347	58.706	59.492	CCCAGTGGAACTCGAAAAACA	TCTTGCACACCCGCTTCA	evm.model.supercontig_5.65	cellular_component_unknown|	GO:0005575|	unknown cellular components|	biological_process_unknown|	GO:0008150|	unknown biological processes|	molecular_function_unknown|	GO:0003674|	unknown molecular functions|
Cpa_SRR_001625	EXONIC	evm.model.supercontig_5.72	575102	577893	LG4	supercontig_5	575291	575311	21	3	7	GGT GGT GGT GGT GGT GGT GGT	X	X	KOG4282	X	X	AT5G03680.1	PTL	Duplicated homeodomain-like superfamily protein	Cpa_SRR_001625	1	329	60	60.108	TCAGATCTCCGCCACCTCA	CCGTCTGCATCCAATCCACT	evm.model.supercontig_5.72	nucleus|	GO:0005634|	nucleus|	regulation of transcription, DNA-dependent|petal development|establishment of petal orientation|negative regulation of organ growth|response to chitin|	GO:0006355|GO:0048441|GO:0048498|GO:0046621|GO:0010200|	other cellular processes|other metabolic processes|developmental processes|other biological processes|	sequence-specific DNA binding transcription factor activity|	GO:0003700|	transcription factor activity|
Cpa_SRR_001636	INTRONIC	evm.model.supercontig_5.88	680548	684424	LG4	supercontig_5	682865	682884	20	5	4	AAGAG AAGAG AAGAG AAGAG	PF00535	X	X	X	X	AT5G03760.1	ATCSLA09	Nucleotide-diphospho-sugar transferases superfamily protein	Cpa_SRR_001636	1	281	57.795	59.248	TGATCTATCCATGTCCAGACCT	TGTCGGTGAAGGGTTGAGG	evm.model.supercontig_5.88	X	X	X	metabolic process|DNA mediated transformation|response to bacterium|	GO:0008152|GO:0009294|GO:0009617|	other metabolic processes|other biological processes|response to abiotic or biotic stimulus|	transferase activity, transferring glycosyl groups|mannan synthase activity|	GO:0016757|GO:0051753|	transferase activity|
Cpa_SRR_001638	INTRONIC	evm.model.supercontig_5.88	680548	684424	LG4	supercontig_5	683656	683677	22	2	11	AT AT AT AT AT AT AT AT AT AT AT	PF00535	X	X	X	X	AT5G03760.1	ATCSLA09	Nucleotide-diphospho-sugar transferases superfamily protein	Cpa_SRR_001638	1	334	58.891	59.629	TCGAGTTAATTTAGGGGCCAGA	CTGGTTCAGGCTCGTTGGA	evm.model.supercontig_5.88	X	X	X	metabolic process|DNA mediated transformation|response to bacterium|	GO:0008152|GO:0009294|GO:0009617|	other metabolic processes|other biological processes|response to abiotic or biotic stimulus|	transferase activity, transferring glycosyl groups|mannan synthase activity|	GO:0016757|GO:0051753|	transferase activity|
Cpa_SRR_001642	EXONIC	evm.model.supercontig_5.94	715840	717815	LG4	supercontig_5	717587	717668	82	6	13.67	TGTTCG TGTTCG TGTTCG TGTTCG TGTTCG TGTTCG TGTTCG TGTTCG TGTTCG TGTTCG TGTTCG TGTTCG TGTTCG TGTT	PF02178,PF03479	X	X	X	X	AT4G12080.1	AHL1	AT-hook motif nuclear-localized protein 1	Cpa_SRR_001642	1	276	60.383	59.967	ACTCCCGCTGCTCCCTAAT	AACATGGCGGCGGTACAA	evm.model.supercontig_5.94	cytoplasm|nucleolus|nucleus|mitochondrion|	GO:0005737|GO:0005730|GO:0005634|GO:0005739|	other cytoplasmic components|nucleus|other intracellular components|mitochondria|	X	X	X	DNA binding|	GO:0003677|	DNA or RNA binding|
Cpa_SRR_001651	INTRONIC	evm.model.supercontig_5.99	746627	753844	LG4	supercontig_5	753017	753037	21	2	10.5	GA GA GA GA GA GA GA GA GA GA G	PF04413	PTHR23417	X	2.-.-.-	K02527	AT5G03770.1	KDTA	KDO transferase A	Cpa_SRR_001651	1	270	57.339	57.218	AGAAATCAAAAGCTTCCATGACTT	TTTTGTTTTCACTCACTGCAGT	evm.model.supercontig_5.99	mitochondrion|	GO:0005739|	mitochondria|	carbohydrate metabolic process|biosynthetic process|	GO:0005975|GO:0009058|	other metabolic processes|	transferase activity, transferring glycosyl groups|	GO:0016757|	transferase activity|
Cpa_SRR_001666	INTRONIC	evm.model.supercontig_5.107	809318	812424	LG4	supercontig_5	811674	811700	27	3	9	TAA TAA TAA TAA TAA TAA TAA TAA TAA	PF01246	PTHR10792	KOG1722	X	K02896	AT2G36620.1	RPL24A	ribosomal protein L24	Cpa_SRR_001666	1	350	60.832	58.179	GGTTGCCAGGCCTTGTTGA	AGTCATTTCAGTCATTACGCTGA	evm.model.supercontig_5.107	ribosome|chloroplast|cytosolic large ribosomal subunit|plasma membrane|cytosol|	GO:0005840|GO:0009507|GO:0022625|GO:0005886|GO:0005829|	ribosome|chloroplast|cytosol|other cytoplasmic components|other intracellular components|plasma membrane|other membranes|	translation|ribosome biogenesis|	GO:0006412|GO:0042254|	protein metabolism|other cellular processes|other metabolic processes|	structural constituent of ribosome|	GO:0003735|	structural molecule activity|
Cpa_SRR_001676	INTRONIC	evm.model.supercontig_5.118	882086	885158	LG4	supercontig_5	882524	882548	25	2	12.5	TA TA TA TA TA TA TA TA TA TA TA TA T	PF00254	PTHR10516	KOG0552	X	X	AT3G10060.1	X	FKBP-like peptidyl-prolyl cis-trans isomerase family protein	Cpa_SRR_001676	1	301	59.929	60.303	TGCCGCTGTGTCTCATTGT	GCCTCAGCCACATCACACA	evm.model.supercontig_5.118	thylakoid|chloroplast thylakoid lumen|chloroplast|chloroplast thylakoid membrane|	GO:0009579|GO:0009543|GO:0009507|GO:0009535|	other intracellular components|plastid|chloroplast|other cytoplasmic components|other membranes|	protein peptidyl-prolyl isomerization|peptidyl-proline modification|	GO:0000413|GO:0018208|	protein metabolism|other cellular processes|other metabolic processes|	peptidyl-prolyl cis-trans isomerase activity|FK506 binding|	GO:0003755|GO:0005528|	other enzyme activity|other binding|
Cpa_SRR_001680	INTRONIC	evm.model.supercontig_5.120	891365	898734	LG4	supercontig_5	896339	896363	25	2	12.5	TA TA TA TA TA TA TA TA TA TA TA TA T	PF10312,PF09732	PTHR21737	KOG2370	X	X	AT1G03910.1	X	X	Cpa_SRR_001680	1	260	60.028	59.925	TCCCATACAGACAAGACACAGC	TGGGCTTGGCAATCTTCGT	X	X	X	X	X	X	X	X	X	X
Cpa_SRR_001685	EXONIC	evm.model.supercontig_5.125	919761	921868	LG4	supercontig_5	919899	919933	35	3	11.67	TCT TCT TCT TCT TCT TCT TCT TCT TCT TCT TCT TC	PF09350	PTHR10483	X	X	X	AT5G03560.1	X	Tetratricopeptide repeat (TPR)-like superfamily protein	Cpa_SRR_001685	1	268	59.484	60.007	AGTTTGGGAGCTGCGGTT	CACAGCAGACAGACGCTCA	evm.model.supercontig_5.125	X	X	X	nucleobase transport|biological_process_unknown|cation transport|ion transmembrane transport|	GO:0015851|GO:0008150|GO:0006812|GO:0034220|	transport|other cellular processes|unknown biological processes|	nucleobase:cation symporter activity|	GO:0015391|	transporter activity|
Cpa_SRR_001687	INTRONIC	evm.model.supercontig_5.127	930826	932515	LG4	supercontig_5	930929	930950	22	2	11	CA CA CA CA CA CA CA CA CA CA CA	X	PTHR11802	X	X	X	AT2G27920.2	SCPL51	serine carboxypeptidase-like 51	Cpa_SRR_001687	1	326	58.335	59.357	TGGTGATTGGGTGATATTGCC	AGATGGGATGGGCTGAAAACT	evm.model.supercontig_5.127	endomembrane system|mitochondrion|	GO:0012505|GO:0005739|	other cellular components|mitochondria|	proteolysis|	GO:0006508|	protein metabolism|	serine-type carboxypeptidase activity|	GO:0004185|	hydrolase activity|
Cpa_SRR_001689	INTRONIC	evm.model.supercontig_5.127	930826	932515	LG4	supercontig_5	931815	931835	21	3	7	TTG TTG TTG TTG TTG TTG TTG	X	PTHR11802	X	X	X	AT2G27920.2	SCPL51	serine carboxypeptidase-like 51	Cpa_SRR_001689	1	328	57.244	57.537	ACACATGAAGAAGTTGATTTCATCT	AATGGCGGGTTATTAATCTAATTCC	evm.model.supercontig_5.127	endomembrane system|mitochondrion|	GO:0012505|GO:0005739|	other cellular components|mitochondria|	proteolysis|	GO:0006508|	protein metabolism|	serine-type carboxypeptidase activity|	GO:0004185|	hydrolase activity|
Cpa_SRR_001692	INTRONIC	evm.model.supercontig_5.128	950114	951662	LG4	supercontig_5	950649	950673	25	3	8.33	TCA TCA TCA TCA TCA TCA TCA TCA T	PF00643,PF04640	X	X	X	X	AT1G32700.1	X	PLATZ transcription factor family protein	Cpa_SRR_001692	1	255	60.066	59.573	GTGGGAGGAGCTTGTTAGACC	TGGGATTGTGAATGTGGGTCA	evm.model.supercontig_5.128	X	X	X	X	X	X	binding|	GO:0005488|	other binding|
Cpa_SRR_001701	INTRONIC	evm.model.supercontig_5.133	983990	985885	LG4	supercontig_5	984314	984336	23	3	7.67	AAG AAG AAG AAG AAG AAG AAG AA	PF01095	X	X	X	X	AT2G36710.1	X	Pectin lyase-like superfamily protein	Cpa_SRR_001701	1	328	59.326	59.617	GCAACCGACACCTTTTTGAGA	GTGGGGTTAGTGGGTGCAT	evm.model.supercontig_5.133	plant-type cell wall|endomembrane system|	GO:0009505|GO:0012505|	cell wall|other cellular components|	metabolic process|cell wall modification|	GO:0008152|GO:0042545|	other metabolic processes|other biological processes|	pectinesterase activity|	GO:0030599|	hydrolase activity|
Cpa_SRR_001709	INTRONIC	evm.model.supercontig_5.152	1200829	1202173	LG4	supercontig_5	1201881	1201901	21	2	10.5	AT AT AT AT AT AT AT AT AT AT A	PF02985	PTHR23120:SF6	X	X	X	AT2G36810.1	X	ARM repeat superfamily protein	Cpa_SRR_001709	1	293	59.855	59.866	AGAGAACAAACGCCCGTGT	GGTCCCAGGTATCTTCGATTTCA	evm.model.supercontig_5.152	X	X	X	biological_process_unknown|	GO:0008150|	unknown biological processes|	binding|	GO:0005488|	other binding|
Cpa_SRR_001710	INTRONIC	evm.model.supercontig_5.152	1200829	1202173	LG4	supercontig_5	1201901	1201924	24	2	12	AG AG AG AG AG AG AG AG AG AG AG AG	PF02985	PTHR23120:SF6	X	X	X	AT2G36810.1	X	ARM repeat superfamily protein	Cpa_SRR_001710	1	301	59.855	59.534	AGAGAACAAACGCCCGTGT	TCAGTTCCGGTCCCAGGTA	evm.model.supercontig_5.152	X	X	X	biological_process_unknown|	GO:0008150|	unknown biological processes|	binding|	GO:0005488|	other binding|
Cpa_SRR_001711	INTRONIC	evm.model.supercontig_5.154	1208557	1211926	LG4	supercontig_5	1210902	1210932	31	2	15.5	CT CT CT CT CT CT CT CT CT CT CT CT CT CT CT C	PF07728,PF00004	PTHR23077	KOG0740	X	X	AT3G56690.1	CIP111	Cam interacting protein 111	Cpa_SRR_001711	1	260	59.596	59.47	TGCCACAAATAGGCCAGACA	GCAACATGGAATTTTGCGCAA	evm.model.supercontig_5.154	chloroplast|chloroplast thylakoid membrane|	GO:0009507|GO:0009535|	chloroplast|plastid|other membranes|other cytoplasmic components|other intracellular components|	ATP catabolic process|	GO:0006200|	other cellular processes|other metabolic processes|	calmodulin binding|ATPase activity|	GO:0005516|GO:0016887|	protein binding|hydrolase activity|
Cpa_SRR_001718	INTRONIC	evm.model.supercontig_5.157	1239982	1246153	LG4	supercontig_5	1243557	1243586	30	2	15	GA GA GA GA GA GA GA GA GA GA GA GA GA GA GA	PF00400,PF04003	PTHR19853	KOG0306	X	K14556	AT3G21540.1	X	transducin family protein / WD-40 repeat family protein	Cpa_SRR_001718	1	250	59.811	57.304	ATTCTAGAATGCCAGTGAGAGTTCA	ATTGATGAGAGAATTGAAGGCTTC	evm.model.supercontig_5.157	heterotrimeric G-protein complex|nucleolus|	GO:0005834|GO:0005730|	other membranes|plasma membrane|other intracellular components|nucleus|	X	X	X	nucleotide binding|	GO:0000166|	nucleotide binding|
Cpa_SRR_001724	INTRONIC	evm.model.supercontig_5.165	1361004	1366929	LG4	supercontig_5	1362763	1362788	26	2	13	AT AT AT AT AT AT AT AT AT AT AT AT AT	PF00170,PF07716	PTHR22952:SF8	X	X	K14431	AT3G12250.1	TGA6	TGACG motif-binding factor 6	Cpa_SRR_001724	1	276	59.925	57.395	AGCAATCGGGTTCTTGGCA	CCTGGTGGTCGTAGTAAATGT	evm.model.supercontig_5.165	chloroplast|	GO:0009507|	chloroplast|	regulation of transcription, DNA-dependent|response to xenobiotic stimulus|systemic acquired resistance|	GO:0006355|GO:0009410|GO:0009627|	other cellular processes|other metabolic processes|other biological processes|response to stress|response to abiotic or biotic stimulus|	DNA binding|protein binding|sequence-specific DNA binding transcription factor activity|	GO:0003677|GO:0005515|GO:0003700|	DNA or RNA binding|protein binding|transcription factor activity|
Cpa_SRR_001726	INTRONIC	evm.model.supercontig_5.165	1361004	1366929	LG4	supercontig_5	1363729	1363753	25	2	12.5	AG AG AG AG AG AG AG AG AG AG AG AG A	PF00170,PF07716	PTHR22952:SF8	X	X	K14431	AT3G12250.1	TGA6	TGACG motif-binding factor 6	Cpa_SRR_001726	1	330	59.039	59.671	GCTGCATGAAGAAACCACCA	CACAGGGAGAATTGGGCAGA	evm.model.supercontig_5.165	chloroplast|	GO:0009507|	chloroplast|	regulation of transcription, DNA-dependent|response to xenobiotic stimulus|systemic acquired resistance|	GO:0006355|GO:0009410|GO:0009627|	other cellular processes|other metabolic processes|other biological processes|response to stress|response to abiotic or biotic stimulus|	DNA binding|protein binding|sequence-specific DNA binding transcription factor activity|	GO:0003677|GO:0005515|GO:0003700|	DNA or RNA binding|protein binding|transcription factor activity|
Cpa_SRR_001734	INTRONIC	evm.model.supercontig_5.172	1439652	1442741	LG4	supercontig_5	1442254	1442281	28	5	5.6	TTTAT TTTAT TTTAT TTTAT TTTAT TTT	PF02493,PF01504	PTHR23086	KOG0229	2.7.1.68	K00889	AT3G56960.1	PIP5K4	phosphatidyl inositol monophosphate 5 kinase 4	Cpa_SRR_001734	1	285	59.897	59.257	GGGCCTCGTCTTTCTAGAGC	TCGCCCACCTACAATACTCG	evm.model.supercontig_5.172	pollen tube|cytosolic part|plasma membrane|apical plasma membrane|	GO:0090406|GO:0044445|GO:0005886|GO:0016324|	other cellular components|cytosol|other cytoplasmic components|other intracellular components|plasma membrane|other membranes|	phosphatidylinositol phosphorylation|pollen tube growth|phosphatidylinositol metabolic process|pollen germination|endocytosis|stomatal movement|plant-type cell wall modification|establishment of tissue polarity|	GO:0046854|GO:0009860|GO:0046488|GO:0009846|GO:0006897|GO:0010118|GO:0009827|GO:0007164|	other cellular processes|other metabolic processes|developmental processes|cell organization and biogenesis|other biological processes|transport|	1-phosphatidylinositol-4-phosphate 5-kinase activity|	GO:0016308|	kinase activity|transferase activity|
Cpa_SRR_001742	INTRONIC	evm.model.supercontig_5.173	1445791	1495172	LG4	supercontig_5	1477760	1477785	26	2	13	TA TA TA TA TA TA TA TA TA TA TA TA TA	PF00310,PF04898,PF01645,PF01493	PTHR11938	KOG0399	1.4.7.1	K00284	AT5G04140.1	GLU1	glutamate synthase 1	Cpa_SRR_001742	1	301	58.723	59.655	TCTTCCTTGTCATGTTTGTTGGT	TGCTCTGAGTTGATGCAGACA	evm.model.supercontig_5.173	chloroplast|mitochondrion|apoplast|membrane|chloroplast envelope|chloroplast stroma|	GO:0009507|GO:0005739|GO:0048046|GO:0016020|GO:0009941|GO:0009570|	chloroplast|mitochondria|extracellular|other membranes|plastid|other cytoplasmic components|other intracellular components|	oxidation-reduction process|positive regulation of glycine hydroxymethyltransferase activity|response to light stimulus|photorespiration|	GO:0055114|GO:0080114|GO:0009416|GO:0009853|	other metabolic processes|other cellular processes|response to abiotic or biotic stimulus|	glutamate synthase ferredoxin activity|protein binding|	GO:0016041|GO:0005515|	other enzyme activity|protein binding|
Cpa_SRR_001743	EXONIC	evm.model.supercontig_5.176	1514978	1515166	LG4	supercontig_5	1515133	1515152	20	3	6.67	TGA TGA TGA TGA TGA TGA TG	X	X	X	X	X	X	X	X	Cpa_SRR_001743	1	320	58.944	59.619	ACAATCCCAGCACGACGA	ACTCCTCAGGCGTCTCTCA	X	X	X	X	X	X	X	X	X	X
Cpa_SRR_001746	INTRONIC	evm.model.supercontig_5.185	1612441	1620488	LG4	supercontig_5	1617255	1617276	22	2	11	AT AT AT AT AT AT AT AT AT AT AT	PF00225	PTHR16012	KOG0242	X	K11498	AT3G10180.1	X	P-loop containing nucleoside triphosphate hydrolases superfamily protein	Cpa_SRR_001746	1	310	59.92	58.141	TGGTCACGATTCCCCTCCT	AGGTGGCAATTTAGTTCGTGT	evm.model.supercontig_5.185	X	X	X	metabolic process|microtubule-based movement|	GO:0008152|GO:0007018|	other metabolic processes|other cellular processes|	microtubule motor activity|ATP binding|	GO:0003777|GO:0005524|	hydrolase activity|nucleotide binding|
Cpa_SRR_001756	INTRONIC	evm.model.supercontig_5.204	1737818	1743156	LG4	supercontig_5	1739229	1739249	21	5	4.2	TTTAA TTTAA TTTAA TTTAA T	PF03871,PF01191	PTHR10535	KOG3218	X	X	AT3G57080.1	NRPE5	Eukaryotic rpb5 RNA polymerase subunit family protein	Cpa_SRR_001756	1	334	57.691	58.601	GTCTCGACCAAATTCAATTCATACT	TCGATTTTCTTTTCAAAAACACCCA	evm.model.supercontig_5.204	DNA-directed RNA polymerase V complex|	GO:0000419|	nucleus|other intracellular components|	transcription, DNA-dependent|	GO:0006351|	other cellular processes|other metabolic processes|	DNA-directed RNA polymerase activity|DNA binding|	GO:0003899|GO:0003677|	transferase activity|DNA or RNA binding|
Cpa_SRR_001760	INTRONIC	evm.model.supercontig_5.211	1802104	1813712	LG4	supercontig_5	1802357	1802387	31	2	15.5	AG AG AG AG AG AG AG AG AG AG AG AG AG AG AG A	PF09713	X	X	X	X	AT3G10250.1	X	Plant protein 1589 of unknown function	Cpa_SRR_001760	1	300	59.957	58.462	GGGGAGGGAGAGGAAAGACT	TGCAGACCATGGAAGCTTTC	evm.model.supercontig_5.211	X	X	X	biological_process_unknown|	GO:0008150|	unknown biological processes|	molecular_function_unknown|	GO:0003674|	unknown molecular functions|
Cpa_SRR_001762	INTRONIC	evm.model.supercontig_5.211	1802104	1813712	LG4	supercontig_5	1811492	1811515	24	5	4.8	TTTTC TTTTC TTTTC TTTTC TTTT	PF09713	X	X	X	X	AT3G10250.1	X	Plant protein 1589 of unknown function	Cpa_SRR_001762	1	254	59.357	59.081	ACTTCTCCACAGACATTCAGACA	CCCCTAAGACATGGGCTTCA	evm.model.supercontig_5.211	X	X	X	biological_process_unknown|	GO:0008150|	unknown biological processes|	molecular_function_unknown|	GO:0003674|	unknown molecular functions|
Cpa_SRR_001763	INTRONIC	evm.model.supercontig_5.212	1823939	1825526	LG4	supercontig_5	1824405	1824430	26	5	5.2	AGGAA AGGAA AGGAA AGGAA AGGAA A	PF00072	PTHR23283	X	X	K14492	AT3G57040.1	ARR9	response regulator 9	Cpa_SRR_001763	1	268	59.216	59.394	TCCTCTGCTCCTTCCTCCA	ACAGACGTTCGTTTGGTTTCTC	evm.model.supercontig_5.212	nucleus|	GO:0005634|	nucleus|	cytokinin mediated signaling pathway|circadian rhythm|two-component signal transduction system phosphorelay|response to cytokinin stimulus|regulation of transcription, DNA-dependent|	GO:0009736|GO:0007623|GO:0000160|GO:0009735|GO:0006355|	signal transduction|other cellular processes|other biological processes|other metabolic processes|	two-component response regulator activity|protein binding|	GO:0000156|GO:0005515|	other molecular functions|protein binding|
Cpa_SRR_001787	EXONIC	evm.model.supercontig_5.249	2165103	2165348	LG4	supercontig_5	2165254	2165277	24	4	6	TGGC TGGC TGGC TGGC TGGC TGGC	X	X	X	X	X	X	X	X	Cpa_SRR_001787	1	250	60.386	59.046	ATGCCCTCCTCTCCATGCT	CAACAGTTGCCCAGGAGAAC	X	X	X	X	X	X	X	X	X	X
Cpa_SRR_001789	INTRONIC	evm.model.supercontig_5.250	2167695	2168827	LG4	supercontig_5	2168678	2168697	20	2	10	AT AT AT AT AT AT AT AT AT AT	PF00106	PTHR19410	KOG0725	X	X	AT3G51680.1	X	NAD(P)-binding Rossmann-fold superfamily protein	Cpa_SRR_001789	1	332	59.929	59.517	ACTTTGGCTCCGTGTCTGG	TCCTCCCCCATCTCCCAAA	evm.model.supercontig_5.250	cellular_component_unknown|	GO:0005575|	unknown cellular components|	metabolic process|oxidation-reduction process|	GO:0008152|GO:0055114|	other metabolic processes|	catalytic activity|oxidoreductase activity|binding|	GO:0003824|GO:0016491|GO:0005488|	other enzyme activity|other binding|
Cpa_SRR_001814	INTRONIC	evm.model.supercontig_5.270	2396401	2398766	LG4	supercontig_5	2396629	2396648	20	2	10	CA CA CA CA CA CA CA CA CA CA	PF04431,PF00544	X	X	4.2.2.2	K01728	AT1G14420.1	AT59	Pectate lyase family protein	Cpa_SRR_001814	1	347	59.847	59.845	TCCGCCTACTGATCCCGAT	TGGGGTTTGGTCCATGTGG	evm.model.supercontig_5.270	X	X	X	metabolic process|plant-type cell wall organization|	GO:0008152|GO:0009664|	other metabolic processes|other cellular processes|cell organization and biogenesis|	pectate lyase activity|	GO:0030570|	other enzyme activity|
Cpa_SRR_001816	INTRONIC	evm.model.supercontig_5.270	2396401	2398766	LG4	supercontig_5	2397917	2397949	33	2	16.5	TG TG TG TG TG TG TG TG TG TG TG TG TG TG TG TG T	PF04431,PF00544	X	X	4.2.2.2	K01728	AT1G14420.1	AT59	Pectate lyase family protein	Cpa_SRR_001816	1	335	60.154	58.804	CAACAGCCCTGCATGCATG	GCTTCCTCCTGCAAATGGG	evm.model.supercontig_5.270	X	X	X	metabolic process|plant-type cell wall organization|	GO:0008152|GO:0009664|	other metabolic processes|other cellular processes|cell organization and biogenesis|	pectate lyase activity|	GO:0030570|	other enzyme activity|
Cpa_SRR_001817	INTRONIC	evm.model.supercontig_5.270	2396401	2398766	LG4	supercontig_5	2398064	2398094	31	2	15.5	AT AT AT AT AT AT AT AT AT AT AT AT AT AT AT A	PF04431,PF00544	X	X	4.2.2.2	K01728	AT1G14420.1	AT59	Pectate lyase family protein	Cpa_SRR_001817	1	292	59.754	57.893	TCCGCCATGCAAAATTCACC	AGGTGCTGGAGAATCTAGACA	evm.model.supercontig_5.270	X	X	X	metabolic process|plant-type cell wall organization|	GO:0008152|GO:0009664|	other metabolic processes|other cellular processes|cell organization and biogenesis|	pectate lyase activity|	GO:0030570|	other enzyme activity|
Cpa_SRR_001818	INTRONIC	evm.model.supercontig_5.271	2400904	2412549	LG4	supercontig_5	2401918	2401947	30	4	7.5	GAGT GAGT GAGT GAGT GAGT GAGT GAGT GA	PF07821	PTHR10357	KOG0471	X	X	AT1G69830.1	AMY3	alpha-amylase-like 3	Cpa_SRR_001818	1	270	59.331	59.925	TCAGCGTGGGTTTCATCGA	CCCTGAGAAATTCCACCCACA	evm.model.supercontig_5.271	chloroplast|chloroplast stroma|	GO:0009507|GO:0009570|	chloroplast|plastid|other cytoplasmic components|other intracellular components|	starch catabolic process|metabolic process|	GO:0005983|GO:0008152|	other cellular processes|other metabolic processes|	alpha-amylase activity|	GO:0004556|	hydrolase activity|
Cpa_SRR_001832	INTRONIC	evm.model.supercontig_5.280	2499012	2501414	LG4	supercontig_5	2501312	2501334	23	6	3.83	ATATAC ATATAC ATATAC ATATA	X	PTHR11654	X	X	X	AT1G69850.1	NRT1:2	nitrate transporter 1:2	Cpa_SRR_001832	1	294	59.573	58.345	TGCTCGCCTGCTGTTCTT	GACACTTCGACCTCCTCCA	evm.model.supercontig_5.280	plasma membrane|	GO:0005886|	plasma membrane|other membranes|	response to nematode|transport|	GO:0009624|GO:0006810|	response to abiotic or biotic stimulus|transport|	calcium ion binding|transporter activity|	GO:0005509|GO:0005215|	other binding|transporter activity|
Cpa_SRR_001835	INTRONIC	evm.model.supercontig_5.283	2590170	2593084	LG4	supercontig_5	2590366	2590386	21	2	10.5	TC TC TC TC TC TC TC TC TC TC T	PF00854	PTHR11654	KOG1237	X	X	AT1G69870.1	NRT1.7	nitrate transporter 1.7	Cpa_SRR_001835	1	322	60.004	59.728	TGACGAGTGGAGCGAGAGA	AGCCCAATCGTCGCCAAT	evm.model.supercontig_5.283	plasma membrane|	GO:0005886|	plasma membrane|other membranes|	low affinity nitrate transport|ion transmembrane transport|oligopeptide transport|	GO:0080055|GO:0034220|GO:0006857|	transport|other cellular processes|	low affinity nitrate transmembrane transporter activity|	GO:0080054|	transporter activity|
Cpa_SRR_001838	INTRONIC	evm.model.supercontig_5.283	2590170	2593084	LG4	supercontig_5	2591223	2591247	25	2	12.5	TA TA TA TA TA TA TA TA TA TA TA TA T	PF00854	PTHR11654	KOG1237	X	X	AT1G69870.1	NRT1.7	nitrate transporter 1.7	Cpa_SRR_001838	1	252	59.574	59.076	TTTTACGCCCGACAGCCA	ACCCAGTTGAAGGCGGTT	evm.model.supercontig_5.283	plasma membrane|	GO:0005886|	plasma membrane|other membranes|	low affinity nitrate transport|ion transmembrane transport|oligopeptide transport|	GO:0080055|GO:0034220|GO:0006857|	transport|other cellular processes|	low affinity nitrate transmembrane transporter activity|	GO:0080054|	transporter activity|
Cpa_SRR_001840	INTRONIC	evm.model.supercontig_5.286	2632606	2633253	LG4	supercontig_5	2632775	2632796	22	2	11	TA TA TA TA TA TA TA TA TA TA TA	PF00085	PTHR10438	KOG0907	X	X	AT1G59730.1	TH7	thioredoxin H-type 7	Cpa_SRR_001840	1	278	59.394	59.256	TCAACCCCCAAGCAAGCA	CCACCTTCACCACCAACAAC	evm.model.supercontig_5.286	cellular_component_unknown|	GO:0005575|	unknown cellular components|	cell redox homeostasis|N-terminal protein myristoylation|	GO:0045454|GO:0006499|	other cellular processes|protein metabolism|other metabolic processes|	X	X	X
Cpa_SRR_001841	EXONIC	evm.model.supercontig_5.287	2634635	2636170	LG4	supercontig_5	2635749	2635770	22	6	3.67	CCATTC CCATTC CCATTC CCAT	PF00226,PF01556	PTHR11821	KOG0714	X	X	AT1G10350.1	X	DNAJ heat shock family protein	Cpa_SRR_001841	1	304	59.274	59.998	GCCGGCGGTTTCTTGTTT	TCCTCAGCGATCCCCAGAA	evm.model.supercontig_5.287	cellular_component_unknown|	GO:0005575|	unknown cellular components|	protein folding|	GO:0006457|	protein metabolism|other cellular processes|other metabolic processes|	heat shock protein binding|unfolded protein binding|	GO:0031072|GO:0051082|	protein binding|
Cpa_SRR_001845	EXONIC	evm.model.supercontig_5.297	2713340	2714498	LG4	supercontig_5	2713400	2713423	24	3	8	TTC TTC TTC TTC TTC TTC TTC TTC	X	X	X	X	X	X	X	X	Cpa_SRR_001845	1	257	58.014	59.413	CGCCAGCCAATCTTGTCA	TGTCGGCAACCACTGTGT	X	X	X	X	X	X	X	X	X	X
Cpa_SRR_001852	INTRONIC	evm.model.supercontig_5.301	2727912	2732898	LG4	supercontig_5	2732308	2732345	38	2	19	AG AG AG AG AG AG AG AG AG AG AG AG AG AG AG AG AG AG AG	PF07059	X	X	X	X	AT1G59650.1	CW14	Protein of unknown function (DUF1336)	Cpa_SRR_001852	1	302	60.067	59.402	ACGAATTACTCACCGGGACAC	TGGTGGGTGTCGGCTTTT	evm.model.supercontig_5.301	plasma membrane|	GO:0005886|	plasma membrane|	N-terminal protein myristoylation|	GO:0006499|	protein metabolism|other cellular processes|other metabolic processes|	molecular_function_unknown|	GO:0003674|	unknown molecular functions|
Cpa_SRR_001853	INTRONIC	evm.model.supercontig_5.304	2751147	2753205	LG4	supercontig_5	2751810	2751833	24	2	12	AT AT AT AT AT AT AT AT AT AT AT AT	X	X	X	X	X	AT1G69935.1	SHW1	short hypocotyl in white light1	Cpa_SRR_001853	1	350	58.378	59.896	AGAAACTCGACTCTGCCTCA	CTGTGGTGTGAGTTGTCGGA	evm.model.supercontig_5.304	nucleus|	GO:0005634|	nucleus|	negative regulation of photomorphogenesis|	GO:0010100|	developmental processes|response to abiotic or biotic stimulus|	molecular_function_unknown|	GO:0003674|	unknown molecular functions|
Cpa_SRR_001854	EXONIC	evm.model.supercontig_5.311	2832277	2832828	LG4	supercontig_5	2832436	2832463	28	3	9.33	AAG AAG AAG AAG AAG AAG AAG AAG AAG A	X	X	X	X	X	X	X	X	Cpa_SRR_001854	1	270	59.565	59.623	GGCGGCATGGAAGACAATG	CTTCCGGCCAACCCTAACA	X	X	X	X	X	X	X	X	X	X
Cpa_SRR_001858	INTRONIC	evm.model.supercontig_5.315	2880935	2895112	LG4	supercontig_5	2881131	2881152	22	3	7.33	TCT TCT TCT TCT TCT TCT TCT T	PF11152	X	X	X	X	AT1G59840.1	CCB4	cofactor assembly of complex C	Cpa_SRR_001858	1	266	58.939	59.164	CCTCCACACTGCTCTTCCA	TTCTGGCTCGGCTTTGGT	evm.model.supercontig_5.315	chloroplast|	GO:0009507|	chloroplast|	cytochrome b6f complex assembly|	GO:0010190|	other cellular processes|cell organization and biogenesis|	molecular_function_unknown|	GO:0003674|	unknown molecular functions|
Cpa_SRR_001869	INTRONIC	evm.model.supercontig_5.326	3010843	3015398	LG4	supercontig_5	3014912	3014931	20	6	3.33	TGAACA TGAACA TGAACA TG	PF06886	X	X	X	X	AT1G24160.1	X	X	Cpa_SRR_001869	1	296	59.551	57.857	ACCAGCGTGATACTCATTTCTCT	ACTTCTCGTCCCAAGGTCA	evm.model.supercontig_5.326	plasmodesma|	GO:0009506|	other cellular components|	biological_process_unknown|	GO:0008150|	unknown biological processes|	molecular_function_unknown|	GO:0003674|	unknown molecular functions|
Cpa_SRR_001874	INTRONIC	evm.model.supercontig_5.332	3062412	3067415	LG4	supercontig_5	3064297	3064327	31	2	15.5	CT CT CT CT CT CT CT CT CT CT CT CT CT CT CT C	X	X	X	X	X	AT1G70160.1	X	X	Cpa_SRR_001874	1	321	59.857	59.148	TGCCTTACCAGTGCTCTTTGT	GCGTGACAAAAGGCTTCAAAC	evm.model.supercontig_5.332	X	X	X	biological_process_unknown|	GO:0008150|	unknown biological processes|	molecular_function_unknown|	GO:0003674|	unknown molecular functions|
Cpa_SRR_001878	EXONIC	evm.model.supercontig_5.337	3116758	3117156	LG4	supercontig_5	3116807	3116829	23	3	7.67	TCA TCA TCA TCA TCA TCA TCA TC	X	X	X	X	X	X	X	X	Cpa_SRR_001878	1	267	57.547	59.849	TGAGAACCAAAGCAAACCCT	AGGTGAATGTGCGGTTGGT	X	X	X	X	X	X	X	X	X	X
Cpa_SRR_001882	INTRONIC	evm.model.supercontig_5.349	3250768	3253018	LG4	supercontig_5	3252344	3252370	27	2	13.5	AT AT AT AT AT AT AT AT AT AT AT AT AT A	X	X	X	X	X	AT1G10522.1	X	X	Cpa_SRR_001882	1	316	57.744	58.393	TTCCCAAACCCAAACCAAGT	TGCACATCACAACTGCATCA	evm.model.supercontig_5.349	chloroplast|	GO:0009507|	chloroplast|	biological_process_unknown|	GO:0008150|	unknown biological processes|	molecular_function_unknown|	GO:0003674|	unknown molecular functions|
Cpa_SRR_001887	INTRONIC	evm.model.supercontig_5.357	3319114	3320224	LG4	supercontig_5	3319632	3319662	31	2	15.5	CT CT CT CT CT CT CT CT CT CT CT CT CT CT CT C	X	X	X	X	X	AT1G60010.1	X	X	Cpa_SRR_001887	1	332	59.409	59.752	CGTTTGGCCAATTGAGTCGT	CGCAAAGAAGCACGCGAA	evm.model.supercontig_5.357	cellular_component_unknown|	GO:0005575|	unknown cellular components|	N-terminal protein myristoylation|	GO:0006499|	protein metabolism|other cellular processes|other metabolic processes|	molecular_function_unknown|	GO:0003674|	unknown molecular functions|
Cpa_SRR_001888	EXONIC	evm.model.supercontig_5.358	3324318	3327452	LG4	supercontig_5	3327424	3327443	20	6	3.33	CCTCCA CCTCCA CCTCCA CC	PF00860	PTHR11119	KOG1292	X	X	AT5G62890.1	X	Xanthine/uracil permease family protein	Cpa_SRR_001888	1	289	60.179	59.773	TCCGCAACACAAGTACAGCA	ATTGGGGATTCGGGACTGC	evm.model.supercontig_5.358	cell wall|plasmodesma|vacuole|membrane|	GO:0005618|GO:0009506|GO:0005773|GO:0016020|	cell wall|other cellular components|other cytoplasmic components|other intracellular components|other membranes|	transmembrane transport|	GO:0055085|	transport|other cellular processes|	transmembrane transporter activity|	GO:0022857|	transporter activity|
Cpa_SRR_001901	EXONIC	evm.model.supercontig_6.6	24828	25461	LG2	supercontig_6	25128	25156	29	6	4.83	CACCTC CACCTC CACCTC CACCTC CACCT	X	X	X	X	X	X	X	X	Cpa_SRR_001901	1	253	59.62	60.467	TGGTTGTTGAGATTTTCGTTGCT	CGGGAGTACGTACCATCCCT	X	X	X	X	X	X	X	X	X	X
Cpa_SRR_001909	INTRONIC	evm.model.supercontig_6.12	50524	55419	LG2	supercontig_6	53512	53532	21	2	10.5	AC AC AC AC AC AC AC AC AC AC A	PF01535	PTHR10483	X	X	X	AT5G67570.1	DG1	Tetratricopeptide repeat (TPR)-like superfamily protein	Cpa_SRR_001909	1	344	59.929	60.094	GCACTCCCAAGAACGGACA	AGGGTAACTAACATGCCACTCG	evm.model.supercontig_6.12	chloroplast|	GO:0009507|	chloroplast|	embryo development ending in seed dormancy|chloroplast organization|	GO:0009793|GO:0009658|	developmental processes|other cellular processes|cell organization and biogenesis|	molecular_function_unknown|	GO:0003674|	unknown molecular functions|
Cpa_SRR_001914	EXONIC	evm.model.supercontig_6.17	79134	80639	LG2	supercontig_6	80383	80406	24	3	8	GTG GTG GTG GTG GTG GTG GTG GTG	PF03514	X	X	X	X	AT4G37650.1	SHR	GRAS family transcription factor	Cpa_SRR_001914	1	341	59.852	59.997	TGAACCCTTGCGCTGTTCT	AGCAGCTCCAGATCCTCCA	evm.model.supercontig_6.17	nucleus|	GO:0005634|	nucleus|	iron ion homeostasis|regulation of transcription, DNA-dependent|asymmetric cell division|radial pattern formation|leaf development|cell cycle|regulation of hormone metabolic process|	GO:0055072|GO:0006355|GO:0008356|GO:0009956|GO:0048366|GO:0007049|GO:0032350|	other biological processes|other cellular processes|other metabolic processes|developmental processes|	protein binding|sequence-specific DNA binding transcription factor activity|	GO:0005515|GO:0003700|	protein binding|transcription factor activity|DNA or RNA binding|
Cpa_SRR_001926	EXONIC	evm.model.supercontig_6.27	133960	135738	LG2	supercontig_6	135629	135657	29	3	9.67	TCT TCT TCT TCT TCT TCT TCT TCT TCT TC	X	PTHR10177	X	X	X	AT4G37630.2	CYCD5;1	cyclin d5;1	Cpa_SRR_001926	1	321	59.7	59.479	CCCTCATTCTCCGCCACAA	CCGCACTCTTACCCGGATT	evm.model.supercontig_6.27	nucleus|	GO:0005634|	nucleus|	regulation of cell cycle|protein phosphorylation|	GO:0051726|GO:0006468|	other cellular processes|protein metabolism|other metabolic processes|	cyclin-dependent protein kinase activity|	GO:0004693|	kinase activity|transferase activity|
Cpa_SRR_001928	EXONIC	evm.model.supercontig_6.29	149069	153563	LG2	supercontig_6	152401	152422	22	3	7.33	GGA GGA GGA GGA GGA GGA GGA G	PF02181	PTHR23213	X	X	X	AT5G67470.1	FH6	formin homolog 6	Cpa_SRR_001928	1	280	59.963	58.95	TCTCCGACGAACTGGGTACT	CCACCAAACATGGCGCTT	evm.model.supercontig_6.29	plasma membrane|nucleus|cell wall|cytoplasm|phragmoplast|nucleolus|spindle|	GO:0005886|GO:0005634|GO:0005618|GO:0005737|GO:0009524|GO:0005730|GO:0005819|	plasma membrane|nucleus|cell wall|other cytoplasmic components|other intracellular components|	actin cytoskeleton organization|cellular component organization|	GO:0030036|GO:0016043|	other cellular processes|cell organization and biogenesis|	actin binding|	GO:0003779|	protein binding|
Cpa_SRR_001929	EXONIC	evm.model.supercontig_6.30	165939	167392	LG2	supercontig_6	167005	167024	20	6	3.33	CGCCGG CGCCGG CGCCGG CG	PF07983	X	X	X	X	AT5G67460.1	X	O-Glycosyl hydrolases family 17 protein	Cpa_SRR_001929	1	280	58.888	59.855	TCGCCAAAAACCCACACG	TCCGGCTTTATCCCTTCGC	evm.model.supercontig_6.30	endomembrane system|	GO:0012505|	other cellular components|	metabolic process|carbohydrate metabolic process|	GO:0008152|GO:0005975|	other metabolic processes|	hydrolase activity, hydrolyzing O-glycosyl compounds|cation binding|catalytic activity|	GO:0004553|GO:0043169|GO:0003824|	hydrolase activity|other binding|other enzyme activity|
Cpa_SRR_001947	INTRONIC	evm.model.supercontig_6.51	319642	323541	LG2	supercontig_6	320013	320035	23	2	11.5	AT AT AT AT AT AT AT AT AT AT AT A	PF06799	X	X	X	X	AT5G67370.1	X	Protein of unknown function (DUF1230)	Cpa_SRR_001947	1	345	59.092	59.172	CCAGCCTCCGATTTCCTGA	CTCCATCTTTCAGGGACGAGT	evm.model.supercontig_6.51	X	X	X	biological_process_unknown|	GO:0008150|	unknown biological processes|	molecular_function_unknown|	GO:0003674|	unknown molecular functions|
Cpa_SRR_001949	INTRONIC	evm.model.supercontig_6.51	319642	323541	LG2	supercontig_6	322969	322995	27	2	13.5	AG AG AG AG AG AG AG AG AG AG AG AG AG A	PF06799	X	X	X	X	AT5G67370.1	X	Protein of unknown function (DUF1230)	Cpa_SRR_001949	1	263	58.656	60.374	TGAAAGCCCTTGGTCGTAGA	AAGTAGTGCGCCTGTTCCG	evm.model.supercontig_6.51	X	X	X	biological_process_unknown|	GO:0008150|	unknown biological processes|	molecular_function_unknown|	GO:0003674|	unknown molecular functions|
Cpa_SRR_001951	EXONIC	evm.model.supercontig_6.55	373559	374665	LG2	supercontig_6	373628	373658	31	3	10.33	GAA GAA GAA GAA GAA GAA GAA GAA GAA GAA G	X	X	X	X	X	AT5G67350.1	X	X	Cpa_SRR_001951	1	321	58.675	58.819	ACCCGTGAGAGAGTTTTCGA	CGCTTGCTCTGCCGAAAT	evm.model.supercontig_6.55	cellular_component_unknown|	GO:0005575|	unknown cellular components|	biological_process_unknown|	GO:0008150|	unknown biological processes|	molecular_function_unknown|	GO:0003674|	unknown molecular functions|
Cpa_SRR_001966	EXONIC	evm.model.supercontig_6.75	606606	607295	LG2	supercontig_6	607035	607059	25	3	8.33	ATT ATT ATT ATT ATT ATT ATT ATT A	X	X	X	X	X	AT5G25160.1	ZFP3	zinc finger protein 3	Cpa_SRR_001966	1	300	59.403	59.747	GTTCTGATGACCGCCCAGA	GAGGCTACAACCCAGATGCA	evm.model.supercontig_6.75	intracellular|	GO:0005622|	other intracellular components|	regulation of transcription, DNA-dependent|	GO:0006355|	other cellular processes|other metabolic processes|	zinc ion binding|nucleic acid binding|sequence-specific DNA binding transcription factor activity|	GO:0008270|GO:0003676|GO:0003700|	other binding|nucleic acid binding|transcription factor activity|
Cpa_SRR_001976	INTRONIC	evm.model.supercontig_6.95	704234	705832	LG2	supercontig_6	704539	704574	36	2	18	AG AG AG AG AG AG AG AG AG AG AG AG AG AG AG AG AG AG	PF08240,PF00107	PTHR11695	KOG0023	X	X	AT3G19450.1	ATCAD4	GroES-like zinc-binding alcohol dehydrogenase family protein	Cpa_SRR_001976	1	293	59.919	59.416	TGTCTCCTCCATGCTCCCA	GCTGTGCACTCTCTCGACT	evm.model.supercontig_6.95	cellular_component_unknown|	GO:0005575|	unknown cellular components|	oxidation-reduction process|response to karrikin|lignin biosynthetic process|	GO:0055114|GO:0080167|GO:0009809|	other metabolic processes|response to abiotic or biotic stimulus|other cellular processes|	cinnamyl-alcohol dehydrogenase activity|	GO:0045551|	other enzyme activity|
Cpa_SRR_001979	INTRONIC	evm.model.supercontig_6.97	709821	719143	LG2	supercontig_6	718714	718734	21	2	10.5	TA TA TA TA TA TA TA TA TA TA T	PF00122,PF00702	PTHR11939	KOG0207	X	X	AT4G37270.1	HMA1	heavy metal atpase 1	Cpa_SRR_001979	1	347	59.394	57.565	TGCCTTCCAAAGCCCACA	AAAAGCTTGTTGAAACTCGTGT	evm.model.supercontig_6.97	chloroplast envelope|chloroplast|	GO:0009941|GO:0009507|	plastid|chloroplast|other cytoplasmic components|other intracellular components|	zinc ion transmembrane transport|calcium ion transmembrane transport|response to toxin|ATP catabolic process|copper ion export|zinc ion homeostasis|calcium ion transport|response to light intensity|cadmium ion transmembrane transport|cellular copper ion homeostasis|	GO:0071577|GO:0070588|GO:0009636|GO:0006200|GO:0060003|GO:0055069|GO:0006816|GO:0009642|GO:0070574|GO:0006878|	transport|other cellular processes|other biological processes|other metabolic processes|response to abiotic or biotic stimulus|	zinc transporting ATPase activity|calcium-transporting ATPase activity|cadmium-transporting ATPase activity|copper-exporting ATPase activity|	GO:0015633|GO:0005388|GO:0015434|GO:0004008|	transporter activity|hydrolase activity|
Cpa_SRR_001981	INTRONIC	evm.model.supercontig_6.101	759642	761951	LG2	supercontig_6	761368	761391	24	2	12	TA TA TA TA TA TA TA TA TA TA TA TA	PF00307,PF03271	PTHR10623	KOG3000	X	X	AT5G67270.1	EB1C	end binding protein 1C	Cpa_SRR_001981	1	309	60.003	59.585	AAAGGTTCCTCGGCTGCTC	TCCCTCTCCTTCTCAAGCCT	evm.model.supercontig_6.101	spindle|phragmoplast|nucleolus|nucleus|cell wall|	GO:0005819|GO:0009524|GO:0005730|GO:0005634|GO:0005618|	other intracellular components|other cytoplasmic components|nucleus|cell wall|	cortical cytoskeleton organization|thigmotropism|	GO:0030865|GO:0009652|	other cellular processes|cell organization and biogenesis|response to abiotic or biotic stimulus|	microtubule binding|	GO:0008017|	protein binding|
Cpa_SRR_001995	INTRONIC	evm.model.supercontig_6.115	858169	861528	LG2	supercontig_6	861378	861398	21	2	10.5	TA TA TA TA TA TA TA TA TA TA T	PF02545	PTHR11746	KOG1509	X	K06287	AT5G66550.1	X	Maf-like protein	Cpa_SRR_001995	1	276	57.455	59.548	TTTCCCGATATAGAGGAGGCT	CAGCTGTTCCCACCTGTCA	evm.model.supercontig_6.115	chloroplast|	GO:0009507|	chloroplast|	biological_process_unknown|	GO:0008150|	unknown biological processes|	molecular_function_unknown|	GO:0003674|	unknown molecular functions|
Cpa_SRR_001998	INTRONIC	evm.model.supercontig_6.117	867110	875873	LG2	supercontig_6	875666	875703	38	2	19	AG AG AG AG AG AG AG AG AG AG AG AG AG AG AG AG AG AG AG	PF03813	PTHR17972	KOG2054	X	K14544	AT1G63810.1	X	X	Cpa_SRR_001998	1	288	60.228	58.454	TAAGGGGTGTGTGCGTGTG	CAACCGTTACGCTTCGCT	evm.model.supercontig_6.117	cytosol|	GO:0005829|	cytosol|	biological_process_unknown|	GO:0008150|	unknown biological processes|	molecular_function_unknown|	GO:0003674|	unknown molecular functions|
Cpa_SRR_002000	EXONIC	evm.model.supercontig_6.121	919829	920812	LG2	supercontig_6	919878	919907	30	3	10	ATC ATC ATC ATC ATC ATC ATC ATC ATC ATC	PF04770	X	X	X	X	AT1G75240.1	HB33	homeobox protein 33	Cpa_SRR_002000	1	269	59.233	59.532	GCCAGGATAAGCAGATGGGA	TGAGCTTGTTGGAACTCGGT	evm.model.supercontig_6.121	nucleus|	GO:0005634|	nucleus|	regulation of transcription, DNA-dependent|positive regulation of transcription, DNA-dependent|response to abscisic acid stimulus|	GO:0006355|GO:0045893|GO:0009737|	other cellular processes|other metabolic processes|other biological processes|	sequence-specific DNA binding transcription factor activity|	GO:0003700|	transcription factor activity|DNA or RNA binding|
Cpa_SRR_002010	INTRONIC	evm.model.supercontig_6.137	1048258	1050500	LG2	supercontig_6	1050350	1050372	23	2	11.5	GA GA GA GA GA GA GA GA GA GA GA G	PF01467	PTHR10695	X	X	X	AT2G18250.1	COAD	4-phosphopantetheine adenylyltransferase	Cpa_SRR_002010	1	328	59.404	60.039	TCTCTCTTGCCAGCTCTGC	TGCCGAACACCTAACGAGAC	evm.model.supercontig_6.137	cytosol|	GO:0005829|	cytosol|	lipid storage|response to salt stress|response to osmotic stress|biosynthetic process|growth|coenzyme A biosynthetic process|regulation of coenzyme A biosynthetic process|lipid metabolic process|	GO:0019915|GO:0009651|GO:0006970|GO:0009058|GO:0040007|GO:0015937|GO:0080020|GO:0006629|	other biological processes|response to stress|response to abiotic or biotic stimulus|other metabolic processes|other cellular processes|	nucleotidyltransferase activity|pantetheine-phosphate adenylyltransferase activity|	GO:0016779|GO:0004595|	transferase activity|
Cpa_SRR_002026	EXONIC	evm.model.supercontig_6.160	1221437	1221817	LG2	supercontig_6	1221469	1221489	21	3	7	GAA GAA GAA GAA GAA GAA GAA	X	X	X	X	X	X	X	X	Cpa_SRR_002026	1	345	58.899	59.968	AGGCCCAAGAGAGAGGAGA	TCTCCCAAACGCGCACAT	X	X	X	X	X	X	X	X	X	X
Cpa_SRR_002028	EXONIC	evm.model.supercontig_6.160	1221437	1221817	LG2	supercontig_6	1221686	1221709	24	3	8	AAG AAG AAG AAG AAG AAG AAG AAG	X	X	X	X	X	X	X	X	Cpa_SRR_002028	1	303	59.968	59.343	ATGTGCGCGTTTGGGAGA	TCTCCAAGACGCGTGCAT	X	X	X	X	X	X	X	X	X	X
Cpa_SRR_002033	INTRONIC	evm.model.supercontig_6.164	1363824	1365772	LG2	supercontig_6	1365367	1365389	23	2	11.5	TA TA TA TA TA TA TA TA TA TA TA T	PF03492	X	X	X	X	AT3G11480.1	BSMT1	S-adenosyl-L-methionine-dependent methyltransferases superfamily protein	Cpa_SRR_002033	1	336	59.393	59.931	ACGGCTCTAAACGACATGGT	TCGCCGTGATAAGCATCCC	evm.model.supercontig_6.164	cellular_component_unknown|	GO:0005575|	unknown cellular components|	defense response|methylation|response to wounding|response to other organism|	GO:0006952|GO:0032259|GO:0009611|GO:0051707|	response to stress|other cellular processes|other metabolic processes|response to abiotic or biotic stimulus|	S-adenosyl-L-methionine:benzoic acid carboxyl methyl transferase activity|S-adenosylmethionine-dependent methyltransferase activity|2-phytyl-1,4-naphthoquinone methyltransferase activity|	GO:0080150|GO:0008757|GO:0052624|	transferase activity|
Cpa_SRR_002034	INTRONIC	evm.model.supercontig_6.165	1367189	1367711	LG2	supercontig_6	1367286	1367314	29	2	14.5	AT AT AT AT AT AT AT AT AT AT AT AT AT AT A	PF00403	PTHR22814	KOG1603	X	X	AT5G19090.1	X	Heavy metal transport/detoxification superfamily protein	Cpa_SRR_002034	1	331	59.961	60.228	CCTCCATGGTGCAAAGGACT	CGCTCACCACCTCCACAAA	evm.model.supercontig_6.165	plasmodesma|	GO:0009506|	other cellular components|	metal ion transport|	GO:0030001|	transport|	metal ion binding|	GO:0046872|	other binding|
Cpa_SRR_002040	INTRONIC	evm.model.supercontig_6.172	1401737	1405990	LG2	supercontig_6	1403618	1403639	22	2	11	TA TA TA TA TA TA TA TA TA TA TA	PF03765,PF00650	PTHR23324	KOG1471	X	X	AT4G36490.1	SFH12	SEC14-like 12	Cpa_SRR_002040	1	271	59.032	59.014	CTGAGGCTCGGAACACTGA	CAGACCCTGCCTCATGTGA	evm.model.supercontig_6.172	X	X	X	phospholipid transport|	GO:0015914|	transport|	phosphatidylinositol transporter activity|	GO:0008526|	transporter activity|
Cpa_SRR_002044	INTRONIC	evm.model.supercontig_6.173	1406977	1409994	LG2	supercontig_6	1408050	1408076	27	2	13.5	AT AT AT AT AT AT AT AT AT AT AT AT AT A	X	X	X	X	X	AT1G27660.1	X	basic helix-loop-helix (bHLH) DNA-binding superfamily protein	Cpa_SRR_002044	1	273	59.01	58.287	TGGTGGGCATGAAGATCGT	TGTCATGAAAACGGCAGCA	evm.model.supercontig_6.173	nucleus|	GO:0005634|	nucleus|	regulation of transcription, DNA-dependent|	GO:0006355|	other cellular processes|other metabolic processes|	sequence-specific DNA binding transcription factor activity|	GO:0003700|	transcription factor activity|
Cpa_SRR_002052	INTRONIC	evm.model.supercontig_6.176	1454205	1454752	LG2	supercontig_6	1454514	1454533	20	2	10	TA TA TA TA TA TA TA TA TA TA	PF00257	X	X	X	X	AT3G50980.1	XERO1	dehydrin xero 1	Cpa_SRR_002052	1	253	59.885	60.305	AGCGGAACCCACATGCAA	TGCCCGTCATCCTCAGACT	evm.model.supercontig_6.176	cellular_component_unknown|	GO:0005575|	unknown cellular components|	response to stress|response to water|	GO:0006950|GO:0009415|	response to stress|response to abiotic or biotic stimulus|	molecular_function_unknown|	GO:0003674|	unknown molecular functions|
Cpa_SRR_002054	INTRONIC	evm.model.supercontig_6.181	1470823	1473724	LG2	supercontig_6	1472137	1472156	20	2	10	AT AT AT AT AT AT AT AT AT AT	X	PTHR21704	X	X	X	AT2G16900.1	X	Arabidopsis phospholipase-like protein (PEARLI 4) family	Cpa_SRR_002054	1	250	58.938	60.004	TGGAGAGTTCATTGGGGTTGA	AAGCTGCTCGTCCCTTGTC	evm.model.supercontig_6.181	plasma membrane|	GO:0005886|	plasma membrane|	biological_process_unknown|	GO:0008150|	unknown biological processes|	molecular_function_unknown|	GO:0003674|	unknown molecular functions|
Cpa_SRR_002055	INTRONIC	evm.model.supercontig_6.184	1482881	1484569	LG2	supercontig_6	1483932	1483956	25	2	12.5	AT AT AT AT AT AT AT AT AT AT AT AT A	PF12146,PF00561	PTHR10992	KOG4178	X	X	AT3G51000.1	X	alpha/beta-Hydrolases superfamily protein	Cpa_SRR_002055	1	254	58.167	59.923	TGGTCACATTGCGCAACA	CTGGGGAGCAATTGTGGGT	evm.model.supercontig_6.184	cytosol|	GO:0005829|	cytosol|	metabolic process|	GO:0008152|	other metabolic processes|	catalytic activity|epoxide hydrolase activity|	GO:0003824|GO:0004301|	other enzyme activity|hydrolase activity|
Cpa_SRR_002069	INTRONIC	evm.model.supercontig_6.188	1508466	1514150	LG2	supercontig_6	1511463	1511487	25	2	12.5	TA TA TA TA TA TA TA TA TA TA TA TA T	PF00067	PTHR19383	KOG0157	1.14.-.-	K12637	AT4G36380.1	ROT3	Cytochrome P450 superfamily protein	Cpa_SRR_002069	1	265	59.698	59.767	TAGGGTTTGGCACGGGATG	CCTCTCCGGGAATCATCATCTC	evm.model.supercontig_6.188	X	X	X	oxidation-reduction process|petal development|monopolar cell growth|brassinosteroid homeostasis|brassinosteroid biosynthetic process|leaf development|leaf morphogenesis|stamen development|	GO:0055114|GO:0048441|GO:0042814|GO:0010268|GO:0016132|GO:0048366|GO:0009965|GO:0048443|	other metabolic processes|developmental processes|other cellular processes|cell organization and biogenesis|other biological processes|	steroid hydroxylase activity|oxygen binding|oxidoreductase activity, acting on paired donors, with incorporation or reduction of molecular oxygen, NADH or NADPH as one donor, and incorporation of one atom of oxygen|	GO:0008395|GO:0019825|GO:0016709|	other enzyme activity|other binding|
Cpa_SRR_002070	INTRONIC	evm.model.supercontig_6.188	1508466	1514150	LG2	supercontig_6	1512534	1512562	29	2	14.5	TG TG TG TG TG TG TG TG TG TG TG TG TG TG T	PF00067	PTHR19383	KOG0157	1.14.-.-	K12637	AT4G36380.1	ROT3	Cytochrome P450 superfamily protein	Cpa_SRR_002070	1	255	57.098	59.765	TGTCGTTGCCATTTACTCAAAA	TCACTCCCGATCACCTTTAACC	evm.model.supercontig_6.188	X	X	X	oxidation-reduction process|petal development|monopolar cell growth|brassinosteroid homeostasis|brassinosteroid biosynthetic process|leaf development|leaf morphogenesis|stamen development|	GO:0055114|GO:0048441|GO:0042814|GO:0010268|GO:0016132|GO:0048366|GO:0009965|GO:0048443|	other metabolic processes|developmental processes|other cellular processes|cell organization and biogenesis|other biological processes|	steroid hydroxylase activity|oxygen binding|oxidoreductase activity, acting on paired donors, with incorporation or reduction of molecular oxygen, NADH or NADPH as one donor, and incorporation of one atom of oxygen|	GO:0008395|GO:0019825|GO:0016709|	other enzyme activity|other binding|
Cpa_SRR_002072	INTRONIC	evm.model.supercontig_6.188	1508466	1514150	LG2	supercontig_6	1513163	1513183	21	2	10.5	AT AT AT AT AT AT AT AT AT AT A	PF00067	PTHR19383	KOG0157	1.14.-.-	K12637	AT4G36380.1	ROT3	Cytochrome P450 superfamily protein	Cpa_SRR_002072	1	346	58.877	60.229	TGATCCGTGGAGATGGGAAG	AGTCTCTGTCCTCCGCCAA	evm.model.supercontig_6.188	X	X	X	oxidation-reduction process|petal development|monopolar cell growth|brassinosteroid homeostasis|brassinosteroid biosynthetic process|leaf development|leaf morphogenesis|stamen development|	GO:0055114|GO:0048441|GO:0042814|GO:0010268|GO:0016132|GO:0048366|GO:0009965|GO:0048443|	other metabolic processes|developmental processes|other cellular processes|cell organization and biogenesis|other biological processes|	steroid hydroxylase activity|oxygen binding|oxidoreductase activity, acting on paired donors, with incorporation or reduction of molecular oxygen, NADH or NADPH as one donor, and incorporation of one atom of oxygen|	GO:0008395|GO:0019825|GO:0016709|	other enzyme activity|other binding|
Cpa_SRR_002073	INTRONIC	evm.model.supercontig_6.188	1508466	1514150	LG2	supercontig_6	1513359	1513398	40	2	20	TC TC TC TC TC TC TC TC TC TC TC TC TC TC TC TC TC TC TC TC	PF00067	PTHR19383	KOG0157	1.14.-.-	K12637	AT4G36380.1	ROT3	Cytochrome P450 superfamily protein	Cpa_SRR_002073	1	319	60.229	59.472	TTGGCGGAGGACAGAGACT	ATGCCTGCCACCACCTTT	evm.model.supercontig_6.188	X	X	X	oxidation-reduction process|petal development|monopolar cell growth|brassinosteroid homeostasis|brassinosteroid biosynthetic process|leaf development|leaf morphogenesis|stamen development|	GO:0055114|GO:0048441|GO:0042814|GO:0010268|GO:0016132|GO:0048366|GO:0009965|GO:0048443|	other metabolic processes|developmental processes|other cellular processes|cell organization and biogenesis|other biological processes|	steroid hydroxylase activity|oxygen binding|oxidoreductase activity, acting on paired donors, with incorporation or reduction of molecular oxygen, NADH or NADPH as one donor, and incorporation of one atom of oxygen|	GO:0008395|GO:0019825|GO:0016709|	other enzyme activity|other binding|
Cpa_SRR_002084	EXONIC	evm.model.supercontig_6.190	1531403	1533375	LG2	supercontig_6	1531517	1531536	20	2	10	TA TA TA TA TA TA TA TA TA TA	PF00085	PTHR10438	KOG0907	X	X	AT3G51030.1	TRX1	thioredoxin H-type 1	Cpa_SRR_002084	1	333	59.63	59.177	CCAACACCGCTACAGTCCA	GCTGATCCCTCTGGCGTTA	evm.model.supercontig_6.190	cytosol|	GO:0005829|	cytosol|	positive regulation of catalytic activity|oxidation-reduction process|cell redox homeostasis|	GO:0043085|GO:0055114|GO:0045454|	other metabolic processes|other cellular processes|	enzyme activator activity|oxidoreductase activity, acting on a sulfur group of donors, disulfide as acceptor|	GO:0008047|GO:0016671|	other molecular functions|other enzyme activity|
Cpa_SRR_002092	INTRONIC	evm.model.supercontig_6.194	1544520	1553226	LG2	supercontig_6	1550101	1550129	29	2	14.5	TG TG TG TG TG TG TG TG TG TG TG TG TG TG T	X	PTHR23336	X	X	X	AT5G50780.1	X	Histidine kinase-, DNA gyrase B-, and HSP90-like ATPase family protein	Cpa_SRR_002092	1	315	59.454	59.095	TGGTGGTGGGGCAATTTCT	CCCGGTGAAGCTGTCCATA	evm.model.supercontig_6.194	cellular_component_unknown|	GO:0005575|	unknown cellular components|	biological_process_unknown|	GO:0008150|	unknown biological processes|	ATP binding|	GO:0005524|	nucleotide binding|
Cpa_SRR_002095	INTRONIC	evm.model.supercontig_6.195	1554489	1562567	LG2	supercontig_6	1556690	1556717	28	3	9.33	TCT TCT TCT TCT TCT TCT TCT TCT TCT T	PF01839	X	X	X	X	AT3G51050.1	X	FG-GAP repeat-containing protein	Cpa_SRR_002095	1	336	59.102	58.774	TCAAATTGTCTTTCATTGGGTGGA	ACACCAGTTCGACCAGCA	evm.model.supercontig_6.195	integrin complex|integral to membrane|vacuolar membrane|	GO:0008305|GO:0016021|GO:0005774|	other membranes|plasma membrane|other cytoplasmic components|other intracellular components|	cell-matrix adhesion|	GO:0007160|	other cellular processes|	molecular_function_unknown|	GO:0003674|	unknown molecular functions|
Cpa_SRR_002097	INTRONIC	evm.model.supercontig_6.196	1570517	1572024	LG2	supercontig_6	1571087	1571114	28	3	9.33	TTC TTC TTC TTC TTC TTC TTC TTC TTC T	PF05142	X	X	X	X	AT3G51060.1	STY1	Lateral root primordium (LRP) protein-related	Cpa_SRR_002097	1	251	59.926	59.863	GAGCACTTGGGTTCCTGCT	ACTGAGAAGAGAGGGTTTTTGCT	evm.model.supercontig_6.196	nucleus|	GO:0005634|	nucleus|	regulation of transcription, DNA-dependent|stigma development|xylem and phloem pattern formation|auxin homeostasis|style development|positive regulation of transcription, DNA-dependent|negative regulation of gibberellic acid mediated signaling pathway|	GO:0006355|GO:0048480|GO:0010051|GO:0010252|GO:0048479|GO:0045893|GO:0009938|	other cellular processes|other metabolic processes|developmental processes|other biological processes|signal transduction|	protein heterodimerization activity|sequence-specific DNA binding transcription factor activity|	GO:0046982|GO:0003700|	protein binding|transcription factor activity|DNA or RNA binding|
Cpa_SRR_002099	EXONIC	evm.model.supercontig_6.197	1580913	1584401	LG2	supercontig_6	1581468	1581487	20	3	6.67	AAT AAT AAT AAT AAT AAT AA	PF03141,PF08241	X	X	X	X	AT3G51070.1	X	S-adenosyl-L-methionine-dependent methyltransferases superfamily protein	Cpa_SRR_002099	1	344	60.003	60.303	ACTCAACAGGGTGCGGATG	TGCTCCGTCTCGAACTCCT	evm.model.supercontig_6.197	X	X	X	biological_process_unknown|	GO:0008150|	unknown biological processes|	X	X	X
Cpa_SRR_002102	INTRONIC	evm.model.supercontig_6.198	1585221	1587223	LG2	supercontig_6	1586362	1586381	20	2	10	TA TA TA TA TA TA TA TA TA TA	PF00462	PTHR10168	KOG1752	X	X	AT1G77370.1	X	Glutaredoxin family protein	Cpa_SRR_002102	1	288	58.881	59.482	ACCGAGGCATTAGATTCCAGT	GGCGTGCCTGTGTCTATCT	evm.model.supercontig_6.198	endomembrane system|	GO:0012505|	other cellular components|	oxidation-reduction process|cell redox homeostasis|	GO:0055114|GO:0045454|	other metabolic processes|other cellular processes|	protein disulfide oxidoreductase activity|electron carrier activity|arsenate reductase glutaredoxin activity|	GO:0015035|GO:0009055|GO:0008794|	other enzyme activity|other molecular functions|
Cpa_SRR_002103	INTRONIC	evm.model.supercontig_6.199	1588946	1590623	LG2	supercontig_6	1589151	1589177	27	2	13.5	CT CT CT CT CT CT CT CT CT CT CT CT CT C	PF00319,PF01486	PTHR11945	X	X	K09264	AT3G54340.1	AP3	K-box region and MADS-box transcription factor family protein	Cpa_SRR_002103	1	338	59.493	58.899	AACCCGACGAACAGGCAA	GGTACTCCACAGATCAACTCCT	evm.model.supercontig_6.199	nucleus|	GO:0005634|	nucleus|	regulation of transcription, DNA-dependent|petal development|stamen development|	GO:0006355|GO:0048441|GO:0048443|	other cellular processes|other metabolic processes|developmental processes|	DNA binding|sequence-specific DNA binding transcription factor activity|	GO:0003677|GO:0003700|	DNA or RNA binding|transcription factor activity|
Cpa_SRR_002105	INTRONIC	evm.model.supercontig_6.199	1588946	1590623	LG2	supercontig_6	1589973	1589996	24	2	12	AT AT AT AT AT AT AT AT AT AT AT AT	PF00319,PF01486	PTHR11945	X	X	K09264	AT3G54340.1	AP3	K-box region and MADS-box transcription factor family protein	Cpa_SRR_002105	1	328	57.378	58.601	TTTTCATTTTTGTAAGGGCCACT	TGCAAGTGGAGGAACAAACC	evm.model.supercontig_6.199	nucleus|	GO:0005634|	nucleus|	regulation of transcription, DNA-dependent|petal development|stamen development|	GO:0006355|GO:0048441|GO:0048443|	other cellular processes|other metabolic processes|developmental processes|	DNA binding|sequence-specific DNA binding transcription factor activity|	GO:0003677|GO:0003700|	DNA or RNA binding|transcription factor activity|
Cpa_SRR_002108	INTRONIC	evm.model.supercontig_6.204	1606166	1607982	LG2	supercontig_6	1606330	1606353	24	2	12	TA TA TA TA TA TA TA TA TA TA TA TA	PF00560	PTHR23258	X	X	X	AT5G66330.1	X	Leucine-rich repeat (LRR) family protein	Cpa_SRR_002108	1	298	57.313	57.599	AAAATGGGGAAAAGGACGGA	TGTCAGAAGAAATCGCCAGAA	evm.model.supercontig_6.204	endomembrane system|	GO:0012505|	other cellular components|	signal transduction|	GO:0007165|	signal transduction|	X	X	X
Cpa_SRR_002120	INTRONIC	evm.model.supercontig_6.211	1672043	1675100	LG2	supercontig_6	1673471	1673495	25	2	12.5	GA GA GA GA GA GA GA GA GA GA GA GA G	X	X	X	X	X	AT3G51100.1	X	X	Cpa_SRR_002120	1	308	58.782	59.748	TCCCGTGTCCGTTGAACA	GCTTCTAAAGAGGGGCGGAA	evm.model.supercontig_6.211	X	X	X	biological_process_unknown|	GO:0008150|	unknown biological processes|	molecular_function_unknown|	GO:0003674|	unknown molecular functions|
Cpa_SRR_002125	INTRONIC	evm.model.supercontig_6.217	1712126	1714381	LG2	supercontig_6	1712717	1712745	29	6	4.83	TATATG TATATG TATATG TATATG TATAT	PF00274	PTHR11627	KOG1557	4.1.2.13	K01623	AT4G38970.1	FBA2	fructose-bisphosphate aldolase 2	Cpa_SRR_002125	1	312	58.859	60.075	GTGTTGGAGAAGACATTGCAGA	AGAGGATGGCACCCGAGAT	evm.model.supercontig_6.217	chloroplast stroma|chloroplast|plastoglobule|apoplast|membrane|thylakoid|chloroplast envelope|	GO:0009570|GO:0009507|GO:0010287|GO:0048046|GO:0016020|GO:0009579|GO:0009941|	plastid|chloroplast|other cytoplasmic components|other intracellular components|extracellular|other membranes|	response to abscisic acid stimulus|metabolic process|response to cadmium ion|pentose-phosphate shunt|	GO:0009737|GO:0008152|GO:0046686|GO:0006098|	other biological processes|other metabolic processes|other cellular processes|	catalytic activity|fructose-bisphosphate aldolase activity|	GO:0003824|GO:0004332|	other enzyme activity|
Cpa_SRR_002126	INTRONIC	evm.model.supercontig_6.217	1712126	1714381	LG2	supercontig_6	1713128	1713156	29	6	4.83	ACACAA ACACAA ACACAA ACACAA ACACA	PF00274	PTHR11627	KOG1557	4.1.2.13	K01623	AT4G38970.1	FBA2	fructose-bisphosphate aldolase 2	Cpa_SRR_002126	1	311	60.075	58.928	ATCTCGGGTGCCATCCTCT	ACCAGACCCTGCAATAACCA	evm.model.supercontig_6.217	chloroplast stroma|chloroplast|plastoglobule|apoplast|membrane|thylakoid|chloroplast envelope|	GO:0009570|GO:0009507|GO:0010287|GO:0048046|GO:0016020|GO:0009579|GO:0009941|	plastid|chloroplast|other cytoplasmic components|other intracellular components|extracellular|other membranes|	response to abscisic acid stimulus|metabolic process|response to cadmium ion|pentose-phosphate shunt|	GO:0009737|GO:0008152|GO:0046686|GO:0006098|	other biological processes|other metabolic processes|other cellular processes|	catalytic activity|fructose-bisphosphate aldolase activity|	GO:0003824|GO:0004332|	other enzyme activity|
Cpa_SRR_002130	EXONIC	evm.model.supercontig_6.220	1724725	1727036	LG2	supercontig_6	1724879	1724898	20	3	6.67	GAA GAA GAA GAA GAA GAA GA	PF00903	PTHR10374	KOG2944	X	X	AT1G15380.1	X	Lactoylglutathione lyase / glyoxalase I family protein	Cpa_SRR_002130	1	250	59.854	58.11	AGGTGGTTTCTTGATGCCTGT	TGTGAAGAGGAGGCTGCA	evm.model.supercontig_6.220	X	X	X	carbohydrate metabolic process|	GO:0005975|	other metabolic processes|	lactoylglutathione lyase activity|	GO:0004462|	other enzyme activity|
Cpa_SRR_002132	INTRONIC	evm.model.supercontig_6.221	1728349	1729848	LG2	supercontig_6	1729587	1729607	21	4	5.25	ATAG ATAG ATAG ATAG ATAG A	PF00830	PTHR13528	KOG3278	X	X	AT4G31460.1	X	Ribosomal L28 family	Cpa_SRR_002132	1	296	60.039	58.67	CAAGGCATCAAAAGCACGCT	TGGCCGCCATATCCAGTT	evm.model.supercontig_6.221	intracellular|ribosome|	GO:0005622|GO:0005840|	other intracellular components|ribosome|	translation|	GO:0006412|	protein metabolism|other cellular processes|other metabolic processes|	structural constituent of ribosome|	GO:0003735|	structural molecule activity|
Cpa_SRR_002133	INTRONIC	evm.model.supercontig_6.221	1728349	1729848	LG2	supercontig_6	1729605	1729641	37	2	18.5	AG AG AG AG AG AG AG AG AG AG AG AG AG AG AG AG AG AG A	PF00830	PTHR13528	KOG3278	X	X	AT4G31460.1	X	Ribosomal L28 family	Cpa_SRR_002133	1	296	60.039	58.67	CAAGGCATCAAAAGCACGCT	TGGCCGCCATATCCAGTT	evm.model.supercontig_6.221	intracellular|ribosome|	GO:0005622|GO:0005840|	other intracellular components|ribosome|	translation|	GO:0006412|	protein metabolism|other cellular processes|other metabolic processes|	structural constituent of ribosome|	GO:0003735|	structural molecule activity|
Cpa_SRR_002150	INTRONIC	evm.model.supercontig_6.246	1933491	1934613	LG2	supercontig_6	1934400	1934421	22	2	11	AT AT AT AT AT AT AT AT AT AT AT	X	X	X	X	X	AT3G51220.1	X	Plant protein of unknown function (DUF827)	Cpa_SRR_002150	1	340	59.86	59.08	TGGAAAACAGTCTTCCGAGCA	TGAAGGTGGGGTGCGAAA	evm.model.supercontig_6.246	cellular_component_unknown|	GO:0005575|	unknown cellular components|	biological_process_unknown|	GO:0008150|	unknown biological processes|	molecular_function_unknown|	GO:0003674|	unknown molecular functions|
Cpa_SRR_002151	EXONIC	evm.model.supercontig_6.251	1978340	1979697	LG2	supercontig_6	1978647	1978669	23	3	7.67	TCT TCT TCT TCT TCT TCT TCT TC	X	X	X	X	X	AT5G66230.1	X	Chalcone-flavanone isomerase family protein	Cpa_SRR_002151	1	301	59.487	57.363	TGTCGGCCAGCCTTTCAA	TCAGGTCAATGCAAGTGTCA	evm.model.supercontig_6.251	X	X	X	cellular modified amino acid biosynthetic process|flavonoid biosynthetic process|	GO:0042398|GO:0009813|	other cellular processes|other metabolic processes|	chalcone isomerase activity|intramolecular lyase activity|	GO:0045430|GO:0016872|	other enzyme activity|
Cpa_SRR_002162	INTRONIC	evm.model.supercontig_6.260	2040083	2043391	LG2	supercontig_6	2042264	2042283	20	6	3.33	TTTCTT TTTCTT TTTCTT TT	PF00175	PTHR19384	X	1.18.1.2	K02641	AT5G66190.1	FNR1	ferredoxin-NADP(+)-oxidoreductase 1	Cpa_SRR_002162	1	316	59.479	59.113	AGTCTCAGCATAATTGGTCAGGT	TGACTCGAGGAAGCTCAGC	evm.model.supercontig_6.260	chloroplast stroma|thylakoid|chloroplast thylakoid membrane|chloroplast|chloroplast envelope|apoplast|thylakoid lumen|	GO:0009570|GO:0009579|GO:0009535|GO:0009507|GO:0009941|GO:0048046|GO:0031977|	plastid|chloroplast|other cytoplasmic components|other intracellular components|other membranes|extracellular|	oxidation-reduction process|photosynthetic electron transport chain|defense response to bacterium|	GO:0055114|GO:0009767|GO:0042742|	other metabolic processes|other cellular processes|electron transport or energy pathways|response to stress|response to abiotic or biotic stimulus|	electron transporter, transferring electrons within the cyclic electron transport pathway of photosynthesis activity|electron transporter, transferring electrons within the noncyclic electron transport pathway of photosynthesis activity|oxidoreductase activity|NADPH dehydrogenase activity|polyU RNA binding|	GO:0045156|GO:0045157|GO:0016491|GO:0003959|GO:0008266|	other molecular functions|other enzyme activity|DNA or RNA binding|
Cpa_SRR_002165	INTRONIC	evm.model.supercontig_6.267	2078768	2081238	LG2	supercontig_6	2079389	2079420	32	3	10.67	AAT AAT AAT AAT AAT AAT AAT AAT AAT AAT AA	PF03169	PTHR22601	KOG2262	X	X	AT4G10770.1	OPT7	oligopeptide transporter 7	Cpa_SRR_002165	1	294	58.174	59.39	TCAGAGCTGGTGTCTGTGT	TCTTGCTTGCATGTGGTCTTG	evm.model.supercontig_6.267	membrane|	GO:0016020|	other membranes|	oligopeptide transport|	GO:0006857|	transport|	oligopeptide transporter activity|	GO:0015198|	transporter activity|
Cpa_SRR_002170	INTRONIC	evm.model.supercontig_6.271	2090297	2091578	LG2	supercontig_6	2090469	2090493	25	2	12.5	TC TC TC TC TC TC TC TC TC TC TC TC T	PF00581	PTHR13253	KOG1530	X	X	AT5G66170.3	STR18	sulfurtransferase 18	Cpa_SRR_002170	1	321	60.335	59.24	GCAGCGGAACAGTTCTTTTCC	GCAACCAAACCCAGAAAAGGA	evm.model.supercontig_6.271	cytoplasm|	GO:0005737|	other cytoplasmic components|	aging|metabolic process|	GO:0007568|GO:0008152|	other biological processes|other metabolic processes|	thiosulfate sulfurtransferase activity|	GO:0004792|	transferase activity|
Cpa_SRR_002172	INTRONIC	evm.model.supercontig_6.272	2092153	2095980	LG2	supercontig_6	2094494	2094518	25	5	5	AAAAT AAAAT AAAAT AAAAT AAAAT	PF03094,PF01788	X	X	X	X	AT1G11000.1	MLO4	Seven transmembrane MLO family protein	Cpa_SRR_002172	1	294	58.582	59.588	TGGCCTCTTTTGCAGTGTG	GGCAGGAACAAAAGAAAGCCA	evm.model.supercontig_6.272	integral to membrane|plasma membrane|	GO:0016021|GO:0005886|	other membranes|plasma membrane|	cell death|defense response|	GO:0008219|GO:0006952|	other cellular processes|response to stress|	calmodulin binding|	GO:0005516|	protein binding|
Cpa_SRR_002177	EXONIC	evm.model.supercontig_6.281	2148511	2150408	LG2	supercontig_6	2149951	2149976	26	3	8.67	CTC CTC CTC CTC CTC CTC CTC CTC CT	PF07719,PF00515	PTHR23083	X	X	X	AT3G51280.1	X	Tetratricopeptide repeat (TPR)-like superfamily protein	Cpa_SRR_002177	1	259	60.442	59.171	TTGCCAGCCACTTGTGCA	TTGTGCGCTTCAGGGTCT	evm.model.supercontig_6.281	cellular_component_unknown|	GO:0005575|	unknown cellular components|	X	X	X	binding|	GO:0005488|	other binding|
Cpa_SRR_002189	INTRONIC	evm.model.supercontig_6.298	2230326	2231762	LG2	supercontig_6	2231088	2231140	53	2	26.5	AG AG AG AG AG AG AG AG AG AG AG AG AG AG AG AG AG AG AG AG AG AG AG AG AG AG A	X	X	X	X	X	AT4G35900.1	FD	Basic-leucine zipper (bZIP) transcription factor family protein	Cpa_SRR_002189	1	297	59.773	59.654	CCTGCAATCATCCCGGGAA	TCTGTTGATCGCCGCCAA	evm.model.supercontig_6.298	nucleus|	GO:0005634|	nucleus|	photoperiodism|positive regulation of transcription, DNA-dependent|regulation of flower development|positive regulation of flower development|	GO:0009648|GO:0045893|GO:0009909|GO:0009911|	response to abiotic or biotic stimulus|other cellular processes|other metabolic processes|developmental processes|	protein binding|sequence-specific DNA binding transcription factor activity|	GO:0005515|GO:0003700|	protein binding|transcription factor activity|DNA or RNA binding|
Cpa_SRR_002194	INTRONIC	evm.model.supercontig_6.302	2242799	2245578	LG2	supercontig_6	2243584	2243610	27	2	13.5	AT AT AT AT AT AT AT AT AT AT AT AT AT A	PF00582	X	X	X	X	AT5G66090.1	X	X	Cpa_SRR_002194	1	344	59.483	59.628	AGCAGCCTGACCAAGCAA	GCAGTGACGGGGACTTCTT	evm.model.supercontig_6.302	chloroplast|chloroplast stroma|	GO:0009507|GO:0009570|	chloroplast|plastid|other cytoplasmic components|other intracellular components|	X	X	X	molecular_function_unknown|	GO:0003674|	unknown molecular functions|
Cpa_SRR_002201	EXONIC	evm.model.supercontig_6.308	2268311	2271317	LG2	supercontig_6	2268333	2268357	25	3	8.33	AAG AAG AAG AAG AAG AAG AAG AAG A	PF04783,PF04782	PTHR21450	X	X	X	AT1G21740.1	X	Protein of unknown function (DUF630 and DUF632)	Cpa_SRR_002201	1	279	59.402	59.04	TTCCGCCCACAACCACTT	CGTGTCCTCTCTCTGCACA	evm.model.supercontig_6.308	X	X	X	N-terminal protein myristoylation|	GO:0006499|	protein metabolism|other cellular processes|other metabolic processes|	X	X	X
Cpa_SRR_002203	EXONIC	evm.model.supercontig_6.308	2268311	2271317	LG2	supercontig_6	2268749	2268768	20	3	6.67	GAT GAT GAT GAT GAT GAT GA	PF04783,PF04782	PTHR21450	X	X	X	AT1G21740.1	X	Protein of unknown function (DUF630 and DUF632)	Cpa_SRR_002203	1	258	60.002	59.541	CCTTGCCAGCCTGCTACTT	TGTCCTCGTCCTCACTCCA	evm.model.supercontig_6.308	X	X	X	N-terminal protein myristoylation|	GO:0006499|	protein metabolism|other cellular processes|other metabolic processes|	X	X	X
Cpa_SRR_002207	INTRONIC	evm.model.supercontig_6.310	2277271	2278719	LG2	supercontig_6	2277441	2277467	27	3	9	TAA TAA TAA TAA TAA TAA TAA TAA TAA	PF05433,PF00097	PTHR22764	X	X	X	AT4G35840.1	X	RING/U-box superfamily protein	Cpa_SRR_002207	1	316	59.698	58.561	CATGCCTGAGGAGCCACTT	CGGCGGTTCAAAAGGGTT	evm.model.supercontig_6.310	X	X	X	X	X	X	zinc ion binding|	GO:0008270|	other binding|
Cpa_SRR_002212	INTRONIC	evm.model.supercontig_6.312	2295319	2297686	LG2	supercontig_6	2296724	2296750	27	3	9	ATT ATT ATT ATT ATT ATT ATT ATT ATT	PF03171	PTHR10869	KOG1591	1.14.11.2	K00472	AT5G66060.1	X	2-oxoglutarate (2OG) and Fe(II)-dependent oxygenase superfamily protein	Cpa_SRR_002212	1	343	59.994	59.292	TCTTGCCAGTTTCACTATCGACA	TGTATGGGGTGAGGAAAAGCA	evm.model.supercontig_6.312	X	X	X	peptidyl-proline hydroxylation to 4-hydroxy-L-proline|oxidation-reduction process|	GO:0018401|GO:0055114|	protein metabolism|other cellular processes|other metabolic processes|	iron ion binding|L-ascorbic acid binding|oxidoreductase activity|oxidoreductase activity, acting on paired donors, with incorporation or reduction of molecular oxygen, 2-oxoglutarate as one donor, and incorporation of one atom each of oxygen into both donors|	GO:0005506|GO:0031418|GO:0016491|GO:0016706|	other binding|other enzyme activity|
Cpa_SRR_002213	INTRONIC	evm.model.supercontig_6.317	2321405	2325452	LG2	supercontig_6	2322127	2322148	22	2	11	AT AT AT AT AT AT AT AT AT AT AT	PF12357,PF00076	PTHR15241	KOG0121	X	X	AT4G35785.1	X	RNA-binding (RRM/RBD/RNP motifs) family protein	Cpa_SRR_002213	1	314	57.11	59.633	TGAAAATCAAGGTAAAGAAAGTGGA	ACAAATTGACAATTCGGCCCAA	evm.model.supercontig_6.317	chloroplast|ribonucleoprotein complex|	GO:0009507|GO:0030529|	chloroplast|other intracellular components|	biological_process_unknown|	GO:0008150|	unknown biological processes|	nucleic acid binding|nucleotide binding|	GO:0003676|GO:0000166|	nucleic acid binding|nucleotide binding|
Cpa_SRR_002216	INTRONIC	evm.model.supercontig_6.324	2358764	2361673	LG2	supercontig_6	2360736	2360759	24	2	12	CT CT CT CT CT CT CT CT CT CT CT CT	PF07714,PF00069	PTHR23257	KOG0192	X	X	AT4G35780.1	X	ACT-like protein tyrosine kinase family protein	Cpa_SRR_002216	1	306	57.671	59.226	AGTTGTCCTTCATGCGCTT	TCCAGGGATGATTCAAGAGTCC	evm.model.supercontig_6.324	cytosol|	GO:0005829|	cytosol|	protein phosphorylation|chloroplast organization|	GO:0006468|GO:0009658|	protein metabolism|other cellular processes|other metabolic processes|cell organization and biogenesis|	protein kinase activity|protein serine/threonine/tyrosine kinase activity|	GO:0004672|GO:0004712|	kinase activity|transferase activity|
Cpa_SRR_002217	INTRONIC	evm.model.supercontig_6.324	2358764	2361673	LG2	supercontig_6	2360759	2360779	21	2	10.5	TA TA TA TA TA TA TA TA TA TA T	PF07714,PF00069	PTHR23257	KOG0192	X	X	AT4G35780.1	X	ACT-like protein tyrosine kinase family protein	Cpa_SRR_002217	1	306	57.671	59.226	AGTTGTCCTTCATGCGCTT	TCCAGGGATGATTCAAGAGTCC	evm.model.supercontig_6.324	cytosol|	GO:0005829|	cytosol|	protein phosphorylation|chloroplast organization|	GO:0006468|GO:0009658|	protein metabolism|other cellular processes|other metabolic processes|cell organization and biogenesis|	protein kinase activity|protein serine/threonine/tyrosine kinase activity|	GO:0004672|GO:0004712|	kinase activity|transferase activity|
Cpa_SRR_002220	EXONIC	evm.model.supercontig_6.326	2366145	2369186	LG2	supercontig_6	2366411	2366430	20	3	6.67	TCG TCG TCG TCG TCG TCG TC	PF07884	X	X	X	X	AT4G35760.1	X	NAD(P)H dehydrogenase (quinone)s	Cpa_SRR_002220	1	327	58.962	59.923	TGCTTTGTCGCGCCATTT	AAAGCCTACACCCCCAAGC	evm.model.supercontig_6.326	chloroplast|plastid|	GO:0009507|GO:0009536|	chloroplast|plastid|	oxidation-reduction process|	GO:0055114|	other metabolic processes|	NADPH dehydrogenase quinone activity|	GO:0003955|	other enzyme activity|
Cpa_SRR_002224	EXONIC	evm.model.supercontig_6.331	2390219	2391184	LG2	supercontig_6	2391023	2391042	20	3	6.67	GAT GAT GAT GAT GAT GAT GA	PF03087	X	X	X	X	AT4G35720.1	X	Arabidopsis protein of unknown function (DUF241)	Cpa_SRR_002224	1	259	59.718	60.077	AGCAAAAGGGTGGGTGCA	AGACTCTGGCCTCGATCGT	X	X	X	X	X	X	X	X	X	X
Cpa_SRR_002234	INTRONIC	evm.model.supercontig_6.341	2567567	2580695	LG2	supercontig_6	2573141	2573168	28	6	4.67	TTTTCT TTTTCT TTTTCT TTTTCT TTTT	PF02383	PTHR11200	KOG1889	X	X	AT5G66020.1	ATSAC1B	Phosphoinositide phosphatase family protein	Cpa_SRR_002234	1	303	58.728	58.037	TGGAGTTCGCATTCTACCCA	ACACCCTTTCTTGATTTGCCT	evm.model.supercontig_6.341	X	X	X	dephosphorylation|	GO:0016311|	other cellular processes|other metabolic processes|	phosphatidylinositol-4,5-bisphosphate 5-phosphatase activity|	GO:0004439|	hydrolase activity|
Cpa_SRR_002249	INTRONIC	evm.model.supercontig_6.357	2733067	2736097	LG2	supercontig_6	2733701	2733727	27	2	13.5	TA TA TA TA TA TA TA TA TA TA TA TA TA T	PF03547	X	KOG2722	X	X	AT2G17500.1	X	Auxin efflux carrier family protein	Cpa_SRR_002249	1	283	58.928	60.033	AGGTGGTTTATGCCGGTGA	GGGGTTCCATCCTCATTGCA	evm.model.supercontig_6.357	X	X	X	ion transmembrane transport|auxin polar transport|proton transport|	GO:0034220|GO:0009926|GO:0015992|	transport|other cellular processes|	auxin:hydrogen symporter activity|	GO:0009672|	transporter activity|
Cpa_SRR_002253	INTRONIC	evm.model.supercontig_6.357	2733067	2736097	LG2	supercontig_6	2735542	2735561	20	2	10	AT AT AT AT AT AT AT AT AT AT	PF03547	X	KOG2722	X	X	AT2G17500.1	X	Auxin efflux carrier family protein	Cpa_SRR_002253	1	267	59.203	59.295	GCGGTCTTCAACACTTAGGC	ACCAGTGAGTATTTGGGCTGT	evm.model.supercontig_6.357	X	X	X	ion transmembrane transport|auxin polar transport|proton transport|	GO:0034220|GO:0009926|GO:0015992|	transport|other cellular processes|	auxin:hydrogen symporter activity|	GO:0009672|	transporter activity|
Cpa_SRR_002256	INTRONIC	evm.model.supercontig_6.359	2748441	2753825	LG2	supercontig_6	2748817	2748838	22	6	3.67	TTTTCT TTTTCT TTTTCT TTTT	PF00069,PF06479	PTHR13954	KOG1027	X	X	AT2G17520.1	IRE1A	Endoribonuclease/protein kinase IRE1-like	Cpa_SRR_002256	1	293	59.006	59.809	CTGTCCCCCAAGCAGATCA	ACCAACGCCGTTTCAGGT	evm.model.supercontig_6.359	extrinsic to endoplasmic reticulum membrane|	GO:0042406|	ER|other membranes|other cytoplasmic components|other intracellular components|	activation of signaling protein activity involved in unfolded protein response|phosphorylation|	GO:0006987|GO:0016310|	protein metabolism|response to stress|signal transduction|other cellular processes|other metabolic processes|	endoribonuclease activity|kinase activity|	GO:0004521|GO:0016301|	hydrolase activity|kinase activity|
Cpa_SRR_002258	INTRONIC	evm.model.supercontig_6.364	2765979	2771451	LG2	supercontig_6	2767211	2767230	20	2	10	GT GT GT GT GT GT GT GT GT GT	PF00036	PTHR11216	X	X	X	AT1G21630.2	X	Calcium-binding EF hand family protein	Cpa_SRR_002258	1	296	60.005	59.627	ACCACCGTGATCACTGCAG	GAGGTGCAGCTGAGAACCA	evm.model.supercontig_6.364	cytosol|plasma membrane|	GO:0005829|GO:0005886|	cytosol|plasma membrane|	X	X	X	calcium ion binding|	GO:0005509|	other binding|
Cpa_SRR_002263	INTRONIC	evm.model.supercontig_6.369	2820447	2824537	LG2	supercontig_6	2823727	2823747	21	4	5.25	AAAG AAAG AAAG AAAG AAAG A	X	X	X	X	X	AT2G17550.1	X	X	Cpa_SRR_002263	1	297	58.192	57.913	TGCGAGAACTCATTGAACCC	ACCAAAACTTAACGAGCTTTACG	evm.model.supercontig_6.369	cellular_component_unknown|	GO:0005575|	unknown cellular components|	biological_process_unknown|	GO:0008150|	unknown biological processes|	molecular_function_unknown|	GO:0003674|	unknown molecular functions|
Cpa_SRR_002265	INTRONIC	evm.model.supercontig_6.373	2840949	2845271	LG2	supercontig_6	2843587	2843606	20	6	3.33	CTATTC CTATTC CTATTC CT	PF03982	PTHR12317	KOG0831	2.3.1.22	K14457	AT3G51520.1	X	diacylglycerol acyltransferase family	Cpa_SRR_002265	1	337	57.436	60.134	TCTTTTCTTTGGTACCACGGT	AGGCAGCTTGAAACTTGGTCT	evm.model.supercontig_6.373	cellular_component_unknown|	GO:0005575|	unknown cellular components|	metabolic process|biological_process_unknown|	GO:0008152|GO:0008150|	other metabolic processes|unknown biological processes|	transferase activity, transferring acyl groups other than amino-acyl groups|diacylglycerol O-acyltransferase activity|	GO:0016747|GO:0004144|	transferase activity|
Cpa_SRR_002270	INTRONIC	evm.model.supercontig_6.380	2904673	2908535	LG2	supercontig_6	2906531	2906556	26	2	13	AT AT AT AT AT AT AT AT AT AT AT AT AT	X	X	X	X	X	AT3G50590.1	X	Transducin/WD40 repeat-like superfamily protein	Cpa_SRR_002270	1	308	59.243	59.244	CAACAGGCTGGAGAGGTGT	ACTGTTTGCCTTGATTGTGCA	evm.model.supercontig_6.380	plasma membrane|	GO:0005886|	plasma membrane|	biological_process_unknown|	GO:0008150|	unknown biological processes|	nucleotide binding|	GO:0000166|	nucleotide binding|
Cpa_SRR_002271	INTRONIC	evm.model.supercontig_6.381	2913045	2915159	LG2	supercontig_6	2913752	2913775	24	2	12	AT AT AT AT AT AT AT AT AT AT AT AT	PF00106	PTHR19410	KOG1014	X	X	AT3G50560.1	X	NAD(P)-binding Rossmann-fold superfamily protein	Cpa_SRR_002271	1	256	59.271	59.556	CGGCATAGCTGGTTTCACTG	GGGCCAATGATACCGTCGA	evm.model.supercontig_6.381	cellular_component_unknown|	GO:0005575|	unknown cellular components|	metabolic process|oxidation-reduction process|	GO:0008152|GO:0055114|	other metabolic processes|	oxidoreductase activity|catalytic activity|binding|	GO:0016491|GO:0003824|GO:0005488|	other enzyme activity|other binding|
Cpa_SRR_002274	EXONIC	evm.model.supercontig_6.382	2917114	2920253	LG2	supercontig_6	2919994	2920025	32	3	10.67	TCG TCG TCG TCG TCG TCG TCG TCG TCG TCG TC	PF02037	X	X	X	X	AT5G66840.1	X	SAP domain-containing protein	Cpa_SRR_002274	1	320	59.713	59.02	ACACATCCAAACGAAGACAACG	TTGAGTGGGGACGATGGAC	evm.model.supercontig_6.382	nucleus|	GO:0005634|	nucleus|	X	X	X	DNA binding|nucleic acid binding|	GO:0003677|GO:0003676|	DNA or RNA binding|nucleic acid binding|
Cpa_SRR_002279	INTRONIC	evm.model.supercontig_6.395	2994834	2996129	LG2	supercontig_6	2995585	2995604	20	6	3.33	ATATAC ATATAC ATATAC AT	PF03195	X	X	X	X	AT5G66870.1	ASL1	ASYMMETRIC LEAVES 2-like 1	Cpa_SRR_002279	1	340	59.053	57.844	GCAGCTAGTATTTGGCGCAT	TCCCCCGGCAAATACTGA	evm.model.supercontig_6.395	cellular_component_unknown|	GO:0005575|	unknown cellular components|	proximal/distal pattern formation|petal development|regulation of transcription, DNA-dependent|leaf morphogenesis|	GO:0009954|GO:0048441|GO:0006355|GO:0009965|	developmental processes|other cellular processes|other metabolic processes|	X	X	X
Cpa_SRR_002280	INTRONIC	evm.model.supercontig_6.395	2994834	2996129	LG2	supercontig_6	2995605	2995625	21	2	10.5	TA TA TA TA TA TA TA TA TA TA T	PF03195	X	X	X	X	AT5G66870.1	ASL1	ASYMMETRIC LEAVES 2-like 1	Cpa_SRR_002280	1	340	59.053	57.844	GCAGCTAGTATTTGGCGCAT	TCCCCCGGCAAATACTGA	evm.model.supercontig_6.395	cellular_component_unknown|	GO:0005575|	unknown cellular components|	proximal/distal pattern formation|petal development|regulation of transcription, DNA-dependent|leaf morphogenesis|	GO:0009954|GO:0048441|GO:0006355|GO:0009965|	developmental processes|other cellular processes|other metabolic processes|	X	X	X
Cpa_SRR_002288	EXONIC	evm.model.supercontig_6.406	3048538	3049639	LG2	supercontig_6	3049479	3049513	35	3	11.67	GAA GAA GAA GAA GAA GAA GAA GAA GAA GAA GAA GA	PF02701	X	X	X	X	AT1G07640.2	OBP2	Dof-type zinc finger DNA-binding family protein	Cpa_SRR_002288	1	307	59.648	59.568	TGCAGAAATGGCGAGGCT	GGACTAGATCATCACAGGCACA	evm.model.supercontig_6.406	nucleus|	GO:0005634|	nucleus|	regulation of transcription, DNA-dependent|response to wounding|response to jasmonic acid stimulus|regulation of glucosinolate biosynthetic process|response to insect|	GO:0006355|GO:0009611|GO:0009753|GO:0010439|GO:0009625|	other cellular processes|other metabolic processes|response to stress|other biological processes|response to abiotic or biotic stimulus|	sequence-specific DNA binding transcription factor activity|	GO:0003700|	transcription factor activity|DNA or RNA binding|
Cpa_SRR_002293	INTRONIC	evm.model.supercontig_6.420	3159326	3168725	LG2	supercontig_6	3162792	3162811	20	2	10	TG TG TG TG TG TG TG TG TG TG	PF00224,PF02887	PTHR11817	KOG2323	2.7.1.40	K00873	AT1G32440.1	PKp3	plastidial pyruvate kinase 3	Cpa_SRR_002293	1	251	60.367	60.229	CGATACTCTCTGCATCTGATGGG	AGCTCCAAGGTCTCCACGA	evm.model.supercontig_6.420	chloroplast|chloroplast stroma|	GO:0009507|GO:0009570|	chloroplast|plastid|other cytoplasmic components|other intracellular components|	fatty acid biosynthetic process|glycolysis|phosphorylation|	GO:0006633|GO:0006096|GO:0016310|	other cellular processes|other metabolic processes|electron transport or energy pathways|	pyruvate kinase activity|	GO:0004743|	kinase activity|transferase activity|
Cpa_SRR_002295	INTRONIC	evm.model.supercontig_6.420	3159326	3168725	LG2	supercontig_6	3167397	3167426	30	2	15	CT CT CT CT CT CT CT CT CT CT CT CT CT CT CT	PF00224,PF02887	PTHR11817	KOG2323	2.7.1.40	K00873	AT1G32440.1	PKp3	plastidial pyruvate kinase 3	Cpa_SRR_002295	1	270	60.003	60.027	ACCGTGGCATTGAGGACTG	AGCGGTTAGGGAAATAGCAACA	evm.model.supercontig_6.420	chloroplast|chloroplast stroma|	GO:0009507|GO:0009570|	chloroplast|plastid|other cytoplasmic components|other intracellular components|	fatty acid biosynthetic process|glycolysis|phosphorylation|	GO:0006633|GO:0006096|GO:0016310|	other cellular processes|other metabolic processes|electron transport or energy pathways|	pyruvate kinase activity|	GO:0004743|	kinase activity|transferase activity|
Cpa_SRR_002297	INTRONIC	evm.model.supercontig_6.421	3170364	3174308	LG2	supercontig_6	3172877	3172897	21	3	7	ATT ATT ATT ATT ATT ATT ATT	PF07690,PF00854	PTHR11654	KOG1237	X	X	AT1G32450.1	NRT1.5	nitrate transporter 1.5	Cpa_SRR_002297	1	306	58.956	58.701	TGGGTATCATAATGTGGTGACCT	AGTTCAAGAAAACAATAGCCAGAGA	evm.model.supercontig_6.421	membrane|plasma membrane|	GO:0016020|GO:0005886|	other membranes|plasma membrane|	oligopeptide transport|ion transmembrane transport|nitrate transport|response to nitrate|	GO:0006857|GO:0034220|GO:0015706|GO:0010167|	transport|other cellular processes|other biological processes|	transporter activity|nitrate transmembrane transporter activity|	GO:0005215|GO:0015112|	transporter activity|
Cpa_SRR_002300	INTRONIC	evm.model.supercontig_6.421	3170364	3174308	LG2	supercontig_6	3173956	3173976	21	2	10.5	TC TC TC TC TC TC TC TC TC TC T	PF07690,PF00854	PTHR11654	KOG1237	X	X	AT1G32450.1	NRT1.5	nitrate transporter 1.5	Cpa_SRR_002300	1	295	58.174	60.105	AGAGGAAGTGTAGATGGTGCT	TGGAAATTGGGTTGCTGGGT	evm.model.supercontig_6.421	membrane|plasma membrane|	GO:0016020|GO:0005886|	other membranes|plasma membrane|	oligopeptide transport|ion transmembrane transport|nitrate transport|response to nitrate|	GO:0006857|GO:0034220|GO:0015706|GO:0010167|	transport|other cellular processes|other biological processes|	transporter activity|nitrate transmembrane transporter activity|	GO:0005215|GO:0015112|	transporter activity|
Cpa_SRR_002309	INTRONIC	evm.model.supercontig_6.429	3243432	3249839	LG2	supercontig_6	3243749	3243768	20	5	4	CTTTT CTTTT CTTTT CTTTT	X	X	X	X	X	AT1G32400.1	TOM2A	tobamovirus multiplication 2A	Cpa_SRR_002309	1	303	59.23	57.799	AGAGCTGGCATTTGGTCCA	ACCACCGGCAAAGAAAAGT	evm.model.supercontig_6.429	vacuole|membrane|plasmodesma|	GO:0005773|GO:0016020|GO:0009506|	other cytoplasmic components|other intracellular components|other membranes|other cellular components|	viral replication complex formation and maintenance|	GO:0046786|	other biological processes|	protein binding|	GO:0005515|	protein binding|
Cpa_SRR_002311	INTRONIC	evm.model.supercontig_6.430	3319879	3322925	LG2	supercontig_6	3320092	3320114	23	6	3.83	ATATAC ATATAC ATATAC ATATA	PF03372	PTHR11200	KOG0565	X	X	AT4G18010.2	5PTASE2	myo-inositol polyphosphate 5-phosphatase 2	Cpa_SRR_002311	1	293	59.846	59.721	TGGGTTGTGATTGCAGGCT	TGATCCTCATCCGTTTGCAGT	evm.model.supercontig_6.430	X	X	X	inositol phosphate dephosphorylation|seed germination|inositol trisphosphate metabolic process|response to abscisic acid stimulus|	GO:0046855|GO:0009845|GO:0032957|GO:0009737|	other cellular processes|other metabolic processes|developmental processes|other biological processes|	inositol-polyphosphate 5-phosphatase activity|	GO:0004445|	hydrolase activity|
Cpa_SRR_002317	EXONIC	evm.model.supercontig_7.4	161726	162657	LG7	supercontig_7	161758	161791	34	3	11.33	AGA AGA AGA AGA AGA AGA AGA AGA AGA AGA AGA A	PF04654	X	X	X	X	AT5G46060.1	X	Protein of unknown function, DUF599	Cpa_SRR_002317	1	298	58.485	58.958	AGCTTGGTTTAATTCGCCTGT	AACTCCGACGCCGTTGTA	evm.model.supercontig_7.4	endomembrane system|	GO:0012505|	other cellular components|	biological_process_unknown|	GO:0008150|	unknown biological processes|	molecular_function_unknown|	GO:0003674|	unknown molecular functions|
Cpa_SRR_002318	INTRONIC	evm.model.supercontig_7.5	166117	173313	LG7	supercontig_7	169830	169852	23	5	4.6	ATTTT ATTTT ATTTT ATTTT ATT	PF09177,PF05739	PTHR12380	KOG3202	X	X	AT1G28490.1	SYP61	syntaxin of plants 61	Cpa_SRR_002318	1	290	58.989	59.544	TGGGGATTATGGCGGCAA	CCCCAACACCTGCTTCTCA	evm.model.supercontig_7.5	trans-Golgi network transport vesicle|	GO:0030140|	Golgi apparatus|other cytoplasmic components|other intracellular components|	intracellular protein transport|cellular membrane fusion|	GO:0006886|GO:0006944|	transport|other cellular processes|cell organization and biogenesis|	SNAP receptor activity|	GO:0005484|	protein binding|
Cpa_SRR_002331	INTRONIC	evm.model.supercontig_7.12	222634	225273	LG7	supercontig_7	224793	224821	29	2	14.5	TA TA TA TA TA TA TA TA TA TA TA TA TA TA T	PF00046	X	X	X	X	AT2G33880.1	HB-3	homeobox-3	Cpa_SRR_002331	1	345	60.152	59.003	TCCGGTCAACCTCTTCCCA	TCAGCAAAATCACTCGAATCAAGA	evm.model.supercontig_7.12	cytoplasm|nucleus|	GO:0005737|GO:0005634|	other cytoplasmic components|nucleus|	regulation of meristem growth|positive regulation of cell proliferation|response to cytokinin stimulus|embryo development ending in seed dormancy|regulation of transcription, DNA-dependent|	GO:0010075|GO:0008284|GO:0009735|GO:0009793|GO:0006355|	developmental processes|other cellular processes|other biological processes|other metabolic processes|	sequence-specific DNA binding transcription factor activity|	GO:0003700|	transcription factor activity|
Cpa_SRR_002335	INTRONIC	evm.model.supercontig_7.14	252913	254252	LG7	supercontig_7	253515	253535	21	2	10.5	AT AT AT AT AT AT AT AT AT AT A	PF00071,PF08477	PTHR11708	KOG0393	X	X	AT5G45970.1	RAC2	RAC-like 2	Cpa_SRR_002335	1	277	60.387	60.055	GCACGATTGGAACGTTTGGG	GGCCTTTAAGTTACAGAGGAGCT	evm.model.supercontig_7.14	plasma membrane|	GO:0005886|	plasma membrane|	small GTPase mediated signal transduction|	GO:0007264|	signal transduction|	GTP binding|protein binding|	GO:0005525|GO:0005515|	nucleotide binding|protein binding|
Cpa_SRR_002336	INTRONIC	evm.model.supercontig_7.14	252913	254252	LG7	supercontig_7	253777	253796	20	2	10	AT AT AT AT AT AT AT AT AT AT	PF00071,PF08477	PTHR11708	KOG0393	X	X	AT5G45970.1	RAC2	RAC-like 2	Cpa_SRR_002336	1	344	57.791	57.836	AGCTCCTCTGTAACTTAAAGGC	AGCACTGTCAACCTTGCC	evm.model.supercontig_7.14	plasma membrane|	GO:0005886|	plasma membrane|	small GTPase mediated signal transduction|	GO:0007264|	signal transduction|	GTP binding|protein binding|	GO:0005525|GO:0005515|	nucleotide binding|protein binding|
Cpa_SRR_002339	INTRONIC	evm.model.supercontig_7.15	256974	258293	LG7	supercontig_7	257727	257748	22	4	5.5	TTAA TTAA TTAA TTAA TTAA TT	PF02458	X	X	X	X	AT1G28680.1	X	HXXXD-type acyl-transferase family protein	Cpa_SRR_002339	1	275	59.326	60.855	AGGAGGAGTGGTTGAAGCG	ACCATTGCCCCAGTACCCA	evm.model.supercontig_7.15	cellular_component_unknown|	GO:0005575|	unknown cellular components|	biological_process_unknown|metabolic process|	GO:0008150|GO:0008152|	unknown biological processes|other metabolic processes|	transferase activity, transferring acyl groups other than amino-acyl groups|	GO:0016747|	transferase activity|
Cpa_SRR_002340	INTRONIC	evm.model.supercontig_7.18	270040	271878	LG7	supercontig_7	270069	270088	20	3	6.67	ATA ATA ATA ATA ATA ATA AT	X	PTHR12992	X	X	X	AT1G28960.1	NUDX15	nudix hydrolase homolog 15	Cpa_SRR_002340	1	259	58.674	59.763	TGACTTACAGCTGAATTCATGCA	AGCTAGCCATGCCCCTCTA	evm.model.supercontig_7.18	mitochondrion|	GO:0005739|	mitochondria|	metabolic process|biological_process_unknown|	GO:0008152|GO:0008150|	other metabolic processes|unknown biological processes|	hydrolase activity|CoA pyrophosphatase activity|	GO:0016787|GO:0010945|	hydrolase activity|
Cpa_SRR_002343	INTRONIC	evm.model.supercontig_7.23	301666	304676	LG7	supercontig_7	303215	303245	31	2	15.5	AC AC AC AC AC AC AC AC AC AC AC AC AC AC AC A	PF01699,PF00036	PTHR10891	KOG0027	X	X	AT1G53210.1	X	sodium/calcium exchanger family protein / calcium-binding EF hand family protein	Cpa_SRR_002343	1	341	58.816	58.125	AGGCTTGCCATTGGAGGT	CCACCTTGGTTCCATTTCTCA	evm.model.supercontig_7.23	vacuole|vacuolar membrane|plasmodesma|plant-type vacuole|	GO:0005773|GO:0005774|GO:0009506|GO:0000325|	other cytoplasmic components|other intracellular components|other membranes|other cellular components|	transmembrane transport|	GO:0055085|	transport|other cellular processes|	calcium ion binding|	GO:0005509|	other binding|
Cpa_SRR_002344	EXONIC	evm.model.supercontig_7.23	301666	304676	LG7	supercontig_7	303582	303602	21	3	7	ATC ATC ATC ATC ATC ATC ATC	PF01699,PF00036	PTHR10891	KOG0027	X	X	AT1G53210.1	X	sodium/calcium exchanger family protein / calcium-binding EF hand family protein	Cpa_SRR_002344	1	283	58.021	58.99	TGTTACGCCATAATCTGCACA	AGCTGCAATGGGTATGGGT	evm.model.supercontig_7.23	vacuole|vacuolar membrane|plasmodesma|plant-type vacuole|	GO:0005773|GO:0005774|GO:0009506|GO:0000325|	other cytoplasmic components|other intracellular components|other membranes|other cellular components|	transmembrane transport|	GO:0055085|	transport|other cellular processes|	calcium ion binding|	GO:0005509|	other binding|
Cpa_SRR_002345	INTRONIC	evm.model.supercontig_7.23	301666	304676	LG7	supercontig_7	303819	303842	24	2	12	AT AT AT AT AT AT AT AT AT AT AT AT	PF01699,PF00036	PTHR10891	KOG0027	X	X	AT1G53210.1	X	sodium/calcium exchanger family protein / calcium-binding EF hand family protein	Cpa_SRR_002345	1	321	59.036	58.361	TCCCGATAATCCAGAGACTGC	TCCCTCTAAAATAGTCCGAGCA	evm.model.supercontig_7.23	vacuole|vacuolar membrane|plasmodesma|plant-type vacuole|	GO:0005773|GO:0005774|GO:0009506|GO:0000325|	other cytoplasmic components|other intracellular components|other membranes|other cellular components|	transmembrane transport|	GO:0055085|	transport|other cellular processes|	calcium ion binding|	GO:0005509|	other binding|
Cpa_SRR_002347	INTRONIC	evm.model.supercontig_7.24	308922	311495	LG7	supercontig_7	310480	310501	22	2	11	AT AT AT AT AT AT AT AT AT AT AT	PF00036,PF01699	PTHR23050	X	X	X	AT1G53210.1	X	sodium/calcium exchanger family protein / calcium-binding EF hand family protein	Cpa_SRR_002347	1	301	59.678	60.159	GCTGGCCACTGTGAGTAAGA	TGCAGAACTTGTAGCTTCACCA	evm.model.supercontig_7.24	vacuole|vacuolar membrane|plasmodesma|plant-type vacuole|	GO:0005773|GO:0005774|GO:0009506|GO:0000325|	other cytoplasmic components|other intracellular components|other membranes|other cellular components|	transmembrane transport|	GO:0055085|	transport|other cellular processes|	calcium ion binding|	GO:0005509|	other binding|
Cpa_SRR_002349	INTRONIC	evm.model.supercontig_7.26	319556	333279	LG7	supercontig_7	329864	329886	23	3	7.67	TAT TAT TAT TAT TAT TAT TAT TA	PF00271,PF04408	PTHR18934	X	X	X	AT4G18465.1	X	RNA helicase family protein	Cpa_SRR_002349	1	305	59.928	57.286	TCTGTTTCTCACCTGAATTTCCTCT	TCCATTTTAAGAAGAAAGCAAAAGC	evm.model.supercontig_7.26	cytosol|plasmodesma|	GO:0005829|GO:0009506|	cytosol|other cellular components|	metabolic process|ATP catabolic process|biological_process_unknown|	GO:0008152|GO:0006200|GO:0008150|	other metabolic processes|other cellular processes|unknown biological processes|	ATP binding|ATP-dependent helicase activity|nucleic acid binding|RNA helicase activity|	GO:0005524|GO:0008026|GO:0003676|GO:0003724|	nucleotide binding|hydrolase activity|nucleic acid binding|
Cpa_SRR_002358	INTRONIC	evm.model.supercontig_7.30	378032	380410	LG7	supercontig_7	378682	378703	22	4	5.5	TTGT TTGT TTGT TTGT TTGT TT	PF00141	X	X	1.11.1.7	K00430	AT2G34060.1	X	Peroxidase superfamily protein	Cpa_SRR_002358	1	348	59.463	57.855	CCCTGGGGTTGTGTCTTGT	TGACACATCAGATTTGGCACT	evm.model.supercontig_7.30	endomembrane system|	GO:0012505|	other cellular components|	response to oxidative stress|oxidation-reduction process|	GO:0006979|GO:0055114|	response to stress|other metabolic processes|	heme binding|peroxidase activity|	GO:0020037|GO:0004601|	other binding|other enzyme activity|
Cpa_SRR_002360	INTRONIC	evm.model.supercontig_7.31	381571	383340	LG7	supercontig_7	382136	382160	25	2	12.5	TC TC TC TC TC TC TC TC TC TC TC TC T	PF02580	PTHR10472	KOG3323	3.1.-.-	K07560	AT4G18460.1	X	D-Tyr-tRNA(Tyr) deacylase family protein	Cpa_SRR_002360	1	263	59.956	57.897	AGGACGGGTAAAGGATGGGA	GGCAACGATAAAACTTCAACAGA	evm.model.supercontig_7.31	cytoplasm|	GO:0005737|	other cytoplasmic components|	D-amino acid catabolic process|	GO:0019478|	other cellular processes|other metabolic processes|	hydrolase activity, acting on ester bonds|	GO:0016788|	hydrolase activity|
Cpa_SRR_002364	INTRONIC	evm.model.supercontig_7.34	398736	401030	LG7	supercontig_7	399765	399789	25	4	6.25	ACAT ACAT ACAT ACAT ACAT ACAT A	PF00657	PTHR22835:SF27	X	X	X	AT5G45960.1	X	GDSL-like Lipase/Acylhydrolase superfamily protein	Cpa_SRR_002364	1	299	58.255	59.934	GGTTTGCCCATCACCAACT	GCATGCACGCCTTATTGATGT	evm.model.supercontig_7.34	endomembrane system|	GO:0012505|	other cellular components|	lipid metabolic process|	GO:0006629|	other metabolic processes|	hydrolase activity, acting on ester bonds|carboxylesterase activity|lipase activity|	GO:0016788|GO:0004091|GO:0016298|	hydrolase activity|
Cpa_SRR_002371	INTRONIC	evm.model.supercontig_7.47	503019	506068	LG7	supercontig_7	505965	505987	23	2	11.5	AG AG AG AG AG AG AG AG AG AG AG A	PF00244	PTHR18860	KOG0841	X	X	AT1G26480.1	GRF12	general regulatory factor 12	Cpa_SRR_002371	1	319	60.203	59.964	TCTCGGCAACCAAACGCA	AGCGTCTTTTCTCTTTCGGTCT	evm.model.supercontig_7.47	X	X	X	X	X	X	protein phosphorylated amino acid binding|	GO:0045309|	protein binding|
Cpa_SRR_002378	INTRONIC	evm.model.supercontig_7.55	551461	554518	LG7	supercontig_7	552913	552935	23	5	4.6	AATTT AATTT AATTT AATTT AAT	PF00514	X	X	X	X	AT2G27430.1	X	ARM repeat superfamily protein	Cpa_SRR_002378	1	279	59.242	57.462	GGAGGAACAAACAACACAAGGT	TGGCTTAGAAATTGGAATCTCAAAA	evm.model.supercontig_7.55	cellular_component_unknown|	GO:0005575|	unknown cellular components|	biological_process_unknown|	GO:0008150|	unknown biological processes|	binding|	GO:0005488|	other binding|
Cpa_SRR_002380	INTRONIC	evm.model.supercontig_7.55	551461	554518	LG7	supercontig_7	553255	553277	23	6	3.83	TTTTTG TTTTTG TTTTTG TTTTT	PF00514	X	X	X	X	AT2G27430.1	X	ARM repeat superfamily protein	Cpa_SRR_002380	1	253	59.157	57.259	TGGCTGTGGTTCTCTTTCCA	AAACCCACAACTATTAAAAGGCTT	evm.model.supercontig_7.55	cellular_component_unknown|	GO:0005575|	unknown cellular components|	biological_process_unknown|	GO:0008150|	unknown biological processes|	binding|	GO:0005488|	other binding|
Cpa_SRR_002390	INTRONIC	evm.model.supercontig_7.70	655835	667927	LG7	supercontig_7	659276	659295	20	2	10	AG AG AG AG AG AG AG AG AG AG	X	PTHR12902	X	X	X	AT1G29170.1	WAVE2	SCAR family protein	Cpa_SRR_002390	1	347	59.095	59.643	TGGAGATGAATGCAGGACGT	TGCGGGTGTTTTTCTTCGC	evm.model.supercontig_7.70	SCAR complex|	GO:0031209|	other cytoplasmic components|other intracellular components|	positive regulation of actin nucleation|	GO:0051127|	other cellular processes|cell organization and biogenesis|	molecular_function_unknown|protein binding|	GO:0003674|GO:0005515|	unknown molecular functions|protein binding|
Cpa_SRR_002391	INTRONIC	evm.model.supercontig_7.70	655835	667927	LG7	supercontig_7	661286	661318	33	6	5.5	GAAGTG GAAGTG GAAGTG GAAGTG GAAGTG GAA	X	PTHR12902	X	X	X	AT1G29170.1	WAVE2	SCAR family protein	Cpa_SRR_002391	1	283	59.753	59.996	GCTGTCAGGGCCAAAAATCC	CCAACACTGTGATGTTCTTGACC	evm.model.supercontig_7.70	SCAR complex|	GO:0031209|	other cytoplasmic components|other intracellular components|	positive regulation of actin nucleation|	GO:0051127|	other cellular processes|cell organization and biogenesis|	molecular_function_unknown|protein binding|	GO:0003674|GO:0005515|	unknown molecular functions|protein binding|
Cpa_SRR_002392	INTRONIC	evm.model.supercontig_7.70	655835	667927	LG7	supercontig_7	665833	665872	40	2	20	GA GA GA GA GA GA GA GA GA GA GA GA GA GA GA GA GA GA GA GA	X	PTHR12902	X	X	X	AT1G29170.1	WAVE2	SCAR family protein	Cpa_SRR_002392	1	350	59.716	58.726	AGTTGTTAGATCTCAGCCTTGACA	GTTCCTCTAGTGTCTCCATCTCA	evm.model.supercontig_7.70	SCAR complex|	GO:0031209|	other cytoplasmic components|other intracellular components|	positive regulation of actin nucleation|	GO:0051127|	other cellular processes|cell organization and biogenesis|	molecular_function_unknown|protein binding|	GO:0003674|GO:0005515|	unknown molecular functions|protein binding|
Cpa_SRR_002396	INTRONIC	evm.model.supercontig_7.76	717282	719682	LG7	supercontig_7	718788	718809	22	2	11	TA TA TA TA TA TA TA TA TA TA TA	PF08246,PF00112,PF00396	PTHR12411	KOG1542	X	X	AT1G09850.1	XBCP3	xylem bark cysteine peptidase 3	Cpa_SRR_002396	1	347	58.245	59.993	GCAGTTGTTCAGCAGCCT	ATCCCTCCATTCCCCAGCT	evm.model.supercontig_7.76	vacuole|	GO:0005773|	other cytoplasmic components|other intracellular components|	proteolysis|metabolic process|	GO:0006508|GO:0008152|	protein metabolism|other metabolic processes|	cysteine-type endopeptidase activity|cysteine-type peptidase activity|	GO:0004197|GO:0008234|	hydrolase activity|
Cpa_SRR_002405	INTRONIC	evm.model.supercontig_7.89	805119	811283	LG7	supercontig_7	807956	807989	34	2	17	TA TA TA TA TA TA TA TA TA TA TA TA TA TA TA TA TA	PF10250	X	X	X	X	AT1G29200.2	X	O-fucosyltransferase family protein	Cpa_SRR_002405	1	330	57.212	60.104	ACCTGACTACCAATTGCTTCA	TCCACCTTCTCCTATCTAAAAAGCC	evm.model.supercontig_7.89	X	X	X	biological_process_unknown|	GO:0008150|	unknown biological processes|	molecular_function_unknown|	GO:0003674|	unknown molecular functions|
Cpa_SRR_002406	INTRONIC	evm.model.supercontig_7.89	805119	811283	LG7	supercontig_7	807989	808030	42	2	21	AG AG AG AG AG AG AG AG AG AG AG AG AG AG AG AG AG AG AG AG AG	PF10250	X	X	X	X	AT1G29200.2	X	O-fucosyltransferase family protein	Cpa_SRR_002406	1	330	57.212	60.104	ACCTGACTACCAATTGCTTCA	TCCACCTTCTCCTATCTAAAAAGCC	evm.model.supercontig_7.89	X	X	X	biological_process_unknown|	GO:0008150|	unknown biological processes|	molecular_function_unknown|	GO:0003674|	unknown molecular functions|
Cpa_SRR_002410	INTRONIC	evm.model.supercontig_7.92	828842	829924	LG7	supercontig_7	829050	829070	21	2	10.5	TA TA TA TA TA TA TA TA TA TA T	PF03106	X	X	X	X	AT1G29280.1	WRKY65	WRKY DNA-binding protein 65	Cpa_SRR_002410	1	300	60.691	59.164	CCCCGAATCTCCTCCTTCCA	TGGAGCTGTTTCGCCCTT	evm.model.supercontig_7.92	X	X	X	regulation of transcription, DNA-dependent|	GO:0006355|	other cellular processes|other metabolic processes|	sequence-specific DNA binding transcription factor activity|	GO:0003700|	transcription factor activity|
Cpa_SRR_002411	INTRONIC	evm.model.supercontig_7.94	846387	847133	LG7	supercontig_7	846452	846484	33	2	16.5	AT AT AT AT AT AT AT AT AT AT AT AT AT AT AT AT A	X	X	X	X	X	AT1G29270.1	X	X	Cpa_SRR_002411	1	322	58.994	59.926	TGCGAAAGAGATCATCAAAAGCT	GAGCAGACCTTGGGCAACT	evm.model.supercontig_7.94	X	X	X	biological_process_unknown|	GO:0008150|	unknown biological processes|	molecular_function_unknown|	GO:0003674|	unknown molecular functions|
Cpa_SRR_002416	INTRONIC	evm.model.supercontig_7.95	850968	854050	LG7	supercontig_7	853917	853939	23	4	5.75	AAAT AAAT AAAT AAAT AAAT AAA	PF00166	PTHR10772	KOG1641	X	K04078	AT1G14980.1	CPN10	chaperonin 10	Cpa_SRR_002416	1	313	58.732	59.443	AGCAGACACGAACCGATCT	TTCCTCCCTCCAAGACCCA	evm.model.supercontig_7.95	mitochondrion|	GO:0005739|	mitochondria|	response to heat|protein folding|	GO:0009408|GO:0006457|	response to stress|response to abiotic or biotic stimulus|protein metabolism|other cellular processes|other metabolic processes|	chaperone binding|copper ion binding|	GO:0051087|GO:0005507|	protein binding|other binding|
Cpa_SRR_002420	INTRONIC	evm.model.supercontig_7.102	907664	910073	LG7	supercontig_7	908074	908099	26	2	13	AT AT AT AT AT AT AT AT AT AT AT AT AT	PF07498	X	X	X	X	AT4G18740.1	X	Rho termination factor	Cpa_SRR_002420	1	252	58.071	58.524	AGTCCAGGGATACTAAGATGCA	GGTAACCCGCTCTCTTCTCT	evm.model.supercontig_7.102	cytosol|	GO:0005829|	cytosol|	transcription termination, DNA-dependent|	GO:0006353|	other cellular processes|other metabolic processes|	X	X	X
Cpa_SRR_002432	INTRONIC	evm.model.supercontig_7.116	1060252	1064723	LG7	supercontig_7	1063354	1063387	34	2	17	GA GA GA GA GA GA GA GA GA GA GA GA GA GA GA GA GA	X	PTHR13609	X	X	X	AT1G53400.1	X	Ubiquitin domain-containing protein	Cpa_SRR_002432	1	298	59.657	58.53	TCTTCGTGCCTTCTGTAAGCA	TGTCCCAGTTTAATGTCTTTGCT	evm.model.supercontig_7.116	X	X	X	N-terminal protein myristoylation|	GO:0006499|	protein metabolism|other cellular processes|other metabolic processes|	protein binding|	GO:0005515|	protein binding|
Cpa_SRR_002439	EXONIC	evm.model.supercontig_7.124	1177222	1177880	LG7	supercontig_7	1177689	1177715	27	3	9	TTC TTC TTC TTC TTC TTC TTC TTC TTC	X	PTHR13471:SF2	X	X	X	AT3G17740.1	X	X	Cpa_SRR_002439	1	326	59.392	59.16	ACCCGAGCCCTAACATTGG	ACAAGCTTCACCACTGACCT	evm.model.supercontig_7.124	cellular_component_unknown|	GO:0005575|	unknown cellular components|	biological_process_unknown|	GO:0008150|	unknown biological processes|	molecular_function_unknown|	GO:0003674|	unknown molecular functions|
Cpa_SRR_002444	INTRONIC	evm.model.supercontig_7.125	1191214	1193412	LG7	supercontig_7	1193258	1193278	21	4	5.25	TATG TATG TATG TATG TATG T	PF00249	PTHR10641	X	X	K09422	AT1G17950.1	MYB52	myb domain protein 52	Cpa_SRR_002444	1	303	57.583	57.951	TGGTTAGCTGGTGGGATCT	TCATCGCCATGGACCTCA	evm.model.supercontig_7.125	nucleus|	GO:0005634|	nucleus|	regulation of transcription, DNA-dependent|regulation of secondary cell wall biogenesis|response to abscisic acid stimulus|	GO:0006355|GO:2000652|GO:0009737|	other cellular processes|other metabolic processes|other biological processes|	sequence-specific DNA binding transcription factor activity|	GO:0003700|	transcription factor activity|DNA or RNA binding|
Cpa_SRR_002461	INTRONIC	evm.model.supercontig_7.144	1428877	1431700	LG7	supercontig_7	1429028	1429050	23	2	11.5	AT AT AT AT AT AT AT AT AT AT AT A	PF00282	PTHR11999	KOG1383	4.1.1.15	K01580	AT3G17760.1	GAD5	glutamate decarboxylase 5	Cpa_SRR_002461	1	350	59.779	57.655	TATGCGTGCTCCTGTTCCC	GAACTAGCTTTTTGTTTTGGGTTG	evm.model.supercontig_7.144	plasmodesma|	GO:0009506|	other cellular components|	glutamate metabolic process|glutamate decarboxylation to succinate|carboxylic acid metabolic process|	GO:0006536|GO:0006540|GO:0019752|	other cellular processes|other metabolic processes|	calmodulin binding|	GO:0005516|	protein binding|
Cpa_SRR_002462	INTRONIC	evm.model.supercontig_7.144	1428877	1431700	LG7	supercontig_7	1429242	1429267	26	2	13	TA TA TA TA TA TA TA TA TA TA TA TA TA	PF00282	PTHR11999	KOG1383	4.1.1.15	K01580	AT3G17760.1	GAD5	glutamate decarboxylase 5	Cpa_SRR_002462	1	299	58.056	59.549	GTTACCCAACCACTAATACTTCTCT	GGGCGGATTGTATTAGAGTTTAGC	evm.model.supercontig_7.144	plasmodesma|	GO:0009506|	other cellular components|	glutamate metabolic process|glutamate decarboxylation to succinate|carboxylic acid metabolic process|	GO:0006536|GO:0006540|GO:0019752|	other cellular processes|other metabolic processes|	calmodulin binding|	GO:0005516|	protein binding|
Cpa_SRR_002465	INTRONIC	evm.model.supercontig_7.149	1467819	1469832	LG7	supercontig_7	1468133	1468158	26	2	13	CT CT CT CT CT CT CT CT CT CT CT CT CT	PF00160	PTHR11071	KOG0881	5.2.1.8	K12737	AT4G33060.1	X	Cyclophilin-like peptidyl-prolyl cis-trans isomerase family protein	Cpa_SRR_002465	1	251	59.252	60.589	ACCGCGTCATCAAGGGTT	AAGCCGCCGAACACGAAA	evm.model.supercontig_7.149	plasmodesma|	GO:0009506|	other cellular components|	protein peptidyl-prolyl isomerization|protein folding|	GO:0000413|GO:0006457|	protein metabolism|other cellular processes|other metabolic processes|	peptidyl-prolyl cis-trans isomerase activity|	GO:0003755|	other enzyme activity|
Cpa_SRR_002466	EXONIC	evm.model.supercontig_7.152	1479619	1481049	LG7	supercontig_7	1479903	1479931	29	6	4.83	CGCCGT CGCCGT CGCCGT CGCCGT CGCCG	X	PTHR22930	KOG4585	X	X	AT5G12010.1	X	X	Cpa_SRR_002466	1	291	59.894	59.927	ACGAACAACACGCCGACT	CCCACCAAGCTTTCGACCT	evm.model.supercontig_7.152	plasma membrane|chloroplast|vacuolar membrane|	GO:0005886|GO:0009507|GO:0005774|	plasma membrane|other membranes|chloroplast|other cytoplasmic components|other intracellular components|	X	X	X	X	X	X
Cpa_SRR_002473	INTRONIC	evm.model.supercontig_7.154	1500445	1504337	LG7	supercontig_7	1501786	1501827	42	2	21	AT AT AT AT AT AT AT AT AT AT AT AT AT AT AT AT AT AT AT AT AT	PF00582,PF00069,PF07714	PTHR23258	KOG1187	X	X	AT5G12000.1	X	Protein kinase protein with adenine nucleotide alpha hydrolases-like domain	Cpa_SRR_002473	1	345	58.52	58.674	AGAAAGACATAGGAATTCTGCAAGT	TCGCTGAAATTGAGAATGTCGT	evm.model.supercontig_7.154	X	X	X	phosphorylation|protein phosphorylation|response to stress|	GO:0016310|GO:0006468|GO:0006950|	other cellular processes|other metabolic processes|protein metabolism|response to stress|	kinase activity|	GO:0016301|	kinase activity|
Cpa_SRR_002487	INTRONIC	evm.model.supercontig_7.166	1680943	1684396	LG7	supercontig_7	1683359	1683386	28	2	14	AG AG AG AG AG AG AG AG AG AG AG AG AG AG	PF00850	PTHR10625	X	3.5.1.98	K11418	AT5G26040.2	HDA2	histone deacetylase 2	Cpa_SRR_002487	1	263	58.928	59.29	AGCATAGTGTCCCAAACCCA	ACAGGGCGAGTTTATATTCTGGA	evm.model.supercontig_7.166	cellular_component_unknown|	GO:0005575|	unknown cellular components|	histone deacetylation|biological_process_unknown|	GO:0016575|GO:0008150|	protein metabolism|other cellular processes|other metabolic processes|cell organization and biogenesis|unknown biological processes|	histone deacetylase activity|	GO:0004407|	hydrolase activity|
Cpa_SRR_002497	EXONIC	evm.model.supercontig_7.182	1854913	1855860	LG7	supercontig_7	1855267	1855327	61	3	20.33	TTC TTC TTC TTC TTC TTC TTC TTC TTC TTC TTC TTC TTC TTC TTC TTC TTC TTC TTC TTC T	X	X	X	X	X	AT5G56980.1	X	X	Cpa_SRR_002497	1	299	58.73	59.853	GGCAGCTTTTGAGGCATCA	CAAGAACCCACCACCGACA	evm.model.supercontig_7.182	endomembrane system|	GO:0012505|	other cellular components|	biological_process_unknown|	GO:0008150|	unknown biological processes|	molecular_function_unknown|	GO:0003674|	unknown molecular functions|
Cpa_SRR_002499	INTRONIC	evm.model.supercontig_7.183	1868410	1871426	LG7	supercontig_7	1869424	1869448	25	2	12.5	TA TA TA TA TA TA TA TA TA TA TA TA T	X	X	X	X	X	AT5G11890.1	X	X	Cpa_SRR_002499	1	323	58.433	59.852	TCAACACATGGGATCCGAGA	TGGCAAAAGCTGTCCGAGT	evm.model.supercontig_7.183	plasma membrane|	GO:0005886|	plasma membrane|	X	X	X	molecular_function_unknown|	GO:0003674|	unknown molecular functions|
Cpa_SRR_002503	EXONIC	evm.model.supercontig_7.184	1873650	1886147	LG7	supercontig_7	1873813	1873835	23	3	7.67	TGC TGC TGC TGC TGC TGC TGC TG	PF07728,PF00004,PF01434	PTHR23076	KOG0734	X	X	AT2G26140.1	ftsh4	FTSH protease 4	Cpa_SRR_002503	1	308	59.622	60.035	CTGGATTGGATTGCGAACCG	AGTTGGGCTTGTCACACACA	evm.model.supercontig_7.184	mitochondrion|membrane|plastid|	GO:0005739|GO:0016020|GO:0009536|	mitochondria|other membranes|plastid|	metabolic process|proteolysis|protein catabolic process|ATP catabolic process|	GO:0008152|GO:0006508|GO:0030163|GO:0006200|	other metabolic processes|protein metabolism|other cellular processes|	ATPase activity|metallopeptidase activity|ATP-dependent peptidase activity|	GO:0016887|GO:0008237|GO:0004176|	hydrolase activity|
Cpa_SRR_002510	INTRONIC	evm.model.supercontig_7.189	1906107	1908427	LG7	supercontig_7	1907871	1907893	23	2	11.5	AT AT AT AT AT AT AT AT AT AT AT A	PF07797	X	X	X	X	AT1G55340.1	X	Protein of unknown function (DUF1639)	Cpa_SRR_002510	1	301	57.643	57.069	GCTCCTGCCCCAAAAGTAA	TCTTTCTCCGCCTCAAGTTT	evm.model.supercontig_7.189	cellular_component_unknown|	GO:0005575|	unknown cellular components|	biological_process_unknown|	GO:0008150|	unknown biological processes|	molecular_function_unknown|	GO:0003674|	unknown molecular functions|
Cpa_SRR_002514	EXONIC	evm.model.supercontig_7.192	1922422	1922730	LG7	supercontig_7	1922579	1922599	21	3	7	TCA TCA TCA TCA TCA TCA TCA	X	X	X	X	X	X	X	X	Cpa_SRR_002514	1	348	59.856	58.921	CGGTCGCATCCTCAATCCA	GCCAAACCTCCCTCCTCTT	X	X	X	X	X	X	X	X	X	X
Cpa_SRR_002539	INTRONIC	evm.model.supercontig_7.214	2151044	2167423	LG7	supercontig_7	2152454	2152478	25	2	12.5	TC TC TC TC TC TC TC TC TC TC TC TC T	PF00579	PTHR10055	KOG2713	6.1.1.2	K01867	AT2G25840.2	OVA4	Nucleotidylyl transferase superfamily protein	Cpa_SRR_002539	1	289	58.653	59.39	AGCTTGTACGATTTTGATGCCT	GCTGTATCCCTGGTTGCCT	evm.model.supercontig_7.214	chloroplast|mitochondrion|	GO:0009507|GO:0005739|	chloroplast|mitochondria|	ovule development|N-terminal protein myristoylation|metabolic process|tRNA aminoacylation for protein translation|	GO:0048481|GO:0006499|GO:0008152|GO:0006418|	developmental processes|protein metabolism|other cellular processes|other metabolic processes|	tryptophan-tRNA ligase activity|aminoacyl-tRNA ligase activity|ATP binding|nucleotide binding|	GO:0004830|GO:0004812|GO:0005524|GO:0000166|	other enzyme activity|nucleotide binding|
Cpa_SRR_002541	INTRONIC	evm.model.supercontig_7.217	2194973	2197606	LG7	supercontig_7	2196719	2196739	21	2	10.5	TA TA TA TA TA TA TA TA TA TA T	PF01490	PTHR22950	KOG1303	X	X	AT1G10010.1	AAP8	amino acid permease 8	Cpa_SRR_002541	1	319	59.524	59.724	AGAGCCCTTGGTGATATGGC	GCAAGATTCCCAAATGCACCA	evm.model.supercontig_7.217	membrane|	GO:0016020|	other membranes|	amino acid transmembrane transport|amino acid transport|	GO:0003333|GO:0006865|	transport|other cellular processes|	amino acid transmembrane transporter activity|	GO:0015171|	transporter activity|
Cpa_SRR_002552	INTRONIC	evm.model.supercontig_7.238	2369958	2371883	LG7	supercontig_7	2370052	2370077	26	2	13	TC TC TC TC TC TC TC TC TC TC TC TC TC	X	X	X	X	X	AT5G56780.1	ET2	effector of transcription2	Cpa_SRR_002552	1	253	59.401	60.228	CCATGGGAGCAGACGAGTT	AAACCCGACCCTTCAACCG	evm.model.supercontig_7.238	X	X	X	biological_process_unknown|	GO:0008150|	unknown biological processes|	molecular_function_unknown|	GO:0003674|	unknown molecular functions|
Cpa_SRR_002553	INTRONIC	evm.model.supercontig_7.238	2369958	2371883	LG7	supercontig_7	2370077	2370101	25	2	12.5	CA CA CA CA CA CA CA CA CA CA CA CA C	X	X	X	X	X	AT5G56780.1	ET2	effector of transcription2	Cpa_SRR_002553	1	253	59.401	60.228	CCATGGGAGCAGACGAGTT	AAACCCGACCCTTCAACCG	evm.model.supercontig_7.238	X	X	X	biological_process_unknown|	GO:0008150|	unknown biological processes|	molecular_function_unknown|	GO:0003674|	unknown molecular functions|
Cpa_SRR_002563	INTRONIC	evm.model.supercontig_7.253	2454086	2459247	LG7	supercontig_7	2458708	2458730	23	2	11.5	AT AT AT AT AT AT AT AT AT AT AT A	PF03638	PTHR12446	X	X	X	AT4G29000.1	X	Tesmin/TSO1-like CXC domain-containing protein	Cpa_SRR_002563	1	343	59.575	59.597	TGCTTTCCCACCATCTGAACT	AGCTGCATCACCACTTTCCT	evm.model.supercontig_7.253	X	X	X	regulation of transcription, DNA-dependent|	GO:0006355|	other cellular processes|other metabolic processes|	sequence-specific DNA binding transcription factor activity|	GO:0003700|	transcription factor activity|
Cpa_SRR_002566	INTRONIC	evm.model.supercontig_7.257	2480778	2491742	LG7	supercontig_7	2491373	2491398	26	3	8.67	AGA AGA AGA AGA AGA AGA AGA AGA AG	PF01011,PF07774	PTHR21573	KOG2103	X	X	AT5G11560.1	X	catalytics	Cpa_SRR_002566	1	318	58.858	59.857	AGCAGAAGACACGGTGCT	ATGCACCGCTCTCTGTAGC	evm.model.supercontig_7.257	vacuolar membrane|endoplasmic reticulum|plasma membrane|vacuole|	GO:0005774|GO:0005783|GO:0005886|GO:0005773|	other membranes|other cytoplasmic components|other intracellular components|ER|plasma membrane|	metabolic process|	GO:0008152|	other metabolic processes|	catalytic activity|	GO:0003824|	other enzyme activity|
Cpa_SRR_002568	INTRONIC	evm.model.supercontig_7.259	2507261	2522920	LG7	supercontig_7	2510479	2510520	42	2	21	AC AC AC AC AC AC AC AC AC AC AC AC AC AC AC AC AC AC AC AC AC	X	X	X	X	K09834	AT4G32770.1	VTE1	tocopherol cyclase, chloroplast / vitamin E deficient 1 (VTE1) / sucrose export defective 1 (SXD1)	Cpa_SRR_002568	1	330	59.929	57.113	CCTGCACACTACACAGCCA	AGGCTTGGCATTTGACTACT	evm.model.supercontig_7.259	plastoglobule|chloroplast|chloroplast inner membrane|	GO:0010287|GO:0009507|GO:0009706|	plastid|chloroplast|other cytoplasmic components|other intracellular components|other membranes|	xanthophyll metabolic process|phloem sucrose loading|vitamin E biosynthetic process|response to temperature stimulus|fatty acid metabolic process|chlorophyll metabolic process|response to oxidative stress|regulation of defense response|response to high light intensity|	GO:0016122|GO:0009915|GO:0010189|GO:0009266|GO:0006631|GO:0015994|GO:0006979|GO:0031347|GO:0009644|	other cellular processes|other metabolic processes|transport|response to abiotic or biotic stimulus|response to stress|	tocopherol cyclase activity|	GO:0009976|	other enzyme activity|
Cpa_SRR_002569	INTRONIC	evm.model.supercontig_7.259	2507261	2522920	LG7	supercontig_7	2516553	2516587	35	2	17.5	AT AT AT AT AT AT AT AT AT AT AT AT AT AT AT AT AT A	X	X	X	X	K09834	AT4G32770.1	VTE1	tocopherol cyclase, chloroplast / vitamin E deficient 1 (VTE1) / sucrose export defective 1 (SXD1)	Cpa_SRR_002569	1	289	59.387	59.681	ACTTTTGTACATGGGCTGCAC	TCTCCCTGCCCCTGATCAT	evm.model.supercontig_7.259	plastoglobule|chloroplast|chloroplast inner membrane|	GO:0010287|GO:0009507|GO:0009706|	plastid|chloroplast|other cytoplasmic components|other intracellular components|other membranes|	xanthophyll metabolic process|phloem sucrose loading|vitamin E biosynthetic process|response to temperature stimulus|fatty acid metabolic process|chlorophyll metabolic process|response to oxidative stress|regulation of defense response|response to high light intensity|	GO:0016122|GO:0009915|GO:0010189|GO:0009266|GO:0006631|GO:0015994|GO:0006979|GO:0031347|GO:0009644|	other cellular processes|other metabolic processes|transport|response to abiotic or biotic stimulus|response to stress|	tocopherol cyclase activity|	GO:0009976|	other enzyme activity|
Cpa_SRR_002573	INTRONIC	evm.model.supercontig_7.266	2572006	2574819	LG7	supercontig_7	2573034	2573056	23	2	11.5	TG TG TG TG TG TG TG TG TG TG TG T	PF00023	PTHR18958	KOG4412	X	X	AT1G10340.1	X	Ankyrin repeat family protein	Cpa_SRR_002573	1	336	59.737	59.401	AGCAGCTCAGTTAGAATGAACCT	TGGTTACCTAAATTTTGGCTTCACA	evm.model.supercontig_7.266	cellular_component_unknown|	GO:0005575|	unknown cellular components|	biological_process_unknown|	GO:0008150|	unknown biological processes|	X	X	X
Cpa_SRR_002578	INTRONIC	evm.model.supercontig_8.5	96121	97173	LG6	supercontig_8	96977	97022	46	2	23	GA GA GA GA GA GA GA GA GA GA GA GA GA GA GA GA GA GA GA GA GA GA GA	PF00504	PTHR21649	X	X	K08909	AT1G61520.1	LHCA3	photosystem I light harvesting complex gene 3	Cpa_SRR_002578	1	331	58.301	59.171	CCGGGAAGGCTGCAAAAT	TCGTTGTCAGGGCAGCTT	evm.model.supercontig_8.5	chloroplast|plastoglobule|chloroplast thylakoid membrane|light-harvesting complex|thylakoid|	GO:0009507|GO:0010287|GO:0009535|GO:0030076|GO:0009579|	chloroplast|plastid|other cytoplasmic components|other intracellular components|other membranes|	photosynthesis, light harvesting|photosynthesis|	GO:0009765|GO:0015979|	other cellular processes|other metabolic processes|electron transport or energy pathways|	chlorophyll binding|	GO:0016168|	other binding|
Cpa_SRR_002593	INTRONIC	evm.model.supercontig_8.18	187306	188740	LG6	supercontig_8	187492	187513	22	2	11	AT AT AT AT AT AT AT AT AT AT AT	X	X	X	X	X	X	X	X	Cpa_SRR_002593	1	274	57.25	59.62	ACCCACCAACTCCTCAGT	GGTGGTGCTGGTTCCTGAT	X	X	X	X	X	X	X	X	X	X
Cpa_SRR_002594	INTRONIC	evm.model.supercontig_8.18	187306	188740	LG6	supercontig_8	187759	187780	22	2	11	TA TA TA TA TA TA TA TA TA TA TA	X	X	X	X	X	X	X	X	Cpa_SRR_002594	1	284	59.926	57.721	AACCAGCCAAGGAGAGTGC	TGGATATGCATATGTACCGCAA	X	X	X	X	X	X	X	X	X	X
Cpa_SRR_002597	INTRONIC	evm.model.supercontig_8.19	195412	196335	LG6	supercontig_8	195535	195554	20	2	10	AT AT AT AT AT AT AT AT AT AT	X	X	X	X	X	X	X	X	Cpa_SRR_002597	1	298	59.629	59.75	CGTCAGTGCCTTCCCAAGA	CCGATGAAGGTGGAAGCAGA	X	X	X	X	X	X	X	X	X	X
Cpa_SRR_002598	INTRONIC	evm.model.supercontig_8.21	201068	206668	LG6	supercontig_8	202646	202665	20	3	6.67	AAG AAG AAG AAG AAG AAG AA	PF12579	X	X	X	X	AT3G07565.1	X	Protein of unknown function (DUF3755)	Cpa_SRR_002598	1	342	59.558	60.251	ACACTAAAGAACCTTGGGCTCA	ACCGTGCAGCTATTGTTGGT	evm.model.supercontig_8.21	X	X	X	biological_process_unknown|	GO:0008150|	unknown biological processes|	DNA binding|	GO:0003677|	DNA or RNA binding|
Cpa_SRR_002601	INTRONIC	evm.model.supercontig_8.29	243461	244660	LG6	supercontig_8	244503	244551	49	3	16.33	TCT TCT TCT TCT TCT TCT TCT TCT TCT TCT TCT TCT TCT TCT TCT TCT T	PF01786	X	X	1.-.-.-	K00540	AT3G22370.1	AOX1A	alternative oxidase 1A	Cpa_SRR_002601	1	347	59.451	60.152	CGGATGGTGGGGTATTTGGA	TCCCTCAACTCCAGCCCTT	evm.model.supercontig_8.29	mitochondrion|	GO:0005739|	mitochondria|	oxidation-reduction process|cellular respiration|response to stress|response to cold|mitochondria-nucleus signaling pathway|	GO:0055114|GO:0045333|GO:0006950|GO:0009409|GO:0031930|	other metabolic processes|electron transport or energy pathways|response to stress|response to abiotic or biotic stimulus|signal transduction|	alternative oxidase activity|	GO:0009916|	other enzyme activity|
Cpa_SRR_002608	INTRONIC	evm.model.supercontig_8.45	319458	322396	LG6	supercontig_8	322225	322257	33	6	5.5	CATATA CATATA CATATA CATATA CATATA CAT	PF05212	X	X	X	X	AT4G12840.1	X	Protein of unknown function (DUF707)	Cpa_SRR_002608	1	312	60.606	59.525	GCAATGACAAATGCACTGCCA	TCTGGTAAAGGGGTTTGCGT	X	X	X	X	X	X	X	X	X	X
Cpa_SRR_002609	INTRONIC	evm.model.supercontig_8.51	359449	362294	LG6	supercontig_8	360931	360952	22	6	3.67	AAAAAG AAAAAG AAAAAG AAAA	PF03101	X	X	X	X	AT2G43280.1	X	Far-red impaired responsive (FAR1) family protein	Cpa_SRR_002609	1	330	59.05	57.181	CCTGCTAACTTGGTAATGAATGGT	TGAGATCAAACGAGAAGAAGTAGA	evm.model.supercontig_8.51	cellular_component_unknown|	GO:0005575|	unknown cellular components|	response to red or far red light|	GO:0009639|	response to abiotic or biotic stimulus|	X	X	X
Cpa_SRR_002612	INTRONIC	evm.model.supercontig_8.51	359449	362294	LG6	supercontig_8	361385	361422	38	2	19	TC TC TC TC TC TC TC TC TC TC TC TC TC TC TC TC TC TC TC	PF03101	X	X	X	X	AT2G43280.1	X	Far-red impaired responsive (FAR1) family protein	Cpa_SRR_002612	1	292	59.061	57.711	GCTGCCAACATTACTACTCTGG	TGCATATATACACAAGCCAGTCA	evm.model.supercontig_8.51	cellular_component_unknown|	GO:0005575|	unknown cellular components|	response to red or far red light|	GO:0009639|	response to abiotic or biotic stimulus|	X	X	X
Cpa_SRR_002618	INTRONIC	evm.model.supercontig_8.59	397806	401992	LG6	supercontig_8	401590	401610	21	2	10.5	AT AT AT AT AT AT AT AT AT AT A	PF01266	PTHR13847	KOG2852	X	X	AT5G48440.1	X	FAD-dependent oxidoreductase family protein	Cpa_SRR_002618	1	281	58.564	59.237	CACTCTGTGCTATGCTGAATACA	TGGCCGCTTCCCATTCTT	evm.model.supercontig_8.59	chloroplast|	GO:0009507|	chloroplast|	oxidation-reduction process|	GO:0055114|	other metabolic processes|	oxidoreductase activity|	GO:0016491|	other enzyme activity|
Cpa_SRR_002626	INTRONIC	evm.model.supercontig_8.75	487073	488401	LG6	supercontig_8	487429	487448	20	3	6.67	ATA ATA ATA ATA ATA ATA AT	PF05627	X	X	X	X	AT5G48500.1	X	X	Cpa_SRR_002626	1	292	59.255	57.013	TACCGGCGTTTGGAAGCT	ACTTCACACGCATGACAGA	evm.model.supercontig_8.75	cellular_component_unknown|	GO:0005575|	unknown cellular components|	response to karrikin|	GO:0080167|	response to abiotic or biotic stimulus|	molecular_function_unknown|	GO:0003674|	unknown molecular functions|
Cpa_SRR_002630	EXONIC	evm.model.supercontig_8.81	518261	518977	LG6	supercontig_8	518775	518805	31	6	5.17	GAAGCG GAAGCG GAAGCG GAAGCG GAAGCG G	PF02325	X	X	X	X	AT4G27990.1	YLMG1-2	YGGT family protein	Cpa_SRR_002630	1	269	60.109	60.283	GCTAGCGTTACAAGGGTCGT	AATTTCCGCGCCCCAGTT	evm.model.supercontig_8.81	chloroplast envelope|chloroplast|	GO:0009941|GO:0009507|	plastid|chloroplast|other cytoplasmic components|other intracellular components|	biological_process_unknown|	GO:0008150|	unknown biological processes|	molecular_function_unknown|	GO:0003674|	unknown molecular functions|
Cpa_SRR_002632	INTRONIC	evm.model.supercontig_8.82	519907	520366	LG6	supercontig_8	520104	520123	20	2	10	AT AT AT AT AT AT AT AT AT AT	X	X	X	X	X	X	X	X	Cpa_SRR_002632	1	272	59.821	59.161	GAGATTCCACCGCCATCACT	ACTCCAAGTGCAGGCTTCA	X	X	X	X	X	X	X	X	X	X
Cpa_SRR_002637	INTRONIC	evm.model.supercontig_8.91	590412	593372	LG6	supercontig_8	591918	591937	20	6	3.33	TATATG TATATG TATATG TA	PF07690,PF00854	PTHR11654	KOG1237	X	X	AT3G25280.1	X	Major facilitator superfamily protein	Cpa_SRR_002637	1	270	59.118	59.29	GCCCAGTGTACAGAAAAGCC	GCGGTTTCATCTGCGACTC	evm.model.supercontig_8.91	membrane|	GO:0016020|	other membranes|	oligopeptide transport|	GO:0006857|	transport|	transporter activity|	GO:0005215|	transporter activity|
Cpa_SRR_002638	EXONIC	evm.model.supercontig_8.94	605169	606901	LG6	supercontig_8	606759	606778	20	3	6.67	TCC TCC TCC TCC TCC TCC TC	PF00069	PTHR22985	KOG0610	X	X	AT3G25250.1	AGC2-1	AGC (cAMP-dependent, cGMP-dependent and protein kinase C) kinase family protein	Cpa_SRR_002638	1	264	60.67	59.782	CGCTTCAAGACCTGCTGCT	CGACCATGAGCTGCTCTGT	evm.model.supercontig_8.94	X	X	X	phosphorylation|protein phosphorylation|response to oxidative stress|response to wounding|	GO:0016310|GO:0006468|GO:0006979|GO:0009611|	other cellular processes|other metabolic processes|protein metabolism|response to stress|	kinase activity|protein binding|protein kinase binding|protein kinase activity|	GO:0016301|GO:0005515|GO:0019901|GO:0004672|	kinase activity|protein binding|transferase activity|
Cpa_SRR_002658	EXONIC	evm.model.supercontig_8.130	929194	932969	LG6	supercontig_8	932883	932910	28	6	4.67	GAAGGT GAAGGT GAAGGT GAAGGT GAAG	PF09334	PTHR11946	KOG1247	X	X	AT4G13780.1	X	methionine--tRNA ligase, putative / methionyl-tRNA synthetase, putative / MetRS, putative	Cpa_SRR_002658	1	321	60.035	58.334	GCAAAGAGACCATGGGAGCT	TCAATCTGATGGCCGAGTAGA	evm.model.supercontig_8.130	cytosol|	GO:0005829|	cytosol|	response to cadmium ion|methionyl-tRNA aminoacylation|metabolic process|	GO:0046686|GO:0006431|GO:0008152|	other biological processes|protein metabolism|other cellular processes|other metabolic processes|	tRNA binding|aminoacyl-tRNA ligase activity|ATP binding|methionine-tRNA ligase activity|nucleotide binding|	GO:0000049|GO:0004812|GO:0005524|GO:0004825|GO:0000166|	DNA or RNA binding|other enzyme activity|nucleotide binding|
Cpa_SRR_002661	INTRONIC	evm.model.supercontig_8.136	962028	963648	LG6	supercontig_8	962730	962752	23	2	11.5	AT AT AT AT AT AT AT AT AT AT AT A	PF00722,PF06955	X	X	2.4.1.207	K08235	AT4G13080.1	XTH1	xyloglucan endotransglucosylase/hydrolase 1	Cpa_SRR_002661	1	294	60.618	59.779	TGGAAGGCAGCAGAGGGAT	GGATTCTGCAGGCGTGGTA	evm.model.supercontig_8.136	apoplast|cell wall|endomembrane system|	GO:0048046|GO:0005618|GO:0012505|	extracellular|cell wall|other cellular components|	carbohydrate metabolic process|cellular glucan metabolic process|	GO:0005975|GO:0006073|	other metabolic processes|other cellular processes|	xyloglucan:xyloglucosyl transferase activity|hydrolase activity, acting on glycosyl bonds|hydrolase activity, hydrolyzing O-glycosyl compounds|	GO:0016762|GO:0016798|GO:0004553|	transferase activity|hydrolase activity|
Cpa_SRR_002662	INTRONIC	evm.model.supercontig_8.136	962028	963648	LG6	supercontig_8	963055	963076	22	2	11	TA TA TA TA TA TA TA TA TA TA TA	PF00722,PF06955	X	X	2.4.1.207	K08235	AT4G13080.1	XTH1	xyloglucan endotransglucosylase/hydrolase 1	Cpa_SRR_002662	1	335	59.955	59.365	AGAATCCCTGCCTGGTACCT	ACAATTGTAGTCTTTTGGCGGTT	evm.model.supercontig_8.136	apoplast|cell wall|endomembrane system|	GO:0048046|GO:0005618|GO:0012505|	extracellular|cell wall|other cellular components|	carbohydrate metabolic process|cellular glucan metabolic process|	GO:0005975|GO:0006073|	other metabolic processes|other cellular processes|	xyloglucan:xyloglucosyl transferase activity|hydrolase activity, acting on glycosyl bonds|hydrolase activity, hydrolyzing O-glycosyl compounds|	GO:0016762|GO:0016798|GO:0004553|	transferase activity|hydrolase activity|
Cpa_SRR_002664	EXONIC	evm.model.supercontig_8.137	965683	967556	LG6	supercontig_8	965695	965714	20	3	6.67	GGC GGC GGC GGC GGC GGC GG	PF11976,PF00240	PTHR10562	KOG1769	X	K12160	AT5G55160.1	SUMO2	small ubiquitin-like modifier 2	Cpa_SRR_002664	1	323	59.131	59.808	CAACGCTTCATCTGCCGTT	AGCCACGTGAACAAGCCA	evm.model.supercontig_8.137	cytoplasm|nucleus|	GO:0005737|GO:0005634|	other cytoplasmic components|nucleus|	protein sumoylation|response to heat|	GO:0016925|GO:0009408|	protein metabolism|other cellular processes|other metabolic processes|response to stress|response to abiotic or biotic stimulus|	protein tag|	GO:0031386|	other molecular functions|
Cpa_SRR_002670	INTRONIC	evm.model.supercontig_8.140	986762	991890	LG6	supercontig_8	989511	989533	23	4	5.75	AAAG AAAG AAAG AAAG AAAG AAA	PF00149	PTHR22953	KOG1378	X	X	AT3G07130.1	PAP15	purple acid phosphatase 15	Cpa_SRR_002670	1	291	59.604	60.541	AGTCTGCCATTCAACGTCCA	TCCTCCATTGCCACCCTCA	evm.model.supercontig_8.140	endomembrane system|	GO:0012505|	other cellular components|	pollen germination|seed germination|dephosphorylation|	GO:0009846|GO:0009845|GO:0016311|	other biological processes|developmental processes|other cellular processes|other metabolic processes|	protein serine/threonine phosphatase activity|acid phosphatase activity|	GO:0004722|GO:0003993|	hydrolase activity|
Cpa_SRR_002672	INTRONIC	evm.model.supercontig_8.140	986762	991890	LG6	supercontig_8	990523	990544	22	2	11	TC TC TC TC TC TC TC TC TC TC TC	PF00149	PTHR22953	KOG1378	X	X	AT3G07130.1	PAP15	purple acid phosphatase 15	Cpa_SRR_002672	1	312	59.23	59.786	TGCTGGGATCAACAACCTGA	AGCGAAGGTCTCTGAAGCG	evm.model.supercontig_8.140	endomembrane system|	GO:0012505|	other cellular components|	pollen germination|seed germination|dephosphorylation|	GO:0009846|GO:0009845|GO:0016311|	other biological processes|developmental processes|other cellular processes|other metabolic processes|	protein serine/threonine phosphatase activity|acid phosphatase activity|	GO:0004722|GO:0003993|	hydrolase activity|
Cpa_SRR_002676	EXONIC	evm.model.supercontig_8.144	1018646	1032659	LG6	supercontig_8	1031964	1031992	29	3	9.67	CAG CAG CAG CAG CAG CAG CAG CAG CAG CA	PF07529	X	X	X	X	AT3G24870.1	X	Helicase/SANT-associated, DNA binding protein	Cpa_SRR_002676	1	324	59.928	60.282	CCTCAGCAACAGCACCAGA	TGCTGAAAGTGGCGCCAT	evm.model.supercontig_8.144	apoplast|	GO:0048046|	extracellular|	X	X	X	DNA binding|	GO:0003677|	DNA or RNA binding|
Cpa_SRR_002689	INTRONIC	evm.model.supercontig_8.161	1127643	1135757	LG6	supercontig_8	1133147	1133171	25	3	8.33	AGA AGA AGA AGA AGA AGA AGA AGA A	PF08513,PF00400	PTHR22847	KOG0266	X	X	AT2G32700.1	LUH	LEUNIG_homolog	Cpa_SRR_002689	1	268	60.035	59.612	GCCATGGAGTGTTAGGCAGT	TCTGTGTCGCGGAAAGAACT	evm.model.supercontig_8.161	cellular_component_unknown|	GO:0005575|	unknown cellular components|	flower development|plant-type cell wall modification|regulation of transcription, DNA-dependent|negative regulation of transcription, DNA-dependent|mucilage pectin biosynthetic process|embryo development|	GO:0009908|GO:0009827|GO:0006355|GO:0045892|GO:0048358|GO:0009790|	developmental processes|other cellular processes|cell organization and biogenesis|other metabolic processes|	molecular_function_unknown|	GO:0003674|	unknown molecular functions|
Cpa_SRR_002690	INTRONIC	evm.model.supercontig_8.161	1127643	1135757	LG6	supercontig_8	1135559	1135601	43	2	21.5	AG AG AG AG AG AG AG AG AG AG AG AG AG AG AG AG AG AG AG AG AG A	PF08513,PF00400	PTHR22847	KOG0266	X	X	AT2G32700.1	LUH	LEUNIG_homolog	Cpa_SRR_002690	1	304	59.157	59.933	TGCAACCTTCCCTTCTGTCA	GACGGTATCATGGCGCAGA	evm.model.supercontig_8.161	cellular_component_unknown|	GO:0005575|	unknown cellular components|	flower development|plant-type cell wall modification|regulation of transcription, DNA-dependent|negative regulation of transcription, DNA-dependent|mucilage pectin biosynthetic process|embryo development|	GO:0009908|GO:0009827|GO:0006355|GO:0045892|GO:0048358|GO:0009790|	developmental processes|other cellular processes|cell organization and biogenesis|other metabolic processes|	molecular_function_unknown|	GO:0003674|	unknown molecular functions|
Cpa_SRR_002699	INTRONIC	evm.model.supercontig_8.165	1151495	1163907	LG6	supercontig_8	1162829	1162849	21	2	10.5	TA TA TA TA TA TA TA TA TA TA T	PF01436	X	X	X	X	AT3G07060.1	emb1974	NHL domain-containing protein	Cpa_SRR_002699	1	251	57.568	59.389	ACTCTCTCCTGATTTTCTTCAACT	GCTCCTTTTTGCTGCTGAAGA	evm.model.supercontig_8.165	X	X	X	embryo development ending in seed dormancy|	GO:0009793|	developmental processes|	molecular_function_unknown|	GO:0003674|	unknown molecular functions|
Cpa_SRR_002700	INTRONIC	evm.model.supercontig_8.165	1151495	1163907	LG6	supercontig_8	1163023	1163050	28	2	14	TA TA TA TA TA TA TA TA TA TA TA TA TA TA	PF01436	X	X	X	X	AT3G07060.1	emb1974	NHL domain-containing protein	Cpa_SRR_002700	1	310	57.601	59.828	TCCCACTTTGTCTCTCCAGA	ACCCGTCTTTTCCTTCACTTGA	evm.model.supercontig_8.165	X	X	X	embryo development ending in seed dormancy|	GO:0009793|	developmental processes|	molecular_function_unknown|	GO:0003674|	unknown molecular functions|
Cpa_SRR_002705	INTRONIC	evm.model.supercontig_8.168	1183509	1184373	LG6	supercontig_8	1184153	1184176	24	5	4.8	TTTTA TTTTA TTTTA TTTTA TTTT	X	X	X	X	X	AT5G48830.2	X	X	Cpa_SRR_002705	1	309	59.63	59.475	AGTGACTTCCAGATTGCAGACA	TGTGCTCCCAAGTTCACGT	evm.model.supercontig_8.168	chloroplast|	GO:0009507|	chloroplast|	biological_process_unknown|	GO:0008150|	unknown biological processes|	molecular_function_unknown|	GO:0003674|	unknown molecular functions|
Cpa_SRR_002714	INTRONIC	evm.model.supercontig_8.178	1225995	1230948	LG6	supercontig_8	1230205	1230226	22	6	3.67	AAAAAG AAAAAG AAAAAG AAAA	PF00108,PF02803	PTHR18919	KOG1389	2.3.1.16	K07513	AT5G48880.2	PKT2	peroxisomal 3-keto-acyl-CoA thiolase 2	Cpa_SRR_002714	1	257	59.316	60.108	AGCAAGCAGGTCATCAGCT	TGTGCTGCTGGAGATAGTGC	evm.model.supercontig_8.178	peroxisome|	GO:0005777|	other cytoplasmic components|other intracellular components|	metabolic process|fatty acid oxidation|	GO:0008152|GO:0019395|	other metabolic processes|other cellular processes|	catalytic activity|transferase activity, transferring acyl groups other than amino-acyl groups|acetyl-CoA C-acyltransferase activity|	GO:0003824|GO:0016747|GO:0003988|	other enzyme activity|transferase activity|
Cpa_SRR_002715	EXONIC	evm.model.supercontig_8.178	1225995	1230948	LG6	supercontig_8	1230868	1230889	22	3	7.33	AGA AGA AGA AGA AGA AGA AGA A	PF00108,PF02803	PTHR18919	KOG1389	2.3.1.16	K07513	AT5G48880.2	PKT2	peroxisomal 3-keto-acyl-CoA thiolase 2	Cpa_SRR_002715	1	266	59.821	60.079	GGAGCAGATTCATCGTGGGT	CAGTCATTCTCGCCTGCCA	evm.model.supercontig_8.178	peroxisome|	GO:0005777|	other cytoplasmic components|other intracellular components|	metabolic process|fatty acid oxidation|	GO:0008152|GO:0019395|	other metabolic processes|other cellular processes|	catalytic activity|transferase activity, transferring acyl groups other than amino-acyl groups|acetyl-CoA C-acyltransferase activity|	GO:0003824|GO:0016747|GO:0003988|	other enzyme activity|transferase activity|
Cpa_SRR_002728	INTRONIC	evm.model.supercontig_8.184	1335128	1338877	LG6	supercontig_8	1336722	1336748	27	2	13.5	AT AT AT AT AT AT AT AT AT AT AT AT AT A	PF00560	PTHR23258	KOG1187	X	X	AT3G24660.1	TMKL1	transmembrane kinase-like 1	Cpa_SRR_002728	1	272	58.094	60.306	TCAACAGTAGGTCGAGAGCA	TCGGCCCACCTGATCTTCT	evm.model.supercontig_8.184	plasma membrane|plasmodesma|	GO:0005886|GO:0009506|	plasma membrane|other cellular components|	transmembrane receptor protein tyrosine kinase signaling pathway|protein phosphorylation|	GO:0007169|GO:0006468|	signal transduction|protein metabolism|other cellular processes|other metabolic processes|	ATP binding|kinase activity|protein serine/threonine kinase activity|	GO:0005524|GO:0016301|GO:0004674|	nucleotide binding|kinase activity|transferase activity|
Cpa_SRR_002735	INTRONIC	evm.model.supercontig_8.189	1371373	1371760	LG6	supercontig_8	1371545	1371569	25	2	12.5	AT AT AT AT AT AT AT AT AT AT AT AT A	X	X	X	X	X	AT4G13235.1	EDA21	embryo sac development arrest 21	Cpa_SRR_002735	1	264	58.433	59.089	TCACCTCCTTGCAGTGCT	ATTCGCCGCCATCCTCTT	evm.model.supercontig_8.189	endomembrane system|	GO:0012505|	other cellular components|	embryo sac development|	GO:0009553|	developmental processes|	molecular_function_unknown|	GO:0003674|	unknown molecular functions|
Cpa_SRR_002741	INTRONIC	evm.model.supercontig_8.197	1391680	1393351	LG6	supercontig_8	1393235	1393257	23	3	7.67	TGG TGG TGG TGG TGG TGG TGG TG	PF00004	PTHR23073	KOG0726	X	K03062	AT4G29040.1	RPT2a	regulatory particle AAA-ATPase 2A	Cpa_SRR_002741	1	315	59.732	57.093	AGCGCCGCATGAAGGTAA	AGGCCTTACGTTACACATGAT	evm.model.supercontig_8.197	proteasome complex|proteasome regulatory particle, base subcomplex|membrane|nucleus|	GO:0000502|GO:0008540|GO:0016020|GO:0005634|	other intracellular components|other membranes|nucleus|	response to cadmium ion|root morphogenesis|proteasomal ubiquitin-dependent protein catabolic process|response to misfolded protein|lateral root primordium development|N-terminal protein myristoylation|meristem structural organization|maintenance of root meristem identity|proteasome assembly|shoot development|root development|meristem growth|leaf morphogenesis|phyllome development|ATP catabolic pr…	GO:0046686|GO:0010015|GO:0043161|GO:0051788|GO:0010386|GO:0006499|GO:0009933|GO:0010078|GO:0043248|GO:0048367|GO:0048364|GO:0035266|GO:0009965|GO:0048827|GO:0006200|GO:0009408|GO:0048829|	other biological processes|developmental processes|protein metabolism|other cellular processes|other metabolic processes|response to stress|cell organization and biogenesis|response to abiotic or biotic stimulus|	ATPase activity|	GO:0016887|	hydrolase activity|
Cpa_SRR_002746	EXONIC	evm.model.supercontig_8.199	1397558	1404241	LG6	supercontig_8	1403684	1403703	20	6	3.33	TGCTGA TGCTGA TGCTGA TG	PF00010	PTHR23042	X	X	X	AT2G20180.2	PIL5	phytochrome interacting factor 3-like 5	Cpa_SRR_002746	1	340	59.929	58.935	GGAAGTGACACAGGGCGAA	AAACAGGGCGGACGATGA	evm.model.supercontig_8.199	nucleus|	GO:0005634|	nucleus|	negative regulation of seed germination|regulation of transcription, DNA-dependent|chlorophyll biosynthetic process|gibberellin biosynthetic process|red light signaling pathway|negative regulation of photomorphogenesis|heme biosynthetic process|negative gravitropism|gibberellic acid mediated signaling pathway|	GO:0010187|GO:0006355|GO:0015995|GO:0009686|GO:0010161|GO:0010100|GO:0006783|GO:0009959|GO:0009740|	developmental processes|other cellular processes|other metabolic processes|signal transduction|response to abiotic or biotic stimulus|	phytochrome binding|sequence-specific DNA binding transcription factor activity|protein binding|	GO:0010313|GO:0003700|GO:0005515|	protein binding|transcription factor activity|DNA or RNA binding|
Cpa_SRR_002751	INTRONIC	evm.model.supercontig_8.205	1444964	1446144	LG6	supercontig_8	1445127	1445146	20	2	10	TA TA TA TA TA TA TA TA TA TA	PF03870	PTHR10917	KOG3400	X	X	AT3G59600.1	NRPB8B	RNA polymerase Rpb8	Cpa_SRR_002751	1	290	57.232	60.036	ATCTAAAGCTTCCTCATGCAGA	GGTCGAGGTTCCATTGCTGA	evm.model.supercontig_8.205	DNA-directed RNA polymerase II, core complex|	GO:0005665|	nucleus|other intracellular components|	transcription, DNA-dependent|	GO:0006351|	other cellular processes|other metabolic processes|	DNA-directed RNA polymerase activity|	GO:0003899|	transferase activity|
Cpa_SRR_002758	INTRONIC	evm.model.supercontig_8.215	1501885	1505406	LG6	supercontig_8	1503727	1503750	24	2	12	TC TC TC TC TC TC TC TC TC TC TC TC	PF01554	PTHR11206	KOG1347	X	X	AT3G21690.1	X	MATE efflux family protein	Cpa_SRR_002758	1	310	59.793	59.257	CGAGGGTGCAGGATTAGAACA	TCGTGACCAGAAAGCGGAA	evm.model.supercontig_8.215	membrane|vacuolar membrane|	GO:0016020|GO:0005774|	other membranes|other cytoplasmic components|other intracellular components|	transmembrane transport|drug transmembrane transport|	GO:0055085|GO:0006855|	transport|other cellular processes|	antiporter activity|transporter activity|drug transmembrane transporter activity|	GO:0015297|GO:0005215|GO:0015238|	transporter activity|
Cpa_SRR_002760	INTRONIC	evm.model.supercontig_8.215	1501885	1505406	LG6	supercontig_8	1503765	1503785	21	2	10.5	TA TA TA TA TA TA TA TA TA TA T	PF01554	PTHR11206	KOG1347	X	X	AT3G21690.1	X	MATE efflux family protein	Cpa_SRR_002760	1	310	59.793	59.257	CGAGGGTGCAGGATTAGAACA	TCGTGACCAGAAAGCGGAA	evm.model.supercontig_8.215	membrane|vacuolar membrane|	GO:0016020|GO:0005774|	other membranes|other cytoplasmic components|other intracellular components|	transmembrane transport|drug transmembrane transport|	GO:0055085|GO:0006855|	transport|other cellular processes|	antiporter activity|transporter activity|drug transmembrane transporter activity|	GO:0015297|GO:0005215|GO:0015238|	transporter activity|
Cpa_SRR_002764	INTRONIC	evm.model.supercontig_8.220	1550629	1552243	LG6	supercontig_8	1551587	1551607	21	2	10.5	TA TA TA TA TA TA TA TA TA TA T	PF08477	PTHR11708	KOG1673	X	X	AT3G21700.3	SGP2	Ras-related small GTP-binding family protein	Cpa_SRR_002764	1	321	58.993	60.029	CGGACTCGGTAGCCATTTTG	TCGCCGTCTACAAGAAATTCCA	evm.model.supercontig_8.220	pollen tube tip|	GO:0090404|	other cellular components|	small GTPase mediated signal transduction|	GO:0007264|	signal transduction|	GTP binding|	GO:0005525|	nucleotide binding|
Cpa_SRR_002765	INTRONIC	evm.model.supercontig_8.221	1558931	1561322	LG6	supercontig_8	1559259	1559282	24	3	8	TGT TGT TGT TGT TGT TGT TGT TGT	X	X	X	X	X	AT1G56400.1	X	F-box family protein	Cpa_SRR_002765	1	313	60.003	59.496	TCCGTCTCGCTCTTCTCCA	CTCTCAAGACTCGCGCTGA	evm.model.supercontig_8.221	cellular_component_unknown|	GO:0005575|	unknown cellular components|	biological_process_unknown|	GO:0008150|	unknown biological processes|	molecular_function_unknown|	GO:0003674|	unknown molecular functions|
Cpa_SRR_002768	INTRONIC	evm.model.supercontig_8.221	1558931	1561322	LG6	supercontig_8	1559304	1559327	24	4	6	TATG TATG TATG TATG TATG TATG	X	X	X	X	X	AT1G56400.1	X	F-box family protein	Cpa_SRR_002768	1	313	60.003	59.496	TCCGTCTCGCTCTTCTCCA	CTCTCAAGACTCGCGCTGA	evm.model.supercontig_8.221	cellular_component_unknown|	GO:0005575|	unknown cellular components|	biological_process_unknown|	GO:0008150|	unknown biological processes|	molecular_function_unknown|	GO:0003674|	unknown molecular functions|
Cpa_SRR_002770	INTRONIC	evm.model.supercontig_8.222	1564685	1568529	LG6	supercontig_8	1566742	1566771	30	4	7.5	TATG TATG TATG TATG TATG TATG TATG TA	X	X	X	X	X	AT1G05230.1	HDG2	homeodomain GLABROUS 2	Cpa_SRR_002770	1	262	59.307	59.402	CCACTTCAACATGTTCAACCCA	TCACAAACACGGGCCCTT	evm.model.supercontig_8.222	nucleus|	GO:0005634|	nucleus|	regulation of transcription, DNA-dependent|trichome morphogenesis|	GO:0006355|GO:0010090|	other cellular processes|other metabolic processes|developmental processes|cell organization and biogenesis|	sequence-specific DNA binding transcription factor activity|	GO:0003700|	transcription factor activity|DNA or RNA binding|
Cpa_SRR_002772	INTRONIC	evm.model.supercontig_8.223	1573299	1577295	LG6	supercontig_8	1573894	1573918	25	2	12.5	AT AT AT AT AT AT AT AT AT AT AT AT A	PF00046,PF01852	PTHR19418	KOG0491	X	K09338	AT1G05230.1	HDG2	homeodomain GLABROUS 2	Cpa_SRR_002772	1	305	59.15	60.672	TCCCACTGAATGCAACCCA	GCTTCGACTGCCCACACAT	evm.model.supercontig_8.223	nucleus|	GO:0005634|	nucleus|	regulation of transcription, DNA-dependent|trichome morphogenesis|	GO:0006355|GO:0010090|	other cellular processes|other metabolic processes|developmental processes|cell organization and biogenesis|	sequence-specific DNA binding transcription factor activity|	GO:0003700|	transcription factor activity|DNA or RNA binding|
Cpa_SRR_002776	INTRONIC	evm.model.supercontig_8.231	1652849	1654021	LG6	supercontig_8	1653094	1653119	26	2	13	TA TA TA TA TA TA TA TA TA TA TA TA TA	PF00141	X	X	X	X	AT3G01190.1	X	Peroxidase superfamily protein	Cpa_SRR_002776	1	284	60.004	59.253	AGAACACCTGCCCTAACGC	CTGGCATCTCTCTCCGCAT	evm.model.supercontig_8.231	endomembrane system|	GO:0012505|	other cellular components|	oxidation-reduction process|response to oxidative stress|	GO:0055114|GO:0006979|	other metabolic processes|response to stress|	peroxidase activity|heme binding|	GO:0004601|GO:0020037|	other enzyme activity|other binding|
Cpa_SRR_002783	INTRONIC	evm.model.supercontig_8.241	1715027	1716924	LG6	supercontig_8	1715999	1716018	20	2	10	CA CA CA CA CA CA CA CA CA CA	PF04646	PTHR10811	KOG2246	X	X	AT4G15240.1	X	Protein of unknown function (DUF604)	Cpa_SRR_002783	1	318	58.819	58.922	GCCCACGTCCATTTTCTCC	CCCCTCATGTCAACCTGGT	evm.model.supercontig_8.241	Golgi apparatus|	GO:0005794|	Golgi apparatus|	metabolic process|biological_process_unknown|	GO:0008152|GO:0008150|	other metabolic processes|unknown biological processes|	transferase activity, transferring glycosyl groups|	GO:0016757|	transferase activity|
Cpa_SRR_002791	EXONIC	evm.model.supercontig_8.251	1773628	1774890	LG6	supercontig_8	1773676	1773700	25	3	8.33	GAA GAA GAA GAA GAA GAA GAA GAA G	PF04504	X	X	X	X	AT1G61730.1	X	DNA-binding storekeeper protein-related transcriptional regulator	Cpa_SRR_002791	1	261	60.227	60.152	AGCGGCACATCGAGAATCC	TGTTGGGAGAAGGGAGGCT	evm.model.supercontig_8.251	nucleolus|chloroplast|cytosol|	GO:0005730|GO:0009507|GO:0005829|	nucleus|other intracellular components|chloroplast|cytosol|	regulation of transcription, DNA-dependent|biological_process_unknown|	GO:0006355|GO:0008150|	other cellular processes|other metabolic processes|unknown biological processes|	X	X	X
Cpa_SRR_002806	EXONIC	evm.model.supercontig_8.284	2046215	2046994	LG6	supercontig_8	2046474	2046494	21	3	7	TGT TGT TGT TGT TGT TGT TGT	PF05678	X	X	X	X	AT1G35830.1	X	VQ motif-containing protein	Cpa_SRR_002806	1	325	59.624	59.883	GCCTCCCAGTCTTTGCAGA	AGCCATGGTGCAGCAGTT	evm.model.supercontig_8.284	cellular_component_unknown|	GO:0005575|	unknown cellular components|	biological_process_unknown|	GO:0008150|	unknown biological processes|	molecular_function_unknown|	GO:0003674|	unknown molecular functions|
Cpa_SRR_002811	INTRONIC	evm.model.supercontig_8.292	2108653	2109323	LG6	supercontig_8	2109102	2109131	30	3	10	AAG AAG AAG AAG AAG AAG AAG AAG AAG AAG	X	X	X	X	X	AT3G22210.1	X	X	Cpa_SRR_002811	1	294	59.237	60.106	TGAGCTCGAACCTAAATTGAAAAGT	AGAGCGGAGATGGATGGAGT	evm.model.supercontig_8.292	endomembrane system|	GO:0012505|	other cellular components|	biological_process_unknown|	GO:0008150|	unknown biological processes|	molecular_function_unknown|	GO:0003674|	unknown molecular functions|
Cpa_SRR_002816	INTRONIC	evm.model.supercontig_8.296	2207406	2211927	LG6	supercontig_8	2208246	2208267	22	2	11	AT AT AT AT AT AT AT AT AT AT AT	PF02338	PTHR12419	X	X	X	AT3G22260.1	X	Cysteine proteinases superfamily protein	Cpa_SRR_002816	1	330	59.54	59.015	TGAGAATAACATTAGGCCAGGCT	ACAGTCCAGTCCAATTAGCCA	evm.model.supercontig_8.296	plasma membrane|	GO:0005886|	plasma membrane|	biological_process_unknown|metabolic process|	GO:0008150|GO:0008152|	unknown biological processes|other metabolic processes|	cysteine-type peptidase activity|	GO:0008234|	hydrolase activity|
Cpa_SRR_002817	INTRONIC	evm.model.supercontig_8.296	2207406	2211927	LG6	supercontig_8	2208935	2208962	28	2	14	TA TA TA TA TA TA TA TA TA TA TA TA TA TA	PF02338	PTHR12419	X	X	X	AT3G22260.1	X	Cysteine proteinases superfamily protein	Cpa_SRR_002817	1	312	59.628	59.26	ACGGGGTCATCTTCTTTGTTCT	GGAGTATGCTGCCAAGACAAC	evm.model.supercontig_8.296	plasma membrane|	GO:0005886|	plasma membrane|	biological_process_unknown|metabolic process|	GO:0008150|GO:0008152|	unknown biological processes|other metabolic processes|	cysteine-type peptidase activity|	GO:0008234|	hydrolase activity|
Cpa_SRR_002824	INTRONIC	evm.model.supercontig_8.307	2400708	2402966	LG6	supercontig_8	2401425	2401444	20	2	10	AT AT AT AT AT AT AT AT AT AT	X	X	X	X	X	AT5G56190.2	X	Transducin/WD40 repeat-like superfamily protein	Cpa_SRR_002824	1	292	59.52	58.646	GCGTGCTTATCTGAGTTTGTGT	TGGGCCACTTCAAAGCATG	evm.model.supercontig_8.307	CUL4 RING ubiquitin ligase complex|heterotrimeric G-protein complex|	GO:0080008|GO:0005834|	other intracellular components|other membranes|plasma membrane|	biological_process_unknown|	GO:0008150|	unknown biological processes|	X	X	X
Cpa_SRR_002827	EXONIC	evm.model.supercontig_8.309	2417733	2419364	LG6	supercontig_8	2418349	2418368	20	6	3.33	CGGGTT CGGGTT CGGGTT CG	PF03016	PTHR11062	KOG1021	X	X	AT2G32750.1	X	Exostosin family protein	Cpa_SRR_002827	1	272	60.303	59.7	GCCTGTCATGTTGGGTCGT	CTGGTCGGATTGCTTGGGA	evm.model.supercontig_8.309	endomembrane system|membrane|	GO:0012505|GO:0016020|	other cellular components|other membranes|	biological_process_unknown|metabolic process|	GO:0008150|GO:0008152|	unknown biological processes|other metabolic processes|	catalytic activity|	GO:0003824|	other enzyme activity|
Cpa_SRR_002830	EXONIC	evm.model.supercontig_8.316	2552464	2553095	LG6	supercontig_8	2552808	2552828	21	3	7	AAG AAG AAG AAG AAG AAG AAG	X	X	X	X	X	X	X	X	Cpa_SRR_002830	1	315	59.526	59.173	CCCAACCCCCTTCCCAAAT	AGCCCCGTTCTTTGTCGT	X	X	X	X	X	X	X	X	X	X
Cpa_SRR_002832	INTRONIC	evm.model.supercontig_8.319	2599867	2614588	LG6	supercontig_8	2599991	2600012	22	2	11	CT CT CT CT CT CT CT CT CT CT CT	X	PTHR11968	X	X	X	AT5G27600.1	LACS7	long-chain acyl-CoA synthetase 7	Cpa_SRR_002832	1	295	59.851	59.821	CCATTAGCGGCCACCTCAT	TGAACGCAACAGACCAAGGA	evm.model.supercontig_8.319	peroxisome|	GO:0005777|	other cytoplasmic components|other intracellular components|	response to salt stress|long-chain fatty acid metabolic process|response to ozone|	GO:0009651|GO:0001676|GO:0010193|	response to stress|response to abiotic or biotic stimulus|other cellular processes|other metabolic processes|other biological processes|	long-chain fatty acid-CoA ligase activity|protein binding|	GO:0004467|GO:0005515|	other enzyme activity|protein binding|
Cpa_SRR_002839	EXONIC	evm.model.supercontig_8.322	2682682	2683422	LG6	supercontig_8	2683005	2683027	23	3	7.67	AGA AGA AGA AGA AGA AGA AGA AG	X	X	X	X	X	AT3G05980.1	X	X	Cpa_SRR_002839	1	317	59.406	60.229	ACACTCTCCAGACGGCATG	ACTTCGGAGGCCTTGGAGA	evm.model.supercontig_8.322	cellular_component_unknown|	GO:0005575|	unknown cellular components|	biological_process_unknown|	GO:0008150|	unknown biological processes|	molecular_function_unknown|	GO:0003674|	unknown molecular functions|
Cpa_SRR_002853	INTRONIC	evm.model.supercontig_9.3	25425	30948	LG5	supercontig_9	29048	29079	32	2	16	TA TA TA TA TA TA TA TA TA TA TA TA TA TA TA TA	PF00232	PTHR10353	KOG0626	X	X	AT3G06510.1	SFR2	Glycosyl hydrolase superfamily protein	Cpa_SRR_002853	1	267	59.926	59.711	GGGAGCTGACCTTTTTCCTCA	GTGCAAACCCAACCATCGG	evm.model.supercontig_9.3	chloroplast outer membrane|chloroplast envelope|chloroplast|	GO:0009707|GO:0009941|GO:0009507|	plastid|chloroplast|other membranes|other cytoplasmic components|other intracellular components|	response to freezing|metabolic process|response to cold|	GO:0050826|GO:0008152|GO:0009409|	response to stress|response to abiotic or biotic stimulus|other metabolic processes|	beta-glucosidase activity|hydrolase activity, hydrolyzing O-glycosyl compounds|cellobiose glucosidase activity|	GO:0008422|GO:0004553|GO:0080079|	hydrolase activity|
Cpa_SRR_002855	EXONIC	evm.model.supercontig_9.6	44422	47245	LG5	supercontig_9	47130	47197	68	6	11.33	GTGCCA GTGCCA GTGCCA GTGCCA GTGCCA GTGCCA GTGCCA GTGCCA GTGCCA GTGCCA GTGCCA GT	PF00226	PTHR11821	KOG0720	X	X	AT5G49580.1	X	Chaperone DnaJ-domain superfamily protein	Cpa_SRR_002855	1	324	59.757	59.096	CCATGCTGGTGTCTTTGCTG	TCACAGTCACACCGGCAA	evm.model.supercontig_9.6	X	X	X	protein folding|	GO:0006457|	protein metabolism|other cellular processes|other metabolic processes|	heat shock protein binding|unfolded protein binding|	GO:0031072|GO:0051082|	protein binding|
Cpa_SRR_002860	INTRONIC	evm.model.supercontig_9.19	90836	93102	LG5	supercontig_9	91148	91167	20	6	3.33	ACTATG ACTATG ACTATG AC	X	X	X	X	X	AT1G47970.1	X	X	Cpa_SRR_002860	1	283	59.859	58.481	TCTTTAGCGCGGCCTACAG	GCTTTGTTTGGTAGCCGAGA	evm.model.supercontig_9.19	cytosol|	GO:0005829|	cytosol|	biological_process_unknown|	GO:0008150|	unknown biological processes|	molecular_function_unknown|	GO:0003674|	unknown molecular functions|
Cpa_SRR_002867	INTRONIC	evm.model.supercontig_9.36	151328	152907	LG5	supercontig_9	151868	151904	37	2	18.5	TG TG TG TG TG TG TG TG TG TG TG TG TG TG TG TG TG TG T	PF03106	X	X	X	X	AT5G49520.1	WRKY48	WRKY DNA-binding protein 48	Cpa_SRR_002867	1	346	59.398	59.97	GCCGTTGGATTCTGAGGGA	GACGACGGCTACAGATGGAG	evm.model.supercontig_9.36	nucleus|	GO:0005634|	nucleus|	response to bacterium|regulation of transcription, DNA-dependent|response to chitin|defense response to bacterium|positive regulation of transcription, DNA-dependent|	GO:0009617|GO:0006355|GO:0010200|GO:0042742|GO:0045893|	response to abiotic or biotic stimulus|other cellular processes|other metabolic processes|other biological processes|response to stress|	sequence-specific DNA binding transcription factor activity|	GO:0003700|	transcription factor activity|DNA or RNA binding|
Cpa_SRR_002873	EXONIC	evm.model.supercontig_9.38	162496	166242	LG5	supercontig_9	162513	162537	25	3	8.33	CAG CAG CAG CAG CAG CAG CAG CAG C	PF02996	PTHR12409	KOG3313	X	X	AT5G49510.1	PFD3	prefoldin 3	Cpa_SRR_002873	1	290	59.166	58.774	CCTCAGGTGCTTGTATGGAGA	TCACTGTTGCCCGTGTCT	evm.model.supercontig_9.38	prefoldin complex|cytosol|	GO:0016272|GO:0005829|	cytosol|other cytoplasmic components|other intracellular components|	protein folding|	GO:0006457|	protein metabolism|other cellular processes|other metabolic processes|	unfolded protein binding|	GO:0051082|	protein binding|
Cpa_SRR_002874	INTRONIC	evm.model.supercontig_9.42	187259	188774	LG5	supercontig_9	188335	188355	21	2	10.5	TG TG TG TG TG TG TG TG TG TG T	PF05916	PTHR21206	X	X	K10735	AT5G49010.2	SLD5	DNA replication protein-related	Cpa_SRR_002874	1	262	59.326	59.895	CTCCGTTGCTTCCCAGAGT	TCTCTTGTTCAGAAAGCAGGCT	evm.model.supercontig_9.42	GINS complex|	GO:0000811|	nucleus|other intracellular components|	DNA-dependent DNA replication initiation|	GO:0006270|	DNA or RNA metabolism|other cellular processes|other metabolic processes|	molecular_function_unknown|	GO:0003674|	unknown molecular functions|
Cpa_SRR_002883	EXONIC	evm.model.supercontig_9.61	309644	310192	LG5	supercontig_9	309662	309681	20	3	6.67	TCT TCT TCT TCT TCT TCT TC	X	X	X	X	X	AT3G17040.1	HCF107	high chlorophyll fluorescent 107	Cpa_SRR_002883	1	304	59.479	59.923	AGCCCGCCCAACTTTCTT	TTGAGAGGCCCGAGAGTGA	evm.model.supercontig_9.61	chloroplast envelope|chloroplast|vacuolar membrane|	GO:0009941|GO:0009507|GO:0005774|	plastid|chloroplast|other cytoplasmic components|other intracellular components|other membranes|	RNA processing|plastid organization|regulation of translation|	GO:0006396|GO:0009657|GO:0006417|	other cellular processes|other metabolic processes|cell organization and biogenesis|protein metabolism|	binding|	GO:0005488|	other binding|
Cpa_SRR_002884	INTRONIC	evm.model.supercontig_9.62	310845	314557	LG5	supercontig_9	313861	313884	24	6	4	GCACAC GCACAC GCACAC GCACAC	PF07719,PF00515	PTHR11246	X	X	X	AT3G17040.1	HCF107	high chlorophyll fluorescent 107	Cpa_SRR_002884	1	294	57.727	57.039	TCCAAACACAGTGCACCAA	ATGTTGATTCACTCCGTCTGA	evm.model.supercontig_9.62	chloroplast envelope|chloroplast|vacuolar membrane|	GO:0009941|GO:0009507|GO:0005774|	plastid|chloroplast|other cytoplasmic components|other intracellular components|other membranes|	RNA processing|plastid organization|regulation of translation|	GO:0006396|GO:0009657|GO:0006417|	other cellular processes|other metabolic processes|cell organization and biogenesis|protein metabolism|	binding|	GO:0005488|	other binding|
Cpa_SRR_002891	EXONIC	evm.model.supercontig_9.68	346991	347746	LG5	supercontig_9	347222	347247	26	6	4.33	CCATCA CCATCA CCATCA CCATCA CC	PF04043	PTHR22931:SF5	X	X	X	AT3G36659.1	X	Plant invertase/pectin methylesterase inhibitor superfamily protein	Cpa_SRR_002891	1	344	58.774	59.402	ACCCACAGCTTGTCGTCA	TGGGTGGTCGGTTTTGCT	evm.model.supercontig_9.68	endomembrane system|	GO:0012505|	other cellular components|	metabolic process|negative regulation of catalytic activity|biological_process_unknown|	GO:0008152|GO:0043086|GO:0008150|	other metabolic processes|unknown biological processes|	pectinesterase activity|pectinesterase inhibitor activity|enzyme inhibitor activity|	GO:0030599|GO:0046910|GO:0004857|	hydrolase activity|other molecular functions|
Cpa_SRR_002893	EXONIC	evm.model.supercontig_9.68	346991	347746	LG5	supercontig_9	347297	347317	21	3	7	TCT TCT TCT TCT TCT TCT TCT	PF04043	PTHR22931:SF5	X	X	X	AT3G36659.1	X	Plant invertase/pectin methylesterase inhibitor superfamily protein	Cpa_SRR_002893	1	301	59.424	59.402	CGTTGGCTCTTCACAAGCC	TGGGTGGTCGGTTTTGCT	evm.model.supercontig_9.68	endomembrane system|	GO:0012505|	other cellular components|	metabolic process|negative regulation of catalytic activity|biological_process_unknown|	GO:0008152|GO:0043086|GO:0008150|	other metabolic processes|unknown biological processes|	pectinesterase activity|pectinesterase inhibitor activity|enzyme inhibitor activity|	GO:0030599|GO:0046910|GO:0004857|	hydrolase activity|other molecular functions|
Cpa_SRR_002905	INTRONIC	evm.model.supercontig_9.95	509886	511573	LG5	supercontig_9	510310	510330	21	6	3.5	ACATAC ACATAC ACATAC ACA	PF00249	PTHR10641	KOG0048	X	K09422	AT5G49330.1	MYB111	myb domain protein 111	Cpa_SRR_002905	1	341	58.809	58.919	AGAGTTGCAGGCTTAGATGGA	TGAAACTCGTTGTGCAAGTGT	evm.model.supercontig_9.95	X	X	X	flavonol biosynthetic process|regulation of transcription, DNA-dependent|	GO:0051555|GO:0006355|	other cellular processes|other metabolic processes|	sequence-specific DNA binding transcription factor activity|	GO:0003700|	transcription factor activity|DNA or RNA binding|
Cpa_SRR_002911	EXONIC	evm.model.supercontig_9.103	541624	542169	LG5	supercontig_9	541964	541985	22	3	7.33	GGA GGA GGA GGA GGA GGA GGA G	X	X	X	X	X	X	X	X	Cpa_SRR_002911	1	320	59.778	60.229	CTTTGTTCGGCGGGGGATA	AGTACTCTCACCCGCCACA	X	X	X	X	X	X	X	X	X	X
Cpa_SRR_002927	INTRONIC	evm.model.supercontig_9.116	610989	612623	LG5	supercontig_9	611555	611589	35	2	17.5	AT AT AT AT AT AT AT AT AT AT AT AT AT AT AT AT AT A	PF00226	PTHR11821	X	X	X	AT3G06778.1	X	Chaperone DnaJ-domain superfamily protein	Cpa_SRR_002927	1	310	59.041	59.36	GCGCGAAAATTGGTGGGA	CTGCTTCGGATGCATCACG	evm.model.supercontig_9.116	cellular_component_unknown|	GO:0005575|	unknown cellular components|	protein folding|	GO:0006457|	protein metabolism|other cellular processes|other metabolic processes|	unfolded protein binding|heat shock protein binding|	GO:0051082|GO:0031072|	protein binding|
Cpa_SRR_002929	INTRONIC	evm.model.supercontig_9.116	610989	612623	LG5	supercontig_9	612069	612093	25	2	12.5	GA GA GA GA GA GA GA GA GA GA GA GA G	PF00226	PTHR11821	X	X	X	AT3G06778.1	X	Chaperone DnaJ-domain superfamily protein	Cpa_SRR_002929	1	277	59.926	58.082	AGGATGAAAACTCACCCGCTT	CCATCCGGATAAGAACAAGCA	evm.model.supercontig_9.116	cellular_component_unknown|	GO:0005575|	unknown cellular components|	protein folding|	GO:0006457|	protein metabolism|other cellular processes|other metabolic processes|	unfolded protein binding|heat shock protein binding|	GO:0051082|GO:0031072|	protein binding|
Cpa_SRR_002931	INTRONIC	evm.model.supercontig_9.117	613908	618351	LG5	supercontig_9	616474	616493	20	2	10	AT AT AT AT AT AT AT AT AT AT	PF03893,PF01764	PTHR21493	KOG2088	X	X	AT4G16070.1	X	Mono-/di-acylglycerol lipase, N-terminal;Lipase, class 3	Cpa_SRR_002931	1	292	59.256	59.887	ACGTTTGCTCCAGGTACGT	ACATGCACACCCCATTCAGT	evm.model.supercontig_9.117	X	X	X	lipid metabolic process|lipid catabolic process|	GO:0006629|GO:0016042|	other metabolic processes|	carboxylesterase activity|triglyceride lipase activity|	GO:0004091|GO:0004806|	hydrolase activity|
Cpa_SRR_002935	EXONIC	evm.model.supercontig_9.122	703651	704223	LG5	supercontig_9	703832	703851	20	6	3.33	ATGATC ATGATC ATGATC AT	X	X	X	X	X	X	X	X	Cpa_SRR_002935	1	251	58.404	59.05	TGATGACAACAACAACAACGATG	TCTCTTCTCGCTTCTGATCATCA	X	X	X	X	X	X	X	X	X	X
Cpa_SRR_002955	INTRONIC	evm.model.supercontig_9.149	906644	916409	LG5	supercontig_9	916352	916374	23	2	11.5	AG AG AG AG AG AG AG AG AG AG AG A	PF08514	PTHR11199	KOG2011	X	K06671	AT2G47980.1	SCC3	sister-chromatid cohesion protein 3	Cpa_SRR_002955	1	318	59	60.001	TCCTCGGTGCTAGTCCTCT	TGCTGCCTCTCTACTCCGT	evm.model.supercontig_9.149	nucleus|chromosome|	GO:0005634|GO:0005694|	nucleus|other intracellular components|	meiotic sister chromatid cohesion, centromeric|attachment of spindle microtubules to kinetochore involved in homologous chromosome segregation|mitosis|	GO:0051754|GO:0051455|GO:0007067|	other cellular processes|cell organization and biogenesis|	binding|	GO:0005488|	other binding|
Cpa_SRR_002963	INTRONIC	evm.model.supercontig_9.161	969763	974848	LG5	supercontig_9	974306	974330	25	2	12.5	AT AT AT AT AT AT AT AT AT AT AT AT A	PF02362,PF06507,PF02309	X	X	X	X	AT5G62000.1	ARF2	auxin response factor 2	Cpa_SRR_002963	1	273	59.401	59.059	CACATGCATGCCACAGTTCA	TCTGGGTGAAAATAAATAGCGTTGA	evm.model.supercontig_9.161	nucleus|chloroplast|	GO:0005634|GO:0009507|	nucleus|chloroplast|	response to abscisic acid stimulus|fruit dehiscence|negative regulation of transcription, DNA-dependent|floral organ abscission|leaf senescence|ovule development|negative regulation of cell proliferation|positive regulation of flower development|	GO:0009737|GO:0010047|GO:0045892|GO:0010227|GO:0010150|GO:0048481|GO:0008285|GO:0009911|	other biological processes|other cellular processes|other metabolic processes|developmental processes|	sequence-specific DNA binding|protein binding|sequence-specific DNA binding transcription factor activity|	GO:0043565|GO:0005515|GO:0003700|	DNA or RNA binding|protein binding|transcription factor activity|
Cpa_SRR_002976	INTRONIC	evm.model.supercontig_9.164	1023862	1025873	LG5	supercontig_9	1024909	1024933	25	2	12.5	TA TA TA TA TA TA TA TA TA TA TA TA T	X	PTHR23023	KOG1399	X	X	AT1G48910.1	YUC10	Flavin-containing monooxygenase family protein	Cpa_SRR_002976	1	288	57.817	59.266	AGAGAGCAGGACGTGTGT	AGTATCCTGTGCTCGACGTC	evm.model.supercontig_9.164	cellular_component_unknown|	GO:0005575|	unknown cellular components|	oxidation-reduction process|regulation of anatomical structure morphogenesis|	GO:0055114|GO:0022603|	other metabolic processes|other biological processes|	flavin-containing monooxygenase activity|flavin adenine dinucleotide binding|oxidoreductase activity|NADP binding|	GO:0004499|GO:0050660|GO:0016491|GO:0050661|	other enzyme activity|other binding|nucleotide binding|
Cpa_SRR_002983	INTRONIC	evm.model.supercontig_9.175	1093900	1097051	LG5	supercontig_9	1095450	1095469	20	2	10	AT AT AT AT AT AT AT AT AT AT	PF00643,PF06203	X	X	X	X	AT2G47890.1	X	B-box type zinc finger protein with CCT domain	Cpa_SRR_002983	1	267	58.561	60.179	TGCTGCCATTTTGAAGCCA	TCCTTCCCTACTTGCCAGGT	evm.model.supercontig_9.175	intracellular|	GO:0005622|	other intracellular components|	regulation of transcription, DNA-dependent|	GO:0006355|	other cellular processes|other metabolic processes|	zinc ion binding|sequence-specific DNA binding transcription factor activity|	GO:0008270|GO:0003700|	other binding|transcription factor activity|
Cpa_SRR_002992	INTRONIC	evm.model.supercontig_9.188	1208216	1213923	LG5	supercontig_9	1212256	1212277	22	2	11	AT AT AT AT AT AT AT AT AT AT AT	PF00888,PF10557	PTHR11932	KOG2166	X	X	AT4G02570.1	CUL1	cullin 1	Cpa_SRR_002992	1	264	59.885	59.596	AGCAATGAACGGCACCCA	TGGACCTCTTCTCCGTCTGA	evm.model.supercontig_9.188	cytosol|ubiquitin ligase complex|cytoplasm|nucleus|spindle|phragmoplast|condensed nuclear chromosome|	GO:0005829|GO:0000151|GO:0005737|GO:0005634|GO:0005819|GO:0009524|GO:0000794|	cytosol|other intracellular components|other cytoplasmic components|nucleus|	SCF complex assembly|embryo development ending in seed dormancy|jasmonic acid mediated signaling pathway|cell cycle|response to auxin stimulus|regulation of circadian rhythm|response to jasmonic acid stimulus|	GO:0010265|GO:0009793|GO:0009867|GO:0007049|GO:0009733|GO:0042752|GO:0009753|	other cellular processes|cell organization and biogenesis|developmental processes|signal transduction|other biological processes|	protein binding|	GO:0005515|	protein binding|
Cpa_SRR_002996	EXONIC	evm.model.supercontig_9.190	1233478	1239709	LG5	supercontig_9	1233661	1233683	23	3	7.67	CAT CAT CAT CAT CAT CAT CAT CA	PF01545	PTHR11562	KOG1485	X	X	AT2G47830.1	X	Cation efflux family protein	Cpa_SRR_002996	1	324	59.756	58.242	TCTCAGAAAACCCCAAACCAGT	TTTTCCAGCGGCAAGTCC	evm.model.supercontig_9.190	membrane|	GO:0016020|	other membranes|	ion transmembrane transport|cation transport|	GO:0034220|GO:0006812|	transport|other cellular processes|	cation transmembrane transporter activity|efflux transmembrane transporter activity|	GO:0008324|GO:0015562|	transporter activity|
Cpa_SRR_002997	INTRONIC	evm.model.supercontig_9.190	1233478	1239709	LG5	supercontig_9	1235555	1235584	30	2	15	TG TG TG TG TG TG TG TG TG TG TG TG TG TG TG	PF01545	PTHR11562	KOG1485	X	X	AT2G47830.1	X	Cation efflux family protein	Cpa_SRR_002997	1	303	59.561	57.456	GCTGGTGGTATTGCATGGC	CAGTAACCCCTGTACATGAGG	evm.model.supercontig_9.190	membrane|	GO:0016020|	other membranes|	ion transmembrane transport|cation transport|	GO:0034220|GO:0006812|	transport|other cellular processes|	cation transmembrane transporter activity|efflux transmembrane transporter activity|	GO:0008324|GO:0015562|	transporter activity|
Cpa_SRR_002998	INTRONIC	evm.model.supercontig_9.190	1233478	1239709	LG5	supercontig_9	1235584	1235613	30	2	15	GA GA GA GA GA GA GA GA GA GA GA GA GA GA GA	PF01545	PTHR11562	KOG1485	X	X	AT2G47830.1	X	Cation efflux family protein	Cpa_SRR_002998	1	303	59.561	57.456	GCTGGTGGTATTGCATGGC	CAGTAACCCCTGTACATGAGG	evm.model.supercontig_9.190	membrane|	GO:0016020|	other membranes|	ion transmembrane transport|cation transport|	GO:0034220|GO:0006812|	transport|other cellular processes|	cation transmembrane transporter activity|efflux transmembrane transporter activity|	GO:0008324|GO:0015562|	transporter activity|
Cpa_SRR_003000	EXONIC	evm.model.supercontig_9.192	1243667	1243930	LG5	supercontig_9	1243827	1243847	21	6	3.5	TGCAGT TGCAGT TGCAGT TGC	X	X	X	X	X	X	X	X	Cpa_SRR_003000	1	327	58.992	59.822	GTGTTAAGAAAGGGGATTAGTGCA	GGGGACGATGGGAGTTTCTC	X	X	X	X	X	X	X	X	X	X
Cpa_SRR_003002	INTRONIC	evm.model.supercontig_9.195	1263477	1265503	LG5	supercontig_9	1263607	1263630	24	2	12	AT AT AT AT AT AT AT AT AT AT AT AT	X	X	X	X	X	AT4G13420.1	HAK5	high affinity K+ transporter 5	Cpa_SRR_003002	1	338	58.761	59.476	TGCCTCCAACAGCTGACA	CCATCCATCTCAGGTGCGT	evm.model.supercontig_9.195	membrane|	GO:0016020|	other membranes|	potassium ion transmembrane transport|potassium ion transport|	GO:0071805|GO:0006813|	transport|other cellular processes|	potassium ion transmembrane transporter activity|potassium:sodium symporter activity|	GO:0015079|GO:0009674|	transporter activity|
Cpa_SRR_003013	INTRONIC	evm.model.supercontig_9.200	1341968	1342998	LG5	supercontig_9	1342170	1342197	28	2	14	TG TG TG TG TG TG TG TG TG TG TG TG TG TG	PF02798,PF00043	PTHR11260	KOG0867	X	X	AT3G62760.1	ATGSTF13	Glutathione S-transferase family protein	Cpa_SRR_003013	1	319	59.044	57.9	TGGCGCTGAAGTTGCATG	CCAAAGGGCTGCATGACA	evm.model.supercontig_9.200	cytoplasm|	GO:0005737|	other cytoplasmic components|	toxin catabolic process|metabolic process|	GO:0009407|GO:0008152|	other cellular processes|other metabolic processes|	glutathione transferase activity|	GO:0004364|	transferase activity|
Cpa_SRR_003019	EXONIC	evm.model.supercontig_9.206	1387744	1391889	LG5	supercontig_9	1387885	1387914	30	3	10	TCT TCT TCT TCT TCT TCT TCT TCT TCT TCT	PF00515,PF07719,PF11998	X	X	X	X	AT1G02910.1	LPA1	tetratricopeptide repeat (TPR)-containing protein	Cpa_SRR_003019	1	309	60.304	58.755	TCTGCTGCTCTGGTACCGA	AGACCCACAACAGCAGCT	evm.model.supercontig_9.206	chloroplast|	GO:0009507|	chloroplast|	photosystem II oxygen evolving complex assembly|	GO:0010270|	other cellular processes|other metabolic processes|cell organization and biogenesis|electron transport or energy pathways|	binding|	GO:0005488|	other binding|
Cpa_SRR_003022	INTRONIC	evm.model.supercontig_9.207	1393618	1394294	LG5	supercontig_9	1393635	1393655	21	3	7	TAT TAT TAT TAT TAT TAT TAT	PF05498	X	X	X	X	AT1G02900.1	RALF1	rapid alkalinization factor 1	Cpa_SRR_003022	1	298	60.342	59.413	ACACCTTTGTCCTGCCTTTGT	TGGTGCGGTTGTGTCTGT	evm.model.supercontig_9.207	apoplast|	GO:0048046|	extracellular|	cell-cell signaling|calcium-mediated signaling|signal transduction|	GO:0007267|GO:0019722|GO:0007165|	other cellular processes|signal transduction|	signal transducer activity|	GO:0004871|	other molecular functions|
Cpa_SRR_003036	INTRONIC	evm.model.supercontig_9.226	1507203	1508048	LG5	supercontig_9	1507636	1507656	21	2	10.5	TA TA TA TA TA TA TA TA TA TA T	PF00582	X	X	X	X	AT2G47710.1	X	Adenine nucleotide alpha hydrolases-like superfamily protein	Cpa_SRR_003036	1	267	59.925	59.492	TGGCTGAGAGAGTCGTGGA	TGGCTGCCAACAACGAGA	evm.model.supercontig_9.226	vacuole|	GO:0005773|	other cytoplasmic components|other intracellular components|	response to stress|	GO:0006950|	response to stress|	molecular_function_unknown|	GO:0003674|	unknown molecular functions|
Cpa_SRR_003046	INTRONIC	evm.model.supercontig_9.234	1551198	1555738	LG5	supercontig_9	1554870	1554921	52	2	26	AG AG AG AG AG AG AG AG AG AG AG AG AG AG AG AG AG AG AG AG AG AG AG AG AG AG	PF00856	PTHR22884	X	X	X	AT2G44150.1	ASHH3	histone-lysine N-methyltransferase ASHH3	Cpa_SRR_003046	1	250	60.391	60.179	GTGGCAATCTCTACCGCACA	AGCTTCCCCTTCCTTCCTCA	evm.model.supercontig_9.234	plasmodesma|endoplasmic reticulum|	GO:0009506|GO:0005783|	other cellular components|ER|	peptidyl-lysine methylation|biological_process_unknown|	GO:0018022|GO:0008150|	protein metabolism|other cellular processes|other metabolic processes|unknown biological processes|	protein-lysine N-methyltransferase activity|	GO:0016279|	transferase activity|
Cpa_SRR_003049	INTRONIC	evm.model.supercontig_9.236	1585111	1589952	LG5	supercontig_9	1588180	1588211	32	2	16	AT AT AT AT AT AT AT AT AT AT AT AT AT AT AT AT	PF03094	X	X	X	K08472	AT4G02600.1	MLO1	Seven transmembrane MLO family protein	Cpa_SRR_003049	1	306	57.415	59.31	TGCAGTTGGTATCTTTGGCT	TGGTTGAAGAGCTTACGGTGA	evm.model.supercontig_9.236	plasma membrane|	GO:0005886|	plasma membrane|	defense response|cell death|	GO:0006952|GO:0008219|	response to stress|other cellular processes|	calmodulin binding|	GO:0005516|	protein binding|
Cpa_SRR_003053	INTRONIC	evm.model.supercontig_9.236	1585111	1589952	LG5	supercontig_9	1589648	1589669	22	2	11	TA TA TA TA TA TA TA TA TA TA TA	PF03094	X	X	X	K08472	AT4G02600.1	MLO1	Seven transmembrane MLO family protein	Cpa_SRR_003053	1	261	59.852	59.245	ACGCCATTGTGACACAGGT	TGCGGCTTTTCTCAGACCT	evm.model.supercontig_9.236	plasma membrane|	GO:0005886|	plasma membrane|	defense response|cell death|	GO:0006952|GO:0008219|	response to stress|other cellular processes|	calmodulin binding|	GO:0005516|	protein binding|
Cpa_SRR_003060	INTRONIC	evm.model.supercontig_9.243	1639715	1642431	LG5	supercontig_9	1640389	1640409	21	2	10.5	AT AT AT AT AT AT AT AT AT AT A	PF08373	PTHR21228	X	X	X	AT2G31890.1	RAP	RAP	Cpa_SRR_003060	1	250	58.959	59.578	AGTCGAGGTGAGCAAGTTGA	TGCTGAAACGCCGGTACA	evm.model.supercontig_9.243	X	X	X	biological_process_unknown|	GO:0008150|	unknown biological processes|	molecular_function_unknown|	GO:0003674|	unknown molecular functions|
Cpa_SRR_003061	EXONIC	evm.model.supercontig_9.243	1639715	1642431	LG5	supercontig_9	1641947	1641966	20	3	6.67	TTC TTC TTC TTC TTC TTC TT	PF08373	PTHR21228	X	X	X	AT2G31890.1	RAP	RAP	Cpa_SRR_003061	1	345	59.398	57.331	GGCCCCGAGAATTGAGACA	AGGGATGGACTGGTGTGT	evm.model.supercontig_9.243	X	X	X	biological_process_unknown|	GO:0008150|	unknown biological processes|	molecular_function_unknown|	GO:0003674|	unknown molecular functions|
Cpa_SRR_003062	EXONIC	evm.model.supercontig_9.243	1639715	1642431	LG5	supercontig_9	1642186	1642206	21	3	7	TTC TTC TTC TTC TTC TTC TTC	PF08373	PTHR21228	X	X	X	AT2G31890.1	RAP	RAP	Cpa_SRR_003062	1	336	59.617	57.526	GCCAACCCCCTAGCTTCAA	CCGAACTGGGTTTCTGCA	evm.model.supercontig_9.243	X	X	X	biological_process_unknown|	GO:0008150|	unknown biological processes|	molecular_function_unknown|	GO:0003674|	unknown molecular functions|
Cpa_SRR_003063	EXONIC	evm.model.supercontig_9.243	1639715	1642431	LG5	supercontig_9	1642233	1642252	20	6	3.33	TACTAG TACTAG TACTAG TA	PF08373	PTHR21228	X	X	X	AT2G31890.1	RAP	RAP	Cpa_SRR_003063	1	336	59.617	57.526	GCCAACCCCCTAGCTTCAA	CCGAACTGGGTTTCTGCA	evm.model.supercontig_9.243	X	X	X	biological_process_unknown|	GO:0008150|	unknown biological processes|	molecular_function_unknown|	GO:0003674|	unknown molecular functions|
Cpa_SRR_003071	EXONIC	evm.model.supercontig_9.253	1681298	1683327	LG5	supercontig_9	1683287	1683313	27	3	9	CCT CCT CCT CCT CCT CCT CCT CCT CCT	X	X	X	X	X	AT3G52860.1	X	X	Cpa_SRR_003071	1	251	59.245	59.403	TGGAAGCAGAGCCGTTTCT	TCCATCTCCACGACCAAGC	evm.model.supercontig_9.253	X	X	X	biological_process_unknown|	GO:0008150|	unknown biological processes|	molecular_function_unknown|	GO:0003674|	unknown molecular functions|
Cpa_SRR_003074	INTRONIC	evm.model.supercontig_9.257	1708261	1710733	LG5	supercontig_9	1710353	1710377	25	6	4.17	AAAAGA AAAAGA AAAAGA AAAAGA A	PF00875	PTHR11455	KOG0133	X	X	AT2G47590.1	PHR2	photolyase/blue-light receptor 2	Cpa_SRR_003074	1	299	60.034	60.078	AGGGATGGTGGCAATGACAG	CCGATCCATTGCCACCACT	evm.model.supercontig_9.257	cellular_component_unknown|	GO:0005575|	unknown cellular components|	metabolic process|DNA repair|	GO:0008152|GO:0006281|	other metabolic processes|response to stress|DNA or RNA metabolism|other cellular processes|	DNA photolyase activity|	GO:0003913|	other enzyme activity|
Cpa_SRR_003077	INTRONIC	evm.model.supercontig_9.260	1723961	1731988	LG5	supercontig_9	1728222	1728250	29	2	14.5	CT CT CT CT CT CT CT CT CT CT CT CT CT CT C	PF02466,PF12146,PF00561	PTHR11614	KOG1455	X	X	AT3G62860.1	X	alpha/beta-Hydrolases superfamily protein	Cpa_SRR_003077	1	332	58.185	57.82	TGGGCCTAATCCACACGT	ACCTCCTGATATTCGACTACCA	evm.model.supercontig_9.260	plasma membrane|	GO:0005886|	plasma membrane|	metabolic process|	GO:0008152|	other metabolic processes|	catalytic activity|	GO:0003824|	other enzyme activity|
Cpa_SRR_003080	INTRONIC	evm.model.supercontig_9.260	1723961	1731988	LG5	supercontig_9	1728606	1728627	22	2	11	AT AT AT AT AT AT AT AT AT AT AT	PF02466,PF12146,PF00561	PTHR11614	KOG1455	X	X	AT3G62860.1	X	alpha/beta-Hydrolases superfamily protein	Cpa_SRR_003080	1	342	57.82	60.547	TGGTAGTCGAATATCAGGAGGT	GGCAGAGGAAAACAAGAGCCT	evm.model.supercontig_9.260	plasma membrane|	GO:0005886|	plasma membrane|	metabolic process|	GO:0008152|	other metabolic processes|	catalytic activity|	GO:0003824|	other enzyme activity|
Cpa_SRR_003081	INTRONIC	evm.model.supercontig_9.260	1723961	1731988	LG5	supercontig_9	1728923	1728949	27	2	13.5	AT AT AT AT AT AT AT AT AT AT AT AT AT A	PF02466,PF12146,PF00561	PTHR11614	KOG1455	X	X	AT3G62860.1	X	alpha/beta-Hydrolases superfamily protein	Cpa_SRR_003081	1	296	59.579	59.998	TGCAGTGGTTTCATGAGAGGT	TGCTTAACTTTCTTCTGCGTGTG	evm.model.supercontig_9.260	plasma membrane|	GO:0005886|	plasma membrane|	metabolic process|	GO:0008152|	other metabolic processes|	catalytic activity|	GO:0003824|	other enzyme activity|
Cpa_SRR_003085	INTRONIC	evm.model.supercontig_9.260	1723961	1731988	LG5	supercontig_9	1729451	1729473	23	6	3.83	TATATG TATATG TATATG TATAT	PF02466,PF12146,PF00561	PTHR11614	KOG1455	X	X	AT3G62860.1	X	alpha/beta-Hydrolases superfamily protein	Cpa_SRR_003085	1	302	58.249	58.575	GCGTGGAAAGCGTATCACT	AGCATGTGATAAAGCAAGTGGT	evm.model.supercontig_9.260	plasma membrane|	GO:0005886|	plasma membrane|	metabolic process|	GO:0008152|	other metabolic processes|	catalytic activity|	GO:0003824|	other enzyme activity|
Cpa_SRR_003086	INTRONIC	evm.model.supercontig_9.260	1723961	1731988	LG5	supercontig_9	1730044	1730070	27	6	4.5	ACAGAC ACAGAC ACAGAC ACAGAC ACA	PF02466,PF12146,PF00561	PTHR11614	KOG1455	X	X	AT3G62860.1	X	alpha/beta-Hydrolases superfamily protein	Cpa_SRR_003086	1	332	59.778	57.946	ACCATGAGACGCCCATCAC	TCAGAACCCACCATTACCCT	evm.model.supercontig_9.260	plasma membrane|	GO:0005886|	plasma membrane|	metabolic process|	GO:0008152|	other metabolic processes|	catalytic activity|	GO:0003824|	other enzyme activity|
Cpa_SRR_003091	INTRONIC	evm.model.supercontig_9.261	1732542	1734765	LG5	supercontig_9	1732558	1732577	20	2	10	CT CT CT CT CT CT CT CT CT CT	PF01423	PTHR12777	KOG3459	X	K11096	AT2G47640.2	X	Small nuclear ribonucleoprotein family protein	Cpa_SRR_003091	1	255	61.059	58.105	AATACACCCTCGGCGCTCT	GCCAGCTGCGAAATGAGA	evm.model.supercontig_9.261	cytosol|small nucleolar ribonucleoprotein complex|nucleolus|nucleus|	GO:0005829|GO:0005732|GO:0005730|GO:0005634|	cytosol|other intracellular components|nucleus|	X	X	X	molecular_function_unknown|	GO:0003674|	unknown molecular functions|
Cpa_SRR_003097	INTRONIC	evm.model.supercontig_9.262	1736366	1740588	LG5	supercontig_9	1739329	1739348	20	4	5	GCCA GCCA GCCA GCCA GCCA	PF01370	PTHR10366	KOG1429	X	X	AT3G62830.1	AUD1	NAD(P)-binding Rossmann-fold superfamily protein	Cpa_SRR_003097	1	315	59.252	59.931	ACACAAACTCCGCCGGAT	GACCCTCGTGTCTGTTGCA	evm.model.supercontig_9.262	membrane|plasma membrane|Golgi membrane|	GO:0016020|GO:0005886|GO:0000139|	other membranes|plasma membrane|Golgi apparatus|other cytoplasmic components|other intracellular components|	D-xylose metabolic process|dTDP-rhamnose biosynthetic process|nucleotide-sugar metabolic process|	GO:0042732|GO:0019305|GO:0009225|	other cellular processes|other metabolic processes|	catalytic activity|UDP-glucuronate decarboxylase activity|dTDP-glucose 4,6-dehydratase activity|	GO:0003824|GO:0048040|GO:0008460|	other enzyme activity|
Cpa_SRR_003115	INTRONIC	evm.model.supercontig_9.281	1917043	1929376	LG5	supercontig_9	1926041	1926061	21	5	4.2	GATTT GATTT GATTT GATTT G	PF03129	PTHR11042	KOG1936	2.7.11.1	K08282	AT3G59410.2	GCN2	protein kinase family protein	Cpa_SRR_003115	1	344	57.645	57.841	TCAAAACTAGCAATTTACGGACTAC	AGAGCAAAAAGATAAGTACGAGAGA	evm.model.supercontig_9.281	X	X	X	protein phosphorylation|translation|	GO:0006468|GO:0006412|	protein metabolism|other cellular processes|other metabolic processes|	protein kinase activity|protein serine/threonine kinase activity|ATP binding|aminoacyl-tRNA ligase activity|protein tyrosine kinase activity|	GO:0004672|GO:0004674|GO:0005524|GO:0004812|GO:0004713|	kinase activity|transferase activity|nucleotide binding|other enzyme activity|
Cpa_SRR_003117	EXONIC	evm.model.supercontig_9.284	1966321	1966998	LG5	supercontig_9	1966427	1966447	21	6	3.5	ACCCCC ACCCCC ACCCCC ACC	PF00036	PTHR10891	KOG0027	X	K13448	AT2G43290.1	MSS3	Calcium-binding EF-hand family protein	Cpa_SRR_003117	1	343	58.117	59.078	AGCTGGCTGTGACACTCT	CGTCGCCGTTTTTGTCGA	evm.model.supercontig_9.284	X	X	X	biological_process_unknown|	GO:0008150|	unknown biological processes|	calcium ion binding|	GO:0005509|	other binding|
Cpa_SRR_003122	INTRONIC	evm.model.supercontig_9.296	2017149	2020317	LG5	supercontig_9	2018746	2018765	20	2	10	AT AT AT AT AT AT AT AT AT AT	PF01985	X	X	X	X	AT2G28480.1	X	RNA-binding CRS1 / YhbY (CRM) domain protein	Cpa_SRR_003122	1	338	58.636	60.281	GCTTGAGAAGGTTAGCATGATACT	ATCGCGCACACAACCTGT	evm.model.supercontig_9.296	cellular_component_unknown|	GO:0005575|	unknown cellular components|	biological_process_unknown|	GO:0008150|	unknown biological processes|	RNA binding|	GO:0003723|	DNA or RNA binding|
Cpa_SRR_003126	INTRONIC	evm.model.supercontig_9.297	2023577	2027360	LG5	supercontig_9	2027126	2027168	43	2	21.5	TA TA TA TA TA TA TA TA TA TA TA TA TA TA TA TA TA TA TA TA TA T	PF00294	PTHR10584	X	X	X	AT3G59480.1	X	pfkB-like carbohydrate kinase family protein	Cpa_SRR_003126	1	348	57.53	59.315	TTCGTTGGTGCACTTCTGT	TCGCTTCATCCTGTCAACCA	evm.model.supercontig_9.297	cellular_component_unknown|	GO:0005575|	unknown cellular components|	D-ribose metabolic process|carbohydrate phosphorylation|sucrose biosynthetic process|sucrose catabolic process, using beta-fructofuranosidase|acetate fermentation|	GO:0006014|GO:0046835|GO:0005986|GO:0019575|GO:0019654|	other cellular processes|other metabolic processes|electron transport or energy pathways|	ribokinase activity|	GO:0004747|	kinase activity|transferase activity|
Cpa_SRR_003129	INTRONIC	evm.model.supercontig_9.311	2069409	2071519	LG5	supercontig_9	2070573	2070592	20	2	10	AT AT AT AT AT AT AT AT AT AT	PF03088	PTHR10426	KOG1520	X	X	AT3G59530.1	LAP3	Calcium-dependent phosphotriesterase superfamily protein	Cpa_SRR_003129	1	256	58.724	59.967	TCACATCAACGGGTCCATCT	GCCAAACCATCCAACACCAC	evm.model.supercontig_9.311	endomembrane system|	GO:0012505|	other cellular components|	alkaloid biosynthetic process|pollen exine formation|	GO:0009821|GO:0010584|	other cellular processes|other metabolic processes|developmental processes|cell organization and biogenesis|	strictosidine synthase activity|	GO:0016844|	other enzyme activity|
Cpa_SRR_003145	INTRONIC	evm.model.supercontig_9.318	2134256	2140580	LG5	supercontig_9	2140254	2140273	20	2	10	AT AT AT AT AT AT AT AT AT AT	PF00753	PTHR11935	KOG0813	X	X	AT1G06130.2	GLX2-4	glyoxalase 2-4	Cpa_SRR_003145	1	273	59.431	60.081	AGCAGAGGTAGATCAGTTTGCA	GGCTACGCTCGTGAGTTGT	evm.model.supercontig_9.318	chloroplast|	GO:0009507|	chloroplast|	methylglyoxal catabolic process to D-lactate|metabolic process|	GO:0019243|GO:0008152|	other cellular processes|other metabolic processes|	hydroxyacylglutathione hydrolase activity|zinc ion binding|	GO:0004416|GO:0008270|	hydrolase activity|other binding|
Cpa_SRR_003150	EXONIC	evm.model.supercontig_9.323	2181067	2183065	LG5	supercontig_9	2181138	2181157	20	3	6.67	AAG AAG AAG AAG AAG AAG AA	PF03514	X	X	X	X	AT4G37650.1	SHR	GRAS family transcription factor	Cpa_SRR_003150	1	295	59.309	58.951	GGTTCCTCCTTCCATGCCA	GGGTTTTGGCCTGTGAAGG	evm.model.supercontig_9.323	nucleus|	GO:0005634|	nucleus|	iron ion homeostasis|regulation of transcription, DNA-dependent|asymmetric cell division|radial pattern formation|leaf development|cell cycle|regulation of hormone metabolic process|	GO:0055072|GO:0006355|GO:0008356|GO:0009956|GO:0048366|GO:0007049|GO:0032350|	other biological processes|other cellular processes|other metabolic processes|developmental processes|	protein binding|sequence-specific DNA binding transcription factor activity|	GO:0005515|GO:0003700|	protein binding|transcription factor activity|DNA or RNA binding|
Cpa_SRR_003165	INTRONIC	evm.model.supercontig_9.339	2395844	2402919	LG5	supercontig_9	2397717	2397736	20	2	10	TC TC TC TC TC TC TC TC TC TC	PF04012	X	X	X	K03969	AT1G65260.1	PTAC4	plastid transcriptionally active 4	Cpa_SRR_003165	1	343	58.921	58.269	GGGGAGAAGGGCAAAGACT	TGCGAACACCAAGAGCAC	evm.model.supercontig_9.339	chloroplast|chloroplast stroma|chloroplast envelope|plastid chromosome|chloroplast thylakoid membrane|chloroplast thylakoid|nucleoid|	GO:0009507|GO:0009570|GO:0009941|GO:0009508|GO:0009535|GO:0009534|GO:0009295|	chloroplast|plastid|other cytoplasmic components|other intracellular components|other membranes|	vesicle organization|thylakoid membrane organization|	GO:0016050|GO:0010027|	other cellular processes|cell organization and biogenesis|	X	X	X
Cpa_SRR_003174	INTRONIC	evm.model.supercontig_9.359	2488900	2492646	LG5	supercontig_9	2491278	2491298	21	4	5.25	AATA AATA AATA AATA AATA A	X	X	X	X	X	AT3G52050.3	X	5\'-3\' exonuclease family protein	Cpa_SRR_003174	1	306	59.777	58.163	GCGCAGGGGGAGAATTGTA	TGCTTATTGATGGCACTGCA	evm.model.supercontig_9.359	mitochondrion|	GO:0005739|	mitochondria|	metabolic process|	GO:0008152|	other metabolic processes|	catalytic activity|DNA binding|5'-3' exonuclease activity|	GO:0003824|GO:0003677|GO:0008409|	other enzyme activity|DNA or RNA binding|hydrolase activity|
Cpa_SRR_003181	EXONIC	evm.model.supercontig_9.365	2559324	2561234	LG5	supercontig_9	2559396	2559417	22	3	7.33	GAG GAG GAG GAG GAG GAG GAG G	X	X	X	X	X	AT3G59660.1	X	C2 domain-containing protein / GRAM domain-containing protein	Cpa_SRR_003181	1	289	60.004	59.164	GACCGGCAGCCTGTAAAGT	TGGTGTGTGATGCAGTCCA	evm.model.supercontig_9.365	X	X	X	biological_process_unknown|	GO:0008150|	unknown biological processes|	molecular_function_unknown|	GO:0003674|	unknown molecular functions|
Cpa_SRR_003184	INTRONIC	evm.model.supercontig_9.367	2579995	2583717	LG5	supercontig_9	2581926	2581945	20	4	5	AAAC AAAC AAAC AAAC AAAC	PF02893	PTHR23319	X	X	X	AT3G59660.1	X	C2 domain-containing protein / GRAM domain-containing protein	Cpa_SRR_003184	1	280	59.396	57.156	TAGCCTGCCATCACACCAG	AGAGTATGGCAGCTTCGC	evm.model.supercontig_9.367	X	X	X	biological_process_unknown|	GO:0008150|	unknown biological processes|	molecular_function_unknown|	GO:0003674|	unknown molecular functions|
Cpa_SRR_003187	INTRONIC	evm.model.supercontig_9.373	2626000	2630844	LG5	supercontig_9	2626714	2626733	20	2	10	AT AT AT AT AT AT AT AT AT AT	PF03405	X	X	X	X	AT1G43800.1	X	Plant stearoyl-acyl-carrier-protein desaturase family protein	Cpa_SRR_003187	1	309	58.544	59.084	GCTGGTATGAGGCTTTATTGTCT	AGTCCACGGCACCAAAGT	evm.model.supercontig_9.373	membrane|	GO:0016020|	other membranes|	fatty acid biosynthetic process|fatty acid metabolic process|oxidation-reduction process|	GO:0006633|GO:0006631|GO:0055114|	other cellular processes|other metabolic processes|	oxidoreductase activity|acyl-acyl-carrier-protein] desaturase activity|transition metal ion binding|	GO:0016491|GO:0045300|GO:0046914|	other enzyme activity|other binding|
Cpa_SRR_003190	INTRONIC	evm.model.supercontig_9.377	2639128	2641489	LG5	supercontig_9	2639262	2639293	32	2	16	CT CT CT CT CT CT CT CT CT CT CT CT CT CT CT CT	PF05811	PTHR21096	KOG3377	X	X	AT1G05730.1	X	Eukaryotic protein of unknown function (DUF842)	Cpa_SRR_003190	1	315	59.401	59.094	TGGATCACATCGCAGCTGT	TCATCACCAAACTGAGCCTAGT	evm.model.supercontig_9.377	cellular_component_unknown|	GO:0005575|	unknown cellular components|	biological_process_unknown|	GO:0008150|	unknown biological processes|	molecular_function_unknown|	GO:0003674|	unknown molecular functions|
Cpa_SRR_003193	INTRONIC	evm.model.supercontig_9.377	2639128	2641489	LG5	supercontig_9	2640988	2641014	27	6	4.5	TTGCAG TTGCAG TTGCAG TTGCAG TTG	PF05811	PTHR21096	KOG3377	X	X	AT1G05730.1	X	Eukaryotic protein of unknown function (DUF842)	Cpa_SRR_003193	1	283	57.053	59.302	ATGAAACAAGCCGAAGTACATC	ACACCATCTCTCCCCTCGA	evm.model.supercontig_9.377	cellular_component_unknown|	GO:0005575|	unknown cellular components|	biological_process_unknown|	GO:0008150|	unknown biological processes|	molecular_function_unknown|	GO:0003674|	unknown molecular functions|
Cpa_SRR_003194	INTRONIC	evm.model.supercontig_9.379	2645532	2647190	LG5	supercontig_9	2646408	2646427	20	2	10	AT AT AT AT AT AT AT AT AT AT	PF00106	PTHR19410	KOG1208	X	X	AT3G59710.1	X	NAD(P)-binding Rossmann-fold superfamily protein	Cpa_SRR_003194	1	347	60.04	59.358	GTTGAATGAAACGGCAGCGT	ACTTTCATTTCTCTGCAACTGTGT	evm.model.supercontig_9.379	endomembrane system|	GO:0012505|	other cellular components|	metabolic process|oxidation-reduction process|	GO:0008152|GO:0055114|	other metabolic processes|	oxidoreductase activity|catalytic activity|binding|	GO:0016491|GO:0003824|GO:0005488|	other enzyme activity|other binding|
Cpa_SRR_003199	INTRONIC	evm.model.supercontig_9.383	2667611	2674095	LG5	supercontig_9	2668359	2668380	22	2	11	AT AT AT AT AT AT AT AT AT AT AT	PF06241	X	X	X	X	AT5G49960.1	X	X	Cpa_SRR_003199	1	271	59.175	58.993	AGCTTCTCATTGCACAATCAAGT	TGTACCAATTTAGTGCTTGAATGGA	X	X	X	X	X	X	X	X	X	X
Cpa_SRR_003206	INTRONIC	evm.model.supercontig_10.1	61852	65097	LG5	supercontig_10	63086	63116	31	2	15.5	AT AT AT AT AT AT AT AT AT AT AT AT AT AT AT A	PF00432	X	X	X	X	AT1G78950.1	X	Terpenoid cyclases family protein	Cpa_SRR_003206	1	337	57.724	59.489	TCACAATGTCAGCTAAAAATTCTGT	GGCGGTTTAGTTGCATGGG	evm.model.supercontig_10.1	X	X	X	metabolic process|	GO:0008152|	other metabolic processes|	beta-amyrin synthase activity|	GO:0042300|	other enzyme activity|
Cpa_SRR_003214	INTRONIC	evm.model.supercontig_10.4	90267	101787	LG5	supercontig_10	95506	95525	20	2	10	AG AG AG AG AG AG AG AG AG AG	PF00083,PF07690	PTHR11600	KOG0253	X	X	AT3G13050.1	X	Major facilitator superfamily protein	Cpa_SRR_003214	1	345	57.607	59.654	ACGATCTGACTTTGACATGTACT	ACCCAAGCATGTAATTTTTGGACA	evm.model.supercontig_10.4	membrane|	GO:0016020|	other membranes|	ion transmembrane transport|proton transport|carbohydrate transmembrane transport|	GO:0034220|GO:0015992|GO:0034219|	transport|other cellular processes|	sugar:hydrogen symporter activity|transporter activity|carbohydrate transmembrane transporter activity|	GO:0005351|GO:0005215|GO:0015144|	transporter activity|
Cpa_SRR_003230	INTRONIC	evm.model.supercontig_10.24	568952	582345	LG5	supercontig_10	576805	576824	20	2	10	GA GA GA GA GA GA GA GA GA GA	PF00154	PTHR22942	KOG1433	X	X	AT1G79050.1	X	recA DNA recombination family protein	Cpa_SRR_003230	1	308	59.332	59.893	ACTCTTCTGCACCCTCACG	TGGAGTTGCTCTGTTTCGCT	evm.model.supercontig_10.24	chloroplast|	GO:0009507|	chloroplast|	DNA metabolic process|DNA repair|ATP catabolic process|SOS response|DNA recombination|	GO:0006259|GO:0006281|GO:0006200|GO:0009432|GO:0006310|	DNA or RNA metabolism|response to stress|other cellular processes|other metabolic processes|	nucleoside-triphosphatase activity|DNA-dependent ATPase activity|DNA binding|nucleotide binding|ATP binding|single-stranded DNA binding|	GO:0017111|GO:0008094|GO:0003677|GO:0000166|GO:0005524|GO:0003697|	hydrolase activity|DNA or RNA binding|nucleotide binding|
Cpa_SRR_003238	INTRONIC	evm.model.supercontig_10.25	588111	591909	LG5	supercontig_10	589762	589783	22	5	4.4	TTAAT TTAAT TTAAT TTAAT TT	PF02365	X	X	X	X	AT1G56010.2	NAC1	NAC domain containing protein 1	Cpa_SRR_003238	1	256	57.414	58.75	TCTAACCTTCACTCTTATCACGTT	TCTCTTGCAAGGGTGGCA	evm.model.supercontig_10.25	X	X	X	regulation of transcription, DNA-dependent|auxin mediated signaling pathway|multicellular organismal development|primary shoot apical meristem specification|lateral root development|	GO:0006355|GO:0009734|GO:0007275|GO:0010072|GO:0048527|	other cellular processes|other metabolic processes|signal transduction|developmental processes|	sequence-specific DNA binding transcription factor activity|	GO:0003700|	transcription factor activity|
Cpa_SRR_003244	INTRONIC	evm.model.supercontig_10.25	588111	591909	LG5	supercontig_10	590992	591019	28	2	14	TA TA TA TA TA TA TA TA TA TA TA TA TA TA	PF02365	X	X	X	X	AT1G56010.2	NAC1	NAC domain containing protein 1	Cpa_SRR_003244	1	275	57.089	57.855	CCTAAATTGGGTCCTTTTAGTGTT	TGCATCATCAACAGTGTTCCT	evm.model.supercontig_10.25	X	X	X	regulation of transcription, DNA-dependent|auxin mediated signaling pathway|multicellular organismal development|primary shoot apical meristem specification|lateral root development|	GO:0006355|GO:0009734|GO:0007275|GO:0010072|GO:0048527|	other cellular processes|other metabolic processes|signal transduction|developmental processes|	sequence-specific DNA binding transcription factor activity|	GO:0003700|	transcription factor activity|
Cpa_SRR_003264	EXONIC	evm.model.supercontig_10.51	840972	845489	LG5	supercontig_10	841095	841115	21	3	7	TGG TGG TGG TGG TGG TGG TGG	X	X	X	X	X	X	X	X	Cpa_SRR_003264	1	345	58.932	59.853	TTGCTCGTGGATGCTGGA	GCCGCCATCTCCTTCATCA	X	X	X	X	X	X	X	X	X	X
Cpa_SRR_003273	EXONIC	evm.model.supercontig_10.61	1005287	1006335	LG5	supercontig_10	1006274	1006293	20	3	6.67	AGG AGG AGG AGG AGG AGG AG	PF02298	X	X	X	X	AT5G15350.1	ENODL17	early nodulin-like protein 17	Cpa_SRR_003273	1	252	59.652	59.593	TGGTTGTTAGCCCAGAGAGTG	TGCTCTCCATCTGTCATCGTC	evm.model.supercontig_10.61	vacuole|anchored to membrane|anchored to plasma membrane|	GO:0005773|GO:0031225|GO:0046658|	other cytoplasmic components|other intracellular components|other membranes|plasma membrane|	X	X	X	copper ion binding|electron carrier activity|	GO:0005507|GO:0009055|	other binding|other molecular functions|
Cpa_SRR_003275	INTRONIC	evm.model.supercontig_10.73	1181996	1182726	LG5	supercontig_10	1182356	1182379	24	3	8	TAA TAA TAA TAA TAA TAA TAA TAA	X	X	X	X	X	X	X	X	Cpa_SRR_003275	1	290	59.722	58.527	TGCTTGGCTGGTGGTTGT	TGTGCCTTGTTCTGCTTTGT	X	X	X	X	X	X	X	X	X	X
Cpa_SRR_003282	INTRONIC	evm.model.supercontig_10.74	1193308	1245506	LG5	supercontig_10	1220491	1220512	22	5	4.4	ATTAA ATTAA ATTAA ATTAA AT	PF00171	PTHR11699	KOG2451	X	X	AT2G14170.1	ALDH6B2	aldehyde dehydrogenase 6B2	Cpa_SRR_003282	1	341	57.267	58.935	TCAAAAACACCCCTAGAATCCA	TGCAAATCCGTCGACCCT	evm.model.supercontig_10.74	mitochondrion|	GO:0005739|	mitochondria|	oxidation-reduction process|response to oxidative stress|	GO:0055114|GO:0006979|	other metabolic processes|response to stress|	3-chloroallyl aldehyde dehydrogenase activity|copper ion binding|	GO:0004028|GO:0005507|	other enzyme activity|other binding|
Cpa_SRR_003294	INTRONIC	evm.model.supercontig_10.77	1282000	1285356	LG5	supercontig_10	1284784	1284803	20	2	10	AT AT AT AT AT AT AT AT AT AT	X	X	X	X	X	AT1G15980.1	NDF1	NDH-dependent cyclic electron flow 1	Cpa_SRR_003294	1	324	59.898	60.228	GGCCAGTTTTTGTCATTCCACA	CCTGGGTCTTTCACGTGCA	evm.model.supercontig_10.77	chloroplast|chloroplast thylakoid membrane|NADPH dehydrogenase complex plastoquinone|	GO:0009507|GO:0009535|GO:0010598|	chloroplast|plastid|other membranes|other cytoplasmic components|other intracellular components|	photosynthetic electron transport in photosystem I|	GO:0009773|	other cellular processes|other metabolic processes|electron transport or energy pathways|	X	X	X
Cpa_SRR_003299	INTRONIC	evm.model.supercontig_10.83	1323054	1325451	LG5	supercontig_10	1324199	1324225	27	2	13.5	AC AC AC AC AC AC AC AC AC AC AC AC AC A	PF00583	PTHR23091	X	X	X	AT2G23060.1	X	Acyl-CoA N-acyltransferases (NAT) superfamily protein	Cpa_SRR_003299	1	342	59.709	60.035	CGTGGTTGGCTCGAGGTAA	CTGCCGATCCATATGCCCAT	evm.model.supercontig_10.83	cellular_component_unknown|	GO:0005575|	unknown cellular components|	metabolic process|	GO:0008152|	other metabolic processes|	N-acetyltransferase activity|	GO:0008080|	transferase activity|
Cpa_SRR_003301	INTRONIC	evm.model.supercontig_10.83	1323054	1325451	LG5	supercontig_10	1324261	1324281	21	5	4.2	ATTAA ATTAA ATTAA ATTAA A	PF00583	PTHR23091	X	X	X	AT2G23060.1	X	Acyl-CoA N-acyltransferases (NAT) superfamily protein	Cpa_SRR_003301	1	342	59.709	60.035	CGTGGTTGGCTCGAGGTAA	CTGCCGATCCATATGCCCAT	evm.model.supercontig_10.83	cellular_component_unknown|	GO:0005575|	unknown cellular components|	metabolic process|	GO:0008152|	other metabolic processes|	N-acetyltransferase activity|	GO:0008080|	transferase activity|
Cpa_SRR_003310	INTRONIC	evm.model.supercontig_10.88	1452045	1458872	LG5	supercontig_10	1456021	1456051	31	2	15.5	CT CT CT CT CT CT CT CT CT CT CT CT CT CT CT C	PF03470,PF03468,PF03469	PTHR21596	X	X	X	AT1G15910.1	X	XH/XS domain-containing protein	Cpa_SRR_003310	1	307	60.439	58.027	TGTTGGCCGTGCAAGTGT	CTGAGGAGCAAAAGGTGTGT	evm.model.supercontig_10.88	plasmodesma|	GO:0009506|	other cellular components|	biological_process_unknown|	GO:0008150|	unknown biological processes|	molecular_function_unknown|	GO:0003674|	unknown molecular functions|
Cpa_SRR_003312	INTRONIC	evm.model.supercontig_10.91	1520284	1522276	LG5	supercontig_10	1520891	1520912	22	2	11	CA CA CA CA CA CA CA CA CA CA CA	PF00230	PTHR19139	KOG0223	X	K09874	AT1G80760.1	NIP6;1	NOD26-like intrinsic protein 6;1	Cpa_SRR_003312	1	293	59.775	59.169	CGCCCATCTTAACCCAGCT	TCTGCGTTACCCACAACCA	evm.model.supercontig_10.91	membrane|plasma membrane|	GO:0016020|GO:0005886|	other membranes|plasma membrane|	borate transmembrane transport|inorganic anion transport|glycerol transport|water transport|cellular response to boron-containing substance levels|urea transmembrane transport|borate transport|	GO:0035445|GO:0015698|GO:0015793|GO:0006833|GO:0080029|GO:0071918|GO:0046713|	transport|other cellular processes|	glycerol transmembrane transporter activity|water channel activity|urea transmembrane transporter activity|borate transmembrane transporter activity|	GO:0015168|GO:0015250|GO:0015204|GO:0046715|	transporter activity|
Cpa_SRR_003323	INTRONIC	evm.model.supercontig_10.104	1645934	1651095	LG5	supercontig_10	1647075	1647096	22	2	11	AT AT AT AT AT AT AT AT AT AT AT	PF03552	X	X	X	X	AT2G32540.1	CSLB04	cellulose synthase-like B4	Cpa_SRR_003323	1	253	59.249	59.313	TGGCATTCAACGTCAAAACCA	TCCCATATCACCTGCATCCG	evm.model.supercontig_10.104	membrane|	GO:0016020|	other membranes|	cellulose biosynthetic process|polysaccharide biosynthetic process|	GO:0030244|GO:0000271|	other cellular processes|other metabolic processes|	cellulose synthase activity|transferase activity, transferring glycosyl groups|	GO:0016759|GO:0016757|	transferase activity|
Cpa_SRR_003329	INTRONIC	evm.model.supercontig_10.106	1657452	1659572	LG5	supercontig_10	1659381	1659400	20	2	10	AT AT AT AT AT AT AT AT AT AT	PF02330	X	KOG2536	X	X	AT1G15870.1	X	Mitochondrial glycoprotein family protein	Cpa_SRR_003329	1	269	59.411	59.326	ACACTCTCAACTTATCACAGTGGA	CGAACTTGAGCAGGACCCT	evm.model.supercontig_10.106	mitochondrial matrix|	GO:0005759|	mitochondria|other cytoplasmic components|other intracellular components|	biological_process_unknown|	GO:0008150|	unknown biological processes|	molecular_function_unknown|	GO:0003674|	unknown molecular functions|
Cpa_SRR_003332	INTRONIC	evm.model.supercontig_10.108	1671687	1684795	LG5	supercontig_10	1684483	1684529	47	2	23.5	GA GA GA GA GA GA GA GA GA GA GA GA GA GA GA GA GA GA GA GA GA GA GA G	PF03556	PTHR12281	KOG3077	X	X	AT1G15860.1	X	Domain of unknown function (DUF298)	Cpa_SRR_003332	1	313	57.988	60.154	GCAAGTGAATTTCAAGCCGAA	GCCACGGATCTCTTTCGCT	evm.model.supercontig_10.108	X	X	X	biological_process_unknown|	GO:0008150|	unknown biological processes|	X	X	X
Cpa_SRR_003353	EXONIC	evm.model.supercontig_10.131	1903649	1915457	LG5	supercontig_10	1907853	1907872	20	3	6.67	CAG CAG CAG CAG CAG CAG CA	X	X	X	X	X	AT1G15780.1	X	X	Cpa_SRR_003353	1	324	59.929	59.969	ACCAATGTCGCAGCAGTCA	GTTCCAAGCAGCTGTTGTGG	X	X	X	X	X	X	X	X	X	X
Cpa_SRR_003362	EXONIC	evm.model.supercontig_10.140	1975526	1977336	LG5	supercontig_10	1975796	1975825	30	6	5	CATCAA CATCAA CATCAA CATCAA CATCAA	PF02362	X	X	X	X	AT3G18990.1	VRN1	AP2/B3-like transcriptional factor family protein	Cpa_SRR_003362	1	349	59.57	59.927	CGAGAATGGCGAGTCGAGT	ACGTGGAAATGGCGGTTCT	evm.model.supercontig_10.140	nucleoplasm|	GO:0005654|	nucleus|other intracellular components|	regulation of flower development|vernalization response|	GO:0009909|GO:0010048|	developmental processes|response to stress|response to abiotic or biotic stimulus|	DNA binding|	GO:0003677|	DNA or RNA binding|
Cpa_SRR_003364	EXONIC	evm.model.supercontig_10.140	1975526	1977336	LG5	supercontig_10	1976144	1976167	24	3	8	GAT GAT GAT GAT GAT GAT GAT GAT	PF02362	X	X	X	X	AT3G18990.1	VRN1	AP2/B3-like transcriptional factor family protein	Cpa_SRR_003364	1	287	59.606	58.563	TGTTGAGACAGCAGGTGGAG	TCTCCACGTTCCTGCTTGA	evm.model.supercontig_10.140	nucleoplasm|	GO:0005654|	nucleus|other intracellular components|	regulation of flower development|vernalization response|	GO:0009909|GO:0010048|	developmental processes|response to stress|response to abiotic or biotic stimulus|	DNA binding|	GO:0003677|	DNA or RNA binding|
Cpa_SRR_003376	EXONIC	evm.model.supercontig_10.157	2075036	2075386	LG5	supercontig_10	2075043	2075068	26	3	8.67	TCA TCA TCA TCA TCA TCA TCA TCA TC	X	X	X	X	X	X	X	X	Cpa_SRR_003376	1	300	59.62	58.407	CCTCCATTTGATGCGTGCTC	AGCAGGTGGGTGGTGATT	X	X	X	X	X	X	X	X	X	X
Cpa_SRR_003378	INTRONIC	evm.model.supercontig_10.161	2130020	2134844	LG5	supercontig_10	2133767	2133786	20	2	10	GA GA GA GA GA GA GA GA GA GA	X	PTHR16684	X	X	X	AT1G15660.1	CENP-C	centromere protein C	Cpa_SRR_003378	1	340	59.02	59.321	ACCCTCTTCTCTGTCTTGGC	TCAACTGACGCACCATCTCA	evm.model.supercontig_10.161	chromosome, centromeric region|nucleus|	GO:0000775|GO:0005634|	other intracellular components|nucleus|	biological_process_unknown|	GO:0008150|	unknown biological processes|	molecular_function_unknown|	GO:0003674|	unknown molecular functions|
Cpa_SRR_003392	INTRONIC	evm.model.supercontig_10.188	2445204	2447102	LG5	supercontig_10	2446797	2446816	20	2	10	CA CA CA CA CA CA CA CA CA CA	PF03171	PTHR10209	KOG0143	X	X	AT1G52790.1	X	2-oxoglutarate (2OG) and Fe(II)-dependent oxygenase superfamily protein	Cpa_SRR_003392	1	348	57.185	59.629	TGGTGAGATCTCTTTTCTTCTGT	CTCGGTGCTTTGGAGACCA	evm.model.supercontig_10.188	cellular_component_unknown|	GO:0005575|	unknown cellular components|	oxidation-reduction process|	GO:0055114|	other metabolic processes|	oxidoreductase activity|	GO:0016491|	other enzyme activity|
Cpa_SRR_003398	INTRONIC	evm.model.supercontig_10.198	2497180	2498413	LG5	supercontig_10	2497466	2497487	22	2	11	TA TA TA TA TA TA TA TA TA TA TA	X	PTHR10209	X	X	X	AT1G52820.1	X	2-oxoglutarate (2OG) and Fe(II)-dependent oxygenase superfamily protein	Cpa_SRR_003398	1	302	59.829	58.532	GGAGCAGGACGAATTTTGCC	AGGTGGTGAGAATGGTGCT	evm.model.supercontig_10.198	X	X	X	oxidation-reduction process|	GO:0055114|	other metabolic processes|	oxidoreductase activity|	GO:0016491|	other enzyme activity|
Cpa_SRR_003405	INTRONIC	evm.model.supercontig_10.218	2755405	2765413	LG5	supercontig_10	2755786	2755808	23	2	11.5	TA TA TA TA TA TA TA TA TA TA TA T	PF00875,PF03441	PTHR11455	KOG0133	X	K02295	AT3G15620.1	UVR3	DNA photolyase family protein	Cpa_SRR_003405	1	276	60.001	59.579	TACGTGAAGCCGGACCCTA	AGACCACAAGCACAGGATTCA	evm.model.supercontig_10.218	X	X	X	metabolic process|pyrimidine dimer repair|response to UV|	GO:0008152|GO:0006290|GO:0009411|	other metabolic processes|response to stress|DNA or RNA metabolism|other cellular processes|response to abiotic or biotic stimulus|	DNA 6-4 photolyase activity|	GO:0003914|	other enzyme activity|
Cpa_SRR_003410	INTRONIC	evm.model.supercontig_10.225	2861928	2863574	LG5	supercontig_10	2863162	2863183	22	2	11	AT AT AT AT AT AT AT AT AT AT AT	X	X	X	X	X	AT5G11280.1	X	X	Cpa_SRR_003410	1	286	59.715	57.023	CGTTCCTCTTCGACACGGT	TGGCGATCCTCCATTTGTT	evm.model.supercontig_10.225	cellular_component_unknown|	GO:0005575|	unknown cellular components|	biological_process_unknown|	GO:0008150|	unknown biological processes|	molecular_function_unknown|	GO:0003674|	unknown molecular functions|
Cpa_SRR_003412	EXONIC	evm.model.supercontig_10.226	2865028	2866146	LG5	supercontig_10	2865990	2866016	27	3	9	AGA AGA AGA AGA AGA AGA AGA AGA AGA	PF00646,PF01344	X	X	X	X	AT1G30950.1	UFO	F-box family protein	Cpa_SRR_003412	1	250	59.407	59.771	AGGTGTTGCGTGTGGGAA	CACACCCTTCCACCCAACA	evm.model.supercontig_10.226	ubiquitin ligase complex|	GO:0000151|	other intracellular components|	ubiquitin-dependent protein catabolic process|protein ubiquitination|meristem structural organization|SCF-dependent proteasomal ubiquitin-dependent protein catabolic process|regulation of transcription, DNA-dependent|	GO:0006511|GO:0016567|GO:0009933|GO:0031146|GO:0006355|	protein metabolism|other cellular processes|other metabolic processes|developmental processes|	protein binding|ubiquitin-protein ligase activity|transcription factor binding|	GO:0005515|GO:0004842|GO:0008134|	protein binding|other enzyme activity|
Cpa_SRR_003414	EXONIC	evm.model.supercontig_10.229	2884508	2885250	LG5	supercontig_10	2884632	2884659	28	3	9.33	ATC ATC ATC ATC ATC ATC ATC ATC ATC A	X	X	X	X	X	AT1G80180.1	X	X	Cpa_SRR_003414	1	348	60.306	59.503	TCGTTCAGGAGGCAGGGAT	GGCGTTGCAAAACCCACA	evm.model.supercontig_10.229	plasma membrane|	GO:0005886|	plasma membrane|	biological_process_unknown|	GO:0008150|	unknown biological processes|	molecular_function_unknown|	GO:0003674|	unknown molecular functions|
Cpa_SRR_003415	EXONIC	evm.model.supercontig_10.229	2884508	2885250	LG5	supercontig_10	2884658	2884677	20	3	6.67	CAG CAG CAG CAG CAG CAG CA	X	X	X	X	X	AT1G80180.1	X	X	Cpa_SRR_003415	1	348	60.306	59.503	TCGTTCAGGAGGCAGGGAT	GGCGTTGCAAAACCCACA	evm.model.supercontig_10.229	plasma membrane|	GO:0005886|	plasma membrane|	biological_process_unknown|	GO:0008150|	unknown biological processes|	molecular_function_unknown|	GO:0003674|	unknown molecular functions|
Cpa_SRR_003424	INTRONIC	evm.model.supercontig_10.242	2972533	2975073	LG5	supercontig_10	2974729	2974753	25	2	12.5	AT AT AT AT AT AT AT AT AT AT AT AT A	PF00295	X	X	3.2.1.15	K01184	AT3G15720.1	X	Pectin lyase-like superfamily protein	Cpa_SRR_003424	1	336	60.004	59.741	TGATTGGAGCTTCGCCGTT	ACGGAGCTGTAGGAGATGGA	evm.model.supercontig_10.242	anchored to plasma membrane|anchored to membrane|plant-type cell wall|	GO:0046658|GO:0031225|GO:0009505|	other membranes|plasma membrane|cell wall|	carbohydrate metabolic process|response to cyclopentenone|	GO:0005975|GO:0010583|	other metabolic processes|other biological processes|	polygalacturonase activity|	GO:0004650|	hydrolase activity|
Cpa_SRR_003430	INTRONIC	evm.model.supercontig_10.250	3011271	3015205	LG5	supercontig_10	3013118	3013138	21	2	10.5	AT AT AT AT AT AT AT AT AT AT A	PF00295	X	X	X	X	AT4G35670.1	X	Pectin lyase-like superfamily protein	Cpa_SRR_003430	1	286	59.918	59.178	AGGATCTTGGGTTAGGGTGGA	TCCTCGTGTGCTTGCTGT	evm.model.supercontig_10.250	endomembrane system|	GO:0012505|	other cellular components|	carbohydrate metabolic process|	GO:0005975|	other metabolic processes|	polygalacturonase activity|	GO:0004650|	hydrolase activity|
Cpa_SRR_003431	INTRONIC	evm.model.supercontig_10.250	3011271	3015205	LG5	supercontig_10	3013718	3013742	25	2	12.5	TA TA TA TA TA TA TA TA TA TA TA TA T	PF00295	X	X	X	X	AT4G35670.1	X	Pectin lyase-like superfamily protein	Cpa_SRR_003431	1	323	60.29	59.489	GGTCGTGGTTCTAATTGGTGGA	ACCCACACGAAGCTTGCT	evm.model.supercontig_10.250	endomembrane system|	GO:0012505|	other cellular components|	carbohydrate metabolic process|	GO:0005975|	other metabolic processes|	polygalacturonase activity|	GO:0004650|	hydrolase activity|
Cpa_SRR_003433	INTRONIC	evm.model.supercontig_10.250	3011271	3015205	LG5	supercontig_10	3014241	3014264	24	2	12	TA TA TA TA TA TA TA TA TA TA TA TA	PF00295	X	X	X	X	AT4G35670.1	X	Pectin lyase-like superfamily protein	Cpa_SRR_003433	1	287	60.074	59.157	TGGGCCGGGTCATGGTATA	TGTCCTCCACTTTTGCCTCA	evm.model.supercontig_10.250	endomembrane system|	GO:0012505|	other cellular components|	carbohydrate metabolic process|	GO:0005975|	other metabolic processes|	polygalacturonase activity|	GO:0004650|	hydrolase activity|
Cpa_SRR_003435	EXONIC	evm.model.supercontig_10.254	3042329	3043042	LG5	supercontig_10	3042454	3042479	26	3	8.67	TAT TAT TAT TAT TAT TAT TAT TAT TA	PF00847	X	X	X	X	AT1G15360.1	SHN1	Integrase-type DNA-binding superfamily protein	Cpa_SRR_003435	1	319	59.758	60.003	AGTCCCTTCTTCCCCACCA	GACTGCCGGAAACCCATCA	evm.model.supercontig_10.254	nucleus|	GO:0005634|	nucleus|	response to water deprivation|ethylene mediated signaling pathway|regulation of transcription, DNA-dependent|cutin biosynthetic process|wax metabolic process|	GO:0009414|GO:0009873|GO:0006355|GO:0010143|GO:0010166|	response to stress|response to abiotic or biotic stimulus|signal transduction|other cellular processes|other metabolic processes|	sequence-specific DNA binding transcription factor activity|	GO:0003700|	transcription factor activity|DNA or RNA binding|
Cpa_SRR_003437	INTRONIC	evm.model.supercontig_10.255	3096946	3100394	LG5	supercontig_10	3097065	3097090	26	3	8.67	TTA TTA TTA TTA TTA TTA TTA TTA TT	PF00168,PF00614,PF12357	PTHR18896	KOG1329	3.1.4.4	K01115	AT3G15730.1	PLDALPHA1	phospholipase D alpha 1	Cpa_SRR_003437	1	348	59.405	57.941	TGCCACGGTGTATGAGGTC	AGGCGATAAAACTCAACTGCT	evm.model.supercontig_10.255	cytosol|clathrin-coated vesicle|plasma membrane|nucleus|chloroplast|mitochondrion|plasmodesma|	GO:0005829|GO:0030136|GO:0005886|GO:0005634|GO:0009507|GO:0005739|GO:0009506|	cytosol|other cytoplasmic components|other intracellular components|plasma membrane|nucleus|other membranes|chloroplast|mitochondria|other cellular components|	metabolic process|seed germination|positive regulation of abscisic acid mediated signaling pathway|fatty acid metabolic process|regulation of stomatal movement|response to cadmium ion|	GO:0008152|GO:0009845|GO:0009789|GO:0006631|GO:0010119|GO:0046686|	other metabolic processes|developmental processes|signal transduction|other cellular processes|other biological processes|	phospholipase D activity|protein binding|phosphatidylinositol-4,5-bisphosphate binding|	GO:0004630|GO:0005515|GO:0005546|	hydrolase activity|protein binding|other binding|
Cpa_SRR_003448	INTRONIC	evm.model.supercontig_10.264	3174241	3175195	LG5	supercontig_10	3174912	3174934	23	2	11.5	GA GA GA GA GA GA GA GA GA GA GA G	PF04525	X	X	X	X	AT3G15810.1	X	Protein of unknown function (DUF567)	Cpa_SRR_003448	1	255	59.696	59.711	AGTCGACTCGGTCTGGGAT	CTCTGTTCTTCGCCGGTGA	evm.model.supercontig_10.264	cellular_component_unknown|	GO:0005575|	unknown cellular components|	biological_process_unknown|	GO:0008150|	unknown biological processes|	molecular_function_unknown|	GO:0003674|	unknown molecular functions|
Cpa_SRR_003451	INTRONIC	evm.model.supercontig_10.265	3211957	3212901	LG5	supercontig_10	3212506	3212529	24	2	12	TA TA TA TA TA TA TA TA TA TA TA TA	PF01627	X	KOG4747	X	K14490	AT1G80100.1	HP6	histidine phosphotransfer protein 6	Cpa_SRR_003451	1	336	59.084	58.691	ACCCAGCACGGTTGTTCT	ACTTTCATGAGTCCGAGAAATTGT	evm.model.supercontig_10.265	cellular_component_unknown|	GO:0005575|	unknown cellular components|	cytokinin mediated signaling pathway|response to cytokinin stimulus|metabolic process|xylem development|two-component signal transduction system phosphorelay|	GO:0009736|GO:0009735|GO:0008152|GO:0010089|GO:0000160|	signal transduction|other cellular processes|other biological processes|other metabolic processes|	transferase activity, transferring phosphorus-containing groups|	GO:0016772|	transferase activity|
Cpa_SRR_003462	INTRONIC	evm.model.supercontig_11.13	300405	303632	LG4	supercontig_11	300795	300816	22	6	3.67	TTCTTT TTCTTT TTCTTT TTCT	PF01553	X	X	2.3.1.15	K13508	AT1G01610.1	GPAT4	glycerol-3-phosphate acyltransferase 4	Cpa_SRR_003462	1	331	59.708	59.544	GTGCTGTTCTGCCTCGGTA	CCACCACCTTCCTCTTGCA	evm.model.supercontig_11.13	X	X	X	metabolic process|cutin biosynthetic process|	GO:0008152|GO:0010143|	other metabolic processes|other cellular processes|	1-acylglycerol-3-phosphate O-acyltransferase activity|transferase activity, transferring acyl groups|	GO:0003841|GO:0016746|	transferase activity|
Cpa_SRR_003465	EXONIC	evm.model.supercontig_11.18	337242	337630	LG4	supercontig_11	337580	337616	37	2	18.5	TC TC TC TC TC TC TC TC TC TC TC TC TC TC TC TC TC TC T	X	X	X	X	X	X	X	X	Cpa_SRR_003465	1	325	58.548	58.931	TGGCAGCAAGACCTACTGT	TGGCAGAAGACATGCAGGA	X	X	X	X	X	X	X	X	X	X
Cpa_SRR_003467	EXONIC	evm.model.supercontig_11.23	376506	376796	LG4	supercontig_11	376652	376672	21	3	7	GCA GCA GCA GCA GCA GCA GCA	X	X	X	X	X	AT2G46020.1	BRM	transcription regulatory protein SNF2, putative	Cpa_SRR_003467	1	298	58.349	58.906	TCGGGTTCAATTGCATGCA	CGTTTGGACACACACTGCA	evm.model.supercontig_11.23	nucleus|chromatin remodeling complex|cytosol|	GO:0005634|GO:0016585|GO:0005829|	nucleus|other intracellular components|cytosol|	ATP-dependent chromatin remodeling|regulation of gene expression, epigenetic|metabolic process|organ boundary specification between lateral organs and the meristem|	GO:0043044|GO:0040029|GO:0008152|GO:0010199|	other cellular processes|cell organization and biogenesis|other metabolic processes|developmental processes|	ATP binding|DNA binding|helicase activity|	GO:0005524|GO:0003677|GO:0004386|	nucleotide binding|DNA or RNA binding|hydrolase activity|
Cpa_SRR_003470	INTRONIC	evm.model.supercontig_11.27	424409	430355	LG4	supercontig_11	424576	424595	20	2	10	AT AT AT AT AT AT AT AT AT AT	PF01453,PF00954,PF08276,PF00069,PF07714,PF01554	PTHR23258	KOG1347	X	X	AT4G00340.1	RLK4	receptor-like protein kinase 4	Cpa_SRR_003470	1	307	60	60.227	ACCAAGGCTTGCCATCCTC	CGAATCTGCCTGCATCGGA	evm.model.supercontig_11.27	membrane|plasma membrane|	GO:0016020|GO:0005886|	other membranes|plasma membrane|	protein phosphorylation|	GO:0006468|	protein metabolism|other cellular processes|other metabolic processes|	protein kinase activity|sugar binding|	GO:0004672|GO:0005529|	kinase activity|transferase activity|other binding|
Cpa_SRR_003471	INTRONIC	evm.model.supercontig_11.27	424409	430355	LG4	supercontig_11	426721	426742	22	5	4.4	AATTT AATTT AATTT AATTT AA	PF01453,PF00954,PF08276,PF00069,PF07714,PF01554	PTHR23258	KOG1347	X	X	AT4G00340.1	RLK4	receptor-like protein kinase 4	Cpa_SRR_003471	1	296	58.905	59.931	AGGGTGGGCATGGAATTGA	GGTCGCGCTAATCATCCCA	evm.model.supercontig_11.27	membrane|plasma membrane|	GO:0016020|GO:0005886|	other membranes|plasma membrane|	protein phosphorylation|	GO:0006468|	protein metabolism|other cellular processes|other metabolic processes|	protein kinase activity|sugar binding|	GO:0004672|GO:0005529|	kinase activity|transferase activity|other binding|
Cpa_SRR_003473	INTRONIC	evm.model.supercontig_11.27	424409	430355	LG4	supercontig_11	427364	427384	21	2	10.5	TA TA TA TA TA TA TA TA TA TA T	PF01453,PF00954,PF08276,PF00069,PF07714,PF01554	PTHR23258	KOG1347	X	X	AT4G00340.1	RLK4	receptor-like protein kinase 4	Cpa_SRR_003473	1	267	59.236	57.001	GGGACCCTACTCACTCATTCC	TGTGTAGATTTCCATGGCAGA	evm.model.supercontig_11.27	membrane|plasma membrane|	GO:0016020|GO:0005886|	other membranes|plasma membrane|	protein phosphorylation|	GO:0006468|	protein metabolism|other cellular processes|other metabolic processes|	protein kinase activity|sugar binding|	GO:0004672|GO:0005529|	kinase activity|transferase activity|other binding|
Cpa_SRR_003476	INTRONIC	evm.model.supercontig_11.33	446438	453640	LG4	supercontig_11	452919	452939	21	2	10.5	AT AT AT AT AT AT AT AT AT AT A	PF12036	PTHR14319	X	X	X	AT2G46060.1	X	transmembrane protein-related	Cpa_SRR_003476	1	290	57.924	60.036	ACAATCAAATGCAAACCAAGCT	GCCACCATCGTTCTCTTCCA	evm.model.supercontig_11.33	membrane|	GO:0016020|	other membranes|	biological_process_unknown|	GO:0008150|	unknown biological processes|	molecular_function_unknown|	GO:0003674|	unknown molecular functions|
Cpa_SRR_003485	INTRONIC	evm.model.supercontig_11.41	518186	519174	LG4	supercontig_11	518600	518620	21	3	7	ATT ATT ATT ATT ATT ATT ATT	X	X	X	X	X	X	X	X	Cpa_SRR_003485	1	282	57.124	58.264	ATGGGACTAACTCTGACTGTAATT	TGATTCGTACATGGTATTTGGTGA	X	X	X	X	X	X	X	X	X	X
Cpa_SRR_003486	INTRONIC	evm.model.supercontig_11.43	521843	522483	LG4	supercontig_11	521964	521986	23	3	7.67	AAG AAG AAG AAG AAG AAG AAG AA	PF04646	X	X	X	X	AT4G23490.1	X	Protein of unknown function (DUF604)	Cpa_SRR_003486	1	256	58.362	59.252	TTCTTCGTCGCAGGCAAC	TCGAGTCCAAGTTGCAGCT	evm.model.supercontig_11.43	X	X	X	metabolic process|biological_process_unknown|	GO:0008152|GO:0008150|	other metabolic processes|unknown biological processes|	transferase activity, transferring glycosyl groups|	GO:0016757|	transferase activity|
Cpa_SRR_003488	INTRONIC	evm.model.supercontig_11.53	621695	628915	LG4	supercontig_11	624838	624865	28	2	14	CT CT CT CT CT CT CT CT CT CT CT CT CT CT	X	X	X	X	X	AT2G46200.1	X	X	Cpa_SRR_003488	1	250	59.259	58.158	TTGCTCCGCCGTCTCTTT	GTATCTGTCATGATGCAGGCA	evm.model.supercontig_11.53	cellular_component_unknown|	GO:0005575|	unknown cellular components|	biological_process_unknown|	GO:0008150|	unknown biological processes|	molecular_function_unknown|	GO:0003674|	unknown molecular functions|
Cpa_SRR_003489	EXONIC	evm.model.supercontig_11.54	624415	625044	LG4	supercontig_11	624838	624865	28	2	14	CT CT CT CT CT CT CT CT CT CT CT CT CT CT	X	X	X	X	X	X	X	X	Cpa_SRR_003489	1	250	59.259	58.158	TTGCTCCGCCGTCTCTTT	GTATCTGTCATGATGCAGGCA	X	X	X	X	X	X	X	X	X	X
Cpa_SRR_003495	INTRONIC	evm.model.supercontig_11.65	675591	676217	LG4	supercontig_11	675962	675988	27	2	13.5	TA TA TA TA TA TA TA TA TA TA TA TA TA T	X	X	X	X	X	X	X	X	Cpa_SRR_003495	1	278	59.092	59.784	AGCAAGAAGATGAGCACTCCT	CGTTGCCTCTGAGCAGCTA	X	X	X	X	X	X	X	X	X	X
[truncated: 23,582 more rows]
