# Supplementary material for: Development of a Gene-Centered SSR Atlas as a Resource for Papaya (Carica papaya) Marker-Assisted Selection and Population Genetic Studies
Source: PLoS One. 2014 Nov 13;9(11):e112654. doi: 10.1371/journal.pone.0112654 (PMC4231050; doi:10.1371/journal.pone.0112654)
Supplement: Table S4 — Distribution of SSR motifs by linkage group. (XLS) [file pone.0112654.s004.xls]

## Sheet: # SSRs LG
Motif	LG1		LG2		LG3		LG4		LG5		LG6		LG7		LG8+LG10		LG9		Un		Total
	#	%	#	%	#	%	#	%	#	%	#	%	#	%	#	%	#	%	#	%	#	%
Di-	4988	41.377	5700	40.5204	5792	40.5545	4739	39.7734	4400	39.6682	5896	40.7661	4440	42.0216	5511	41.6239	6009	40.6756	14673	33.4504	62148	38.7655
AT/TA	3517	70.5092	4030	70.7018	4067	70.2175	3357	70.8377	3124	71	4086	69.3012	3208	72.2523	3883	0.704591	4201	69.9118	9993	68.1047	43466	69.9395
AC/CA/GT/TG	722	14.4747	783	13.7368	726	12.5345	665	14.0325	550	12.5	812	13.772	558	12.5676	726	0.131737	825	13.7294	1998	13.6168	8365	13.4598
AG/GA/CT/TC	739	14.8156	883	15.4912	998	17.2307	714	15.0665	720	16.3636	993	16.8419	670	15.0901	896	0.162584	973	16.1924	2665	18.1626	10251	16.4945
CG/GC	10	0.200481	4	0.0701754	1	0.0172652	3	0.0633045	6	0.136364	5	0.0848033	4	0.0900901	6	0.00108873	10	0.166417	17	0.115859	66	0.106198
Tri-	2196	18.2165	2637	18.746	2527	17.6936	2284	19.1691	1971	17.7696	2518	17.4099	1723	16.307	2284	17.2508	2586	17.5049	9689	22.0882	30415	18.9717
AAC/ACA/CAA/GTT/TGT/TTG	72	3.27869	77	2.91998	99	3.91769	62	2.71454	75	3.80518	86	3.41541	64	3.71445	70	3.0648	104	4.02166	283	2.92084	992	3.26155
AAG/AGA/GAA/CTT/TCT/TTC	565	25.7286	735	27.8726	668	26.4345	531	23.2487	518	26.2811	670	26.6084	418	24.26	626	27.4081	604	23.3565	1841	19.0009	7176	23.5936
AAT/ATA/TAA/ATT/TAT/TTA	1096	49.9089	1267	48.047	1176	46.5374	1064	46.5849	998	50.6342	1208	47.9746	891	51.7121	1150	50.3503	1329	51.3921	4062	41.9238	14241	46.8223
GGA/GAG/AGG/TCC/CTC/CCT	93	4.23497	109	4.13349	93	3.68025	77	3.37128	41	2.08016	111	4.40826	63	3.65641	79	3.45884	97	3.75097	227	2.34286	990	3.25497
GGC/GCG/CGG/GCC/CGC/CCG	28	1.27505	30	1.13766	44	1.7412	27	1.18214	28	1.4206	37	1.46942	21	1.2188	34	1.48862	21	0.812065	103	1.06306	373	1.22637
GGT/GTG/TGG/ACC/CAC/CCA	57	2.59563	72	2.73038	74	2.92837	52	2.27671	45	2.28311	87	3.45512	40	2.32153	56	2.45184	73	2.82289	166	1.71328	722	2.37383
ACG/CGA/GAC/CGT/TCG/GTC	32	1.45719	24	0.910125	22	0.870598	13	0.569177	14	0.710299	14	0.555997	23	1.33488	12	0.525394	13	0.502707	38	0.392197	205	0.67401
ACT/CTA/TAC/AGT/TAG/GTA	25	1.13843	25	0.948047	54	2.13692	240	10.5079	16	0.811771	27	1.07228	15	0.870575	18	0.788091	29	1.12142	2191	22.6133	2640	8.67993
AGC/GCA/CAG/GCT/TGC/CTG	50	2.27687	79	2.99583	69	2.73051	53	2.32049	47	2.38458	70	2.77998	38	2.20546	41	1.7951	56	2.16551	177	1.82681	680	2.23574
ATC/TCA/CAT/GAT/TGA/ATG	178	8.10565	219	8.30489	228	9.02256	165	7.22417	189	9.58904	208	8.26052	150	8.70575	198	8.669	260	10.0541	601	6.20291	2396	7.87769
Tetra-	1711	14.1933	1920	13.649	1924	13.4715	1711	14.3601	1521	13.7126	1954	13.5103	1426	13.4961	1774	13.3988	2028	13.7277	6079	13.8584	22048	13.7527
Penta-	1501	12.4513	1815	12.9025	1999	13.9966	1516	12.7235	1566	14.1183	1909	13.1992	1444	13.6665	1739	13.1344	1925	13.0305	6630	15.1146	22044	13.7502
Hexa-	1659	13.7619	1995	14.1821	2040	14.2837	1665	13.974	1634	14.7313	2186	15.1144	1533	14.5088	1932	14.5921	2225	15.0613	6794	15.4884	23663	14.76
Total	12055	100	14067	100	14282	100	11915	100	11092	100	14463	100	10566	100	13240	100	14773	100	43865	100	160318	100
