# Supplementary material for: Development of a Gene-Centered SSR Atlas as a Resource for Papaya (Carica papaya) Marker-Assisted Selection and Population Genetic Studies
Source: PLoS One. 2014 Nov 13;9(11):e112654. doi: 10.1371/journal.pone.0112654 (PMC4231050; doi:10.1371/journal.pone.0112654)
Supplement: Table S5 — Distribution of SSR types by linkage group. (XLS) [file pone.0112654.s005.xls]

## Sheet: Sheet1
Genomic location	LG1		LG2		LG3		LG4		LG5		LG6		LG7		LG8+LG10		LG9		Un		Total
	#	%	#	%	#	%	#	%	#	%	#	%	#	%	#	%	#	%	#	%	#	%
Exon	464	3.84903	626	4.45013	508	3.55692	433	3.63407	366	3.29968	584	4.03789	339	3.2084	447	3.37613	546	3.69593	1031	2.35109	5344	3.33337
Exon-intron	10	0.0829531	9	0.0639795	9	0.0630164	6	0.0503567	8	0.0721241	9	0.0622278	5	0.0473216	6	0.0453172	2	0.0135382	9	0.0205236	73	0.0455345
Intron	1616	13.4052	1598	11.3599	1629	11.406	1384	11.6156	1263	11.3866	1731	11.9685	1143	10.8177	1508	11.3897	1597	10.8103	2345	5.34753	15814	9.86415
Intergenic	9965	82.6628	11834	84.126	12136	84.9741	10092	84.7	9455	85.2416	12139	83.9314	9079	85.9266	11279	85.1888	12628	85.4803	40467	92.2809	139087	86.7569
Total	12055	100	14067	100	14282	100	11915	100	11092	100	14463	100	10566	100	13240	100	14773	100	43852	100	160318	100
