# Supplementary material for: Development of a Gene-Centered SSR Atlas as a Resource for Papaya (Carica papaya) Marker-Assisted Selection and Population Genetic Studies
Source: PLoS One. 2014 Nov 13;9(11):e112654. doi: 10.1371/journal.pone.0112654 (PMC4231050; doi:10.1371/journal.pone.0112654)
Supplement: Table S6 — Number of successfully designed primer pairs for each SSR type, genomic location and linkage group. (XLS) [file pone.0112654.s006.xls]

## Sheet: Sheet1
Chromosome	LG1					LG2					LG3					LG4					LG5					LG6					LG7					LG8+LG10					LG9					Un
Genomic location | Period	2	3	4	5	6	2	3	4	5	6	2	3	4	5	6	2	3	4	5	6	2	3	4	5	6	2	3	4	5	6	2	3	4	5	6	2	3	4	5	6	2	3	4	5	6	2	3	4	5
Exon	10	292	12	22	107	10	389	11	25	141	12	315	6	18	115	17	262	9	15	82	9	239	10	15	76	13	359	15	19	134	8	206	6	18	78	11	265	16	14	108	7	351	16	24	122	19	456	11	25
Exon-intron	1	7	0	0	2	0	3	0	0	4	0	3	1	0	5	1	1	0	0	3	3	0	1	1	3	0	2	0	1	5	0	3	0	1	1	1	2	1	0	0	0	0	0	0	2	1	3	0	0
Intron	650	178	229	169	231	685	165	201	185	232	654	168	219	172	229	555	156	182	150	188	521	120	156	160	183	696	194	238	196	265	451	127	145	142	164	619	155	213	146	1225	672	185	213	169	201	923	236	300	221
Intergenic	3008	1168	992	875	924	3559	1365	1145	1061	1109	3546	1406	1125	1240	1182	2860	1146	972	883	920	2621	1055	901	938	963	3720	1316	1183	1126	1255	2762	971	852	868	915	3357	1217	1012	1092	1128	3767	1401	1229	1154	1314	9257	4788	3469	4293
Total	3669	1645	1233	1066	1264	4254	1922	1357	1271	1486	4212	1892	1351	1430	1531	3433	1565	1163	1048	1193	3154	1414	1068	1114	1225	4429	1871	1436	1342	1659	3221	1307	1003	1029	1158	3988	1639	1242	1252	2461	4446	1937	1458	1347	1639	10200	5483	3780	4539
[truncated: 7 more columns]
