# Supplementary material for: Development of a Gene-Centered SSR Atlas as a Resource for Papaya (Carica papaya) Marker-Assisted Selection and Population Genetic Studies
Source: PLoS One. 2014 Nov 13;9(11):e112654. doi: 10.1371/journal.pone.0112654 (PMC4231050; doi:10.1371/journal.pone.0112654)
Supplement: Table S7 — SSR markers for cell wall genes. (XLS) [file pone.0112654.s007.xls]

## Sheet: SSRs within cell wall genes
Gene	Best hit in tomato	Best hit description	SSR ID	Type	Gene	Start	End	Chromosome	Location	Start (Repeat)	End (Repeat)	Size	Period	Exponent	Repeat sequence	Pfam	Panther	Eukaryotic Orthologous Groups of proteins (KOG)	Enzyme (EC number)	KEGG Orthology (KO) number	Arabidopsis thaliana locus	Arabidopsis thaliana gene name	Arabidopsis thaliana description	SSR ID	Primer Pair	Product Size (bp)	Tm Primer F (oC)	Tm Primer R (oC)	Primer F (5'->3' on plus strand)	Primer R (5'->3' on minus strand)	Gene	GO term (celullar component)	GO ID (celullar component)	GO slim (celullar component)	GO term (biological processes)	GO ID (biological processes)	GO slim (biological processes)	GO term (molecular function)	GO ID (molecular function)	GO slim (molecular function)
evm.model.supercontig_10.104	Solyc07g051820	Cellulose synthase IPR005150 Cellulose synthase	Cpa_SRR_003320	EXONIC	evm.model.supercontig_10.104	1645934	1651095	LG5	supercontig_10	1646021	1646032	12	3	4	CTT CTT CTT CTT	PF03552	X	X	X	X	AT2G32540.1	CSLB04	cellulose synthase-like B4	Cpa_SRR_003320	1	269	59.93	59.538	ACGAGCAACTTAAGCCACTGA	AGCCAAGCAACTCCATGGT	evm.model.supercontig_10.104	membrane|	GO:0016020|	other membranes|	cellulose biosynthetic process|polysaccharide biosynthetic process|	GO:0030244|GO:0000271|	other cellular processes|other metabolic processes|	cellulose synthase activity|transferase activity, transferring glycosyl groups|	GO:0016759|GO:0016757|	transferase activity|
evm.model.supercontig_10.104	Solyc07g051820	Cellulose synthase IPR005150 Cellulose synthase	Cpa_SRR_003321	INTRONIC	evm.model.supercontig_10.104	1645934	1651095	LG5	supercontig_10	1646296	1646314	19	2	9.5	TG TG TG TG TG TG TG TG TG T	PF03552	X	X	X	X	AT2G32540.1	CSLB04	cellulose synthase-like B4	Cpa_SRR_003321	1	307	59.538	57.605	ACCATGGAGTTGCTTGGCT	GGTCTGCCGTTGTTACAAAC	evm.model.supercontig_10.104	membrane|	GO:0016020|	other membranes|	cellulose biosynthetic process|polysaccharide biosynthetic process|	GO:0030244|GO:0000271|	other cellular processes|other metabolic processes|	cellulose synthase activity|transferase activity, transferring glycosyl groups|	GO:0016759|GO:0016757|	transferase activity|
evm.model.supercontig_10.104	Solyc07g051820	Cellulose synthase IPR005150 Cellulose synthase	Cpa_SRR_003322	INTRONIC	evm.model.supercontig_10.104	1645934	1651095	LG5	supercontig_10	1646738	1646753	16	2	8	AT AT AT AT AT AT AT AT	PF03552	X	X	X	X	AT2G32540.1	CSLB04	cellulose synthase-like B4	Cpa_SRR_003322	1	281	57.683	57.664	TCTTCAAGTCAGAGCTCCCT	AAACCCTTCTCAGCTGCAG	evm.model.supercontig_10.104	membrane|	GO:0016020|	other membranes|	cellulose biosynthetic process|polysaccharide biosynthetic process|	GO:0030244|GO:0000271|	other cellular processes|other metabolic processes|	cellulose synthase activity|transferase activity, transferring glycosyl groups|	GO:0016759|GO:0016757|	transferase activity|
evm.model.supercontig_10.104	Solyc07g051820	Cellulose synthase IPR005150 Cellulose synthase	Cpa_SRR_003323	INTRONIC	evm.model.supercontig_10.104	1645934	1651095	LG5	supercontig_10	1647075	1647096	22	2	11	AT AT AT AT AT AT AT AT AT AT AT	PF03552	X	X	X	X	AT2G32540.1	CSLB04	cellulose synthase-like B4	Cpa_SRR_003323	1	253	59.249	59.313	TGGCATTCAACGTCAAAACCA	TCCCATATCACCTGCATCCG	evm.model.supercontig_10.104	membrane|	GO:0016020|	other membranes|	cellulose biosynthetic process|polysaccharide biosynthetic process|	GO:0030244|GO:0000271|	other cellular processes|other metabolic processes|	cellulose synthase activity|transferase activity, transferring glycosyl groups|	GO:0016759|GO:0016757|	transferase activity|
evm.model.supercontig_10.104	Solyc07g051820	Cellulose synthase IPR005150 Cellulose synthase	Cpa_SRR_003324	INTRONIC	evm.model.supercontig_10.104	1645934	1651095	LG5	supercontig_10	1649189	1649204	16	2	8	AT AT AT AT AT AT AT AT	PF03552	X	X	X	X	AT2G32540.1	CSLB04	cellulose synthase-like B4	Cpa_SRR_003324	0	X	X	X	X	X	evm.model.supercontig_10.104	membrane|	GO:0016020|	other membranes|	cellulose biosynthetic process|polysaccharide biosynthetic process|	GO:0030244|GO:0000271|	other cellular processes|other metabolic processes|	cellulose synthase activity|transferase activity, transferring glycosyl groups|	GO:0016759|GO:0016757|	transferase activity|
evm.model.supercontig_10.104	Solyc07g051820	Cellulose synthase IPR005150 Cellulose synthase	Cpa_SRR_003325	INTRONIC	evm.model.supercontig_10.104	1645934	1651095	LG5	supercontig_10	1649204	1649216	13	2	6.5	TG TG TG TG TG TG T	PF03552	X	X	X	X	AT2G32540.1	CSLB04	cellulose synthase-like B4	Cpa_SRR_003325	0	X	X	X	X	X	evm.model.supercontig_10.104	membrane|	GO:0016020|	other membranes|	cellulose biosynthetic process|polysaccharide biosynthetic process|	GO:0030244|GO:0000271|	other cellular processes|other metabolic processes|	cellulose synthase activity|transferase activity, transferring glycosyl groups|	GO:0016759|GO:0016757|	transferase activity|
evm.model.supercontig_10.104	Solyc07g051820	Cellulose synthase IPR005150 Cellulose synthase	Cpa_SRR_003326	INTRONIC	evm.model.supercontig_10.104	1645934	1651095	LG5	supercontig_10	1649348	1649364	17	2	8.5	TG TG TG TG TG TG TG TG T	PF03552	X	X	X	X	AT2G32540.1	CSLB04	cellulose synthase-like B4	Cpa_SRR_003326	1	255	59.012	57.816	TCACCCCCATGAAACGATGA	TTTACCCCAGCCAGTACCA	evm.model.supercontig_10.104	membrane|	GO:0016020|	other membranes|	cellulose biosynthetic process|polysaccharide biosynthetic process|	GO:0030244|GO:0000271|	other cellular processes|other metabolic processes|	cellulose synthase activity|transferase activity, transferring glycosyl groups|	GO:0016759|GO:0016757|	transferase activity|
evm.model.supercontig_10.104	Solyc07g051820	Cellulose synthase IPR005150 Cellulose synthase	Cpa_SRR_003327	INTRONIC	evm.model.supercontig_10.104	1645934	1651095	LG5	supercontig_10	1650432	1650447	16	5	3.2	CTTTT CTTTT CTTTT C	PF03552	X	X	X	X	AT2G32540.1	CSLB04	cellulose synthase-like B4	Cpa_SRR_003327	1	253	59.564	60.026	GCTCCATGTCAGGCAATGC	TCATCCACCTGCATGATTCACA	evm.model.supercontig_10.104	membrane|	GO:0016020|	other membranes|	cellulose biosynthetic process|polysaccharide biosynthetic process|	GO:0030244|GO:0000271|	other cellular processes|other metabolic processes|	cellulose synthase activity|transferase activity, transferring glycosyl groups|	GO:0016759|GO:0016757|	transferase activity|
evm.model.supercontig_102.19	Solyc09g008320	Xyloglucan endotransglucosylase_hydrolase 12 IPR016455 Xyloglucan endotransglucosylase_hydrolase	Cpa_SRR_013884	INTRONIC	evm.model.supercontig_102.19	657989	659833	Un	supercontig_102	658430	658447	18	2	9	AT AT AT AT AT AT AT AT AT	PF00722,PF06955	X	X	2.4.1.207	K08235	AT2G36870.1	XTH32	xyloglucan endotransglucosylase/hydrolase 32	Cpa_SRR_013884	1	347	59.659	58.418	TCAAAGGGAATGTTGCTGCAC	TCACATGTGGAAGTTGAACCC	evm.model.supercontig_102.19	apoplast|cell wall|endomembrane system|	GO:0048046|GO:0005618|GO:0012505|	extracellular|cell wall|other cellular components|	metabolic process|carbohydrate metabolic process|cellular glucan metabolic process|	GO:0008152|GO:0005975|GO:0006073|	other metabolic processes|other cellular processes|	hydrolase activity, acting on glycosyl bonds|hydrolase activity, hydrolyzing O-glycosyl compounds|xyloglucan:xyloglucosyl transferase activity|	GO:0016798|GO:0004553|GO:0016762|	hydrolase activity|transferase activity|
evm.model.supercontig_102.19	Solyc09g008320	Xyloglucan endotransglucosylase_hydrolase 12 IPR016455 Xyloglucan endotransglucosylase_hydrolase	Cpa_SRR_013885	INTRONIC	evm.model.supercontig_102.19	657989	659833	Un	supercontig_102	659584	659596	13	2	6.5	TG TG TG TG TG TG T	PF00722,PF06955	X	X	2.4.1.207	K08235	AT2G36870.1	XTH32	xyloglucan endotransglucosylase/hydrolase 32	Cpa_SRR_013885	1	297	59.175	60.925	ACGAACCGACTTGAACCCA	TGCTGATTGGCCTCCTCCA	evm.model.supercontig_102.19	apoplast|cell wall|endomembrane system|	GO:0048046|GO:0005618|GO:0012505|	extracellular|cell wall|other cellular components|	metabolic process|carbohydrate metabolic process|cellular glucan metabolic process|	GO:0008152|GO:0005975|GO:0006073|	other metabolic processes|other cellular processes|	hydrolase activity, acting on glycosyl bonds|hydrolase activity, hydrolyzing O-glycosyl compounds|xyloglucan:xyloglucosyl transferase activity|	GO:0016798|GO:0004553|GO:0016762|	hydrolase activity|transferase activity|
evm.model.supercontig_102.19	Solyc09g008320	Xyloglucan endotransglucosylase_hydrolase 12 IPR016455 Xyloglucan endotransglucosylase_hydrolase	Cpa_SRR_013886	INTRONIC	evm.model.supercontig_102.19	657989	659833	Un	supercontig_102	659599	659612	14	2	7	AT AT AT AT AT AT AT	PF00722,PF06955	X	X	2.4.1.207	K08235	AT2G36870.1	XTH32	xyloglucan endotransglucosylase/hydrolase 32	Cpa_SRR_013886	1	297	59.175	60.925	ACGAACCGACTTGAACCCA	TGCTGATTGGCCTCCTCCA	evm.model.supercontig_102.19	apoplast|cell wall|endomembrane system|	GO:0048046|GO:0005618|GO:0012505|	extracellular|cell wall|other cellular components|	metabolic process|carbohydrate metabolic process|cellular glucan metabolic process|	GO:0008152|GO:0005975|GO:0006073|	other metabolic processes|other cellular processes|	hydrolase activity, acting on glycosyl bonds|hydrolase activity, hydrolyzing O-glycosyl compounds|xyloglucan:xyloglucosyl transferase activity|	GO:0016798|GO:0004553|GO:0016762|	hydrolase activity|transferase activity|
evm.model.supercontig_10.242	Solyc08g060970	Polygalacturonase IPR012334 Pectin lyase fold	Cpa_SRR_003421	INTRONIC	evm.model.supercontig_10.242	2972533	2975073	LG5	supercontig_10	2972946	2972963	18	2	9	TA TA TA TA TA TA TA TA TA	PF00295	X	X	3.2.1.15	K01184	AT3G15720.1	X	Pectin lyase-like superfamily protein	Cpa_SRR_003421	1	296	58.853	59.731	TGCCTCCTTTGTGCTCGA	AGGGAGGGTCTGGATATGCA	evm.model.supercontig_10.242	anchored to plasma membrane|anchored to membrane|plant-type cell wall|	GO:0046658|GO:0031225|GO:0009505|	other membranes|plasma membrane|cell wall|	carbohydrate metabolic process|response to cyclopentenone|	GO:0005975|GO:0010583|	other metabolic processes|other biological processes|	polygalacturonase activity|	GO:0004650|	hydrolase activity|
evm.model.supercontig_10.242	Solyc08g060970	Polygalacturonase IPR012334 Pectin lyase fold	Cpa_SRR_003422	INTRONIC	evm.model.supercontig_10.242	2972533	2975073	LG5	supercontig_10	2973176	2973194	19	2	9.5	AT AT AT AT AT AT AT AT AT A	PF00295	X	X	3.2.1.15	K01184	AT3G15720.1	X	Pectin lyase-like superfamily protein	Cpa_SRR_003422	1	293	57.95	59.328	TGAGGATTGGGTTGGCAAC	ACGGCGAGAATGACAAGGT	evm.model.supercontig_10.242	anchored to plasma membrane|anchored to membrane|plant-type cell wall|	GO:0046658|GO:0031225|GO:0009505|	other membranes|plasma membrane|cell wall|	carbohydrate metabolic process|response to cyclopentenone|	GO:0005975|GO:0010583|	other metabolic processes|other biological processes|	polygalacturonase activity|	GO:0004650|	hydrolase activity|
evm.model.supercontig_10.242	Solyc08g060970	Polygalacturonase IPR012334 Pectin lyase fold	Cpa_SRR_003423	INTRONIC	evm.model.supercontig_10.242	2972533	2975073	LG5	supercontig_10	2973636	2973648	13	3	4.33	TAT TAT TAT TAT T	PF00295	X	X	3.2.1.15	K01184	AT3G15720.1	X	Pectin lyase-like superfamily protein	Cpa_SRR_003423	1	326	59.925	59.887	CATGGCCTGGTCCACAAGT	TGGCTGCAACGGTGTCAT	evm.model.supercontig_10.242	anchored to plasma membrane|anchored to membrane|plant-type cell wall|	GO:0046658|GO:0031225|GO:0009505|	other membranes|plasma membrane|cell wall|	carbohydrate metabolic process|response to cyclopentenone|	GO:0005975|GO:0010583|	other metabolic processes|other biological processes|	polygalacturonase activity|	GO:0004650|	hydrolase activity|
evm.model.supercontig_10.242	Solyc08g060970	Polygalacturonase IPR012334 Pectin lyase fold	Cpa_SRR_003424	INTRONIC	evm.model.supercontig_10.242	2972533	2975073	LG5	supercontig_10	2974729	2974753	25	2	12.5	AT AT AT AT AT AT AT AT AT AT AT AT A	PF00295	X	X	3.2.1.15	K01184	AT3G15720.1	X	Pectin lyase-like superfamily protein	Cpa_SRR_003424	1	336	60.004	59.741	TGATTGGAGCTTCGCCGTT	ACGGAGCTGTAGGAGATGGA	evm.model.supercontig_10.242	anchored to plasma membrane|anchored to membrane|plant-type cell wall|	GO:0046658|GO:0031225|GO:0009505|	other membranes|plasma membrane|cell wall|	carbohydrate metabolic process|response to cyclopentenone|	GO:0005975|GO:0010583|	other metabolic processes|other biological processes|	polygalacturonase activity|	GO:0004650|	hydrolase activity|
evm.model.supercontig_10.250	Solyc03g116580	Polygalacturonase IPR012334 Pectin lyase fold	Cpa_SRR_003428	INTRONIC	evm.model.supercontig_10.250	3011271	3015205	LG5	supercontig_10	3011571	3011584	14	2	7	AT AT AT AT AT AT AT	PF00295	X	X	X	X	AT4G35670.1	X	Pectin lyase-like superfamily protein	Cpa_SRR_003428	0	X	X	X	X	X	evm.model.supercontig_10.250	endomembrane system|	GO:0012505|	other cellular components|	carbohydrate metabolic process|	GO:0005975|	other metabolic processes|	polygalacturonase activity|	GO:0004650|	hydrolase activity|
evm.model.supercontig_10.250	Solyc03g116580	Polygalacturonase IPR012334 Pectin lyase fold	Cpa_SRR_003429	INTRONIC	evm.model.supercontig_10.250	3011271	3015205	LG5	supercontig_10	3011712	3011723	12	2	6	TA TA TA TA TA TA	PF00295	X	X	X	X	AT4G35670.1	X	Pectin lyase-like superfamily protein	Cpa_SRR_003429	0	X	X	X	X	X	evm.model.supercontig_10.250	endomembrane system|	GO:0012505|	other cellular components|	carbohydrate metabolic process|	GO:0005975|	other metabolic processes|	polygalacturonase activity|	GO:0004650|	hydrolase activity|
evm.model.supercontig_10.250	Solyc03g116580	Polygalacturonase IPR012334 Pectin lyase fold	Cpa_SRR_003430	INTRONIC	evm.model.supercontig_10.250	3011271	3015205	LG5	supercontig_10	3013118	3013138	21	2	10.5	AT AT AT AT AT AT AT AT AT AT A	PF00295	X	X	X	X	AT4G35670.1	X	Pectin lyase-like superfamily protein	Cpa_SRR_003430	1	286	59.918	59.178	AGGATCTTGGGTTAGGGTGGA	TCCTCGTGTGCTTGCTGT	evm.model.supercontig_10.250	endomembrane system|	GO:0012505|	other cellular components|	carbohydrate metabolic process|	GO:0005975|	other metabolic processes|	polygalacturonase activity|	GO:0004650|	hydrolase activity|
evm.model.supercontig_10.250	Solyc03g116580	Polygalacturonase IPR012334 Pectin lyase fold	Cpa_SRR_003431	INTRONIC	evm.model.supercontig_10.250	3011271	3015205	LG5	supercontig_10	3013718	3013742	25	2	12.5	TA TA TA TA TA TA TA TA TA TA TA TA T	PF00295	X	X	X	X	AT4G35670.1	X	Pectin lyase-like superfamily protein	Cpa_SRR_003431	1	323	60.29	59.489	GGTCGTGGTTCTAATTGGTGGA	ACCCACACGAAGCTTGCT	evm.model.supercontig_10.250	endomembrane system|	GO:0012505|	other cellular components|	carbohydrate metabolic process|	GO:0005975|	other metabolic processes|	polygalacturonase activity|	GO:0004650|	hydrolase activity|
evm.model.supercontig_10.250	Solyc03g116580	Polygalacturonase IPR012334 Pectin lyase fold	Cpa_SRR_003432	INTRONIC	evm.model.supercontig_10.250	3011271	3015205	LG5	supercontig_10	3014019	3014037	19	2	9.5	AT AT AT AT AT AT AT AT AT A	PF00295	X	X	X	X	AT4G35670.1	X	Pectin lyase-like superfamily protein	Cpa_SRR_003432	1	350	58.12	60.153	AGCTTCGTGTGGGTGGTA	CGGCCCACATGTCATACGT	evm.model.supercontig_10.250	endomembrane system|	GO:0012505|	other cellular components|	carbohydrate metabolic process|	GO:0005975|	other metabolic processes|	polygalacturonase activity|	GO:0004650|	hydrolase activity|
evm.model.supercontig_10.250	Solyc03g116580	Polygalacturonase IPR012334 Pectin lyase fold	Cpa_SRR_003433	INTRONIC	evm.model.supercontig_10.250	3011271	3015205	LG5	supercontig_10	3014241	3014264	24	2	12	TA TA TA TA TA TA TA TA TA TA TA TA	PF00295	X	X	X	X	AT4G35670.1	X	Pectin lyase-like superfamily protein	Cpa_SRR_003433	1	287	60.074	59.157	TGGGCCGGGTCATGGTATA	TGTCCTCCACTTTTGCCTCA	evm.model.supercontig_10.250	endomembrane system|	GO:0012505|	other cellular components|	carbohydrate metabolic process|	GO:0005975|	other metabolic processes|	polygalacturonase activity|	GO:0004650|	hydrolase activity|
evm.model.supercontig_107.107	Solyc08g081480	Polygalacturonase-like protein IPR012334 Pectin lyase fold	Cpa_SRR_014374	INTRONIC	evm.model.supercontig_107.107	575950	578224	LG8	supercontig_107	576729	576741	13	2	6.5	TA TA TA TA TA TA T	PF00295	X	X	X	X	AT3G48950.1	X	Pectin lyase-like superfamily protein	Cpa_SRR_014374	1	328	59.006	59.692	TTGGCTGGAGATGGTGGAG	TGTCTCCGGGAGCATCTCT	evm.model.supercontig_107.107	endomembrane system|	GO:0012505|	other cellular components|	carbohydrate metabolic process|	GO:0005975|	other metabolic processes|	polygalacturonase activity|	GO:0004650|	hydrolase activity|
evm.model.supercontig_107.107	Solyc08g081480	Polygalacturonase-like protein IPR012334 Pectin lyase fold	Cpa_SRR_014375	INTRONIC	evm.model.supercontig_107.107	575950	578224	LG8	supercontig_107	576959	576977	19	2	9.5	AT AT AT AT AT AT AT AT AT A	PF00295	X	X	X	X	AT3G48950.1	X	Pectin lyase-like superfamily protein	Cpa_SRR_014375	1	260	59.692	57.304	AGAGATGCTCCCGGAGACA	TGAACACGGTCTGAATGCA	evm.model.supercontig_107.107	endomembrane system|	GO:0012505|	other cellular components|	carbohydrate metabolic process|	GO:0005975|	other metabolic processes|	polygalacturonase activity|	GO:0004650|	hydrolase activity|
evm.model.supercontig_107.107	Solyc08g081480	Polygalacturonase-like protein IPR012334 Pectin lyase fold	Cpa_SRR_014376	INTRONIC	evm.model.supercontig_107.107	575950	578224	LG8	supercontig_107	577346	577357	12	3	4	ATA ATA ATA ATA	PF00295	X	X	X	X	AT3G48950.1	X	Pectin lyase-like superfamily protein	Cpa_SRR_014376	1	310	59.763	59.514	TCTTGCACCAATCGATTCTCCT	ACTTTTTACCGCGATGCAATCA	evm.model.supercontig_107.107	endomembrane system|	GO:0012505|	other cellular components|	carbohydrate metabolic process|	GO:0005975|	other metabolic processes|	polygalacturonase activity|	GO:0004650|	hydrolase activity|
evm.model.supercontig_107.108	Solyc08g081480	Polygalacturonase-like protein IPR012334 Pectin lyase fold	Cpa_SRR_014377	INTRONIC	evm.model.supercontig_107.108	578727	580772	LG8	supercontig_107	579790	579811	22	2	11	GT GT GT GT GT GT GT GT GT GT GT	PF00295	X	X	X	X	AT3G48950.1	X	Pectin lyase-like superfamily protein	Cpa_SRR_014377	1	322	58.21	60.159	TGATGGGCAAGGCAAACC	TGGTGCAAGAATTGTGACTCCT	evm.model.supercontig_107.108	endomembrane system|	GO:0012505|	other cellular components|	carbohydrate metabolic process|	GO:0005975|	other metabolic processes|	polygalacturonase activity|	GO:0004650|	hydrolase activity|
evm.model.supercontig_107.108	Solyc08g081480	Polygalacturonase-like protein IPR012334 Pectin lyase fold	Cpa_SRR_014378	INTRONIC	evm.model.supercontig_107.108	578727	580772	LG8	supercontig_107	579811	579826	16	2	8	TA TA TA TA TA TA TA TA	PF00295	X	X	X	X	AT3G48950.1	X	Pectin lyase-like superfamily protein	Cpa_SRR_014378	1	322	58.21	60.159	TGATGGGCAAGGCAAACC	TGGTGCAAGAATTGTGACTCCT	evm.model.supercontig_107.108	endomembrane system|	GO:0012505|	other cellular components|	carbohydrate metabolic process|	GO:0005975|	other metabolic processes|	polygalacturonase activity|	GO:0004650|	hydrolase activity|
evm.model.supercontig_107.108	Solyc08g081480	Polygalacturonase-like protein IPR012334 Pectin lyase fold	Cpa_SRR_014379	INTRONIC	evm.model.supercontig_107.108	578727	580772	LG8	supercontig_107	579826	579842	17	2	8.5	AG AG AG AG AG AG AG AG A	PF00295	X	X	X	X	AT3G48950.1	X	Pectin lyase-like superfamily protein	Cpa_SRR_014379	1	322	58.21	60.159	TGATGGGCAAGGCAAACC	TGGTGCAAGAATTGTGACTCCT	evm.model.supercontig_107.108	endomembrane system|	GO:0012505|	other cellular components|	carbohydrate metabolic process|	GO:0005975|	other metabolic processes|	polygalacturonase activity|	GO:0004650|	hydrolase activity|
evm.model.supercontig_107.108	Solyc08g081480	Polygalacturonase-like protein IPR012334 Pectin lyase fold	Cpa_SRR_014380	INTRONIC	evm.model.supercontig_107.108	578727	580772	LG8	supercontig_107	579965	579980	16	2	8	AT AT AT AT AT AT AT AT	PF00295	X	X	X	X	AT3G48950.1	X	Pectin lyase-like superfamily protein	Cpa_SRR_014380	1	316	57.212	59.336	TCTTGCACCAATTGATTCTGAAA	TGCATGCGAGCCTTCTGA	evm.model.supercontig_107.108	endomembrane system|	GO:0012505|	other cellular components|	carbohydrate metabolic process|	GO:0005975|	other metabolic processes|	polygalacturonase activity|	GO:0004650|	hydrolase activity|
evm.model.supercontig_107.67	Solyc03g025600	Pectinacetylesterase like protein (Fragment) IPR004963 Pectinacetylesterase	Cpa_SRR_014345	INTRONIC	evm.model.supercontig_107.67	340604	348847	LG8	supercontig_107	344367	344379	13	4	3.25	AATA AATA AATA A	PF03283	PTHR21562	KOG4287	X	X	AT5G23870.3	X	Pectinacetylesterase family protein	Cpa_SRR_014345	1	261	59.197	57.328	CACTGCAAAGAGATTCAGCGT	TTCATATGGAATTTTACGCGAAGT	evm.model.supercontig_107.67	plant-type cell wall|	GO:0009505|	cell wall|	metabolic process|biological_process_unknown|	GO:0008152|GO:0008150|	other metabolic processes|unknown biological processes|	carboxylesterase activity|	GO:0004091|	hydrolase activity|
evm.model.supercontig_107.67	Solyc03g025600	Pectinacetylesterase like protein (Fragment) IPR004963 Pectinacetylesterase	Cpa_SRR_014346	INTRONIC	evm.model.supercontig_107.67	340604	348847	LG8	supercontig_107	348544	348559	16	3	5.33	GAA GAA GAA GAA GAA G	PF03283	PTHR21562	KOG4287	X	X	AT5G23870.3	X	Pectinacetylesterase family protein	Cpa_SRR_014346	1	324	59.65	60.372	ATGGTACGCGGGCAAACT	CGGTGTGCGTTTACTCGGA	evm.model.supercontig_107.67	plant-type cell wall|	GO:0009505|	cell wall|	metabolic process|biological_process_unknown|	GO:0008152|GO:0008150|	other metabolic processes|unknown biological processes|	carboxylesterase activity|	GO:0004091|	hydrolase activity|
evm.model.supercontig_108.28	Solyc05g005170	Polygalacturonase 2 IPR012334 Pectin lyase fold	Cpa_SRR_014418	INTRONIC	evm.model.supercontig_108.28	300927	304070	Un	supercontig_108	301864	301875	12	3	4	ATT ATT ATT ATT	PF00295	X	X	3.2.1.15	K01184	AT5G14650.1	X	Pectin lyase-like superfamily protein	Cpa_SRR_014418	0	X	X	X	X	X	evm.model.supercontig_108.28	endomembrane system|	GO:0012505|	other cellular components|	carbohydrate metabolic process|	GO:0005975|	other metabolic processes|	polygalacturonase activity|	GO:0004650|	hydrolase activity|
evm.model.supercontig_111.17	Solyc03g115890	Expansin IPR007112 Expansin 45, endoglucanase-like IPR007117 Pollen allergen_expansin, C-terminal	Cpa_SRR_014538	INTRONIC	evm.model.supercontig_111.17	431231	432561	LG8	supercontig_111	431699	431713	15	6	2.5	AATTTA AATTTA AAT	PF03330,PF01357	X	X	X	X	AT1G69530.1	EXPA1	expansin A1	Cpa_SRR_014538	1	346	57.216	58.621	GCTACCCTGCAATTTACAAGTT	GCTAGTAGAGTATGAGTCTGAATGC	evm.model.supercontig_111.17	plant-type cell wall|	GO:0009505|	cell wall|	response to red light|response to gibberellin stimulus|plant-type cell wall loosening|unidimensional cell growth|syncytium formation|regulation of stomatal movement|	GO:0010114|GO:0009739|GO:0009828|GO:0009826|GO:0006949|GO:0010119|	response to abiotic or biotic stimulus|other biological processes|other cellular processes|cell organization and biogenesis|	X	X	X
evm.model.supercontig_1.14	Solyc11g066270	Xyloglucan endotransglucosylase_hydrolase 9 IPR016455 Xyloglucan endotransglucosylase_hydrolase	Cpa_SRR_000115	INTRONIC	evm.model.supercontig_1.14	355686	356942	LG9	supercontig_1	356131	356147	17	6	2.83	ATATGT ATATGT ATATG	PF00722,PF06955	X	X	2.4.1.207	K08235	AT2G36870.1	XTH32	xyloglucan endotransglucosylase/hydrolase 32	Cpa_SRR_000115	1	299	58.639	60.301	TGGCATCACTCTTCCTTGGA	CGTCGGCAGGGAAGTCAAA	evm.model.supercontig_1.14	apoplast|cell wall|endomembrane system|	GO:0048046|GO:0005618|GO:0012505|	extracellular|cell wall|other cellular components|	metabolic process|carbohydrate metabolic process|cellular glucan metabolic process|	GO:0008152|GO:0005975|GO:0006073|	other metabolic processes|other cellular processes|	hydrolase activity, acting on glycosyl bonds|hydrolase activity, hydrolyzing O-glycosyl compounds|xyloglucan:xyloglucosyl transferase activity|	GO:0016798|GO:0004553|GO:0016762|	hydrolase activity|transferase activity|
evm.model.supercontig_1.14	Solyc11g066270	Xyloglucan endotransglucosylase_hydrolase 9 IPR016455 Xyloglucan endotransglucosylase_hydrolase	Cpa_SRR_000116	INTRONIC	evm.model.supercontig_1.14	355686	356942	LG9	supercontig_1	356736	356748	13	2	6.5	AT AT AT AT AT AT A	PF00722,PF06955	X	X	2.4.1.207	K08235	AT2G36870.1	XTH32	xyloglucan endotransglucosylase/hydrolase 32	Cpa_SRR_000116	1	292	59.791	59.7	CCAGCAGTATAACCGGGTTGA	AATCGTTGGGGTCCTCAGC	evm.model.supercontig_1.14	apoplast|cell wall|endomembrane system|	GO:0048046|GO:0005618|GO:0012505|	extracellular|cell wall|other cellular components|	metabolic process|carbohydrate metabolic process|cellular glucan metabolic process|	GO:0008152|GO:0005975|GO:0006073|	other metabolic processes|other cellular processes|	hydrolase activity, acting on glycosyl bonds|hydrolase activity, hydrolyzing O-glycosyl compounds|xyloglucan:xyloglucosyl transferase activity|	GO:0016798|GO:0004553|GO:0016762|	hydrolase activity|transferase activity|
evm.model.supercontig_115.8	Solyc08g061100	Cellulose synthase IPR005150 Cellulose synthase	Cpa_SRR_014764	INTRONIC	evm.model.supercontig_115.8	254129	261466	LG1	supercontig_115	260949	260963	15	6	2.5	CAAAAT CAAAAT CAA	PF00628,PF03552	PTHR13301	X	2.4.1.12	K10999	AT4G32410.1	CESA1	cellulose synthase 1	Cpa_SRR_014764	1	328	59.575	58.884	AGAGCAAAGACCCCAACATGA	TCCGAGTTCTGGTTGTGTGA	evm.model.supercontig_115.8	plasma membrane|Golgi apparatus|	GO:0005886|GO:0005794|	plasma membrane|Golgi apparatus|	hyperosmotic salinity response|metabolic process|primary cell wall biogenesis|cellulose biosynthetic process|plant-type cell wall biogenesis|	GO:0042538|GO:0008152|GO:0009833|GO:0030244|GO:0009832|	response to stress|response to abiotic or biotic stimulus|other metabolic processes|other cellular processes|	transferase activity, transferring glycosyl groups|cellulose synthase activity|	GO:0016757|GO:0016759|	transferase activity|
evm.model.supercontig_12.121	Solyc12g015770	Cellulose synthase IPR005150 Cellulose synthase	Cpa_SRR_003756	INTRONIC	evm.model.supercontig_12.121	1098536	1102298	LG2	supercontig_12	1100104	1100128	25	2	12.5	AT AT AT AT AT AT AT AT AT AT AT AT A	PF03552	X	X	X	X	AT1G55850.1	CSLE1	cellulose synthase like E1	Cpa_SRR_003756	1	327	59.17	57.731	TGCACTGGATCGATAAGCCA	ACATTGGCACCGGTTGTT	evm.model.supercontig_12.121	plasma membrane|endoplasmic reticulum|	GO:0005886|GO:0005783|	plasma membrane|ER|	cellulose biosynthetic process|plant-type cell wall biogenesis|polysaccharide biosynthetic process|	GO:0030244|GO:0009832|GO:0000271|	other cellular processes|other metabolic processes|	cellulose synthase activity|transferase activity, transferring glycosyl groups|	GO:0016759|GO:0016757|	transferase activity|
evm.model.supercontig_12.121	Solyc12g015770	Cellulose synthase IPR005150 Cellulose synthase	Cpa_SRR_003757	INTRONIC	evm.model.supercontig_12.121	1098536	1102298	LG2	supercontig_12	1101917	1101929	13	4	3.25	AAAT AAAT AAAT A	PF03552	X	X	X	X	AT1G55850.1	CSLE1	cellulose synthase like E1	Cpa_SRR_003757	1	326	59.616	59.805	CCCAACATCTCTGGGCCAA	TGGTTGAGTTGCCGGCTT	evm.model.supercontig_12.121	plasma membrane|endoplasmic reticulum|	GO:0005886|GO:0005783|	plasma membrane|ER|	cellulose biosynthetic process|plant-type cell wall biogenesis|polysaccharide biosynthetic process|	GO:0030244|GO:0009832|GO:0000271|	other cellular processes|other metabolic processes|	cellulose synthase activity|transferase activity, transferring glycosyl groups|	GO:0016759|GO:0016757|	transferase activity|
evm.model.supercontig_12.121	Solyc12g015770	Cellulose synthase IPR005150 Cellulose synthase	Cpa_SRR_003758	EXONIC	evm.model.supercontig_12.121	1098536	1102298	LG2	supercontig_12	1102077	1102090	14	3	4.67	TCT TCT TCT TCT TC	PF03552	X	X	X	X	AT1G55850.1	CSLE1	cellulose synthase like E1	Cpa_SRR_003758	1	326	59.616	59.805	CCCAACATCTCTGGGCCAA	TGGTTGAGTTGCCGGCTT	evm.model.supercontig_12.121	plasma membrane|endoplasmic reticulum|	GO:0005886|GO:0005783|	plasma membrane|ER|	cellulose biosynthetic process|plant-type cell wall biogenesis|polysaccharide biosynthetic process|	GO:0030244|GO:0009832|GO:0000271|	other cellular processes|other metabolic processes|	cellulose synthase activity|transferase activity, transferring glycosyl groups|	GO:0016759|GO:0016757|	transferase activity|
evm.model.supercontig_12.121	Solyc12g015770	Cellulose synthase IPR005150 Cellulose synthase	Cpa_SRR_003759	EXONIC	evm.model.supercontig_12.121	1098536	1102298	LG2	supercontig_12	1102089	1102100	12	3	4	TCC TCC TCC TCC	PF03552	X	X	X	X	AT1G55850.1	CSLE1	cellulose synthase like E1	Cpa_SRR_003759	1	317	59.15	59.805	TCTGGGCCAACAACATCCA	TGGTTGAGTTGCCGGCTT	evm.model.supercontig_12.121	plasma membrane|endoplasmic reticulum|	GO:0005886|GO:0005783|	plasma membrane|ER|	cellulose biosynthetic process|plant-type cell wall biogenesis|polysaccharide biosynthetic process|	GO:0030244|GO:0009832|GO:0000271|	other cellular processes|other metabolic processes|	cellulose synthase activity|transferase activity, transferring glycosyl groups|	GO:0016759|GO:0016757|	transferase activity|
evm.model.supercontig_12.121	Solyc12g015770	Cellulose synthase IPR005150 Cellulose synthase	Cpa_SRR_003760	EXONIC	evm.model.supercontig_12.121	1098536	1102298	LG2	supercontig_12	1102097	1102119	23	6	3.83	CTCCAT CTCCAT CTCCAT CTCCA	PF03552	X	X	X	X	AT1G55850.1	CSLE1	cellulose synthase like E1	Cpa_SRR_003760	1	274	59.177	60.108	TTCCAACGAACGGCCTGA	CAGGAGCTGGAGGTGTTAGC	evm.model.supercontig_12.121	plasma membrane|endoplasmic reticulum|	GO:0005886|GO:0005783|	plasma membrane|ER|	cellulose biosynthetic process|plant-type cell wall biogenesis|polysaccharide biosynthetic process|	GO:0030244|GO:0009832|GO:0000271|	other cellular processes|other metabolic processes|	cellulose synthase activity|transferase activity, transferring glycosyl groups|	GO:0016759|GO:0016757|	transferase activity|
evm.model.supercontig_12.146	Solyc10g005960	Fasciclin-like arabinogalactan protein 10 IPR000782 FAS1 domain	Cpa_SRR_003785	EXONIC	evm.model.supercontig_12.146	1365395	1367445	LG2	supercontig_12	1367405	1367417	13	3	4.33	AAG AAG AAG AAG A	PF02469	X	X	X	X	AT5G55730.1	FLA1	FASCICLIN-like arabinogalactan 1	Cpa_SRR_003785	1	254	58.928	59.629	AGACAGCACTTCCGCCAT	CCGAAGCAGGAACAGTGGA	evm.model.supercontig_12.146	anchored to membrane|plasma membrane|anchored to plasma membrane|cell wall|	GO:0031225|GO:0005886|GO:0046658|GO:0005618|	other membranes|plasma membrane|cell wall|	X	X	X	X	X	X
evm.model.supercontig_12.254	Solyc07g049300	Endoglucanase 1 IPR001701 Glycoside hydrolase, family 9	Cpa_SRR_003861	INTRONIC	evm.model.supercontig_12.254	2296571	2299792	LG2	supercontig_12	2297900	2297913	14	4	3.5	TTAT TTAT TTAT TT	PF00759	PTHR22298	X	X	X	AT2G32990.1	GH9B8	glycosyl hydrolase 9B8	Cpa_SRR_003861	0	X	X	X	X	X	evm.model.supercontig_12.254	endomembrane system|	GO:0012505|	other cellular components|	carbohydrate metabolic process|	GO:0005975|	other metabolic processes|	catalytic activity|hydrolase activity, hydrolyzing O-glycosyl compounds|	GO:0003824|GO:0004553|	other enzyme activity|hydrolase activity|
evm.model.supercontig_12.254	Solyc07g049300	Endoglucanase 1 IPR001701 Glycoside hydrolase, family 9	Cpa_SRR_003862	INTRONIC	evm.model.supercontig_12.254	2296571	2299792	LG2	supercontig_12	2298122	2298135	14	4	3.5	ATTA ATTA ATTA AT	PF00759	PTHR22298	X	X	X	AT2G32990.1	GH9B8	glycosyl hydrolase 9B8	Cpa_SRR_003862	1	322	59.042	58.91	CATTTGGAGCGTGGAAACCA	GCCGTGCATGGTGTAAGAG	evm.model.supercontig_12.254	endomembrane system|	GO:0012505|	other cellular components|	carbohydrate metabolic process|	GO:0005975|	other metabolic processes|	catalytic activity|hydrolase activity, hydrolyzing O-glycosyl compounds|	GO:0003824|GO:0004553|	other enzyme activity|hydrolase activity|
evm.model.supercontig_12.254	Solyc07g049300	Endoglucanase 1 IPR001701 Glycoside hydrolase, family 9	Cpa_SRR_003863	INTRONIC	evm.model.supercontig_12.254	2296571	2299792	LG2	supercontig_12	2298926	2298945	20	2	10	AT AT AT AT AT AT AT AT AT AT	PF00759	PTHR22298	X	X	X	AT2G32990.1	GH9B8	glycosyl hydrolase 9B8	Cpa_SRR_003863	1	280	60.077	59.228	ACAAAGCCACCGACAACCA	GGTTGAGAAAGGGAGGGTGT	evm.model.supercontig_12.254	endomembrane system|	GO:0012505|	other cellular components|	carbohydrate metabolic process|	GO:0005975|	other metabolic processes|	catalytic activity|hydrolase activity, hydrolyzing O-glycosyl compounds|	GO:0003824|GO:0004553|	other enzyme activity|hydrolase activity|
evm.model.supercontig_125.9	Solyc10g080210	Polygalacturonase A IPR000743 Glycoside hydrolase, family 28	Cpa_SRR_015330	INTRONIC	evm.model.supercontig_125.9	241951	245397	LG4	supercontig_125	242254	242266	13	4	3.25	TGTA TGTA TGTA T	PF00295	X	X	X	X	AT3G07970.1	QRT2	Pectin lyase-like superfamily protein	Cpa_SRR_015330	1	304	59.109	59.15	GAGCTACCAGGACGAGCAA	AGCTGCCCTCCAAGCTTT	evm.model.supercontig_125.9	endomembrane system|	GO:0012505|	other cellular components|	cell wall modification involved in abscission|pollen sperm cell differentiation|carbohydrate metabolic process|fruit dehiscence|pectin catabolic process|anther dehiscence|	GO:0009830|GO:0048235|GO:0005975|GO:0010047|GO:0045490|GO:0009901|	developmental processes|other cellular processes|cell organization and biogenesis|other metabolic processes|other biological processes|	polygalacturonase activity|	GO:0004650|	hydrolase activity|
evm.model.supercontig_125.9	Solyc10g080210	Polygalacturonase A IPR000743 Glycoside hydrolase, family 28	Cpa_SRR_015331	INTRONIC	evm.model.supercontig_125.9	241951	245397	LG4	supercontig_125	242761	242777	17	2	8.5	AC AC AC AC AC AC AC AC A	PF00295	X	X	X	X	AT3G07970.1	QRT2	Pectin lyase-like superfamily protein	Cpa_SRR_015331	0	X	X	X	X	X	evm.model.supercontig_125.9	endomembrane system|	GO:0012505|	other cellular components|	cell wall modification involved in abscission|pollen sperm cell differentiation|carbohydrate metabolic process|fruit dehiscence|pectin catabolic process|anther dehiscence|	GO:0009830|GO:0048235|GO:0005975|GO:0010047|GO:0045490|GO:0009901|	developmental processes|other cellular processes|cell organization and biogenesis|other metabolic processes|other biological processes|	polygalacturonase activity|	GO:0004650|	hydrolase activity|
evm.model.supercontig_125.9	Solyc10g080210	Polygalacturonase A IPR000743 Glycoside hydrolase, family 28	Cpa_SRR_015332	INTRONIC	evm.model.supercontig_125.9	241951	245397	LG4	supercontig_125	242777	242794	18	2	9	AT AT AT AT AT AT AT AT AT	PF00295	X	X	X	X	AT3G07970.1	QRT2	Pectin lyase-like superfamily protein	Cpa_SRR_015332	0	X	X	X	X	X	evm.model.supercontig_125.9	endomembrane system|	GO:0012505|	other cellular components|	cell wall modification involved in abscission|pollen sperm cell differentiation|carbohydrate metabolic process|fruit dehiscence|pectin catabolic process|anther dehiscence|	GO:0009830|GO:0048235|GO:0005975|GO:0010047|GO:0045490|GO:0009901|	developmental processes|other cellular processes|cell organization and biogenesis|other metabolic processes|other biological processes|	polygalacturonase activity|	GO:0004650|	hydrolase activity|
evm.model.supercontig_125.9	Solyc10g080210	Polygalacturonase A IPR000743 Glycoside hydrolase, family 28	Cpa_SRR_015333	INTRONIC	evm.model.supercontig_125.9	241951	245397	LG4	supercontig_125	243027	243040	14	4	3.5	TAAT TAAT TAAT TA	PF00295	X	X	X	X	AT3G07970.1	QRT2	Pectin lyase-like superfamily protein	Cpa_SRR_015333	0	X	X	X	X	X	evm.model.supercontig_125.9	endomembrane system|	GO:0012505|	other cellular components|	cell wall modification involved in abscission|pollen sperm cell differentiation|carbohydrate metabolic process|fruit dehiscence|pectin catabolic process|anther dehiscence|	GO:0009830|GO:0048235|GO:0005975|GO:0010047|GO:0045490|GO:0009901|	developmental processes|other cellular processes|cell organization and biogenesis|other metabolic processes|other biological processes|	polygalacturonase activity|	GO:0004650|	hydrolase activity|
evm.model.supercontig_125.9	Solyc10g080210	Polygalacturonase A IPR000743 Glycoside hydrolase, family 28	Cpa_SRR_015334	INTRONIC	evm.model.supercontig_125.9	241951	245397	LG4	supercontig_125	243038	243058	21	4	5.25	TTAT TTAT TTAT TTAT TTAT T	PF00295	X	X	X	X	AT3G07970.1	QRT2	Pectin lyase-like superfamily protein	Cpa_SRR_015334	0	X	X	X	X	X	evm.model.supercontig_125.9	endomembrane system|	GO:0012505|	other cellular components|	cell wall modification involved in abscission|pollen sperm cell differentiation|carbohydrate metabolic process|fruit dehiscence|pectin catabolic process|anther dehiscence|	GO:0009830|GO:0048235|GO:0005975|GO:0010047|GO:0045490|GO:0009901|	developmental processes|other cellular processes|cell organization and biogenesis|other metabolic processes|other biological processes|	polygalacturonase activity|	GO:0004650|	hydrolase activity|
evm.model.supercontig_125.9	Solyc10g080210	Polygalacturonase A IPR000743 Glycoside hydrolase, family 28	Cpa_SRR_015335	INTRONIC	evm.model.supercontig_125.9	241951	245397	LG4	supercontig_125	243580	243612	33	4	8.25	TAAT TAAT TAAT TAAT TAAT TAAT TAAT TAAT T	PF00295	X	X	X	X	AT3G07970.1	QRT2	Pectin lyase-like superfamily protein	Cpa_SRR_015335	0	X	X	X	X	X	evm.model.supercontig_125.9	endomembrane system|	GO:0012505|	other cellular components|	cell wall modification involved in abscission|pollen sperm cell differentiation|carbohydrate metabolic process|fruit dehiscence|pectin catabolic process|anther dehiscence|	GO:0009830|GO:0048235|GO:0005975|GO:0010047|GO:0045490|GO:0009901|	developmental processes|other cellular processes|cell organization and biogenesis|other metabolic processes|other biological processes|	polygalacturonase activity|	GO:0004650|	hydrolase activity|
evm.model.supercontig_125.9	Solyc10g080210	Polygalacturonase A IPR000743 Glycoside hydrolase, family 28	Cpa_SRR_015336	INTRONIC	evm.model.supercontig_125.9	241951	245397	LG4	supercontig_125	244297	244314	18	2	9	TA TA TA TA TA TA TA TA TA	PF00295	X	X	X	X	AT3G07970.1	QRT2	Pectin lyase-like superfamily protein	Cpa_SRR_015336	1	264	60.001	58.818	ACGGGAAAGGAGCCAATGG	CAATCTTGAAAGTCGGAAGGATCT	evm.model.supercontig_125.9	endomembrane system|	GO:0012505|	other cellular components|	cell wall modification involved in abscission|pollen sperm cell differentiation|carbohydrate metabolic process|fruit dehiscence|pectin catabolic process|anther dehiscence|	GO:0009830|GO:0048235|GO:0005975|GO:0010047|GO:0045490|GO:0009901|	developmental processes|other cellular processes|cell organization and biogenesis|other metabolic processes|other biological processes|	polygalacturonase activity|	GO:0004650|	hydrolase activity|
evm.model.supercontig_125.9	Solyc10g080210	Polygalacturonase A IPR000743 Glycoside hydrolase, family 28	Cpa_SRR_015337	INTRONIC	evm.model.supercontig_125.9	241951	245397	LG4	supercontig_125	244468	244484	17	2	8.5	TA TA TA TA TA TA TA TA T	PF00295	X	X	X	X	AT3G07970.1	QRT2	Pectin lyase-like superfamily protein	Cpa_SRR_015337	1	331	59.244	59.616	TCCAAAATGTATCATGCACACGT	GCAAACCCAGATCCACCCT	evm.model.supercontig_125.9	endomembrane system|	GO:0012505|	other cellular components|	cell wall modification involved in abscission|pollen sperm cell differentiation|carbohydrate metabolic process|fruit dehiscence|pectin catabolic process|anther dehiscence|	GO:0009830|GO:0048235|GO:0005975|GO:0010047|GO:0045490|GO:0009901|	developmental processes|other cellular processes|cell organization and biogenesis|other metabolic processes|other biological processes|	polygalacturonase activity|	GO:0004650|	hydrolase activity|
evm.model.supercontig_125.9	Solyc10g080210	Polygalacturonase A IPR000743 Glycoside hydrolase, family 28	Cpa_SRR_015338	INTRONIC	evm.model.supercontig_125.9	241951	245397	LG4	supercontig_125	244486	244519	34	6	5.67	TATGTA TATGTA TATGTA TATGTA TATGTA TATG	PF00295	X	X	X	X	AT3G07970.1	QRT2	Pectin lyase-like superfamily protein	Cpa_SRR_015338	1	331	59.244	59.616	TCCAAAATGTATCATGCACACGT	GCAAACCCAGATCCACCCT	evm.model.supercontig_125.9	endomembrane system|	GO:0012505|	other cellular components|	cell wall modification involved in abscission|pollen sperm cell differentiation|carbohydrate metabolic process|fruit dehiscence|pectin catabolic process|anther dehiscence|	GO:0009830|GO:0048235|GO:0005975|GO:0010047|GO:0045490|GO:0009901|	developmental processes|other cellular processes|cell organization and biogenesis|other metabolic processes|other biological processes|	polygalacturonase activity|	GO:0004650|	hydrolase activity|
evm.model.supercontig_125.9	Solyc10g080210	Polygalacturonase A IPR000743 Glycoside hydrolase, family 28	Cpa_SRR_015339	INTRONIC	evm.model.supercontig_125.9	241951	245397	LG4	supercontig_125	244811	244826	16	4	4	ATAA ATAA ATAA ATAA	PF00295	X	X	X	X	AT3G07970.1	QRT2	Pectin lyase-like superfamily protein	Cpa_SRR_015339	0	X	X	X	X	X	evm.model.supercontig_125.9	endomembrane system|	GO:0012505|	other cellular components|	cell wall modification involved in abscission|pollen sperm cell differentiation|carbohydrate metabolic process|fruit dehiscence|pectin catabolic process|anther dehiscence|	GO:0009830|GO:0048235|GO:0005975|GO:0010047|GO:0045490|GO:0009901|	developmental processes|other cellular processes|cell organization and biogenesis|other metabolic processes|other biological processes|	polygalacturonase activity|	GO:0004650|	hydrolase activity|
evm.model.supercontig_126.11	Solyc06g066120	Endoglucanase IPR001701 Glycoside hydrolase, family 9	Cpa_SRR_015451	INTRONIC	evm.model.supercontig_126.11	67859	69895	Un	supercontig_126	68436	68450	15	2	7.5	TA TA TA TA TA TA TA T	PF00759	PTHR22298	X	3.2.1.4	K01179	AT3G43860.1	GH9A4	glycosyl hydrolase 9A4	Cpa_SRR_015451	1	293	59.636	60.612	TCACGCAGCTATCCGATGG	TGCAATCTCCGTCCCTGGA	evm.model.supercontig_126.11	X	X	X	metabolic process|carbohydrate metabolic process|	GO:0008152|GO:0005975|	other metabolic processes|	hydrolase activity, hydrolyzing O-glycosyl compounds|catalytic activity|	GO:0004553|GO:0003824|	hydrolase activity|other enzyme activity|
evm.model.supercontig_126.11	Solyc06g066120	Endoglucanase IPR001701 Glycoside hydrolase, family 9	Cpa_SRR_015452	INTRONIC	evm.model.supercontig_126.11	67859	69895	Un	supercontig_126	68452	68463	12	2	6	TA TA TA TA TA TA	PF00759	PTHR22298	X	3.2.1.4	K01179	AT3G43860.1	GH9A4	glycosyl hydrolase 9A4	Cpa_SRR_015452	1	293	59.636	60.612	TCACGCAGCTATCCGATGG	TGCAATCTCCGTCCCTGGA	evm.model.supercontig_126.11	X	X	X	metabolic process|carbohydrate metabolic process|	GO:0008152|GO:0005975|	other metabolic processes|	hydrolase activity, hydrolyzing O-glycosyl compounds|catalytic activity|	GO:0004553|GO:0003824|	hydrolase activity|other enzyme activity|
evm.model.supercontig_126.11	Solyc06g066120	Endoglucanase IPR001701 Glycoside hydrolase, family 9	Cpa_SRR_015453	INTRONIC	evm.model.supercontig_126.11	67859	69895	Un	supercontig_126	68942	68959	18	2	9	AT AT AT AT AT AT AT AT AT	PF00759	PTHR22298	X	3.2.1.4	K01179	AT3G43860.1	GH9A4	glycosyl hydrolase 9A4	Cpa_SRR_015453	1	298	60.253	59.287	TGATGGAGAGTGCCCCTTCT	TGGTGAGGAGGATCTGGACT	evm.model.supercontig_126.11	X	X	X	metabolic process|carbohydrate metabolic process|	GO:0008152|GO:0005975|	other metabolic processes|	hydrolase activity, hydrolyzing O-glycosyl compounds|catalytic activity|	GO:0004553|GO:0003824|	hydrolase activity|other enzyme activity|
evm.model.supercontig_129.52	Solyc02g091920	Xyloglucan endotransglucosylase_hydrolase 2 IPR016455 Xyloglucan endotransglucosylase_hydrolase	Cpa_SRR_015667	EXONIC	evm.model.supercontig_129.52	430304	431479	LG2	supercontig_129	430851	430864	14	5	2.8	ACAGG ACAGG ACAG	PF00722,PF06955	X	X	2.4.1.207	K08235	AT5G65730.1	XTH6	xyloglucan endotransglucosylase/hydrolase 6	Cpa_SRR_015667	1	340	60.009	59.566	CTTGTTTGGGCGTGTGAGC	TGCAGCGGGATCAAACCA	evm.model.supercontig_129.52	cell wall|apoplast|endomembrane system|	GO:0005618|GO:0048046|GO:0012505|	cell wall|extracellular|other cellular components|	response to water deprivation|metabolic process|	GO:0009414|GO:0008152|	response to stress|response to abiotic or biotic stimulus|other metabolic processes|	xyloglucan:xyloglucosyl transferase activity|hydrolase activity, acting on glycosyl bonds|hydrolase activity, hydrolyzing O-glycosyl compounds|	GO:0016762|GO:0016798|GO:0004553|	transferase activity|hydrolase activity|
evm.model.supercontig_132.12	Solyc07g049300	Endoglucanase 1 IPR001701 Glycoside hydrolase, family 9	Cpa_SRR_015850	INTRONIC	evm.model.supercontig_132.12	151804	156272	LG6	supercontig_132	154225	154241	17	6	2.83	AAAAAG AAAAAG AAAAA	PF00759	PTHR22298	X	X	X	AT2G32990.1	GH9B8	glycosyl hydrolase 9B8	Cpa_SRR_015850	1	296	59.801	58.816	TCAAACTATAGCCCCATGTTCGT	ATGGCAGGCAAGAGGGTT	evm.model.supercontig_132.12	endomembrane system|	GO:0012505|	other cellular components|	carbohydrate metabolic process|	GO:0005975|	other metabolic processes|	catalytic activity|hydrolase activity, hydrolyzing O-glycosyl compounds|	GO:0003824|GO:0004553|	other enzyme activity|hydrolase activity|
evm.model.supercontig_132.12	Solyc07g049300	Endoglucanase 1 IPR001701 Glycoside hydrolase, family 9	Cpa_SRR_015851	INTRONIC	evm.model.supercontig_132.12	151804	156272	LG6	supercontig_132	154534	154547	14	4	3.5	TTAT TTAT TTAT TT	PF00759	PTHR22298	X	X	X	AT2G32990.1	GH9B8	glycosyl hydrolase 9B8	Cpa_SRR_015851	1	254	58.816	59.268	AACCCTCTTGCCTGCCAT	CGTCTAAAAAGAGGCATGCGT	evm.model.supercontig_132.12	endomembrane system|	GO:0012505|	other cellular components|	carbohydrate metabolic process|	GO:0005975|	other metabolic processes|	catalytic activity|hydrolase activity, hydrolyzing O-glycosyl compounds|	GO:0003824|GO:0004553|	other enzyme activity|hydrolase activity|
evm.model.supercontig_14.166	Solyc03g115310	Expansin IPR002963 Expansin	Cpa_SRR_004319	INTRONIC	evm.model.supercontig_14.166	1869182	1870123	LG1	supercontig_14	1869819	1869831	13	3	4.33	AAC AAC AAC AAC A	PF03330,PF01357	X	X	X	X	AT5G39280.1	EXPA23	expansin A23	Cpa_SRR_004319	1	273	59.001	58.996	CCATACCCACAAGCTCCCA	ATCAGAGCAGGCATGGCA	evm.model.supercontig_14.166	extracellular region|	GO:0005576|	extracellular|	unidimensional cell growth|plant-type cell wall modification involved in multidimensional cell growth|plant-type cell wall loosening|	GO:0009826|GO:0009831|GO:0009828|	other cellular processes|cell organization and biogenesis|	X	X	X
evm.model.supercontig_14.166	Solyc03g115310	Expansin IPR002963 Expansin	Cpa_SRR_004320	INTRONIC	evm.model.supercontig_14.166	1869182	1870123	LG1	supercontig_14	1869930	1869942	13	2	6.5	TA TA TA TA TA TA T	PF03330,PF01357	X	X	X	X	AT5G39280.1	EXPA23	expansin A23	Cpa_SRR_004320	1	273	59.001	58.996	CCATACCCACAAGCTCCCA	ATCAGAGCAGGCATGGCA	evm.model.supercontig_14.166	extracellular region|	GO:0005576|	extracellular|	unidimensional cell growth|plant-type cell wall modification involved in multidimensional cell growth|plant-type cell wall loosening|	GO:0009826|GO:0009831|GO:0009828|	other cellular processes|cell organization and biogenesis|	X	X	X
evm.model.supercontig_14.166	Solyc03g115310	Expansin IPR002963 Expansin	Cpa_SRR_004321	INTRONIC	evm.model.supercontig_14.166	1869182	1870123	LG1	supercontig_14	1869942	1869954	13	2	6.5	TG TG TG TG TG TG T	PF03330,PF01357	X	X	X	X	AT5G39280.1	EXPA23	expansin A23	Cpa_SRR_004321	1	273	59.001	58.996	CCATACCCACAAGCTCCCA	ATCAGAGCAGGCATGGCA	evm.model.supercontig_14.166	extracellular region|	GO:0005576|	extracellular|	unidimensional cell growth|plant-type cell wall modification involved in multidimensional cell growth|plant-type cell wall loosening|	GO:0009826|GO:0009831|GO:0009828|	other cellular processes|cell organization and biogenesis|	X	X	X
evm.model.supercontig_14.219	Solyc12g019230	Polygalacturonase 1 IPR000743 Glycoside hydrolase, family 28	Cpa_SRR_004374	EXONIC	evm.model.supercontig_14.219	2397143	2398662	LG1	supercontig_14	2398590	2398604	15	6	2.5	AGAAAA AGAAAA AGA	PF00295	X	X	X	X	AT2G43870.1	X	Pectin lyase-like superfamily protein	Cpa_SRR_004374	1	298	60.521	59.882	GCCATGCAGCAATGAAGGC	ACTTCCTTCCTCTGCCTCCT	evm.model.supercontig_14.219	endomembrane system|	GO:0012505|	other cellular components|	carbohydrate metabolic process|	GO:0005975|	other metabolic processes|	polygalacturonase activity|	GO:0004650|	hydrolase activity|
evm.model.supercontig_143.4	Solyc08g075020	Pectinacetylesterase like protein (Fragment) IPR004963 Pectinacetylesterase	Cpa_SRR_016248	EXONIC	evm.model.supercontig_143.4	198256	200628	Un	supercontig_143	198321	198335	15	6	2.5	AGGTGT AGGTGT AGG	PF03283	PTHR21562	KOG4287	X	X	AT5G45280.2	X	Pectinacetylesterase family protein	Cpa_SRR_016248	1	258	58.495	60.134	AGACTTCGGCGATGGATCA	CCAGAGCCTTTATCCCAGTGG	evm.model.supercontig_143.4	cytosol|cell wall|plasmodesma|	GO:0005829|GO:0005618|GO:0009506|	cytosol|cell wall|other cellular components|	metabolic process|biological_process_unknown|	GO:0008152|GO:0008150|	other metabolic processes|unknown biological processes|	carboxylesterase activity|	GO:0004091|	hydrolase activity|
evm.model.supercontig_143.4	Solyc08g075020	Pectinacetylesterase like protein (Fragment) IPR004963 Pectinacetylesterase	Cpa_SRR_016249	INTRONIC	evm.model.supercontig_143.4	198256	200628	Un	supercontig_143	198983	198996	14	2	7	TA TA TA TA TA TA TA	PF03283	PTHR21562	KOG4287	X	X	AT5G45280.2	X	Pectinacetylesterase family protein	Cpa_SRR_016249	0	X	X	X	X	X	evm.model.supercontig_143.4	cytosol|cell wall|plasmodesma|	GO:0005829|GO:0005618|GO:0009506|	cytosol|cell wall|other cellular components|	metabolic process|biological_process_unknown|	GO:0008152|GO:0008150|	other metabolic processes|unknown biological processes|	carboxylesterase activity|	GO:0004091|	hydrolase activity|
evm.model.supercontig_143.4	Solyc08g075020	Pectinacetylesterase like protein (Fragment) IPR004963 Pectinacetylesterase	Cpa_SRR_016250	INTRONIC	evm.model.supercontig_143.4	198256	200628	Un	supercontig_143	199614	199627	14	4	3.5	ATAA ATAA ATAA AT	PF03283	PTHR21562	KOG4287	X	X	AT5G45280.2	X	Pectinacetylesterase family protein	Cpa_SRR_016250	1	298	60.675	59.566	TGTTCTGCTGGCGGATTGG	TGTAGAGACACCACTTGCTTGT	evm.model.supercontig_143.4	cytosol|cell wall|plasmodesma|	GO:0005829|GO:0005618|GO:0009506|	cytosol|cell wall|other cellular components|	metabolic process|biological_process_unknown|	GO:0008152|GO:0008150|	other metabolic processes|unknown biological processes|	carboxylesterase activity|	GO:0004091|	hydrolase activity|
evm.model.supercontig_143.4	Solyc08g075020	Pectinacetylesterase like protein (Fragment) IPR004963 Pectinacetylesterase	Cpa_SRR_016251	INTRONIC	evm.model.supercontig_143.4	198256	200628	Un	supercontig_143	200096	200113	18	2	9	AT AT AT AT AT AT AT AT AT	PF03283	PTHR21562	KOG4287	X	X	AT5G45280.2	X	Pectinacetylesterase family protein	Cpa_SRR_016251	1	307	57.487	57.74	ACAAACCCACCTGAGTTGG	GGACCCGGTGCTAAAATGT	evm.model.supercontig_143.4	cytosol|cell wall|plasmodesma|	GO:0005829|GO:0005618|GO:0009506|	cytosol|cell wall|other cellular components|	metabolic process|biological_process_unknown|	GO:0008152|GO:0008150|	other metabolic processes|unknown biological processes|	carboxylesterase activity|	GO:0004091|	hydrolase activity|
evm.model.supercontig_143.7	Solyc08g075020	Pectinacetylesterase like protein (Fragment) IPR004963 Pectinacetylesterase	Cpa_SRR_016252	INTRONIC	evm.model.supercontig_143.7	313710	316095	Un	supercontig_143	314036	314049	14	2	7	TA TA TA TA TA TA TA	PF03283	PTHR21562	KOG4287	X	X	AT4G19410.2	X	Pectinacetylesterase family protein	Cpa_SRR_016252	1	311	57.496	59.29	CCAAAGGAGCTGGTGAAGAT	TGCACCATCCTCCTCCCTA	evm.model.supercontig_143.7	plasmodesma|cell wall|membrane|plant-type cell wall|	GO:0009506|GO:0005618|GO:0016020|GO:0009505|	other cellular components|cell wall|other membranes|	metabolic process|cytoskeleton organization|	GO:0008152|GO:0007010|	other metabolic processes|other cellular processes|cell organization and biogenesis|	carboxylesterase activity|actin binding|	GO:0004091|GO:0003779|	hydrolase activity|protein binding|
evm.model.supercontig_143.7	Solyc08g075020	Pectinacetylesterase like protein (Fragment) IPR004963 Pectinacetylesterase	Cpa_SRR_016253	INTRONIC	evm.model.supercontig_143.7	313710	316095	Un	supercontig_143	315415	315430	16	2	8	TA TA TA TA TA TA TA TA	PF03283	PTHR21562	KOG4287	X	X	AT4G19410.2	X	Pectinacetylesterase family protein	Cpa_SRR_016253	1	258	59.109	58.564	CAAAGAACTTGCCAGCATCCT	GCATATGCGGCACCACAT	evm.model.supercontig_143.7	plasmodesma|cell wall|membrane|plant-type cell wall|	GO:0009506|GO:0005618|GO:0016020|GO:0009505|	other cellular components|cell wall|other membranes|	metabolic process|cytoskeleton organization|	GO:0008152|GO:0007010|	other metabolic processes|other cellular processes|cell organization and biogenesis|	carboxylesterase activity|actin binding|	GO:0004091|GO:0003779|	hydrolase activity|protein binding|
evm.model.supercontig_14.39	Solyc03g113150	Pectate lyase family protein IPR002022 Pectate lyase_Amb allergen	Cpa_SRR_004236	EXONIC	evm.model.supercontig_14.39	414180	416273	LG1	supercontig_14	414739	414753	15	3	5	GGA GGA GGA GGA GGA	PF04431,PF00544	X	X	4.2.2.2	K01728	AT5G15110.1	X	Pectate lyase family protein	Cpa_SRR_004236	1	340	59.929	59.092	ACAAAGACTCGTGCATCACCT	CCTTCCCGCTAAGCTCCTT	evm.model.supercontig_14.39	X	X	X	biological_process_unknown|metabolic process|	GO:0008150|GO:0008152|	unknown biological processes|other metabolic processes|	lyase activity|pectate lyase activity|	GO:0016829|GO:0030570|	other enzyme activity|
evm.model.supercontig_14.39	Solyc03g113150	Pectate lyase family protein IPR002022 Pectate lyase_Amb allergen	Cpa_SRR_004237	INTRONIC	evm.model.supercontig_14.39	414180	416273	LG1	supercontig_14	415921	415939	19	2	9.5	AT AT AT AT AT AT AT AT AT A	PF04431,PF00544	X	X	4.2.2.2	K01728	AT5G15110.1	X	Pectate lyase family protein	Cpa_SRR_004237	1	332	59.309	58.958	GGGAAGGGATTGGTGCAGA	AGTCTCTCTTTGTCACCTGCA	evm.model.supercontig_14.39	X	X	X	biological_process_unknown|metabolic process|	GO:0008150|GO:0008152|	unknown biological processes|other metabolic processes|	lyase activity|pectate lyase activity|	GO:0016829|GO:0030570|	other enzyme activity|
evm.model.supercontig_14.39	Solyc03g113150	Pectate lyase family protein IPR002022 Pectate lyase_Amb allergen	Cpa_SRR_004238	INTRONIC	evm.model.supercontig_14.39	414180	416273	LG1	supercontig_14	415974	416004	31	2	15.5	TC TC TC TC TC TC TC TC TC TC TC TC TC TC TC T	PF04431,PF00544	X	X	4.2.2.2	K01728	AT5G15110.1	X	Pectate lyase family protein	Cpa_SRR_004238	1	324	59.544	59.307	CCACACAAGCCCTTCTCCA	TGCTTGGCCCTGATGATGT	evm.model.supercontig_14.39	X	X	X	biological_process_unknown|metabolic process|	GO:0008150|GO:0008152|	unknown biological processes|other metabolic processes|	lyase activity|pectate lyase activity|	GO:0016829|GO:0030570|	other enzyme activity|
evm.model.supercontig_14.39	Solyc03g113150	Pectate lyase family protein IPR002022 Pectate lyase_Amb allergen	Cpa_SRR_004239	INTRONIC	evm.model.supercontig_14.39	414180	416273	LG1	supercontig_14	416006	416036	31	2	15.5	TA TA TA TA TA TA TA TA TA TA TA TA TA TA TA T	PF04431,PF00544	X	X	4.2.2.2	K01728	AT5G15110.1	X	Pectate lyase family protein	Cpa_SRR_004239	1	324	59.544	59.307	CCACACAAGCCCTTCTCCA	TGCTTGGCCCTGATGATGT	evm.model.supercontig_14.39	X	X	X	biological_process_unknown|metabolic process|	GO:0008150|GO:0008152|	unknown biological processes|other metabolic processes|	lyase activity|pectate lyase activity|	GO:0016829|GO:0030570|	other enzyme activity|
evm.model.supercontig_145.12	Solyc01g091050	Pectinesterase IPR000070 Pectinesterase, catalytic	Cpa_SRR_016280	EXONIC	evm.model.supercontig_145.12	291662	294631	LG5	supercontig_145	292042	292055	14	5	2.8	TCGGA TCGGA TCGG	PF04043,PF01095	X	X	3.1.1.11	K01051	AT2G45220.1	X	Plant invertase/pectin methylesterase inhibitor superfamily	Cpa_SRR_016280	1	255	59.492	58.824	TGCAAAGTCACCGCTCCA	ATCTTCCCCCGCAAACCA	evm.model.supercontig_145.12	membrane|plant-type cell wall|	GO:0016020|GO:0009505|	other membranes|cell wall|	negative regulation of catalytic activity|cell wall modification|metabolic process|	GO:0043086|GO:0042545|GO:0008152|	other metabolic processes|other biological processes|	enzyme inhibitor activity|pectinesterase activity|	GO:0004857|GO:0030599|	other molecular functions|hydrolase activity|
evm.model.supercontig_145.12	Solyc01g091050	Pectinesterase IPR000070 Pectinesterase, catalytic	Cpa_SRR_016281	INTRONIC	evm.model.supercontig_145.12	291662	294631	LG5	supercontig_145	292760	292783	24	2	12	TA TA TA TA TA TA TA TA TA TA TA TA	PF04043,PF01095	X	X	3.1.1.11	K01051	AT2G45220.1	X	Plant invertase/pectin methylesterase inhibitor superfamily	Cpa_SRR_016281	1	252	59.891	58.266	GACTGAGTTTGGAGGGCACA	TCCTATTGACGCAACAGAAACA	evm.model.supercontig_145.12	membrane|plant-type cell wall|	GO:0016020|GO:0009505|	other membranes|cell wall|	negative regulation of catalytic activity|cell wall modification|metabolic process|	GO:0043086|GO:0042545|GO:0008152|	other metabolic processes|other biological processes|	enzyme inhibitor activity|pectinesterase activity|	GO:0004857|GO:0030599|	other molecular functions|hydrolase activity|
evm.model.supercontig_145.12	Solyc01g091050	Pectinesterase IPR000070 Pectinesterase, catalytic	Cpa_SRR_016282	INTRONIC	evm.model.supercontig_145.12	291662	294631	LG5	supercontig_145	293714	293736	23	2	11.5	TA TA TA TA TA TA TA TA TA TA TA T	PF04043,PF01095	X	X	3.1.1.11	K01051	AT2G45220.1	X	Plant invertase/pectin methylesterase inhibitor superfamily	Cpa_SRR_016282	1	333	60.283	59.574	TCCGCCCAAAAGCTGCAT	TTGGCGGCGGAAGTACAA	evm.model.supercontig_145.12	membrane|plant-type cell wall|	GO:0016020|GO:0009505|	other membranes|cell wall|	negative regulation of catalytic activity|cell wall modification|metabolic process|	GO:0043086|GO:0042545|GO:0008152|	other metabolic processes|other biological processes|	enzyme inhibitor activity|pectinesterase activity|	GO:0004857|GO:0030599|	other molecular functions|hydrolase activity|
evm.model.supercontig_145.14	Solyc01g091060	Pectinesterase IPR000070 Pectinesterase, catalytic	Cpa_SRR_016284	INTRONIC	evm.model.supercontig_145.14	329640	332645	LG5	supercontig_145	330127	330143	17	6	2.83	AAAATT AAAATT AAAAT	PF04043,PF01095	X	X	X	X	AT3G60730.1	X	Plant invertase/pectin methylesterase inhibitor superfamily	Cpa_SRR_016284	1	283	58.97	59.178	GACTTCGTTGCTTGCCCAA	ACCGCTGTCAGTGCTTCA	evm.model.supercontig_145.14	endomembrane system|plant-type cell wall|	GO:0012505|GO:0009505|	other cellular components|cell wall|	negative regulation of catalytic activity|cell wall modification|metabolic process|	GO:0043086|GO:0042545|GO:0008152|	other metabolic processes|other biological processes|	enzyme inhibitor activity|pectinesterase activity|	GO:0004857|GO:0030599|	other molecular functions|hydrolase activity|
evm.model.supercontig_145.14	Solyc01g091060	Pectinesterase IPR000070 Pectinesterase, catalytic	Cpa_SRR_016285	INTRONIC	evm.model.supercontig_145.14	329640	332645	LG5	supercontig_145	330543	330568	26	2	13	AT AT AT AT AT AT AT AT AT AT AT AT AT	PF04043,PF01095	X	X	X	X	AT3G60730.1	X	Plant invertase/pectin methylesterase inhibitor superfamily	Cpa_SRR_016285	1	252	59.997	59.899	GCAGATCGAAATGTTCCAGATGG	ACAAGTACCACCAAAGCAAAGC	evm.model.supercontig_145.14	endomembrane system|plant-type cell wall|	GO:0012505|GO:0009505|	other cellular components|cell wall|	negative regulation of catalytic activity|cell wall modification|metabolic process|	GO:0043086|GO:0042545|GO:0008152|	other metabolic processes|other biological processes|	enzyme inhibitor activity|pectinesterase activity|	GO:0004857|GO:0030599|	other molecular functions|hydrolase activity|
evm.model.supercontig_145.14	Solyc01g091060	Pectinesterase IPR000070 Pectinesterase, catalytic	Cpa_SRR_016286	INTRONIC	evm.model.supercontig_145.14	329640	332645	LG5	supercontig_145	331102	331119	18	5	3.6	TTTTA TTTTA TTTTA TTT	PF04043,PF01095	X	X	X	X	AT3G60730.1	X	Plant invertase/pectin methylesterase inhibitor superfamily	Cpa_SRR_016286	1	340	57.368	57.613	TGCATGTGATCTAACTTTCAACAA	TGGAATTTGCTCTACCCATATTAGA	evm.model.supercontig_145.14	endomembrane system|plant-type cell wall|	GO:0012505|GO:0009505|	other cellular components|cell wall|	negative regulation of catalytic activity|cell wall modification|metabolic process|	GO:0043086|GO:0042545|GO:0008152|	other metabolic processes|other biological processes|	enzyme inhibitor activity|pectinesterase activity|	GO:0004857|GO:0030599|	other molecular functions|hydrolase activity|
evm.model.supercontig_145.14	Solyc01g091060	Pectinesterase IPR000070 Pectinesterase, catalytic	Cpa_SRR_016287	INTRONIC	evm.model.supercontig_145.14	329640	332645	LG5	supercontig_145	331804	331819	16	2	8	TA TA TA TA TA TA TA TA	PF04043,PF01095	X	X	X	X	AT3G60730.1	X	Plant invertase/pectin methylesterase inhibitor superfamily	Cpa_SRR_016287	1	341	59.776	59.226	AGCCTAAAACATCTACTCAGTGCT	ACCCATCCCCTGAAACACC	evm.model.supercontig_145.14	endomembrane system|plant-type cell wall|	GO:0012505|GO:0009505|	other cellular components|cell wall|	negative regulation of catalytic activity|cell wall modification|metabolic process|	GO:0043086|GO:0042545|GO:0008152|	other metabolic processes|other biological processes|	enzyme inhibitor activity|pectinesterase activity|	GO:0004857|GO:0030599|	other molecular functions|hydrolase activity|
evm.model.supercontig_1461.3	Solyc03g123630	Pectinesterase IPR000070 Pectinesterase, catalytic	Cpa_SRR_020778	INTRONIC	evm.model.supercontig_1461.3	12419	14522	Un	supercontig_1461	13240	13263	24	2	12	AT AT AT AT AT AT AT AT AT AT AT AT	PF04043,PF01095	X	X	X	X	AT3G14310.1	PME3	pectin methylesterase 3	Cpa_SRR_020778	1	324	59.177	59.721	TCCCGCCGTGTTCTCAAA	GGGACATAAGACACAGCTGGT	evm.model.supercontig_1461.3	cytoplasm|plasma membrane|apoplast|cell wall|	GO:0005737|GO:0005886|GO:0048046|GO:0005618|	other cytoplasmic components|plasma membrane|extracellular|cell wall|	metabolic process|response to nematode|	GO:0008152|GO:0009624|	other metabolic processes|response to abiotic or biotic stimulus|	pectinesterase activity|	GO:0030599|	hydrolase activity|
evm.model.supercontig_146.54	Solyc04g008230	Polygalacturonase IPR012334 Pectin lyase fold	Cpa_SRR_016343	INTRONIC	evm.model.supercontig_146.54	282735	285122	Un	supercontig_146	283485	283499	15	5	3	ATTTT ATTTT ATTTT	PF00295	X	X	X	X	AT1G48100.1	X	Pectin lyase-like superfamily protein	Cpa_SRR_016343	1	277	60.459	60.135	ACGGACAGAAGTGGTGGGA	ACGAGGAAACAAACACGGTCT	evm.model.supercontig_146.54	X	X	X	carbohydrate metabolic process|	GO:0005975|	other metabolic processes|	polygalacturonase activity|	GO:0004650|	hydrolase activity|
evm.model.supercontig_14.96	Solyc01g010890	Expansin 2 IPR002963 Expansin	Cpa_SRR_004282	INTRONIC	evm.model.supercontig_14.96	1095707	1097036	LG1	supercontig_14	1096050	1096061	12	2	6	TA TA TA TA TA TA	PF03330,PF01357	X	X	X	X	AT3G29030.1	EXPA5	expansin A5	Cpa_SRR_004282	1	337	59.64	57.429	GCGTTGCTTTGCCAGTTCT	TCGCAAAGTACCGAGCTG	evm.model.supercontig_14.96	extracellular region|endomembrane system|	GO:0005576|GO:0012505|	extracellular|other cellular components|	plant-type cell wall loosening|unidimensional cell growth|plant-type cell wall modification involved in multidimensional cell growth|	GO:0009828|GO:0009826|GO:0009831|	other cellular processes|cell organization and biogenesis|	X	X	X
evm.model.supercontig_150.21	Solyc01g110340	Endoglucanase 1 IPR001701 Glycoside hydrolase, family 9	Cpa_SRR_016453	INTRONIC	evm.model.supercontig_150.21	218454	221536	LG3	supercontig_150	219166	219184	19	2	9.5	TG TG TG TG TG TG TG TG TG T	PF00759	PTHR22298	X	3.2.1.4	K01179	AT4G39010.1	GH9B18	glycosyl hydrolase 9B18	Cpa_SRR_016453	1	284	59.753	59.923	CCATCACTTCCTGCACGAGA	TGAGGAGGGCGTCTGAAGA	evm.model.supercontig_150.21	endomembrane system|	GO:0012505|	other cellular components|	carbohydrate metabolic process|	GO:0005975|	other metabolic processes|	hydrolase activity, hydrolyzing O-glycosyl compounds|catalytic activity|	GO:0004553|GO:0003824|	hydrolase activity|other enzyme activity|
evm.model.supercontig_150.21	Solyc01g110340	Endoglucanase 1 IPR001701 Glycoside hydrolase, family 9	Cpa_SRR_016454	INTRONIC	evm.model.supercontig_150.21	218454	221536	LG3	supercontig_150	219696	219708	13	2	6.5	TA TA TA TA TA TA T	PF00759	PTHR22298	X	3.2.1.4	K01179	AT4G39010.1	GH9B18	glycosyl hydrolase 9B18	Cpa_SRR_016454	1	319	57.135	60.123	TGGCAGGAAAGAAAGAGAGTT	ACGGTGCCTGCCCTTTTT	evm.model.supercontig_150.21	endomembrane system|	GO:0012505|	other cellular components|	carbohydrate metabolic process|	GO:0005975|	other metabolic processes|	hydrolase activity, hydrolyzing O-glycosyl compounds|catalytic activity|	GO:0004553|GO:0003824|	hydrolase activity|other enzyme activity|
evm.model.supercontig_151.18	Solyc09g075330	Pectinesterase IPR000070 Pectinesterase, catalytic	Cpa_SRR_016506	INTRONIC	evm.model.supercontig_151.18	156501	158345	LG5	supercontig_151	157259	157274	16	2	8	AT AT AT AT AT AT AT AT	PF04043,PF01095	X	X	X	X	AT4G02330.1	ATPMEPCRB	Plant invertase/pectin methylesterase inhibitor superfamily	Cpa_SRR_016506	1	284	59.066	60.45	TGCTTTTGGGGTCCTGCT	ACGATCATCACCGGCAACC	evm.model.supercontig_151.18	endomembrane system|cell wall|	GO:0012505|GO:0005618|	other cellular components|cell wall|	metabolic process|	GO:0008152|	other metabolic processes|	pectinesterase activity|	GO:0030599|	hydrolase activity|
evm.model.supercontig_151.19	Solyc09g075350	Pectinesterase IPR000070 Pectinesterase, catalytic	Cpa_SRR_016507	EXONIC	evm.model.supercontig_151.19	163817	167480	LG5	supercontig_151	167135	167148	14	3	4.67	CGC CGC CGC CGC CG	PF04043,PF01095	X	X	X	X	AT4G02320.1	X	Plant invertase/pectin methylesterase inhibitor superfamily	Cpa_SRR_016507	1	309	59.574	59.845	TCTACGCCCGCAAACCAA	TGTTCGACCCAGACCCTCT	evm.model.supercontig_151.19	cell wall|endomembrane system|plant-type cell wall|	GO:0005618|GO:0012505|GO:0009505|	cell wall|other cellular components|	metabolic process|cell wall modification|negative regulation of catalytic activity|	GO:0008152|GO:0042545|GO:0043086|	other metabolic processes|other biological processes|	enzyme inhibitor activity|pectinesterase activity|	GO:0004857|GO:0030599|	other molecular functions|hydrolase activity|
evm.model.supercontig_151.22	Solyc06g009200	Polygalacturonase IPR000743 Glycoside hydrolase, family 28	Cpa_SRR_016509	INTRONIC	evm.model.supercontig_151.22	204907	206573	LG5	supercontig_151	206293	206312	20	2	10	AT AT AT AT AT AT AT AT AT AT	PF00295	X	X	3.2.1.67	K01213	AT1G02790.1	PGA4	polygalacturonase 4	Cpa_SRR_016509	1	314	59.926	59.636	ACTCACCTCCAAGCCAAGC	GGGAAACTGGCACTGCAAC	evm.model.supercontig_151.22	X	X	X	carbohydrate metabolic process|	GO:0005975|	other metabolic processes|	polygalacturonase activity|	GO:0004650|	hydrolase activity|
evm.model.supercontig_151.35	Solyc06g009790	Glycoside hydrolase family 28 protein_polygalacturonase family protein IPR012334 Pectin lyase fold	Cpa_SRR_016518	INTRONIC	evm.model.supercontig_151.35	312762	315463	LG5	supercontig_151	312882	312895	14	5	2.8	TTTTC TTTTC TTTT	PF00295	X	X	X	X	AT3G16850.1	X	Pectin lyase-like superfamily protein	Cpa_SRR_016518	0	X	X	X	X	X	evm.model.supercontig_151.35	vacuole|plant-type cell wall|	GO:0005773|GO:0009505|	other cytoplasmic components|other intracellular components|cell wall|	carbohydrate metabolic process|	GO:0005975|	other metabolic processes|	polygalacturonase activity|	GO:0004650|	hydrolase activity|
evm.model.supercontig_151.45	Solyc09g075550	Cellulose synthase-like D6 IPR005150 Cellulose synthase	Cpa_SRR_016531	EXONIC	evm.model.supercontig_151.45	381434	385691	LG5	supercontig_151	384508	384522	15	3	5	ATG ATG ATG ATG ATG	PF03552	X	X	2.4.2.24	K00770	AT1G02730.1	CSLD5	cellulose synthase-like D5	Cpa_SRR_016531	1	296	60.003	59.999	CTGAGCATCGTGGGTGGTT	ATCCAGAGGCTCACGAGGT	evm.model.supercontig_151.45	Golgi apparatus|	GO:0005794|	Golgi apparatus|	plant-type cell wall biogenesis|metabolic process|shoot development|response to water deprivation|response to cyclopentenone|response to salt stress|response to osmotic stress|polysaccharide biosynthetic process|	GO:0009832|GO:0008152|GO:0048367|GO:0009414|GO:0010583|GO:0009651|GO:0006970|GO:0000271|	other cellular processes|other metabolic processes|developmental processes|response to stress|response to abiotic or biotic stimulus|other biological processes|	glucosyltransferase activity|cellulose synthase activity|	GO:0046527|GO:0016759|	transferase activity|
evm.model.supercontig_151.55	Solyc01g102580	Endo-1 4-beta-glucanase IPR008928 Six-hairpin glycosidase-like IPR018221 Glycoside hydrolase, family 9, active site IPR001701 Glycoside hydrolase, family 9	Cpa_SRR_016537	EXONIC	evm.model.supercontig_151.55	444668	447400	LG5	supercontig_151	444684	444698	15	3	5	GGT GGT GGT GGT GGT	PF00759	PTHR22298	X	X	X	AT5G49720.1	GH9A1	glycosyl hydrolase 9A1	Cpa_SRR_016537	1	291	59.53	59.398	AGGCAGGTGGAGTGGTAGA	CGGGTAATGCAGGTCTGGT	evm.model.supercontig_151.55	early endosome|cell plate|plasma membrane|Golgi apparatus|	GO:0005769|GO:0009504|GO:0005886|GO:0005794|	other cytoplasmic components|other intracellular components|plasma membrane|Golgi apparatus|	metabolic process|hyperosmotic salinity response|response to cytokinin stimulus|shoot development|cortical microtubule organization|unidimensional cell growth|cellulose biosynthetic process|	GO:0008152|GO:0042538|GO:0009735|GO:0048367|GO:0043622|GO:0009826|GO:0030244|	other metabolic processes|response to stress|response to abiotic or biotic stimulus|other biological processes|developmental processes|other cellular processes|cell organization and biogenesis|	hydrolase activity, hydrolyzing O-glycosyl compounds|cellulase activity|	GO:0004553|GO:0008810|	hydrolase activity|
evm.model.supercontig_151.55	Solyc01g102580	Endo-1 4-beta-glucanase IPR008928 Six-hairpin glycosidase-like IPR018221 Glycoside hydrolase, family 9, active site IPR001701 Glycoside hydrolase, family 9	Cpa_SRR_016538	INTRONIC	evm.model.supercontig_151.55	444668	447400	LG5	supercontig_151	446987	447001	15	3	5	AGA AGA AGA AGA AGA	PF00759	PTHR22298	X	X	X	AT5G49720.1	GH9A1	glycosyl hydrolase 9A1	Cpa_SRR_016538	1	272	57.324	57.282	TCTTGAGTCCACTTTAAACCGA	AATGCTATGGTGGTGAGGAC	evm.model.supercontig_151.55	early endosome|cell plate|plasma membrane|Golgi apparatus|	GO:0005769|GO:0009504|GO:0005886|GO:0005794|	other cytoplasmic components|other intracellular components|plasma membrane|Golgi apparatus|	metabolic process|hyperosmotic salinity response|response to cytokinin stimulus|shoot development|cortical microtubule organization|unidimensional cell growth|cellulose biosynthetic process|	GO:0008152|GO:0042538|GO:0009735|GO:0048367|GO:0043622|GO:0009826|GO:0030244|	other metabolic processes|response to stress|response to abiotic or biotic stimulus|other biological processes|developmental processes|other cellular processes|cell organization and biogenesis|	hydrolase activity, hydrolyzing O-glycosyl compounds|cellulase activity|	GO:0004553|GO:0008810|	hydrolase activity|
evm.model.supercontig_152.39	Solyc02g080910	Pectate lyase family protein IPR002022 Pectate lyase_Amb allergen	Cpa_SRR_016610	INTRONIC	evm.model.supercontig_152.39	287529	289308	LG10	supercontig_152	287816	287836	21	2	10.5	AT AT AT AT AT AT AT AT AT AT A	PF00544	X	X	4.2.2.2	K01728	AT4G22080.1	RHS14	root hair specific 14	Cpa_SRR_016610	1	336	58.743	59.622	TCGGGAGTTTGATGAGGAAGT	ACGGGTGGAATGCATGTGA	evm.model.supercontig_152.39	endomembrane system|	GO:0012505|	other cellular components|	metabolic process|biological_process_unknown|	GO:0008152|GO:0008150|	other metabolic processes|unknown biological processes|	lyase activity|pectate lyase activity|	GO:0016829|GO:0030570|	other enzyme activity|
evm.model.supercontig_152.39	Solyc02g080910	Pectate lyase family protein IPR002022 Pectate lyase_Amb allergen	Cpa_SRR_016611	INTRONIC	evm.model.supercontig_152.39	287529	289308	LG10	supercontig_152	288097	288125	29	2	14.5	TG TG TG TG TG TG TG TG TG TG TG TG TG TG T	PF00544	X	X	4.2.2.2	K01728	AT4G22080.1	RHS14	root hair specific 14	Cpa_SRR_016611	1	279	59.528	58.837	TCCAACCTCCAGCCTCTCT	TGCAGGGTGAGATTTGGGT	evm.model.supercontig_152.39	endomembrane system|	GO:0012505|	other cellular components|	metabolic process|biological_process_unknown|	GO:0008152|GO:0008150|	other metabolic processes|unknown biological processes|	lyase activity|pectate lyase activity|	GO:0016829|GO:0030570|	other enzyme activity|
evm.model.supercontig_15.5	Solyc08g082640	Cellulose synthase IPR005150 Cellulose synthase	Cpa_SRR_004423	EXONIC	evm.model.supercontig_15.5	24915	28000	LG2	supercontig_15	24921	24946	26	3	8.67	AGC AGC AGC AGC AGC AGC AGC AGC AG	PF03552	X	X	X	X	AT4G23990.1	CSLG3	cellulose synthase like G3	Cpa_SRR_004423	1	293	59.17	60.108	GGACGCCATCACCCATACT	CGACGGAGGAGGAGAGTGTA	evm.model.supercontig_15.5	membrane|	GO:0016020|	other membranes|	polysaccharide biosynthetic process|cellulose biosynthetic process|	GO:0000271|GO:0030244|	other metabolic processes|other cellular processes|	transferase activity|cellulose synthase activity|transferase activity, transferring glycosyl groups|	GO:0016740|GO:0016759|GO:0016757|	transferase activity|
evm.model.supercontig_15.5	Solyc08g082640	Cellulose synthase IPR005150 Cellulose synthase	Cpa_SRR_004424	INTRONIC	evm.model.supercontig_15.5	24915	28000	LG2	supercontig_15	25776	25793	18	6	3	ATTTTA ATTTTA ATTTTA	PF03552	X	X	X	X	AT4G23990.1	CSLG3	cellulose synthase like G3	Cpa_SRR_004424	1	318	59.107	57.005	ACGAGTCCTTATCCGCAACA	GTACTTAATTTTGCAGTTTGGAACA	evm.model.supercontig_15.5	membrane|	GO:0016020|	other membranes|	polysaccharide biosynthetic process|cellulose biosynthetic process|	GO:0000271|GO:0030244|	other metabolic processes|other cellular processes|	transferase activity|cellulose synthase activity|transferase activity, transferring glycosyl groups|	GO:0016740|GO:0016759|GO:0016757|	transferase activity|
evm.model.supercontig_15.5	Solyc08g082640	Cellulose synthase IPR005150 Cellulose synthase	Cpa_SRR_004425	INTRONIC	evm.model.supercontig_15.5	24915	28000	LG2	supercontig_15	26972	26991	20	2	10	AT AT AT AT AT AT AT AT AT AT	PF03552	X	X	X	X	AT4G23990.1	CSLG3	cellulose synthase like G3	Cpa_SRR_004425	1	259	59.358	58.847	GCGCTTCTTGTTGCAGCT	GCTGCCGTTTTTGGATTGC	evm.model.supercontig_15.5	membrane|	GO:0016020|	other membranes|	polysaccharide biosynthetic process|cellulose biosynthetic process|	GO:0000271|GO:0030244|	other metabolic processes|other cellular processes|	transferase activity|cellulose synthase activity|transferase activity, transferring glycosyl groups|	GO:0016740|GO:0016759|GO:0016757|	transferase activity|
evm.model.supercontig_1615.1	Solyc07g056290	Polygalacturonase IPR000743 Glycoside hydrolase, family 28	Cpa_SRR_020847	INTRONIC	evm.model.supercontig_1615.1	1900	3723	LG2	supercontig_1615	2566	2586	21	5	4.2	TAATA TAATA TAATA TAATA T	PF00295	X	X	X	X	AT1G43080.1	X	Pectin lyase-like superfamily protein	Cpa_SRR_020847	1	295	59.925	57.316	CCTCTGCTTGGCCCTTCAA	ACTGTACTTCCATGTATGCTCTT	evm.model.supercontig_1615.1	endomembrane system|	GO:0012505|	other cellular components|	carbohydrate metabolic process|	GO:0005975|	other metabolic processes|	polygalacturonase activity|	GO:0004650|	hydrolase activity|
evm.model.supercontig_1615.1	Solyc07g056290	Polygalacturonase IPR000743 Glycoside hydrolase, family 28	Cpa_SRR_020848	INTRONIC	evm.model.supercontig_1615.1	1900	3723	LG2	supercontig_1615	2745	2759	15	5	3	TAATA TAATA TAATA	PF00295	X	X	X	X	AT1G43080.1	X	Pectin lyase-like superfamily protein	Cpa_SRR_020848	1	301	57.945	60.459	AGAGCATACATGGAAGTACAGTTT	TCCCGTCTGTGTTGGGACT	evm.model.supercontig_1615.1	endomembrane system|	GO:0012505|	other cellular components|	carbohydrate metabolic process|	GO:0005975|	other metabolic processes|	polygalacturonase activity|	GO:0004650|	hydrolase activity|
evm.model.supercontig_17.208	Solyc06g071020	Pectate lyase IPR002022 Pectate lyase_Amb allergen	Cpa_SRR_004882	INTRONIC	evm.model.supercontig_17.208	2523744	2525430	LG8	supercontig_17	2524314	2524330	17	2	8.5	AT AT AT AT AT AT AT AT A	PF04431,PF00544	X	X	4.2.2.2	K01728	AT1G14420.1	AT59	Pectate lyase family protein	Cpa_SRR_004882	1	347	59.312	60.323	ACCCTGGCTGAGAATGGTG	ACAGCCATTTCACTCGCCAT	evm.model.supercontig_17.208	X	X	X	metabolic process|plant-type cell wall organization|	GO:0008152|GO:0009664|	other metabolic processes|other cellular processes|cell organization and biogenesis|	pectate lyase activity|	GO:0030570|	other enzyme activity|
evm.model.supercontig_17.208	Solyc06g071020	Pectate lyase IPR002022 Pectate lyase_Amb allergen	Cpa_SRR_004883	INTRONIC	evm.model.supercontig_17.208	2523744	2525430	LG8	supercontig_17	2524337	2524348	12	2	6	TA TA TA TA TA TA	PF04431,PF00544	X	X	4.2.2.2	K01728	AT1G14420.1	AT59	Pectate lyase family protein	Cpa_SRR_004883	1	344	59.006	60.323	CTGGCTGAGAATGGTGGGA	ACAGCCATTTCACTCGCCAT	evm.model.supercontig_17.208	X	X	X	metabolic process|plant-type cell wall organization|	GO:0008152|GO:0009664|	other metabolic processes|other cellular processes|cell organization and biogenesis|	pectate lyase activity|	GO:0030570|	other enzyme activity|
evm.model.supercontig_17.208	Solyc06g071020	Pectate lyase IPR002022 Pectate lyase_Amb allergen	Cpa_SRR_004884	EXONIC	evm.model.supercontig_17.208	2523744	2525430	LG8	supercontig_17	2525401	2525416	16	6	2.67	AAATAA AAATAA AAAT	PF04431,PF00544	X	X	4.2.2.2	K01728	AT1G14420.1	AT59	Pectate lyase family protein	Cpa_SRR_004884	1	315	60.179	59.461	TCTTCAGCACGTTTCTGCCA	CCTCCAGGCGTCTCATTTCT	evm.model.supercontig_17.208	X	X	X	metabolic process|plant-type cell wall organization|	GO:0008152|GO:0009664|	other metabolic processes|other cellular processes|cell organization and biogenesis|	pectate lyase activity|	GO:0030570|	other enzyme activity|
evm.model.supercontig_17.23	Solyc01g102580	Endo-1 4-beta-glucanase IPR008928 Six-hairpin glycosidase-like IPR018221 Glycoside hydrolase, family 9, active site IPR001701 Glycoside hydrolase, family 9	Cpa_SRR_004712	EXONIC	evm.model.supercontig_17.23	284327	287969	LG8	supercontig_17	287784	287797	14	3	4.67	CTT CTT CTT CTT CT	PF00759	PTHR22298	X	X	X	AT5G49720.1	GH9A1	glycosyl hydrolase 9A1	Cpa_SRR_004712	1	327	60.378	59.103	ATGAGGGCCTTGTGAAGCG	TGAGATCAACACGGCGGAT	evm.model.supercontig_17.23	early endosome|cell plate|plasma membrane|Golgi apparatus|	GO:0005769|GO:0009504|GO:0005886|GO:0005794|	other cytoplasmic components|other intracellular components|plasma membrane|Golgi apparatus|	metabolic process|hyperosmotic salinity response|response to cytokinin stimulus|shoot development|cortical microtubule organization|unidimensional cell growth|cellulose biosynthetic process|	GO:0008152|GO:0042538|GO:0009735|GO:0048367|GO:0043622|GO:0009826|GO:0030244|	other metabolic processes|response to stress|response to abiotic or biotic stimulus|other biological processes|developmental processes|other cellular processes|cell organization and biogenesis|	hydrolase activity, hydrolyzing O-glycosyl compounds|cellulase activity|	GO:0004553|GO:0008810|	hydrolase activity|
evm.model.supercontig_178.5	Solyc05g053700	Xyloglucan endotransglucosylase_hydrolase 1 IPR016455 Xyloglucan endotransglucosylase_hydrolase	Cpa_SRR_017415	INTRONIC	evm.model.supercontig_178.5	28531	30941	Un	supercontig_178	28708	28762	55	4	13.75	ATAC ATAC ATAC ATAC ATAC ATAC ATAC ATAC ATAC ATAC ATAC ATAC ATAC ATA	PF00722,PF06955	X	X	X	X	AT4G13090.1	XTH2	xyloglucan endotransglucosylase/hydrolase 2	Cpa_SRR_017415	1	349	60.376	57.409	TCGGTGAAGCTGGTGATGC	TGTGACGACTCCAGTGGA	evm.model.supercontig_178.5	cell wall|apoplast|endomembrane system|	GO:0005618|GO:0048046|GO:0012505|	cell wall|extracellular|other cellular components|	metabolic process|cellular glucan metabolic process|carbohydrate metabolic process|	GO:0008152|GO:0006073|GO:0005975|	other metabolic processes|other cellular processes|	hydrolase activity, hydrolyzing O-glycosyl compounds|hydrolase activity, acting on glycosyl bonds|xyloglucan:xyloglucosyl transferase activity|	GO:0004553|GO:0016798|GO:0016762|	hydrolase activity|transferase activity|
evm.model.supercontig_178.5	Solyc05g053700	Xyloglucan endotransglucosylase_hydrolase 1 IPR016455 Xyloglucan endotransglucosylase_hydrolase	Cpa_SRR_017416	INTRONIC	evm.model.supercontig_178.5	28531	30941	Un	supercontig_178	28979	28998	20	2	10	AT AT AT AT AT AT AT AT AT AT	PF00722,PF06955	X	X	X	X	AT4G13090.1	XTH2	xyloglucan endotransglucosylase/hydrolase 2	Cpa_SRR_017416	0	X	X	X	X	X	evm.model.supercontig_178.5	cell wall|apoplast|endomembrane system|	GO:0005618|GO:0048046|GO:0012505|	cell wall|extracellular|other cellular components|	metabolic process|cellular glucan metabolic process|carbohydrate metabolic process|	GO:0008152|GO:0006073|GO:0005975|	other metabolic processes|other cellular processes|	hydrolase activity, hydrolyzing O-glycosyl compounds|hydrolase activity, acting on glycosyl bonds|xyloglucan:xyloglucosyl transferase activity|	GO:0004553|GO:0016798|GO:0016762|	hydrolase activity|transferase activity|
evm.model.supercontig_178.5	Solyc05g053700	Xyloglucan endotransglucosylase_hydrolase 1 IPR016455 Xyloglucan endotransglucosylase_hydrolase	Cpa_SRR_017417	INTRONIC	evm.model.supercontig_178.5	28531	30941	Un	supercontig_178	29233	29246	14	4	3.5	ATTA ATTA ATTA AT	PF00722,PF06955	X	X	X	X	AT4G13090.1	XTH2	xyloglucan endotransglucosylase/hydrolase 2	Cpa_SRR_017417	0	X	X	X	X	X	evm.model.supercontig_178.5	cell wall|apoplast|endomembrane system|	GO:0005618|GO:0048046|GO:0012505|	cell wall|extracellular|other cellular components|	metabolic process|cellular glucan metabolic process|carbohydrate metabolic process|	GO:0008152|GO:0006073|GO:0005975|	other metabolic processes|other cellular processes|	hydrolase activity, hydrolyzing O-glycosyl compounds|hydrolase activity, acting on glycosyl bonds|xyloglucan:xyloglucosyl transferase activity|	GO:0004553|GO:0016798|GO:0016762|	hydrolase activity|transferase activity|
evm.model.supercontig_178.5	Solyc05g053700	Xyloglucan endotransglucosylase_hydrolase 1 IPR016455 Xyloglucan endotransglucosylase_hydrolase	Cpa_SRR_017418	INTRONIC	evm.model.supercontig_178.5	28531	30941	Un	supercontig_178	29365	29378	14	3	4.67	ATT ATT ATT ATT AT	PF00722,PF06955	X	X	X	X	AT4G13090.1	XTH2	xyloglucan endotransglucosylase/hydrolase 2	Cpa_SRR_017418	0	X	X	X	X	X	evm.model.supercontig_178.5	cell wall|apoplast|endomembrane system|	GO:0005618|GO:0048046|GO:0012505|	cell wall|extracellular|other cellular components|	metabolic process|cellular glucan metabolic process|carbohydrate metabolic process|	GO:0008152|GO:0006073|GO:0005975|	other metabolic processes|other cellular processes|	hydrolase activity, hydrolyzing O-glycosyl compounds|hydrolase activity, acting on glycosyl bonds|xyloglucan:xyloglucosyl transferase activity|	GO:0004553|GO:0016798|GO:0016762|	hydrolase activity|transferase activity|
evm.model.supercontig_178.5	Solyc05g053700	Xyloglucan endotransglucosylase_hydrolase 1 IPR016455 Xyloglucan endotransglucosylase_hydrolase	Cpa_SRR_017419	INTRONIC	evm.model.supercontig_178.5	28531	30941	Un	supercontig_178	29525	29538	14	2	7	TA TA TA TA TA TA TA	PF00722,PF06955	X	X	X	X	AT4G13090.1	XTH2	xyloglucan endotransglucosylase/hydrolase 2	Cpa_SRR_017419	0	X	X	X	X	X	evm.model.supercontig_178.5	cell wall|apoplast|endomembrane system|	GO:0005618|GO:0048046|GO:0012505|	cell wall|extracellular|other cellular components|	metabolic process|cellular glucan metabolic process|carbohydrate metabolic process|	GO:0008152|GO:0006073|GO:0005975|	other metabolic processes|other cellular processes|	hydrolase activity, hydrolyzing O-glycosyl compounds|hydrolase activity, acting on glycosyl bonds|xyloglucan:xyloglucosyl transferase activity|	GO:0004553|GO:0016798|GO:0016762|	hydrolase activity|transferase activity|
evm.model.supercontig_178.5	Solyc05g053700	Xyloglucan endotransglucosylase_hydrolase 1 IPR016455 Xyloglucan endotransglucosylase_hydrolase	Cpa_SRR_017420	INTRONIC	evm.model.supercontig_178.5	28531	30941	Un	supercontig_178	29852	29866	15	4	3.75	ATAC ATAC ATAC ATA	PF00722,PF06955	X	X	X	X	AT4G13090.1	XTH2	xyloglucan endotransglucosylase/hydrolase 2	Cpa_SRR_017420	1	301	59.704	59.314	CTGGTTCGATCCCACTGCA	TCGCTTTAATCTAGTCGGAGCA	evm.model.supercontig_178.5	cell wall|apoplast|endomembrane system|	GO:0005618|GO:0048046|GO:0012505|	cell wall|extracellular|other cellular components|	metabolic process|cellular glucan metabolic process|carbohydrate metabolic process|	GO:0008152|GO:0006073|GO:0005975|	other metabolic processes|other cellular processes|	hydrolase activity, hydrolyzing O-glycosyl compounds|hydrolase activity, acting on glycosyl bonds|xyloglucan:xyloglucosyl transferase activity|	GO:0004553|GO:0016798|GO:0016762|	hydrolase activity|transferase activity|
evm.model.supercontig_178.5	Solyc05g053700	Xyloglucan endotransglucosylase_hydrolase 1 IPR016455 Xyloglucan endotransglucosylase_hydrolase	Cpa_SRR_017421	INTRONIC	evm.model.supercontig_178.5	28531	30941	Un	supercontig_178	29864	29876	13	2	6.5	AT AT AT AT AT AT A	PF00722,PF06955	X	X	X	X	AT4G13090.1	XTH2	xyloglucan endotransglucosylase/hydrolase 2	Cpa_SRR_017421	1	301	59.704	59.314	CTGGTTCGATCCCACTGCA	TCGCTTTAATCTAGTCGGAGCA	evm.model.supercontig_178.5	cell wall|apoplast|endomembrane system|	GO:0005618|GO:0048046|GO:0012505|	cell wall|extracellular|other cellular components|	metabolic process|cellular glucan metabolic process|carbohydrate metabolic process|	GO:0008152|GO:0006073|GO:0005975|	other metabolic processes|other cellular processes|	hydrolase activity, hydrolyzing O-glycosyl compounds|hydrolase activity, acting on glycosyl bonds|xyloglucan:xyloglucosyl transferase activity|	GO:0004553|GO:0016798|GO:0016762|	hydrolase activity|transferase activity|
evm.model.supercontig_178.5	Solyc05g053700	Xyloglucan endotransglucosylase_hydrolase 1 IPR016455 Xyloglucan endotransglucosylase_hydrolase	Cpa_SRR_017422	INTRONIC	evm.model.supercontig_178.5	28531	30941	Un	supercontig_178	30460	30471	12	2	6	AT AT AT AT AT AT	PF00722,PF06955	X	X	X	X	AT4G13090.1	XTH2	xyloglucan endotransglucosylase/hydrolase 2	Cpa_SRR_017422	0	X	X	X	X	X	evm.model.supercontig_178.5	cell wall|apoplast|endomembrane system|	GO:0005618|GO:0048046|GO:0012505|	cell wall|extracellular|other cellular components|	metabolic process|cellular glucan metabolic process|carbohydrate metabolic process|	GO:0008152|GO:0006073|GO:0005975|	other metabolic processes|other cellular processes|	hydrolase activity, hydrolyzing O-glycosyl compounds|hydrolase activity, acting on glycosyl bonds|xyloglucan:xyloglucosyl transferase activity|	GO:0004553|GO:0016798|GO:0016762|	hydrolase activity|transferase activity|
evm.model.supercontig_178.5	Solyc05g053700	Xyloglucan endotransglucosylase_hydrolase 1 IPR016455 Xyloglucan endotransglucosylase_hydrolase	Cpa_SRR_017423	INTRONIC	evm.model.supercontig_178.5	28531	30941	Un	supercontig_178	30524	30544	21	2	10.5	AT AT AT AT AT AT AT AT AT AT A	PF00722,PF06955	X	X	X	X	AT4G13090.1	XTH2	xyloglucan endotransglucosylase/hydrolase 2	Cpa_SRR_017423	0	X	X	X	X	X	evm.model.supercontig_178.5	cell wall|apoplast|endomembrane system|	GO:0005618|GO:0048046|GO:0012505|	cell wall|extracellular|other cellular components|	metabolic process|cellular glucan metabolic process|carbohydrate metabolic process|	GO:0008152|GO:0006073|GO:0005975|	other metabolic processes|other cellular processes|	hydrolase activity, hydrolyzing O-glycosyl compounds|hydrolase activity, acting on glycosyl bonds|xyloglucan:xyloglucosyl transferase activity|	GO:0004553|GO:0016798|GO:0016762|	hydrolase activity|transferase activity|
evm.model.supercontig_180.8	Solyc08g081620	Endoglucanase 1 IPR008928 Six-hairpin glycosidase-like IPR012341 Six-hairpin glycosidase IPR018221 Glycoside hydrolase, family 9, active site IPR001701 Glycoside hydrolase, family 9	Cpa_SRR_017514	INTRONIC	evm.model.supercontig_180.8	119926	122605	LG2	supercontig_180	120230	120245	16	6	2.67	TTTGTT TTTGTT TTTG	PF00759	PTHR22298	X	X	X	AT4G23560.1	GH9B15	glycosyl hydrolase 9B15	Cpa_SRR_017514	1	261	59.322	60.528	CGGTCTGGCAAGTTACCCT	AGGCCACCCAAACTTCACG	evm.model.supercontig_180.8	endomembrane system|	GO:0012505|	other cellular components|	metabolic process|carbohydrate metabolic process|	GO:0008152|GO:0005975|	other metabolic processes|	catalytic activity|hydrolase activity, hydrolyzing O-glycosyl compounds|	GO:0003824|GO:0004553|	other enzyme activity|hydrolase activity|
evm.model.supercontig_180.8	Solyc08g081620	Endoglucanase 1 IPR008928 Six-hairpin glycosidase-like IPR012341 Six-hairpin glycosidase IPR018221 Glycoside hydrolase, family 9, active site IPR001701 Glycoside hydrolase, family 9	Cpa_SRR_017515	INTRONIC	evm.model.supercontig_180.8	119926	122605	LG2	supercontig_180	120473	120489	17	6	2.83	ATATAG ATATAG ATATA	PF00759	PTHR22298	X	X	X	AT4G23560.1	GH9B15	glycosyl hydrolase 9B15	Cpa_SRR_017515	1	290	59.006	59.408	GCTGGGGGACTGACTTCAT	CGCTGCCTGGTGAAGTAGA	evm.model.supercontig_180.8	endomembrane system|	GO:0012505|	other cellular components|	metabolic process|carbohydrate metabolic process|	GO:0008152|GO:0005975|	other metabolic processes|	catalytic activity|hydrolase activity, hydrolyzing O-glycosyl compounds|	GO:0003824|GO:0004553|	other enzyme activity|hydrolase activity|
evm.model.supercontig_180.8	Solyc08g081620	Endoglucanase 1 IPR008928 Six-hairpin glycosidase-like IPR012341 Six-hairpin glycosidase IPR018221 Glycoside hydrolase, family 9, active site IPR001701 Glycoside hydrolase, family 9	Cpa_SRR_017516	INTRONIC	evm.model.supercontig_180.8	119926	122605	LG2	supercontig_180	120485	120500	16	2	8	AT AT AT AT AT AT AT AT	PF00759	PTHR22298	X	X	X	AT4G23560.1	GH9B15	glycosyl hydrolase 9B15	Cpa_SRR_017516	1	290	59.006	59.408	GCTGGGGGACTGACTTCAT	CGCTGCCTGGTGAAGTAGA	evm.model.supercontig_180.8	endomembrane system|	GO:0012505|	other cellular components|	metabolic process|carbohydrate metabolic process|	GO:0008152|GO:0005975|	other metabolic processes|	catalytic activity|hydrolase activity, hydrolyzing O-glycosyl compounds|	GO:0003824|GO:0004553|	other enzyme activity|hydrolase activity|
evm.model.supercontig_180.8	Solyc08g081620	Endoglucanase 1 IPR008928 Six-hairpin glycosidase-like IPR012341 Six-hairpin glycosidase IPR018221 Glycoside hydrolase, family 9, active site IPR001701 Glycoside hydrolase, family 9	Cpa_SRR_017517	INTRONIC	evm.model.supercontig_180.8	119926	122605	LG2	supercontig_180	121150	121165	16	6	2.67	TTGTAG TTGTAG TTGT	PF00759	PTHR22298	X	X	X	AT4G23560.1	GH9B15	glycosyl hydrolase 9B15	Cpa_SRR_017517	1	306	59.187	58.202	GGTTCTTGCCCTTTCTACTGC	TGTGCCATGAATAAATGATGAGAAC	evm.model.supercontig_180.8	endomembrane system|	GO:0012505|	other cellular components|	metabolic process|carbohydrate metabolic process|	GO:0008152|GO:0005975|	other metabolic processes|	catalytic activity|hydrolase activity, hydrolyzing O-glycosyl compounds|	GO:0003824|GO:0004553|	other enzyme activity|hydrolase activity|
evm.model.supercontig_180.8	Solyc08g081620	Endoglucanase 1 IPR008928 Six-hairpin glycosidase-like IPR012341 Six-hairpin glycosidase IPR018221 Glycoside hydrolase, family 9, active site IPR001701 Glycoside hydrolase, family 9	Cpa_SRR_017518	INTRONIC	evm.model.supercontig_180.8	119926	122605	LG2	supercontig_180	121844	121856	13	2	6.5	AC AC AC AC AC AC A	PF00759	PTHR22298	X	X	X	AT4G23560.1	GH9B15	glycosyl hydrolase 9B15	Cpa_SRR_017518	1	279	59.775	59.994	CGCCTTAATGCCTGGGAGT	TGGATTGCACCCACATTAGCT	evm.model.supercontig_180.8	endomembrane system|	GO:0012505|	other cellular components|	metabolic process|carbohydrate metabolic process|	GO:0008152|GO:0005975|	other metabolic processes|	catalytic activity|hydrolase activity, hydrolyzing O-glycosyl compounds|	GO:0003824|GO:0004553|	other enzyme activity|hydrolase activity|
evm.model.supercontig_18.155	Solyc07g042220	Beta-galactosidase IPR001944 Glycoside hydrolase, family 35	Cpa_SRR_005019	INTRONIC	evm.model.supercontig_18.155	1404676	1408401	LG5	supercontig_18	1405302	1405316	15	2	7.5	TA TA TA TA TA TA TA T	PF01301,PF02140	PTHR23421	KOG0496	X	X	AT5G20710.1	BGAL7	beta-galactosidase 7	Cpa_SRR_005019	1	345	60.532	58.659	GCCTTTGCCCAGTCCTTGT	CCTGGGCCTGTTGAAATTGT	evm.model.supercontig_18.155	endomembrane system|	GO:0012505|	other cellular components|	lactose catabolic process via UDP-galactose|metabolic process|lactose catabolic process|carbohydrate metabolic process|lactose catabolic process, using glucoside 3-dehydrogenase|	GO:0019515|GO:0008152|GO:0005990|GO:0005975|GO:0019513|	other cellular processes|other metabolic processes|	beta-galactosidase activity|	GO:0004565|	hydrolase activity|
evm.model.supercontig_18.155	Solyc07g042220	Beta-galactosidase IPR001944 Glycoside hydrolase, family 35	Cpa_SRR_005020	INTRONIC	evm.model.supercontig_18.155	1404676	1408401	LG5	supercontig_18	1406756	1406769	14	5	2.8	AAAAG AAAAG AAAA	PF01301,PF02140	PTHR23421	KOG0496	X	X	AT5G20710.1	BGAL7	beta-galactosidase 7	Cpa_SRR_005020	1	250	57.328	58.891	ACAGTGACAGAGGATCCGA	GGCGGTCCGTACATCACTA	evm.model.supercontig_18.155	endomembrane system|	GO:0012505|	other cellular components|	lactose catabolic process via UDP-galactose|metabolic process|lactose catabolic process|carbohydrate metabolic process|lactose catabolic process, using glucoside 3-dehydrogenase|	GO:0019515|GO:0008152|GO:0005990|GO:0005975|GO:0019513|	other cellular processes|other metabolic processes|	beta-galactosidase activity|	GO:0004565|	hydrolase activity|
evm.model.supercontig_18.155	Solyc07g042220	Beta-galactosidase IPR001944 Glycoside hydrolase, family 35	Cpa_SRR_005021	INTRONIC	evm.model.supercontig_18.155	1404676	1408401	LG5	supercontig_18	1407079	1407096	18	4	4.5	ATTA ATTA ATTA ATTA AT	PF01301,PF02140	PTHR23421	KOG0496	X	X	AT5G20710.1	BGAL7	beta-galactosidase 7	Cpa_SRR_005021	1	253	58.306	57.137	AGGCAAGATCCTCAGCAGT	ATCAACAGATAGAGACATGCAATG	evm.model.supercontig_18.155	endomembrane system|	GO:0012505|	other cellular components|	lactose catabolic process via UDP-galactose|metabolic process|lactose catabolic process|carbohydrate metabolic process|lactose catabolic process, using glucoside 3-dehydrogenase|	GO:0019515|GO:0008152|GO:0005990|GO:0005975|GO:0019513|	other cellular processes|other metabolic processes|	beta-galactosidase activity|	GO:0004565|	hydrolase activity|
evm.model.supercontig_18.155	Solyc07g042220	Beta-galactosidase IPR001944 Glycoside hydrolase, family 35	Cpa_SRR_005022	INTRONIC	evm.model.supercontig_18.155	1404676	1408401	LG5	supercontig_18	1407587	1407613	27	2	13.5	AT AT AT AT AT AT AT AT AT AT AT AT AT A	PF01301,PF02140	PTHR23421	KOG0496	X	X	AT5G20710.1	BGAL7	beta-galactosidase 7	Cpa_SRR_005022	1	288	59.787	58.431	GGAGCATCGGTTTGTTGGC	GGAGGACCCGTTATTTTAGCC	evm.model.supercontig_18.155	endomembrane system|	GO:0012505|	other cellular components|	lactose catabolic process via UDP-galactose|metabolic process|lactose catabolic process|carbohydrate metabolic process|lactose catabolic process, using glucoside 3-dehydrogenase|	GO:0019515|GO:0008152|GO:0005990|GO:0005975|GO:0019513|	other cellular processes|other metabolic processes|	beta-galactosidase activity|	GO:0004565|	hydrolase activity|
evm.model.supercontig_18.156	Solyc07g042220	Beta-galactosidase IPR001944 Glycoside hydrolase, family 35	Cpa_SRR_005023	INTRONIC	evm.model.supercontig_18.156	1410307	1431667	LG5	supercontig_18	1428723	1428749	27	2	13.5	TA TA TA TA TA TA TA TA TA TA TA TA TA T	PF01301,PF02140	PTHR23421	KOG0496	X	X	AT5G20710.1	BGAL7	beta-galactosidase 7	Cpa_SRR_005023	1	288	58.431	59.787	GGAGGACCCGTTATTTTAGCC	GGAGCATCGGTTTGTTGGC	evm.model.supercontig_18.156	endomembrane system|	GO:0012505|	other cellular components|	lactose catabolic process via UDP-galactose|metabolic process|lactose catabolic process|carbohydrate metabolic process|lactose catabolic process, using glucoside 3-dehydrogenase|	GO:0019515|GO:0008152|GO:0005990|GO:0005975|GO:0019513|	other cellular processes|other metabolic processes|	beta-galactosidase activity|	GO:0004565|	hydrolase activity|
evm.model.supercontig_18.156	Solyc07g042220	Beta-galactosidase IPR001944 Glycoside hydrolase, family 35	Cpa_SRR_005024	INTRONIC	evm.model.supercontig_18.156	1410307	1431667	LG5	supercontig_18	1429201	1429213	13	2	6.5	AT AT AT AT AT AT A	PF01301,PF02140	PTHR23421	KOG0496	X	X	AT5G20710.1	BGAL7	beta-galactosidase 7	Cpa_SRR_005024	1	350	58.685	60.066	TCCGGAGCCTATGGTAATTTCT	GGCAAGATCCTCAGCAGTTCT	evm.model.supercontig_18.156	endomembrane system|	GO:0012505|	other cellular components|	lactose catabolic process via UDP-galactose|metabolic process|lactose catabolic process|carbohydrate metabolic process|lactose catabolic process, using glucoside 3-dehydrogenase|	GO:0019515|GO:0008152|GO:0005990|GO:0005975|GO:0019513|	other cellular processes|other metabolic processes|	beta-galactosidase activity|	GO:0004565|	hydrolase activity|
evm.model.supercontig_18.156	Solyc07g042220	Beta-galactosidase IPR001944 Glycoside hydrolase, family 35	Cpa_SRR_005025	INTRONIC	evm.model.supercontig_18.156	1410307	1431667	LG5	supercontig_18	1429240	1429257	18	4	4.5	ATTA ATTA ATTA ATTA AT	PF01301,PF02140	PTHR23421	KOG0496	X	X	AT5G20710.1	BGAL7	beta-galactosidase 7	Cpa_SRR_005025	1	343	59.243	57.253	AACTGGACAGGCTGGTGAG	CAGCAGTTCTACCGAAATTGG	evm.model.supercontig_18.156	endomembrane system|	GO:0012505|	other cellular components|	lactose catabolic process via UDP-galactose|metabolic process|lactose catabolic process|carbohydrate metabolic process|lactose catabolic process, using glucoside 3-dehydrogenase|	GO:0019515|GO:0008152|GO:0005990|GO:0005975|GO:0019513|	other cellular processes|other metabolic processes|	beta-galactosidase activity|	GO:0004565|	hydrolase activity|
evm.model.supercontig_18.156	Solyc07g042220	Beta-galactosidase IPR001944 Glycoside hydrolase, family 35	Cpa_SRR_005026	INTRONIC	evm.model.supercontig_18.156	1410307	1431667	LG5	supercontig_18	1429565	1429578	14	5	2.8	TTTTC TTTTC TTTT	PF01301,PF02140	PTHR23421	KOG0496	X	X	AT5G20710.1	BGAL7	beta-galactosidase 7	Cpa_SRR_005026	1	250	58.891	57.328	GGCGGTCCGTACATCACTA	ACAGTGACAGAGGATCCGA	evm.model.supercontig_18.156	endomembrane system|	GO:0012505|	other cellular components|	lactose catabolic process via UDP-galactose|metabolic process|lactose catabolic process|carbohydrate metabolic process|lactose catabolic process, using glucoside 3-dehydrogenase|	GO:0019515|GO:0008152|GO:0005990|GO:0005975|GO:0019513|	other cellular processes|other metabolic processes|	beta-galactosidase activity|	GO:0004565|	hydrolase activity|
evm.model.supercontig_183.4	Solyc02g014220	Endoglucanase 1 IPR001701 Glycoside hydrolase, family 9	Cpa_SRR_017594	INTRONIC	evm.model.supercontig_183.4	33894	37102	LG9	supercontig_183	34136	34151	16	2	8	AT AT AT AT AT AT AT AT	PF00759,PF09478	PTHR22298	X	X	X	AT1G48930.1	GH9C1	glycosyl hydrolase 9C1	Cpa_SRR_017594	1	330	60.047	58.744	AAGTGGCGCGCTGATTCT	TGGCATGTGATAATTCTGTTCACT	evm.model.supercontig_183.4	endomembrane system|extracellular region|	GO:0012505|GO:0005576|	other cellular components|extracellular|	metabolic process|carbohydrate metabolic process|	GO:0008152|GO:0005975|	other metabolic processes|	carbohydrate binding|hydrolase activity, hydrolyzing O-glycosyl compounds|catalytic activity|	GO:0030246|GO:0004553|GO:0003824|	other binding|hydrolase activity|other enzyme activity|
evm.model.supercontig_183.4	Solyc02g014220	Endoglucanase 1 IPR001701 Glycoside hydrolase, family 9	Cpa_SRR_017595	INTRONIC	evm.model.supercontig_183.4	33894	37102	LG9	supercontig_183	34331	34364	34	2	17	TA TA TA TA TA TA TA TA TA TA TA TA TA TA TA TA TA	PF00759,PF09478	PTHR22298	X	X	X	AT1G48930.1	GH9C1	glycosyl hydrolase 9C1	Cpa_SRR_017595	1	304	60.094	57.434	CGACGGATTTCTTCAAGGGGTA	TGGCATGTGATAATTCTGTTCAC	evm.model.supercontig_183.4	endomembrane system|extracellular region|	GO:0012505|GO:0005576|	other cellular components|extracellular|	metabolic process|carbohydrate metabolic process|	GO:0008152|GO:0005975|	other metabolic processes|	carbohydrate binding|hydrolase activity, hydrolyzing O-glycosyl compounds|catalytic activity|	GO:0030246|GO:0004553|GO:0003824|	other binding|hydrolase activity|other enzyme activity|
evm.model.supercontig_183.4	Solyc02g014220	Endoglucanase 1 IPR001701 Glycoside hydrolase, family 9	Cpa_SRR_017596	INTRONIC	evm.model.supercontig_183.4	33894	37102	LG9	supercontig_183	34512	34524	13	2	6.5	TA TA TA TA TA TA T	PF00759,PF09478	PTHR22298	X	X	X	AT1G48930.1	GH9C1	glycosyl hydrolase 9C1	Cpa_SRR_017596	1	299	58.744	59.154	AGTGAACAGAATTATCACATGCCA	AGTTCACCTGCCATGCCA	evm.model.supercontig_183.4	endomembrane system|extracellular region|	GO:0012505|GO:0005576|	other cellular components|extracellular|	metabolic process|carbohydrate metabolic process|	GO:0008152|GO:0005975|	other metabolic processes|	carbohydrate binding|hydrolase activity, hydrolyzing O-glycosyl compounds|catalytic activity|	GO:0030246|GO:0004553|GO:0003824|	other binding|hydrolase activity|other enzyme activity|
evm.model.supercontig_19.2	Solyc05g052530	Endoglucanase 1 IPR001701 Glycoside hydrolase, family 9	Cpa_SRR_005131	INTRONIC	evm.model.supercontig_19.2	38955	40961	LG9	supercontig_19	39297	39328	32	2	16	AT AT AT AT AT AT AT AT AT AT AT AT AT AT AT AT	PF00759	PTHR22298	X	X	X	AT2G44560.1	GH9B11	glycosyl hydrolase 9B11	Cpa_SRR_005131	1	340	59.998	59.572	TCCGGCTCCTCTTGATGGA	TCCACCGCCACGTTCATT	evm.model.supercontig_19.2	X	X	X	metabolic process|carbohydrate metabolic process|	GO:0008152|GO:0005975|	other metabolic processes|	hydrolase activity, hydrolyzing O-glycosyl compounds|catalytic activity|	GO:0004553|GO:0003824|	hydrolase activity|other enzyme activity|
evm.model.supercontig_19.2	Solyc05g052530	Endoglucanase 1 IPR001701 Glycoside hydrolase, family 9	Cpa_SRR_005132	INTRONIC	evm.model.supercontig_19.2	38955	40961	LG9	supercontig_19	39943	39957	15	2	7.5	AT AT AT AT AT AT AT A	PF00759	PTHR22298	X	X	X	AT2G44560.1	GH9B11	glycosyl hydrolase 9B11	Cpa_SRR_005132	1	293	59.281	59.467	TCATCCCAGGAGAAGGAGGT	GTGCTCACCCTGGTCTCTAC	evm.model.supercontig_19.2	X	X	X	metabolic process|carbohydrate metabolic process|	GO:0008152|GO:0005975|	other metabolic processes|	hydrolase activity, hydrolyzing O-glycosyl compounds|catalytic activity|	GO:0004553|GO:0003824|	hydrolase activity|other enzyme activity|
evm.model.supercontig_19.2	Solyc05g052530	Endoglucanase 1 IPR001701 Glycoside hydrolase, family 9	Cpa_SRR_005133	INTRONIC	evm.model.supercontig_19.2	38955	40961	LG9	supercontig_19	40266	40277	12	2	6	TA TA TA TA TA TA	PF00759	PTHR22298	X	X	X	AT2G44560.1	GH9B11	glycosyl hydrolase 9B11	Cpa_SRR_005133	1	341	59.467	60.154	GTAGAGACCAGGGTGAGCAC	CGATCTCGCCGGTGAAACT	evm.model.supercontig_19.2	X	X	X	metabolic process|carbohydrate metabolic process|	GO:0008152|GO:0005975|	other metabolic processes|	hydrolase activity, hydrolyzing O-glycosyl compounds|catalytic activity|	GO:0004553|GO:0003824|	hydrolase activity|other enzyme activity|
evm.model.supercontig_198.12	Solyc03g031800	Xyloglucan endotransglucosylase_hydrolase 1 IPR016455 Xyloglucan endotransglucosylase_hydrolase	Cpa_SRR_017957	INTRONIC	evm.model.supercontig_198.12	58530	59730	LG10	supercontig_198	59428	59443	16	2	8	AT AT AT AT AT AT AT AT	PF00722,PF06955	X	X	2.4.1.207	K08235	AT1G11545.1	XTH8	xyloglucan endotransglucosylase/hydrolase 8	Cpa_SRR_017957	1	273	59.4	59.683	TGAAACCCACAGCCTGCA	TGACGGTCTGTTCGCAATCT	evm.model.supercontig_198.12	endomembrane system|apoplast|cell wall|	GO:0012505|GO:0048046|GO:0005618|	other cellular components|extracellular|cell wall|	carbohydrate metabolic process|cellular glucan metabolic process|	GO:0005975|GO:0006073|	other metabolic processes|other cellular processes|	hydrolase activity, acting on glycosyl bonds|hydrolase activity, hydrolyzing O-glycosyl compounds|xyloglucan:xyloglucosyl transferase activity|	GO:0016798|GO:0004553|GO:0016762|	hydrolase activity|transferase activity|
evm.model.supercontig_198.12	Solyc03g031800	Xyloglucan endotransglucosylase_hydrolase 1 IPR016455 Xyloglucan endotransglucosylase_hydrolase	Cpa_SRR_017958	INTRONIC	evm.model.supercontig_198.12	58530	59730	LG10	supercontig_198	59461	59477	17	3	5.67	GAA GAA GAA GAA GAA GA	PF00722,PF06955	X	X	2.4.1.207	K08235	AT1G11545.1	XTH8	xyloglucan endotransglucosylase/hydrolase 8	Cpa_SRR_017958	1	332	59.4	59.524	TGAAACCCACAGCCTGCA	AAGCCCCTCTTCTCCTCCA	evm.model.supercontig_198.12	endomembrane system|apoplast|cell wall|	GO:0012505|GO:0048046|GO:0005618|	other cellular components|extracellular|cell wall|	carbohydrate metabolic process|cellular glucan metabolic process|	GO:0005975|GO:0006073|	other metabolic processes|other cellular processes|	hydrolase activity, acting on glycosyl bonds|hydrolase activity, hydrolyzing O-glycosyl compounds|xyloglucan:xyloglucosyl transferase activity|	GO:0016798|GO:0004553|GO:0016762|	hydrolase activity|transferase activity|
evm.model.supercontig_198.15	Solyc02g080220	Pectinesterase IPR000070 Pectinesterase, catalytic	Cpa_SRR_017961	EXONIC	evm.model.supercontig_198.15	71537	73484	LG10	supercontig_198	72409	72423	15	3	5	GAA GAA GAA GAA GAA	PF04043,PF01095	X	X	X	X	AT1G11580.1	PMEPCRA	methylesterase PCR A	Cpa_SRR_017961	1	341	59.857	58.596	GGAGCGCCGGAGAATTACA	GTGGAGATGGATCGGTCTGA	evm.model.supercontig_198.15	cell wall|cytosol|vacuolar membrane|plant-type cell wall|	GO:0005618|GO:0005829|GO:0005774|GO:0009505|	cell wall|cytosol|other membranes|other cytoplasmic components|other intracellular components|	cell wall modification|metabolic process|negative regulation of catalytic activity|	GO:0042545|GO:0008152|GO:0043086|	other biological processes|other metabolic processes|	pectinesterase activity|enzyme inhibitor activity|	GO:0030599|GO:0004857|	hydrolase activity|other molecular functions|
evm.model.supercontig_208.1	Solyc01g081060	Xyloglucan endotransglucosylase_hydrolase 14 IPR016455 Xyloglucan endotransglucosylase_hydrolase	Cpa_SRR_018097	EXONIC	evm.model.supercontig_208.1	10859	18814	Un	supercontig_208	10942	10953	12	3	4	TCT TCT TCT TCT	PF00722,PF06955	X	X	2.4.1.207	K08235	AT1G32170.1	XTH30	xyloglucan endotransglucosylase/hydrolase 30	Cpa_SRR_018097	1	300	58.429	59.173	ACTAAACCACCGCACCCT	ACCTCGAACGCCTTGGTT	evm.model.supercontig_208.1	X	X	X	carbohydrate metabolic process|cellular glucan metabolic process|	GO:0005975|GO:0006073|	other metabolic processes|other cellular processes|	xyloglucan:xyloglucosyl transferase activity|hydrolase activity, hydrolyzing O-glycosyl compounds|hydrolase activity, acting on glycosyl bonds|	GO:0016762|GO:0004553|GO:0016798|	transferase activity|hydrolase activity|
evm.model.supercontig_208.1	Solyc01g081060	Xyloglucan endotransglucosylase_hydrolase 14 IPR016455 Xyloglucan endotransglucosylase_hydrolase	Cpa_SRR_018098	INTRONIC	evm.model.supercontig_208.1	10859	18814	Un	supercontig_208	11736	11757	22	2	11	AT AT AT AT AT AT AT AT AT AT AT	PF00722,PF06955	X	X	2.4.1.207	K08235	AT1G32170.1	XTH30	xyloglucan endotransglucosylase/hydrolase 30	Cpa_SRR_018098	0	X	X	X	X	X	evm.model.supercontig_208.1	X	X	X	carbohydrate metabolic process|cellular glucan metabolic process|	GO:0005975|GO:0006073|	other metabolic processes|other cellular processes|	xyloglucan:xyloglucosyl transferase activity|hydrolase activity, hydrolyzing O-glycosyl compounds|hydrolase activity, acting on glycosyl bonds|	GO:0016762|GO:0004553|GO:0016798|	transferase activity|hydrolase activity|
evm.model.supercontig_208.1	Solyc01g081060	Xyloglucan endotransglucosylase_hydrolase 14 IPR016455 Xyloglucan endotransglucosylase_hydrolase	Cpa_SRR_018099	INTRONIC	evm.model.supercontig_208.1	10859	18814	Un	supercontig_208	13140	13159	20	2	10	AT AT AT AT AT AT AT AT AT AT	PF00722,PF06955	X	X	2.4.1.207	K08235	AT1G32170.1	XTH30	xyloglucan endotransglucosylase/hydrolase 30	Cpa_SRR_018099	1	336	59.438	59.083	AGGGAAAGGAGCTTCTTAGGC	CAGGATGGTGGATGGAGCA	evm.model.supercontig_208.1	X	X	X	carbohydrate metabolic process|cellular glucan metabolic process|	GO:0005975|GO:0006073|	other metabolic processes|other cellular processes|	xyloglucan:xyloglucosyl transferase activity|hydrolase activity, hydrolyzing O-glycosyl compounds|hydrolase activity, acting on glycosyl bonds|	GO:0016762|GO:0004553|GO:0016798|	transferase activity|hydrolase activity|
evm.model.supercontig_21.97	Solyc11g040340	Endoglucanase 1 IPR008928 Six-hairpin glycosidase-like IPR012341 Six-hairpin glycosidase IPR018221 Glycoside hydrolase, family 9, active site IPR001701 Glycoside hydrolase, family 9	Cpa_SRR_005665	EXONIC	evm.model.supercontig_21.97	1169759	1172422	LG1	supercontig_21	1169766	1169782	17	3	5.67	CTC CTC CTC CTC CTC CT	PF00759	PTHR22298	X	X	X	AT1G71380.1	CEL3	cellulase 3	Cpa_SRR_005665	1	321	59.926	59.665	TGTCCAGATGAAACCTAAAGCCA	TCCGGATCTCTGACCTTGGA	evm.model.supercontig_21.97	plant-type cell wall|plasmodesma|plasma membrane|	GO:0009505|GO:0009506|GO:0005886|	cell wall|other cellular components|plasma membrane|	metabolic process|carbohydrate metabolic process|	GO:0008152|GO:0005975|	other metabolic processes|	hydrolase activity, hydrolyzing O-glycosyl compounds|catalytic activity|protein binding|	GO:0004553|GO:0003824|GO:0005515|	hydrolase activity|other enzyme activity|protein binding|
evm.model.supercontig_21.97	Solyc11g040340	Endoglucanase 1 IPR008928 Six-hairpin glycosidase-like IPR012341 Six-hairpin glycosidase IPR018221 Glycoside hydrolase, family 9, active site IPR001701 Glycoside hydrolase, family 9	Cpa_SRR_005666	INTRONIC	evm.model.supercontig_21.97	1169759	1172422	LG1	supercontig_21	1170833	1170848	16	2	8	AC AC AC AC AC AC AC AC	PF00759	PTHR22298	X	X	X	AT1G71380.1	CEL3	cellulase 3	Cpa_SRR_005666	0	X	X	X	X	X	evm.model.supercontig_21.97	plant-type cell wall|plasmodesma|plasma membrane|	GO:0009505|GO:0009506|GO:0005886|	cell wall|other cellular components|plasma membrane|	metabolic process|carbohydrate metabolic process|	GO:0008152|GO:0005975|	other metabolic processes|	hydrolase activity, hydrolyzing O-glycosyl compounds|catalytic activity|protein binding|	GO:0004553|GO:0003824|GO:0005515|	hydrolase activity|other enzyme activity|protein binding|
evm.model.supercontig_21.97	Solyc11g040340	Endoglucanase 1 IPR008928 Six-hairpin glycosidase-like IPR012341 Six-hairpin glycosidase IPR018221 Glycoside hydrolase, family 9, active site IPR001701 Glycoside hydrolase, family 9	Cpa_SRR_005667	INTRONIC	evm.model.supercontig_21.97	1169759	1172422	LG1	supercontig_21	1170862	1170881	20	3	6.67	ATT ATT ATT ATT ATT ATT AT	PF00759	PTHR22298	X	X	X	AT1G71380.1	CEL3	cellulase 3	Cpa_SRR_005667	0	X	X	X	X	X	evm.model.supercontig_21.97	plant-type cell wall|plasmodesma|plasma membrane|	GO:0009505|GO:0009506|GO:0005886|	cell wall|other cellular components|plasma membrane|	metabolic process|carbohydrate metabolic process|	GO:0008152|GO:0005975|	other metabolic processes|	hydrolase activity, hydrolyzing O-glycosyl compounds|catalytic activity|protein binding|	GO:0004553|GO:0003824|GO:0005515|	hydrolase activity|other enzyme activity|protein binding|
evm.model.supercontig_2.231	Solyc09g010210	Endoglucanase 1 IPR008928 Six-hairpin glycosidase-like IPR012341 Six-hairpin glycosidase IPR018221 Glycoside hydrolase, family 9, active site IPR001701 Glycoside hydrolase, family 9	Cpa_SRR_000671	INTRONIC	evm.model.supercontig_2.231	3045003	3049595	LG9	supercontig_2	3045460	3045476	17	2	8.5	TG TG TG TG TG TG TG TG T	PF00759	PTHR22298	X	X	X	AT1G70710.1	GH9B1	glycosyl hydrolase 9B1	Cpa_SRR_000671	1	342	59.993	59.544	TCGGGTTGTCTCCTAGGATGT	CACTGGCCCCTCACTCAAA	evm.model.supercontig_2.231	chloroplast|	GO:0009507|	chloroplast|	metabolic process|response to cyclopentenone|cell wall modification involved in multidimensional cell growth|	GO:0008152|GO:0010583|GO:0042547|	other metabolic processes|other biological processes|other cellular processes|	hydrolase activity, hydrolyzing O-glycosyl compounds|cellulase activity|	GO:0004553|GO:0008810|	hydrolase activity|
evm.model.supercontig_2.231	Solyc09g010210	Endoglucanase 1 IPR008928 Six-hairpin glycosidase-like IPR012341 Six-hairpin glycosidase IPR018221 Glycoside hydrolase, family 9, active site IPR001701 Glycoside hydrolase, family 9	Cpa_SRR_000672	INTRONIC	evm.model.supercontig_2.231	3045003	3049595	LG9	supercontig_2	3046558	3046570	13	2	6.5	TA TA TA TA TA TA T	PF00759	PTHR22298	X	X	X	AT1G70710.1	GH9B1	glycosyl hydrolase 9B1	Cpa_SRR_000672	1	350	58.765	59.674	CCACACGCGAATCAACAGT	GACAGGAAGTGCTGATGGGT	evm.model.supercontig_2.231	chloroplast|	GO:0009507|	chloroplast|	metabolic process|response to cyclopentenone|cell wall modification involved in multidimensional cell growth|	GO:0008152|GO:0010583|GO:0042547|	other metabolic processes|other biological processes|other cellular processes|	hydrolase activity, hydrolyzing O-glycosyl compounds|cellulase activity|	GO:0004553|GO:0008810|	hydrolase activity|
evm.model.supercontig_2.231	Solyc09g010210	Endoglucanase 1 IPR008928 Six-hairpin glycosidase-like IPR012341 Six-hairpin glycosidase IPR018221 Glycoside hydrolase, family 9, active site IPR001701 Glycoside hydrolase, family 9	Cpa_SRR_000673	INTRONIC	evm.model.supercontig_2.231	3045003	3049595	LG9	supercontig_2	3046570	3046581	12	2	6	TG TG TG TG TG TG	PF00759	PTHR22298	X	X	X	AT1G70710.1	GH9B1	glycosyl hydrolase 9B1	Cpa_SRR_000673	1	350	58.765	59.674	CCACACGCGAATCAACAGT	GACAGGAAGTGCTGATGGGT	evm.model.supercontig_2.231	chloroplast|	GO:0009507|	chloroplast|	metabolic process|response to cyclopentenone|cell wall modification involved in multidimensional cell growth|	GO:0008152|GO:0010583|GO:0042547|	other metabolic processes|other biological processes|other cellular processes|	hydrolase activity, hydrolyzing O-glycosyl compounds|cellulase activity|	GO:0004553|GO:0008810|	hydrolase activity|
evm.model.supercontig_2.231	Solyc09g010210	Endoglucanase 1 IPR008928 Six-hairpin glycosidase-like IPR012341 Six-hairpin glycosidase IPR018221 Glycoside hydrolase, family 9, active site IPR001701 Glycoside hydrolase, family 9	Cpa_SRR_000674	INTRONIC	evm.model.supercontig_2.231	3045003	3049595	LG9	supercontig_2	3048028	3048045	18	2	9	TA TA TA TA TA TA TA TA TA	PF00759	PTHR22298	X	X	X	AT1G70710.1	GH9B1	glycosyl hydrolase 9B1	Cpa_SRR_000674	1	298	59.13	59.857	GGCACGGAACAAGAAGAGC	GAGGCGCCAATACCGAGAA	evm.model.supercontig_2.231	chloroplast|	GO:0009507|	chloroplast|	metabolic process|response to cyclopentenone|cell wall modification involved in multidimensional cell growth|	GO:0008152|GO:0010583|GO:0042547|	other metabolic processes|other biological processes|other cellular processes|	hydrolase activity, hydrolyzing O-glycosyl compounds|cellulase activity|	GO:0004553|GO:0008810|	hydrolase activity|
evm.model.supercontig_2.231	Solyc09g010210	Endoglucanase 1 IPR008928 Six-hairpin glycosidase-like IPR012341 Six-hairpin glycosidase IPR018221 Glycoside hydrolase, family 9, active site IPR001701 Glycoside hydrolase, family 9	Cpa_SRR_000675	INTRONIC	evm.model.supercontig_2.231	3045003	3049595	LG9	supercontig_2	3048084	3048095	12	3	4	TAT TAT TAT TAT	PF00759	PTHR22298	X	X	X	AT1G70710.1	GH9B1	glycosyl hydrolase 9B1	Cpa_SRR_000675	1	298	59.13	59.857	GGCACGGAACAAGAAGAGC	GAGGCGCCAATACCGAGAA	evm.model.supercontig_2.231	chloroplast|	GO:0009507|	chloroplast|	metabolic process|response to cyclopentenone|cell wall modification involved in multidimensional cell growth|	GO:0008152|GO:0010583|GO:0042547|	other metabolic processes|other biological processes|other cellular processes|	hydrolase activity, hydrolyzing O-glycosyl compounds|cellulase activity|	GO:0004553|GO:0008810|	hydrolase activity|
evm.model.supercontig_2.231	Solyc09g010210	Endoglucanase 1 IPR008928 Six-hairpin glycosidase-like IPR012341 Six-hairpin glycosidase IPR018221 Glycoside hydrolase, family 9, active site IPR001701 Glycoside hydrolase, family 9	Cpa_SRR_000676	INTRONIC	evm.model.supercontig_2.231	3045003	3049595	LG9	supercontig_2	3048680	3048694	15	2	7.5	AT AT AT AT AT AT AT A	PF00759	PTHR22298	X	X	X	AT1G70710.1	GH9B1	glycosyl hydrolase 9B1	Cpa_SRR_000676	1	252	60.301	61.043	CCGTCTCTTGCAACGGTCA	TAGTTACCGTGGCCGCGTA	evm.model.supercontig_2.231	chloroplast|	GO:0009507|	chloroplast|	metabolic process|response to cyclopentenone|cell wall modification involved in multidimensional cell growth|	GO:0008152|GO:0010583|GO:0042547|	other metabolic processes|other biological processes|other cellular processes|	hydrolase activity, hydrolyzing O-glycosyl compounds|cellulase activity|	GO:0004553|GO:0008810|	hydrolase activity|
evm.model.supercontig_2.303	Solyc09g018020	Expansin IPR002963 Expansin	Cpa_SRR_000742	EXONIC	evm.model.supercontig_2.303	3653829	3655238	LG9	supercontig_2	3655193	3655214	22	5	4.4	GCTGA GCTGA GCTGA GCTGA GC	PF03330,PF01357	X	X	X	X	AT2G40610.1	EXPA8	expansin A8	Cpa_SRR_000742	1	305	58.921	59.01	TCTGCTGCTATTTCGTGCAC	AGAAAGGCATGTGAGGAGCT	evm.model.supercontig_2.303	extracellular region|endomembrane system|	GO:0005576|GO:0012505|	extracellular|other cellular components|	syncytium formation|plant-type cell wall loosening|unidimensional cell growth|plant-type cell wall modification involved in multidimensional cell growth|	GO:0006949|GO:0009828|GO:0009826|GO:0009831|	other cellular processes|cell organization and biogenesis|	X	X	X
evm.model.supercontig_233.21	Solyc03g093080	Xyloglucan endotransglucosylase_hydrolase 9 IPR016455 Xyloglucan endotransglucosylase_hydrolase	Cpa_SRR_018502	INTRONIC	evm.model.supercontig_233.21	202585	203652	LG7	supercontig_233	203047	203064	18	2	9	AT AT AT AT AT AT AT AT AT	PF00722,PF06955	X	X	2.4.1.207	K08235	AT4G25810.1	XTR6	xyloglucan endotransglycosylase 6	Cpa_SRR_018502	1	342	60.006	59.849	CAACGAAGGGTGCTCGACT	GGTTTGACCCCACTGCTGA	evm.model.supercontig_233.21	cell wall|	GO:0005618|	cell wall|	metabolic process|cellular glucan metabolic process|carbohydrate metabolic process|	GO:0008152|GO:0006073|GO:0005975|	other metabolic processes|other cellular processes|	hydrolase activity, acting on glycosyl bonds|hydrolase activity, hydrolyzing O-glycosyl compounds|xyloglucan:xyloglucosyl transferase activity|	GO:0016798|GO:0004553|GO:0016762|	hydrolase activity|transferase activity|
evm.model.supercontig_233.21	Solyc03g093080	Xyloglucan endotransglucosylase_hydrolase 9 IPR016455 Xyloglucan endotransglucosylase_hydrolase	Cpa_SRR_018503	INTRONIC	evm.model.supercontig_233.21	202585	203652	LG7	supercontig_233	203332	203347	16	2	8	TA TA TA TA TA TA TA TA	PF00722,PF06955	X	X	2.4.1.207	K08235	AT4G25810.1	XTR6	xyloglucan endotransglycosylase 6	Cpa_SRR_018503	1	326	59.748	59.476	CTGGCCAGATACGTTTCCCA	TTGGAAATGGCCGTGGGT	evm.model.supercontig_233.21	cell wall|	GO:0005618|	cell wall|	metabolic process|cellular glucan metabolic process|carbohydrate metabolic process|	GO:0008152|GO:0006073|GO:0005975|	other metabolic processes|other cellular processes|	hydrolase activity, acting on glycosyl bonds|hydrolase activity, hydrolyzing O-glycosyl compounds|xyloglucan:xyloglucosyl transferase activity|	GO:0016798|GO:0004553|GO:0016762|	hydrolase activity|transferase activity|
evm.model.supercontig_233.22	Solyc03g093080	Xyloglucan endotransglucosylase_hydrolase 9 IPR016455 Xyloglucan endotransglucosylase_hydrolase	Cpa_SRR_018504	EXONIC	evm.model.supercontig_233.22	205031	206083	LG7	supercontig_233	206036	206080	45	3	15	AGA AGA AGA AGA AGA AGA AGA AGA AGA AGA AGA AGA AGA AGA AGA	PF00722,PF06955	X	X	2.4.1.207	K08235	AT5G57550.1	XTH25	xyloglucan endotransglucosylase/hydrolase 25	Cpa_SRR_018504	1	275	60.001	59.689	GGATTGAAACCCGGAGCCA	CCCATGAATGCCCCCTTCA	evm.model.supercontig_233.22	endomembrane system|apoplast|cell wall|	GO:0012505|GO:0048046|GO:0005618|	other cellular components|extracellular|cell wall|	plant-type cell wall biogenesis|metabolic process|	GO:0009832|GO:0008152|	other cellular processes|other metabolic processes|	hydrolase activity, acting on glycosyl bonds|xyloglucan:xyloglucosyl transferase activity|	GO:0016798|GO:0016762|	hydrolase activity|transferase activity|
evm.model.supercontig_233.23	Solyc05g046290	Xyloglucan endotransglucosylase_hydrolase 2 IPR016455 Xyloglucan endotransglucosylase_hydrolase	Cpa_SRR_018505	INTRONIC	evm.model.supercontig_233.23	218938	220034	LG7	supercontig_233	219416	219427	12	2	6	AT AT AT AT AT AT	PF00722,PF06955	X	X	X	X	AT2G18800.1	XTH21	xyloglucan endotransglucosylase/hydrolase 21	Cpa_SRR_018505	1	322	60.229	59.842	TAGCCCAGTCAGCACTCCA	ACAGGGGAAAGGGACGAGA	evm.model.supercontig_233.23	endomembrane system|apoplast|cell wall|	GO:0012505|GO:0048046|GO:0005618|	other cellular components|extracellular|cell wall|	metabolic process|cell wall modification|primary root development|	GO:0008152|GO:0042545|GO:0080022|	other metabolic processes|other biological processes|developmental processes|	xyloglucan endotransglucosylase activity|hydrolase activity, acting on glycosyl bonds|	GO:0080039|GO:0016798|	transferase activity|hydrolase activity|
evm.model.supercontig_24.26	Solyc07g042220	Beta-galactosidase IPR001944 Glycoside hydrolase, family 35	Cpa_SRR_005983	INTRONIC	evm.model.supercontig_24.26	688012	692849	LG6	supercontig_24	688766	688788	23	6	3.83	TCCTAA TCCTAA TCCTAA TCCTA	PF01301,PF02140	PTHR23421	KOG0496	X	X	AT5G20710.1	BGAL7	beta-galactosidase 7	Cpa_SRR_005983	1	309	60.245	57.395	ACACAACATTCCAGGAATCGAGT	AGCTTGGCCTCTTTGCAA	evm.model.supercontig_24.26	endomembrane system|	GO:0012505|	other cellular components|	lactose catabolic process via UDP-galactose|metabolic process|lactose catabolic process|carbohydrate metabolic process|lactose catabolic process, using glucoside 3-dehydrogenase|	GO:0019515|GO:0008152|GO:0005990|GO:0005975|GO:0019513|	other cellular processes|other metabolic processes|	beta-galactosidase activity|	GO:0004565|	hydrolase activity|
evm.model.supercontig_24.26	Solyc07g042220	Beta-galactosidase IPR001944 Glycoside hydrolase, family 35	Cpa_SRR_005984	INTRONIC	evm.model.supercontig_24.26	688012	692849	LG6	supercontig_24	690261	690274	14	3	4.67	TTG TTG TTG TTG TT	PF01301,PF02140	PTHR23421	KOG0496	X	X	AT5G20710.1	BGAL7	beta-galactosidase 7	Cpa_SRR_005984	1	258	58.617	60.094	GGCAATCTGAATCAGCCGAA	AGCAGAATCTCTCTCCAGTTGC	evm.model.supercontig_24.26	endomembrane system|	GO:0012505|	other cellular components|	lactose catabolic process via UDP-galactose|metabolic process|lactose catabolic process|carbohydrate metabolic process|lactose catabolic process, using glucoside 3-dehydrogenase|	GO:0019515|GO:0008152|GO:0005990|GO:0005975|GO:0019513|	other cellular processes|other metabolic processes|	beta-galactosidase activity|	GO:0004565|	hydrolase activity|
evm.model.supercontig_24.26	Solyc07g042220	Beta-galactosidase IPR001944 Glycoside hydrolase, family 35	Cpa_SRR_005985	INTRONIC	evm.model.supercontig_24.26	688012	692849	LG6	supercontig_24	692681	692694	14	2	7	TA TA TA TA TA TA TA	PF01301,PF02140	PTHR23421	KOG0496	X	X	AT5G20710.1	BGAL7	beta-galactosidase 7	Cpa_SRR_005985	1	331	59.457	57.823	CCTTGTCCATTGTGCAGAAGG	TGTTGCGTTGTTTCCTCCA	evm.model.supercontig_24.26	endomembrane system|	GO:0012505|	other cellular components|	lactose catabolic process via UDP-galactose|metabolic process|lactose catabolic process|carbohydrate metabolic process|lactose catabolic process, using glucoside 3-dehydrogenase|	GO:0019515|GO:0008152|GO:0005990|GO:0005975|GO:0019513|	other cellular processes|other metabolic processes|	beta-galactosidase activity|	GO:0004565|	hydrolase activity|
evm.model.supercontig_250.4	Solyc12g019140	Polygalacturonase IPR012334 Pectin lyase fold	Cpa_SRR_018670	INTRONIC	evm.model.supercontig_250.4	21975	23614	Un	supercontig_250	23104	23121	18	2	9	AT AT AT AT AT AT AT AT AT	PF00295	X	X	X	X	AT2G43880.1	X	Pectin lyase-like superfamily protein	Cpa_SRR_018670	1	287	57.508	58.333	AGTCCCTCTAATCCAGTCCAA	GCATTGTGGCTCCAACGA	evm.model.supercontig_250.4	endomembrane system|	GO:0012505|	other cellular components|	carbohydrate metabolic process|	GO:0005975|	other metabolic processes|	polygalacturonase activity|	GO:0004650|	hydrolase activity|
evm.model.supercontig_250.7	Solyc12g019230	Polygalacturonase 1 IPR000743 Glycoside hydrolase, family 28	Cpa_SRR_018677	INTRONIC	evm.model.supercontig_250.7	39527	40989	Un	supercontig_250	40033	40049	17	2	8.5	AT AT AT AT AT AT AT AT A	PF00295	X	X	X	X	AT2G43870.1	X	Pectin lyase-like superfamily protein	Cpa_SRR_018677	1	260	59.244	59.891	TGCAAGAACTCCGGCCAT	ACACCTTAACGCCGTGCA	evm.model.supercontig_250.7	endomembrane system|	GO:0012505|	other cellular components|	carbohydrate metabolic process|	GO:0005975|	other metabolic processes|	polygalacturonase activity|	GO:0004650|	hydrolase activity|
evm.model.supercontig_250.7	Solyc12g019230	Polygalacturonase 1 IPR000743 Glycoside hydrolase, family 28	Cpa_SRR_018678	INTRONIC	evm.model.supercontig_250.7	39527	40989	Un	supercontig_250	40717	40730	14	2	7	AT AT AT AT AT AT AT	PF00295	X	X	X	X	AT2G43870.1	X	Pectin lyase-like superfamily protein	Cpa_SRR_018678	1	256	57.552	58.075	TGCCGTGATGAACAACGT	ATTCCCGTGCATGGCTTC	evm.model.supercontig_250.7	endomembrane system|	GO:0012505|	other cellular components|	carbohydrate metabolic process|	GO:0005975|	other metabolic processes|	polygalacturonase activity|	GO:0004650|	hydrolase activity|
evm.model.supercontig_25.194	Solyc03g123630	Pectinesterase IPR000070 Pectinesterase, catalytic	Cpa_SRR_006208	INTRONIC	evm.model.supercontig_25.194	2036516	2039214	LG2	supercontig_25	2037299	2037313	15	5	3	TAATT TAATT TAATT	PF04043,PF01095	X	X	3.1.1.11	K01051	AT3G14310.1	PME3	pectin methylesterase 3	Cpa_SRR_006208	1	306	59.968	57.719	ATGTCGCGTGCCAGGAAA	TTTTTCAACGTGGCATGGC	evm.model.supercontig_25.194	cytoplasm|plasma membrane|apoplast|cell wall|	GO:0005737|GO:0005886|GO:0048046|GO:0005618|	other cytoplasmic components|plasma membrane|extracellular|cell wall|	metabolic process|response to nematode|	GO:0008152|GO:0009624|	other metabolic processes|response to abiotic or biotic stimulus|	pectinesterase activity|	GO:0030599|	hydrolase activity|
evm.model.supercontig_25.194	Solyc03g123630	Pectinesterase IPR000070 Pectinesterase, catalytic	Cpa_SRR_006209	INTRONIC	evm.model.supercontig_25.194	2036516	2039214	LG2	supercontig_25	2037945	2037956	12	3	4	TCT TCT TCT TCT	PF04043,PF01095	X	X	3.1.1.11	K01051	AT3G14310.1	PME3	pectin methylesterase 3	Cpa_SRR_006209	0	X	X	X	X	X	evm.model.supercontig_25.194	cytoplasm|plasma membrane|apoplast|cell wall|	GO:0005737|GO:0005886|GO:0048046|GO:0005618|	other cytoplasmic components|plasma membrane|extracellular|cell wall|	metabolic process|response to nematode|	GO:0008152|GO:0009624|	other metabolic processes|response to abiotic or biotic stimulus|	pectinesterase activity|	GO:0030599|	hydrolase activity|
evm.model.supercontig_25.194	Solyc03g123630	Pectinesterase IPR000070 Pectinesterase, catalytic	Cpa_SRR_006210	INTRONIC	evm.model.supercontig_25.194	2036516	2039214	LG2	supercontig_25	2038012	2038023	12	3	4	AAG AAG AAG AAG	PF04043,PF01095	X	X	3.1.1.11	K01051	AT3G14310.1	PME3	pectin methylesterase 3	Cpa_SRR_006210	0	X	X	X	X	X	evm.model.supercontig_25.194	cytoplasm|plasma membrane|apoplast|cell wall|	GO:0005737|GO:0005886|GO:0048046|GO:0005618|	other cytoplasmic components|plasma membrane|extracellular|cell wall|	metabolic process|response to nematode|	GO:0008152|GO:0009624|	other metabolic processes|response to abiotic or biotic stimulus|	pectinesterase activity|	GO:0030599|	hydrolase activity|
evm.model.supercontig_25.57	Solyc03g121540	Beta-galactosidase IPR019801 Glycoside hydrolase, family 35, conserved site IPR001944 Glycoside hydrolase, family 35 IPR000922 D-galactoside_L-rhamnose binding SUEL lectin	Cpa_SRR_006058	INTRONIC	evm.model.supercontig_25.57	728712	736620	LG2	supercontig_25	729828	729842	15	4	3.75	ATTC ATTC ATTC ATT	PF01301,PF02140	PTHR23421	KOG0496	X	X	AT3G13750.1	BGAL1	beta galactosidase 1	Cpa_SRR_006058	1	306	59.857	58.969	TGCCGCCCGATACTCTTTC	TGCGGGTCTAGTCTATGCG	evm.model.supercontig_25.57	cell wall|plasmodesma|plant-type cell wall|	GO:0005618|GO:0009506|GO:0009505|	cell wall|other cellular components|	metabolic process|carbohydrate metabolic process|	GO:0008152|GO:0005975|	other metabolic processes|	protein binding|beta-galactosidase activity|	GO:0005515|GO:0004565|	protein binding|hydrolase activity|
evm.model.supercontig_25.57	Solyc03g121540	Beta-galactosidase IPR019801 Glycoside hydrolase, family 35, conserved site IPR001944 Glycoside hydrolase, family 35 IPR000922 D-galactoside_L-rhamnose binding SUEL lectin	Cpa_SRR_006059	INTRONIC	evm.model.supercontig_25.57	728712	736620	LG2	supercontig_25	733322	733335	14	5	2.8	AGAAG AGAAG AGAA	PF01301,PF02140	PTHR23421	KOG0496	X	X	AT3G13750.1	BGAL1	beta galactosidase 1	Cpa_SRR_006059	1	310	58.03	59.38	TCACCAGACACCAGTGCT	TGTGCTGCTACATGGATGGT	evm.model.supercontig_25.57	cell wall|plasmodesma|plant-type cell wall|	GO:0005618|GO:0009506|GO:0009505|	cell wall|other cellular components|	metabolic process|carbohydrate metabolic process|	GO:0008152|GO:0005975|	other metabolic processes|	protein binding|beta-galactosidase activity|	GO:0005515|GO:0004565|	protein binding|hydrolase activity|
evm.model.supercontig_25.57	Solyc03g121540	Beta-galactosidase IPR019801 Glycoside hydrolase, family 35, conserved site IPR001944 Glycoside hydrolase, family 35 IPR000922 D-galactoside_L-rhamnose binding SUEL lectin	Cpa_SRR_006060	INTRONIC	evm.model.supercontig_25.57	728712	736620	LG2	supercontig_25	735643	735660	18	6	3	AAAAAG AAAAAG AAAAAG	PF01301,PF02140	PTHR23421	KOG0496	X	X	AT3G13750.1	BGAL1	beta galactosidase 1	Cpa_SRR_006060	1	254	57.488	59.018	TGGACCCCCTTGAGATTCA	TCCAGGCATCGCTTTCAGA	evm.model.supercontig_25.57	cell wall|plasmodesma|plant-type cell wall|	GO:0005618|GO:0009506|GO:0009505|	cell wall|other cellular components|	metabolic process|carbohydrate metabolic process|	GO:0008152|GO:0005975|	other metabolic processes|	protein binding|beta-galactosidase activity|	GO:0005515|GO:0004565|	protein binding|hydrolase activity|
evm.model.supercontig_26.31	Solyc04g081300	Endoglucanase 1 IPR001701 Glycoside hydrolase, family 9	Cpa_SRR_006235	INTRONIC	evm.model.supercontig_26.31	332486	336503	LG1	supercontig_26	333713	333731	19	2	9.5	TC TC TC TC TC TC TC TC TC T	PF00759	PTHR22298	X	X	X	AT1G75680.1	GH9B7	glycosyl hydrolase 9B7	Cpa_SRR_006235	1	250	60.179	58.997	ACTTGGCTGACGAACTTGCT	GCCTCTTCCCCTTCATGGT	evm.model.supercontig_26.31	plasma membrane|	GO:0005886|	plasma membrane|	carbohydrate metabolic process|	GO:0005975|	other metabolic processes|	catalytic activity|hydrolase activity, hydrolyzing O-glycosyl compounds|	GO:0003824|GO:0004553|	other enzyme activity|hydrolase activity|
evm.model.supercontig_27.222	Solyc07g065660	Cellulose synthase IPR005150 Cellulose synthase	Cpa_SRR_006695	INTRONIC	evm.model.supercontig_27.222	2106410	2109774	LG7	supercontig_27	2106732	2106746	15	6	2.5	TTTCTT TTTCTT TTT	PF03552	X	X	X	X	AT1G55850.1	CSLE1	cellulose synthase like E1	Cpa_SRR_006695	1	262	60	59.93	TAGCGGCCTGTACTCCTGT	ATCACCGGCGGCTCTATTG	evm.model.supercontig_27.222	plasma membrane|endoplasmic reticulum|	GO:0005886|GO:0005783|	plasma membrane|ER|	cellulose biosynthetic process|plant-type cell wall biogenesis|polysaccharide biosynthetic process|	GO:0030244|GO:0009832|GO:0000271|	other cellular processes|other metabolic processes|	cellulose synthase activity|transferase activity, transferring glycosyl groups|	GO:0016759|GO:0016757|	transferase activity|
evm.model.supercontig_28.1	Solyc07g042220	Beta-galactosidase IPR001944 Glycoside hydrolase, family 35	Cpa_SRR_006722	INTRONIC	evm.model.supercontig_28.1	19313	23088	Un	supercontig_28	20433	20448	16	2	8	GA GA GA GA GA GA GA GA	PF01301	PTHR23421	KOG0496	X	X	AT5G20710.1	BGAL7	beta-galactosidase 7	Cpa_SRR_006722	1	279	59.928	57.536	ACGTACTGCCAATCCAACTGT	TTGCGCGTTACCACAAATG	evm.model.supercontig_28.1	endomembrane system|	GO:0012505|	other cellular components|	lactose catabolic process via UDP-galactose|metabolic process|lactose catabolic process|carbohydrate metabolic process|lactose catabolic process, using glucoside 3-dehydrogenase|	GO:0019515|GO:0008152|GO:0005990|GO:0005975|GO:0019513|	other cellular processes|other metabolic processes|	beta-galactosidase activity|	GO:0004565|	hydrolase activity|
evm.model.supercontig_28.1	Solyc07g042220	Beta-galactosidase IPR001944 Glycoside hydrolase, family 35	Cpa_SRR_006723	INTRONIC	evm.model.supercontig_28.1	19313	23088	Un	supercontig_28	21965	21978	14	5	2.8	AAAAT AAAAT AAAA	PF01301	PTHR23421	KOG0496	X	X	AT5G20710.1	BGAL7	beta-galactosidase 7	Cpa_SRR_006723	1	257	59.111	59.882	GGCTCTTAGGGTTGTTTGGC	TGGGCTGCTCAAATGGCA	evm.model.supercontig_28.1	endomembrane system|	GO:0012505|	other cellular components|	lactose catabolic process via UDP-galactose|metabolic process|lactose catabolic process|carbohydrate metabolic process|lactose catabolic process, using glucoside 3-dehydrogenase|	GO:0019515|GO:0008152|GO:0005990|GO:0005975|GO:0019513|	other cellular processes|other metabolic processes|	beta-galactosidase activity|	GO:0004565|	hydrolase activity|
evm.model.supercontig_28.48	Solyc07g042220	Beta-galactosidase IPR001944 Glycoside hydrolase, family 35	Cpa_SRR_006766	INTRONIC	evm.model.supercontig_28.48	613507	619031	Un	supercontig_28	614540	614554	15	4	3.75	ATTT ATTT ATTT ATT	PF01301,PF02140	PTHR23421	KOG0496	X	X	AT5G20710.1	BGAL7	beta-galactosidase 7	Cpa_SRR_006766	1	266	58.782	59.511	TGAACCCCAACGTCGTCA	CGAAACTCAATTCCAGGCATGT	evm.model.supercontig_28.48	endomembrane system|	GO:0012505|	other cellular components|	lactose catabolic process via UDP-galactose|metabolic process|lactose catabolic process|carbohydrate metabolic process|lactose catabolic process, using glucoside 3-dehydrogenase|	GO:0019515|GO:0008152|GO:0005990|GO:0005975|GO:0019513|	other cellular processes|other metabolic processes|	beta-galactosidase activity|	GO:0004565|	hydrolase activity|
evm.model.supercontig_28.48	Solyc07g042220	Beta-galactosidase IPR001944 Glycoside hydrolase, family 35	Cpa_SRR_006767	INTRONIC	evm.model.supercontig_28.48	613507	619031	Un	supercontig_28	616489	616505	17	4	4.25	ATTT ATTT ATTT ATTT A	PF01301,PF02140	PTHR23421	KOG0496	X	X	AT5G20710.1	BGAL7	beta-galactosidase 7	Cpa_SRR_006767	1	320	58.713	60.67	TGGAGGTAGGAGAGTCGAGT	CGCCCGCAGTTCTACCAAA	evm.model.supercontig_28.48	endomembrane system|	GO:0012505|	other cellular components|	lactose catabolic process via UDP-galactose|metabolic process|lactose catabolic process|carbohydrate metabolic process|lactose catabolic process, using glucoside 3-dehydrogenase|	GO:0019515|GO:0008152|GO:0005990|GO:0005975|GO:0019513|	other cellular processes|other metabolic processes|	beta-galactosidase activity|	GO:0004565|	hydrolase activity|
evm.model.supercontig_29.109	Solyc03g083770	Pectinesterase IPR006501 Pectinesterase inhibitor	Cpa_SRR_006929	EXONIC	evm.model.supercontig_29.109	969994	970605	LG2	supercontig_29	970563	970583	21	3	7	GGA GGA GGA GGA GGA GGA GGA	PF04043	X	X	X	X	AT1G62760.1	X	Plant invertase/pectin methylesterase inhibitor superfamily protein	Cpa_SRR_006929	1	302	59.314	59.571	GGGACCTGTAGCAAAGCCT	TCAGGCATCGCAACCACA	evm.model.supercontig_29.109	X	X	X	negative regulation of catalytic activity|metabolic process|	GO:0043086|GO:0008152|	other metabolic processes|	enzyme inhibitor activity|pectinesterase activity|pectinesterase inhibitor activity|	GO:0004857|GO:0030599|GO:0046910|	other molecular functions|hydrolase activity|
evm.model.supercontig_29.39	Solyc08g080060	Expansin-like protein IPR002963 Expansin	Cpa_SRR_006880	INTRONIC	evm.model.supercontig_29.39	356326	357430	LG2	supercontig_29	356835	356851	17	2	8.5	TA TA TA TA TA TA TA TA T	PF03330,PF01357	X	X	X	X	AT1G12560.1	EXPA7	expansin A7	Cpa_SRR_006880	1	321	58.534	60.152	TGCACGACACCCTGATGA	ACCCTCCTCGAACCCACTT	evm.model.supercontig_29.39	endomembrane system|extracellular region|	GO:0012505|GO:0005576|	other cellular components|extracellular|	unidimensional cell growth|root hair elongation|plant-type cell wall loosening|plant-type cell wall modification involved in multidimensional cell growth|	GO:0009826|GO:0048767|GO:0009828|GO:0009831|	other cellular processes|cell organization and biogenesis|developmental processes|	X	X	X
evm.model.supercontig_3.307	Solyc03g083820	Endoglucanase 1 IPR001701 Glycoside hydrolase, family 9	Cpa_SRR_001156	INTRONIC	evm.model.supercontig_3.307	2136159	2138340	LG8	supercontig_3	2136537	2136557	21	6	3.5	AATTAA AATTAA AATTAA AAT	PF00759	PTHR22298	X	X	X	AT1G70710.1	GH9B1	glycosyl hydrolase 9B1	Cpa_SRR_001156	1	327	60.338	59.921	CGCCCCGGTTAGTATATTGGG	AGCTTCTCCCTCCGACCTT	evm.model.supercontig_3.307	chloroplast|	GO:0009507|	chloroplast|	metabolic process|response to cyclopentenone|cell wall modification involved in multidimensional cell growth|	GO:0008152|GO:0010583|GO:0042547|	other metabolic processes|other biological processes|other cellular processes|	hydrolase activity, hydrolyzing O-glycosyl compounds|cellulase activity|	GO:0004553|GO:0008810|	hydrolase activity|
evm.model.supercontig_3.307	Solyc03g083820	Endoglucanase 1 IPR001701 Glycoside hydrolase, family 9	Cpa_SRR_001157	INTRONIC	evm.model.supercontig_3.307	2136159	2138340	LG8	supercontig_3	2136739	2136760	22	2	11	AT AT AT AT AT AT AT AT AT AT AT	PF00759	PTHR22298	X	X	X	AT1G70710.1	GH9B1	glycosyl hydrolase 9B1	Cpa_SRR_001157	1	295	59.921	58.989	AGGTCGGAGGGAGAAGCTT	TGCCCAACTCACCCACAA	evm.model.supercontig_3.307	chloroplast|	GO:0009507|	chloroplast|	metabolic process|response to cyclopentenone|cell wall modification involved in multidimensional cell growth|	GO:0008152|GO:0010583|GO:0042547|	other metabolic processes|other biological processes|other cellular processes|	hydrolase activity, hydrolyzing O-glycosyl compounds|cellulase activity|	GO:0004553|GO:0008810|	hydrolase activity|
evm.model.supercontig_3.308	Solyc03g083820	Endoglucanase 1 IPR001701 Glycoside hydrolase, family 9	Cpa_SRR_001158	INTRONIC	evm.model.supercontig_3.308	2139613	2141499	LG8	supercontig_3	2139994	2140011	18	2	9	TA TA TA TA TA TA TA TA TA	PF00759	PTHR22298	X	X	X	AT1G23210.1	GH9B6	glycosyl hydrolase 9B6	Cpa_SRR_001158	1	284	59.936	59.498	GGCTCCGATCAACAAATTCGG	ACGTCTCGCCCAAACACA	evm.model.supercontig_3.308	X	X	X	carbohydrate metabolic process|	GO:0005975|	other metabolic processes|	hydrolase activity, hydrolyzing O-glycosyl compounds|catalytic activity|	GO:0004553|GO:0003824|	hydrolase activity|other enzyme activity|
evm.model.supercontig_3.308	Solyc03g083820	Endoglucanase 1 IPR001701 Glycoside hydrolase, family 9	Cpa_SRR_001159	INTRONIC	evm.model.supercontig_3.308	2139613	2141499	LG8	supercontig_3	2141208	2141235	28	2	14	AT AT AT AT AT AT AT AT AT AT AT AT AT AT	PF00759	PTHR22298	X	X	X	AT1G23210.1	GH9B6	glycosyl hydrolase 9B6	Cpa_SRR_001159	1	316	59.243	59.022	AGTAATCGGTTCCCCATCGG	GGAAGGACTCAGCTCTGCA	evm.model.supercontig_3.308	X	X	X	carbohydrate metabolic process|	GO:0005975|	other metabolic processes|	hydrolase activity, hydrolyzing O-glycosyl compounds|catalytic activity|	GO:0004553|GO:0003824|	hydrolase activity|other enzyme activity|
evm.model.supercontig_3.308	Solyc03g083820	Endoglucanase 1 IPR001701 Glycoside hydrolase, family 9	Cpa_SRR_001160	EXONIC	evm.model.supercontig_3.308	2139613	2141499	LG8	supercontig_3	2141446	2141457	12	3	4	CAT CAT CAT CAT	PF00759	PTHR22298	X	X	X	AT1G23210.1	GH9B6	glycosyl hydrolase 9B6	Cpa_SRR_001160	1	341	59.022	59.115	TGCAGAGCTGAGTCCTTCC	TCTTGCTTTTCTTCATCTGCACA	evm.model.supercontig_3.308	X	X	X	carbohydrate metabolic process|	GO:0005975|	other metabolic processes|	hydrolase activity, hydrolyzing O-glycosyl compounds|catalytic activity|	GO:0004553|GO:0003824|	hydrolase activity|other enzyme activity|
evm.model.supercontig_3.308	Solyc03g083820	Endoglucanase 1 IPR001701 Glycoside hydrolase, family 9	Cpa_SRR_001161	EXONIC	evm.model.supercontig_3.308	2139613	2141499	LG8	supercontig_3	2141459	2141478	20	3	6.67	ATC ATC ATC ATC ATC ATC AT	PF00759	PTHR22298	X	X	X	AT1G23210.1	GH9B6	glycosyl hydrolase 9B6	Cpa_SRR_001161	1	318	59.522	58.929	GCATCTCCATAATCGTGTGAGC	GGTGCCTCCTCCTTTCAGT	evm.model.supercontig_3.308	X	X	X	carbohydrate metabolic process|	GO:0005975|	other metabolic processes|	hydrolase activity, hydrolyzing O-glycosyl compounds|catalytic activity|	GO:0004553|GO:0003824|	hydrolase activity|other enzyme activity|
evm.model.supercontig_3.309	Solyc06g034360	Pectinesterase IPR000070 Pectinesterase, catalytic	Cpa_SRR_001162	EXONIC	evm.model.supercontig_3.309	2146535	2148098	LG8	supercontig_3	2147191	2147207	17	3	5.67	TAA TAA TAA TAA TAA TA	PF04043,PF01095	X	X	X	X	AT5G51490.1	X	Plant invertase/pectin methylesterase inhibitor superfamily	Cpa_SRR_001162	1	252	58.049	58.848	ACGCCATTGTCGTCAGTG	ACCTCCTGCAACGCTTCT	evm.model.supercontig_3.309	cell wall|plant-type cell wall|endomembrane system|	GO:0005618|GO:0009505|GO:0012505|	cell wall|other cellular components|	metabolic process|negative regulation of catalytic activity|cell wall modification|	GO:0008152|GO:0043086|GO:0042545|	other metabolic processes|other biological processes|	enzyme inhibitor activity|pectinesterase activity|	GO:0004857|GO:0030599|	other molecular functions|hydrolase activity|
evm.model.supercontig_3.310	Solyc03g083870	Pectinesterase IPR000070 Pectinesterase, catalytic	Cpa_SRR_001163	EXONIC	evm.model.supercontig_3.310	2151140	2153319	LG8	supercontig_3	2151831	2151846	16	6	2.67	GGAGCG GGAGCG GGAG	PF04043,PF01095	X	X	X	X	AT2G45220.1	X	Plant invertase/pectin methylesterase inhibitor superfamily	Cpa_SRR_001163	1	301	59.25	59.964	TGTGCCGGAGTTCATGCT	CTCCTTGTAAACCCCACGCT	evm.model.supercontig_3.310	membrane|plant-type cell wall|	GO:0016020|GO:0009505|	other membranes|cell wall|	negative regulation of catalytic activity|cell wall modification|metabolic process|	GO:0043086|GO:0042545|GO:0008152|	other metabolic processes|other biological processes|	enzyme inhibitor activity|pectinesterase activity|	GO:0004857|GO:0030599|	other molecular functions|hydrolase activity|
evm.model.supercontig_33.120	Solyc10g081720	Fasciclin-like arabinogalactan protein 14 IPR000782 FAS1 domain	Cpa_SRR_007383	EXONIC	evm.model.supercontig_33.120	1184068	1185399	LG4	supercontig_33	1185135	1185150	16	5	3.2	GATAC GATAC GATAC G	PF02469	X	KOG1437	X	X	AT5G06390.1	FLA17	FASCICLIN-like arabinogalactan protein 17 precursor	Cpa_SRR_007383	1	296	60.301	60.107	CGTGCTCACAGTTCTGGCT	GGACTGAAATCCGCCCATCA	evm.model.supercontig_33.120	vacuole|	GO:0005773|	other cytoplasmic components|other intracellular components|	cell adhesion|	GO:0007155|	other cellular processes|	molecular_function_unknown|	GO:0003674|	unknown molecular functions|
evm.model.supercontig_33.137	Solyc01g098940	Pectinesterase IPR000070 Pectinesterase, catalytic	Cpa_SRR_007401	INTRONIC	evm.model.supercontig_33.137	1364039	1367496	LG4	supercontig_33	1366386	1366402	17	2	8.5	TA TA TA TA TA TA TA TA T	PF04043,PF01095	X	X	3.1.1.11	K01051	AT3G10720.2	X	Plant invertase/pectin methylesterase inhibitor superfamily	Cpa_SRR_007401	0	X	X	X	X	X	evm.model.supercontig_33.137	endomembrane system|cell wall|plant-type cell wall|	GO:0012505|GO:0005618|GO:0009505|	other cellular components|cell wall|	metabolic process|cell wall modification|negative regulation of catalytic activity|	GO:0008152|GO:0042545|GO:0043086|	other metabolic processes|other biological processes|	enzyme inhibitor activity|pectinesterase activity|	GO:0004857|GO:0030599|	other molecular functions|hydrolase activity|
evm.model.supercontig_33.137	Solyc01g098940	Pectinesterase IPR000070 Pectinesterase, catalytic	Cpa_SRR_007402	INTRONIC	evm.model.supercontig_33.137	1364039	1367496	LG4	supercontig_33	1366800	1366815	16	2	8	TA TA TA TA TA TA TA TA	PF04043,PF01095	X	X	3.1.1.11	K01051	AT3G10720.2	X	Plant invertase/pectin methylesterase inhibitor superfamily	Cpa_SRR_007402	1	292	57.083	60.002	TTTACCAGTTAAAGCCAACACAA	CGATGGGTTGGTTCAGGCT	evm.model.supercontig_33.137	endomembrane system|cell wall|plant-type cell wall|	GO:0012505|GO:0005618|GO:0009505|	other cellular components|cell wall|	metabolic process|cell wall modification|negative regulation of catalytic activity|	GO:0008152|GO:0042545|GO:0043086|	other metabolic processes|other biological processes|	enzyme inhibitor activity|pectinesterase activity|	GO:0004857|GO:0030599|	other molecular functions|hydrolase activity|
evm.model.supercontig_33.138	Solyc02g014300	Pectinesterase IPR000070 Pectinesterase, catalytic	Cpa_SRR_007403	EXONIC	evm.model.supercontig_33.138	1370062	1372837	LG4	supercontig_33	1371964	1371981	18	3	6	TCT TCT TCT TCT TCT TCT	PF04043,PF01095	X	X	X	X	AT5G04960.1	X	Plant invertase/pectin methylesterase inhibitor superfamily	Cpa_SRR_007403	1	250	60.179	60.203	GGATTCCATGCCATCACCGA	TGCCGTTTCAGTGCCGAA	evm.model.supercontig_33.138	plant-type cell wall|	GO:0009505|	cell wall|	metabolic process|negative regulation of catalytic activity|cell wall modification|	GO:0008152|GO:0043086|GO:0042545|	other metabolic processes|other biological processes|	enzyme inhibitor activity|pectinesterase activity|	GO:0004857|GO:0030599|	other molecular functions|hydrolase activity|
evm.model.supercontig_33.89	Solyc05g014000	Pectate lyase IPR002022 Pectate lyase_Amb allergen	Cpa_SRR_007372	INTRONIC	evm.model.supercontig_33.89	830709	832162	LG4	supercontig_33	831180	831194	15	4	3.75	TAAT TAAT TAAT TAA	PF00544	X	X	4.2.2.2	K01728	AT1G67750.1	X	Pectate lyase family protein	Cpa_SRR_007372	1	344	59.698	60.036	AGCAGCACTCCCTCCAATG	ACGACGGGTTGATTGATGCT	evm.model.supercontig_33.89	endomembrane system|	GO:0012505|	other cellular components|	biological_process_unknown|metabolic process|	GO:0008150|GO:0008152|	unknown biological processes|other metabolic processes|	pectate lyase activity|	GO:0030570|	other enzyme activity|
evm.model.supercontig_34.173	Solyc07g053920	Mannan endo-1 4-beta-mannosidase IPR001547 Glycoside hydrolase, family 5	Cpa_SRR_007588	INTRONIC	evm.model.supercontig_34.173	1490592	1497095	LG5	supercontig_34	1493707	1493721	15	5	3	ATCCC ATCCC ATCCC	X	X	X	X	X	AT2G20680.1	MAN2	Glycosyl hydrolase superfamily protein	Cpa_SRR_007588	1	336	59.235	58.876	CCAAACCCACTGTCAGGAGA	TGACTGGTCTCTTTTGTCCCA	evm.model.supercontig_34.173	endomembrane system|	GO:0012505|	other cellular components|	metabolic process|carbohydrate metabolic process|	GO:0008152|GO:0005975|	other metabolic processes|	hydrolase activity, hydrolyzing O-glycosyl compounds|cation binding|catalytic activity|	GO:0004553|GO:0043169|GO:0003824|	hydrolase activity|other binding|other enzyme activity|
evm.model.supercontig_34.173	Solyc07g053920	Mannan endo-1 4-beta-mannosidase IPR001547 Glycoside hydrolase, family 5	Cpa_SRR_007589	INTRONIC	evm.model.supercontig_34.173	1490592	1497095	LG5	supercontig_34	1495943	1495959	17	2	8.5	AT AT AT AT AT AT AT AT A	X	X	X	X	X	AT2G20680.1	MAN2	Glycosyl hydrolase superfamily protein	Cpa_SRR_007589	1	254	60.107	58.571	TCAAGTCGGCACCAACAAGT	AGAGACCTTGGTGCTGTTCT	evm.model.supercontig_34.173	endomembrane system|	GO:0012505|	other cellular components|	metabolic process|carbohydrate metabolic process|	GO:0008152|GO:0005975|	other metabolic processes|	hydrolase activity, hydrolyzing O-glycosyl compounds|cation binding|catalytic activity|	GO:0004553|GO:0043169|GO:0003824|	hydrolase activity|other binding|other enzyme activity|
evm.model.supercontig_344.2	Solyc07g017600	Pectinesterase IPR000070 Pectinesterase, catalytic	Cpa_SRR_019205	INTRONIC	evm.model.supercontig_344.2	10931	13631	Un	supercontig_344	11324	11339	16	4	4	CTTT CTTT CTTT CTTT	PF04043,PF01095	X	X	3.1.1.11	K01051	AT4G33220.1	PME44	pectin methylesterase 44	Cpa_SRR_019205	1	298	58.03	59.279	TGCCATATCCGACTGCCT	CCATCGAACCCATCAACGC	evm.model.supercontig_344.2	cell wall|plant-type cell wall|endomembrane system|	GO:0005618|GO:0009505|GO:0012505|	cell wall|other cellular components|	cell wall modification|metabolic process|negative regulation of catalytic activity|	GO:0042545|GO:0008152|GO:0043086|	other biological processes|other metabolic processes|	pectinesterase activity|enzyme inhibitor activity|	GO:0030599|GO:0004857|	hydrolase activity|other molecular functions|
evm.model.supercontig_344.2	Solyc07g017600	Pectinesterase IPR000070 Pectinesterase, catalytic	Cpa_SRR_019206	INTRONIC	evm.model.supercontig_344.2	10931	13631	Un	supercontig_344	12297	12313	17	5	3.4	TATAA TATAA TATAA TA	PF04043,PF01095	X	X	3.1.1.11	K01051	AT4G33220.1	PME44	pectin methylesterase 44	Cpa_SRR_019206	1	335	57.81	57.721	AAAAGCACCGCATCCCAA	AGAACTGGACAATTCTGGAGTC	evm.model.supercontig_344.2	cell wall|plant-type cell wall|endomembrane system|	GO:0005618|GO:0009505|GO:0012505|	cell wall|other cellular components|	cell wall modification|metabolic process|negative regulation of catalytic activity|	GO:0042545|GO:0008152|GO:0043086|	other biological processes|other metabolic processes|	pectinesterase activity|enzyme inhibitor activity|	GO:0030599|GO:0004857|	hydrolase activity|other molecular functions|
evm.model.supercontig_344.2	Solyc07g017600	Pectinesterase IPR000070 Pectinesterase, catalytic	Cpa_SRR_019207	INTRONIC	evm.model.supercontig_344.2	10931	13631	Un	supercontig_344	12308	12319	12	3	4	ATA ATA ATA ATA	PF04043,PF01095	X	X	3.1.1.11	K01051	AT4G33220.1	PME44	pectin methylesterase 44	Cpa_SRR_019207	1	335	57.81	57.721	AAAAGCACCGCATCCCAA	AGAACTGGACAATTCTGGAGTC	evm.model.supercontig_344.2	cell wall|plant-type cell wall|endomembrane system|	GO:0005618|GO:0009505|GO:0012505|	cell wall|other cellular components|	cell wall modification|metabolic process|negative regulation of catalytic activity|	GO:0042545|GO:0008152|GO:0043086|	other biological processes|other metabolic processes|	pectinesterase activity|enzyme inhibitor activity|	GO:0030599|GO:0004857|	hydrolase activity|other molecular functions|
evm.model.supercontig_344.2	Solyc07g017600	Pectinesterase IPR000070 Pectinesterase, catalytic	Cpa_SRR_019208	INTRONIC	evm.model.supercontig_344.2	10931	13631	Un	supercontig_344	12338	12351	14	5	2.8	AATTT AATTT AATT	PF04043,PF01095	X	X	3.1.1.11	K01051	AT4G33220.1	PME44	pectin methylesterase 44	Cpa_SRR_019208	1	335	57.81	57.721	AAAAGCACCGCATCCCAA	AGAACTGGACAATTCTGGAGTC	evm.model.supercontig_344.2	cell wall|plant-type cell wall|endomembrane system|	GO:0005618|GO:0009505|GO:0012505|	cell wall|other cellular components|	cell wall modification|metabolic process|negative regulation of catalytic activity|	GO:0042545|GO:0008152|GO:0043086|	other biological processes|other metabolic processes|	pectinesterase activity|enzyme inhibitor activity|	GO:0030599|GO:0004857|	hydrolase activity|other molecular functions|
evm.model.supercontig_344.3	Solyc03g083870	Pectinesterase IPR000070 Pectinesterase, catalytic	Cpa_SRR_019209	EXONIC	evm.model.supercontig_344.3	91086	92444	Un	supercontig_344	91328	91343	16	3	5.33	TAA TAA TAA TAA TAA T	PF01095	X	X	X	X	AT5G20860.1	X	Plant invertase/pectin methylesterase inhibitor superfamily	Cpa_SRR_019209	1	260	59.962	59.498	AGTGCCGCCATAACTTTCCA	ACCACGTTCGCCTTCACA	evm.model.supercontig_344.3	endomembrane system|cell wall|plant-type cell wall|	GO:0012505|GO:0005618|GO:0009505|	other cellular components|cell wall|	cell wall modification|metabolic process|negative regulation of catalytic activity|	GO:0042545|GO:0008152|GO:0043086|	other biological processes|other metabolic processes|	pectinesterase activity|enzyme inhibitor activity|	GO:0030599|GO:0004857|	hydrolase activity|other molecular functions|
evm.model.supercontig_34.46	Solyc07g052980	Xyloglucan endotransglucosylase_hydrolase 5 IPR016455 Xyloglucan endotransglucosylase_hydrolase	Cpa_SRR_007490	INTRONIC	evm.model.supercontig_34.46	509639	510987	LG5	supercontig_34	510555	510567	13	2	6.5	TA TA TA TA TA TA T	PF00722,PF06955	X	X	2.4.1.207	K08235	AT4G03210.1	XTH9	xyloglucan endotransglucosylase/hydrolase 9	Cpa_SRR_007490	1	346	58.193	59.968	GGAACCAGCACCAAGTTGT	TCAGTTGCCGCCATCGTT	evm.model.supercontig_34.46	cell wall|endomembrane system|apoplast|	GO:0005618|GO:0012505|GO:0048046|	cell wall|other cellular components|extracellular|	metabolic process|cellular glucan metabolic process|carbohydrate metabolic process|	GO:0008152|GO:0006073|GO:0005975|	other metabolic processes|other cellular processes|	hydrolase activity, acting on glycosyl bonds|xyloglucan:xyloglucosyl transferase activity|	GO:0016798|GO:0016762|	hydrolase activity|transferase activity|
evm.model.supercontig_36.82	Solyc04g072790	Cellulose synthase IPR005150 Cellulose synthase	Cpa_SRR_007731	EXONIC	evm.model.supercontig_36.82	627300	634240	LG1	supercontig_36	632273	632285	13	3	4.33	AAG AAG AAG AAG A	PF03552	PTHR13301:SF1	X	X	X	AT5G64740.1	CESA6	cellulose synthase 6	Cpa_SRR_007731	1	273	58.998	59.239	TGGATGGCATTCAAGGACCT	TGCCTCCCTCAACACCTTC	evm.model.supercontig_36.82	Golgi apparatus|plasma membrane|cortical microtubule, transverse to long axis|cellulose synthase complex|	GO:0005794|GO:0005886|GO:0010005|GO:0010330|	Golgi apparatus|plasma membrane|other membranes|other cytoplasmic components|other intracellular components|other cellular components|	cellulose biosynthetic process|plant-type cell wall biogenesis|cortical microtubule organization|response to cyclopentenone|metabolic process|cell growth|primary cell wall biogenesis|	GO:0030244|GO:0009832|GO:0043622|GO:0010583|GO:0008152|GO:0016049|GO:0009833|	other cellular processes|other metabolic processes|cell organization and biogenesis|other biological processes|	transferase activity, transferring glycosyl groups|cellulose synthase activity|	GO:0016757|GO:0016759|	transferase activity|
evm.model.supercontig_37.144	Solyc01g111540	Beta-galactosidase IPR001944 Glycoside hydrolase, family 35	Cpa_SRR_008014	INTRONIC	evm.model.supercontig_37.144	1157073	1161680	LG3	supercontig_37	1157722	1157748	27	2	13.5	TC TC TC TC TC TC TC TC TC TC TC TC TC T	PF01301,PF02140	PTHR23421	KOG0496	X	X	AT2G16730.1	BGAL13	glycosyl hydrolase family 35 protein	Cpa_SRR_008014	1	349	58.014	57.204	ACACTCAGGCTTGGACCA	AATCATTTCAGAGGTGCAAAACT	evm.model.supercontig_37.144	X	X	X	metabolic process|lactose catabolic process via UDP-galactose|lactose catabolic process, using glucoside 3-dehydrogenase|lactose catabolic process|carbohydrate metabolic process|	GO:0008152|GO:0019515|GO:0019513|GO:0005990|GO:0005975|	other metabolic processes|other cellular processes|	beta-galactosidase activity|	GO:0004565|	hydrolase activity|
evm.model.supercontig_37.144	Solyc01g111540	Beta-galactosidase IPR001944 Glycoside hydrolase, family 35	Cpa_SRR_008015	INTRONIC	evm.model.supercontig_37.144	1157073	1161680	LG3	supercontig_37	1157748	1157776	29	2	14.5	TA TA TA TA TA TA TA TA TA TA TA TA TA TA T	PF01301,PF02140	PTHR23421	KOG0496	X	X	AT2G16730.1	BGAL13	glycosyl hydrolase family 35 protein	Cpa_SRR_008015	1	342	59.365	58.501	TGGACCATTCATTCAGGCTGA	ACCAAATCATTTCAGAGGTGCA	evm.model.supercontig_37.144	X	X	X	metabolic process|lactose catabolic process via UDP-galactose|lactose catabolic process, using glucoside 3-dehydrogenase|lactose catabolic process|carbohydrate metabolic process|	GO:0008152|GO:0019515|GO:0019513|GO:0005990|GO:0005975|	other metabolic processes|other cellular processes|	beta-galactosidase activity|	GO:0004565|	hydrolase activity|
evm.model.supercontig_37.144	Solyc01g111540	Beta-galactosidase IPR001944 Glycoside hydrolase, family 35	Cpa_SRR_008016	INTRONIC	evm.model.supercontig_37.144	1157073	1161680	LG3	supercontig_37	1159612	1159628	17	6	2.83	CTTGAT CTTGAT CTTGA	PF01301,PF02140	PTHR23421	KOG0496	X	X	AT2G16730.1	BGAL13	glycosyl hydrolase family 35 protein	Cpa_SRR_008016	1	259	59.699	59.012	GCATCCTCCCTGACTGCAA	AGCCAAAGAGTTCATGAGGGA	evm.model.supercontig_37.144	X	X	X	metabolic process|lactose catabolic process via UDP-galactose|lactose catabolic process, using glucoside 3-dehydrogenase|lactose catabolic process|carbohydrate metabolic process|	GO:0008152|GO:0019515|GO:0019513|GO:0005990|GO:0005975|	other metabolic processes|other cellular processes|	beta-galactosidase activity|	GO:0004565|	hydrolase activity|
evm.model.supercontig_37.144	Solyc01g111540	Beta-galactosidase IPR001944 Glycoside hydrolase, family 35	Cpa_SRR_008017	INTRONIC	evm.model.supercontig_37.144	1157073	1161680	LG3	supercontig_37	1161339	1161353	15	6	2.5	ATACAT ATACAT ATA	PF01301,PF02140	PTHR23421	KOG0496	X	X	AT2G16730.1	BGAL13	glycosyl hydrolase family 35 protein	Cpa_SRR_008017	1	298	60.228	58.669	CAACTGCACTGCTCCTGGT	CAGCTTTCTTTTCCCAGGCA	evm.model.supercontig_37.144	X	X	X	metabolic process|lactose catabolic process via UDP-galactose|lactose catabolic process, using glucoside 3-dehydrogenase|lactose catabolic process|carbohydrate metabolic process|	GO:0008152|GO:0019515|GO:0019513|GO:0005990|GO:0005975|	other metabolic processes|other cellular processes|	beta-galactosidase activity|	GO:0004565|	hydrolase activity|
evm.model.supercontig_37.144	Solyc01g111540	Beta-galactosidase IPR001944 Glycoside hydrolase, family 35	Cpa_SRR_008018	INTRONIC	evm.model.supercontig_37.144	1157073	1161680	LG3	supercontig_37	1161349	1161368	20	2	10	AT AT AT AT AT AT AT AT AT AT	PF01301,PF02140	PTHR23421	KOG0496	X	X	AT2G16730.1	BGAL13	glycosyl hydrolase family 35 protein	Cpa_SRR_008018	1	298	60.228	58.669	CAACTGCACTGCTCCTGGT	CAGCTTTCTTTTCCCAGGCA	evm.model.supercontig_37.144	X	X	X	metabolic process|lactose catabolic process via UDP-galactose|lactose catabolic process, using glucoside 3-dehydrogenase|lactose catabolic process|carbohydrate metabolic process|	GO:0008152|GO:0019515|GO:0019513|GO:0005990|GO:0005975|	other metabolic processes|other cellular processes|	beta-galactosidase activity|	GO:0004565|	hydrolase activity|
evm.model.supercontig_37.144	Solyc01g111540	Beta-galactosidase IPR001944 Glycoside hydrolase, family 35	Cpa_SRR_008019	INTRONIC	evm.model.supercontig_37.144	1157073	1161680	LG3	supercontig_37	1161418	1161430	13	2	6.5	AT AT AT AT AT AT A	PF01301,PF02140	PTHR23421	KOG0496	X	X	AT2G16730.1	BGAL13	glycosyl hydrolase family 35 protein	Cpa_SRR_008019	1	350	60.036	60.012	CACTGCTCCTGGTACCAAGG	CGAATCTGCGCAACCATCG	evm.model.supercontig_37.144	X	X	X	metabolic process|lactose catabolic process via UDP-galactose|lactose catabolic process, using glucoside 3-dehydrogenase|lactose catabolic process|carbohydrate metabolic process|	GO:0008152|GO:0019515|GO:0019513|GO:0005990|GO:0005975|	other metabolic processes|other cellular processes|	beta-galactosidase activity|	GO:0004565|	hydrolase activity|
evm.model.supercontig_37.29	Solyc11g018500	Beta-galactosidase IPR001944 Glycoside hydrolase, family 35	Cpa_SRR_007872	INTRONIC	evm.model.supercontig_37.29	195334	200426	LG3	supercontig_37	195629	195645	17	6	2.83	TATATG TATATG TATAT	PF01301	PTHR23421	KOG0496	X	X	AT5G63800.1	MUM2	Glycosyl hydrolase family 35 protein	Cpa_SRR_007872	0	X	X	X	X	X	evm.model.supercontig_37.29	cell wall|apoplast|	GO:0005618|GO:0048046|	cell wall|extracellular|	metabolic process|plant-type cell wall modification|mucilage biosynthetic process involved in seed coat development|	GO:0008152|GO:0009827|GO:0048354|	other metabolic processes|other cellular processes|cell organization and biogenesis|developmental processes|	beta-galactosidase activity|	GO:0004565|	hydrolase activity|
evm.model.supercontig_37.29	Solyc11g018500	Beta-galactosidase IPR001944 Glycoside hydrolase, family 35	Cpa_SRR_007873	INTRONIC	evm.model.supercontig_37.29	195334	200426	LG3	supercontig_37	195716	195733	18	2	9	AT AT AT AT AT AT AT AT AT	PF01301	PTHR23421	KOG0496	X	X	AT5G63800.1	MUM2	Glycosyl hydrolase family 35 protein	Cpa_SRR_007873	1	310	57.313	58.761	TATCCTCGCAGCACTCCT	TGTCGATGAAAATTAAGGGTTCGA	evm.model.supercontig_37.29	cell wall|apoplast|	GO:0005618|GO:0048046|	cell wall|extracellular|	metabolic process|plant-type cell wall modification|mucilage biosynthetic process involved in seed coat development|	GO:0008152|GO:0009827|GO:0048354|	other metabolic processes|other cellular processes|cell organization and biogenesis|developmental processes|	beta-galactosidase activity|	GO:0004565|	hydrolase activity|
evm.model.supercontig_37.29	Solyc11g018500	Beta-galactosidase IPR001944 Glycoside hydrolase, family 35	Cpa_SRR_007874	INTRONIC	evm.model.supercontig_37.29	195334	200426	LG3	supercontig_37	195836	195851	16	2	8	AT AT AT AT AT AT AT AT	PF01301	PTHR23421	KOG0496	X	X	AT5G63800.1	MUM2	Glycosyl hydrolase family 35 protein	Cpa_SRR_007874	0	X	X	X	X	X	evm.model.supercontig_37.29	cell wall|apoplast|	GO:0005618|GO:0048046|	cell wall|extracellular|	metabolic process|plant-type cell wall modification|mucilage biosynthetic process involved in seed coat development|	GO:0008152|GO:0009827|GO:0048354|	other metabolic processes|other cellular processes|cell organization and biogenesis|developmental processes|	beta-galactosidase activity|	GO:0004565|	hydrolase activity|
evm.model.supercontig_37.29	Solyc11g018500	Beta-galactosidase IPR001944 Glycoside hydrolase, family 35	Cpa_SRR_007875	INTRONIC	evm.model.supercontig_37.29	195334	200426	LG3	supercontig_37	196211	196225	15	4	3.75	TATG TATG TATG TAT	PF01301	PTHR23421	KOG0496	X	X	AT5G63800.1	MUM2	Glycosyl hydrolase family 35 protein	Cpa_SRR_007875	0	X	X	X	X	X	evm.model.supercontig_37.29	cell wall|apoplast|	GO:0005618|GO:0048046|	cell wall|extracellular|	metabolic process|plant-type cell wall modification|mucilage biosynthetic process involved in seed coat development|	GO:0008152|GO:0009827|GO:0048354|	other metabolic processes|other cellular processes|cell organization and biogenesis|developmental processes|	beta-galactosidase activity|	GO:0004565|	hydrolase activity|
evm.model.supercontig_37.29	Solyc11g018500	Beta-galactosidase IPR001944 Glycoside hydrolase, family 35	Cpa_SRR_007876	INTRONIC	evm.model.supercontig_37.29	195334	200426	LG3	supercontig_37	196463	196479	17	6	2.83	TTAATA TTAATA TTAAT	PF01301	PTHR23421	KOG0496	X	X	AT5G63800.1	MUM2	Glycosyl hydrolase family 35 protein	Cpa_SRR_007876	1	294	60.125	59.887	TCGAATGGGCATCGCGTT	ACGGCCACATCTGCAACA	evm.model.supercontig_37.29	cell wall|apoplast|	GO:0005618|GO:0048046|	cell wall|extracellular|	metabolic process|plant-type cell wall modification|mucilage biosynthetic process involved in seed coat development|	GO:0008152|GO:0009827|GO:0048354|	other metabolic processes|other cellular processes|cell organization and biogenesis|developmental processes|	beta-galactosidase activity|	GO:0004565|	hydrolase activity|
evm.model.supercontig_37.29	Solyc11g018500	Beta-galactosidase IPR001944 Glycoside hydrolase, family 35	Cpa_SRR_007877	INTRONIC	evm.model.supercontig_37.29	195334	200426	LG3	supercontig_37	196624	196652	29	6	4.83	ATATAC ATATAC ATATAC ATATAC ATATA	PF01301	PTHR23421	KOG0496	X	X	AT5G63800.1	MUM2	Glycosyl hydrolase family 35 protein	Cpa_SRR_007877	1	308	59.704	59.025	CAGATGTGGCCGTCCTTGA	TCACTTTCGATGAAGGGTCCA	evm.model.supercontig_37.29	cell wall|apoplast|	GO:0005618|GO:0048046|	cell wall|extracellular|	metabolic process|plant-type cell wall modification|mucilage biosynthetic process involved in seed coat development|	GO:0008152|GO:0009827|GO:0048354|	other metabolic processes|other cellular processes|cell organization and biogenesis|developmental processes|	beta-galactosidase activity|	GO:0004565|	hydrolase activity|
evm.model.supercontig_37.29	Solyc11g018500	Beta-galactosidase IPR001944 Glycoside hydrolase, family 35	Cpa_SRR_007878	INTRONIC	evm.model.supercontig_37.29	195334	200426	LG3	supercontig_37	196669	196685	17	2	8.5	AC AC AC AC AC AC AC AC A	PF01301	PTHR23421	KOG0496	X	X	AT5G63800.1	MUM2	Glycosyl hydrolase family 35 protein	Cpa_SRR_007878	1	308	59.704	59.025	CAGATGTGGCCGTCCTTGA	TCACTTTCGATGAAGGGTCCA	evm.model.supercontig_37.29	cell wall|apoplast|	GO:0005618|GO:0048046|	cell wall|extracellular|	metabolic process|plant-type cell wall modification|mucilage biosynthetic process involved in seed coat development|	GO:0008152|GO:0009827|GO:0048354|	other metabolic processes|other cellular processes|cell organization and biogenesis|developmental processes|	beta-galactosidase activity|	GO:0004565|	hydrolase activity|
evm.model.supercontig_37.29	Solyc11g018500	Beta-galactosidase IPR001944 Glycoside hydrolase, family 35	Cpa_SRR_007879	INTRONIC	evm.model.supercontig_37.29	195334	200426	LG3	supercontig_37	196867	196887	21	2	10.5	AT AT AT AT AT AT AT AT AT AT A	PF01301	PTHR23421	KOG0496	X	X	AT5G63800.1	MUM2	Glycosyl hydrolase family 35 protein	Cpa_SRR_007879	1	268	59.965	57.41	AGCGGACGAAATGACTTGGT	AAGGTTCGTTGTCTGTTCGA	evm.model.supercontig_37.29	cell wall|apoplast|	GO:0005618|GO:0048046|	cell wall|extracellular|	metabolic process|plant-type cell wall modification|mucilage biosynthetic process involved in seed coat development|	GO:0008152|GO:0009827|GO:0048354|	other metabolic processes|other cellular processes|cell organization and biogenesis|developmental processes|	beta-galactosidase activity|	GO:0004565|	hydrolase activity|
evm.model.supercontig_37.29	Solyc11g018500	Beta-galactosidase IPR001944 Glycoside hydrolase, family 35	Cpa_SRR_007880	INTRONIC	evm.model.supercontig_37.29	195334	200426	LG3	supercontig_37	197041	197054	14	2	7	AC AC AC AC AC AC AC	PF01301	PTHR23421	KOG0496	X	X	AT5G63800.1	MUM2	Glycosyl hydrolase family 35 protein	Cpa_SRR_007880	1	257	57.766	59.228	AACTTTGAGGTGCACGCA	TGGGAGAGTATGATTGGACCAC	evm.model.supercontig_37.29	cell wall|apoplast|	GO:0005618|GO:0048046|	cell wall|extracellular|	metabolic process|plant-type cell wall modification|mucilage biosynthetic process involved in seed coat development|	GO:0008152|GO:0009827|GO:0048354|	other metabolic processes|other cellular processes|cell organization and biogenesis|developmental processes|	beta-galactosidase activity|	GO:0004565|	hydrolase activity|
evm.model.supercontig_37.29	Solyc11g018500	Beta-galactosidase IPR001944 Glycoside hydrolase, family 35	Cpa_SRR_007881	INTRONIC	evm.model.supercontig_37.29	195334	200426	LG3	supercontig_37	197225	197239	15	4	3.75	AAAT AAAT AAAT AAA	PF01301	PTHR23421	KOG0496	X	X	AT5G63800.1	MUM2	Glycosyl hydrolase family 35 protein	Cpa_SRR_007881	0	X	X	X	X	X	evm.model.supercontig_37.29	cell wall|apoplast|	GO:0005618|GO:0048046|	cell wall|extracellular|	metabolic process|plant-type cell wall modification|mucilage biosynthetic process involved in seed coat development|	GO:0008152|GO:0009827|GO:0048354|	other metabolic processes|other cellular processes|cell organization and biogenesis|developmental processes|	beta-galactosidase activity|	GO:0004565|	hydrolase activity|
evm.model.supercontig_37.29	Solyc11g018500	Beta-galactosidase IPR001944 Glycoside hydrolase, family 35	Cpa_SRR_007882	INTRONIC	evm.model.supercontig_37.29	195334	200426	LG3	supercontig_37	197662	197677	16	2	8	AT AT AT AT AT AT AT AT	PF01301	PTHR23421	KOG0496	X	X	AT5G63800.1	MUM2	Glycosyl hydrolase family 35 protein	Cpa_SRR_007882	1	251	58.779	58.674	CGGGATGAGATGTGGGGAA	TGAAGAGTGCTACATGAAATGCA	evm.model.supercontig_37.29	cell wall|apoplast|	GO:0005618|GO:0048046|	cell wall|extracellular|	metabolic process|plant-type cell wall modification|mucilage biosynthetic process involved in seed coat development|	GO:0008152|GO:0009827|GO:0048354|	other metabolic processes|other cellular processes|cell organization and biogenesis|developmental processes|	beta-galactosidase activity|	GO:0004565|	hydrolase activity|
evm.model.supercontig_37.29	Solyc11g018500	Beta-galactosidase IPR001944 Glycoside hydrolase, family 35	Cpa_SRR_007883	INTRONIC	evm.model.supercontig_37.29	195334	200426	LG3	supercontig_37	197993	198005	13	4	3.25	TCAT TCAT TCAT T	PF01301	PTHR23421	KOG0496	X	X	AT5G63800.1	MUM2	Glycosyl hydrolase family 35 protein	Cpa_SRR_007883	1	334	57.594	59.209	TGTAGCACTCTTCATAGCAAAGA	CGTGGTCAACTTCACTAACCG	evm.model.supercontig_37.29	cell wall|apoplast|	GO:0005618|GO:0048046|	cell wall|extracellular|	metabolic process|plant-type cell wall modification|mucilage biosynthetic process involved in seed coat development|	GO:0008152|GO:0009827|GO:0048354|	other metabolic processes|other cellular processes|cell organization and biogenesis|developmental processes|	beta-galactosidase activity|	GO:0004565|	hydrolase activity|
evm.model.supercontig_37.29	Solyc11g018500	Beta-galactosidase IPR001944 Glycoside hydrolase, family 35	Cpa_SRR_007884	INTRONIC	evm.model.supercontig_37.29	195334	200426	LG3	supercontig_37	198455	198466	12	2	6	AT AT AT AT AT AT	PF01301	PTHR23421	KOG0496	X	X	AT5G63800.1	MUM2	Glycosyl hydrolase family 35 protein	Cpa_SRR_007884	1	335	59.521	59.859	GTCGTATACCCAACTCTGCCA	ACCTCTTGAAGTTTGCCGAGT	evm.model.supercontig_37.29	cell wall|apoplast|	GO:0005618|GO:0048046|	cell wall|extracellular|	metabolic process|plant-type cell wall modification|mucilage biosynthetic process involved in seed coat development|	GO:0008152|GO:0009827|GO:0048354|	other metabolic processes|other cellular processes|cell organization and biogenesis|developmental processes|	beta-galactosidase activity|	GO:0004565|	hydrolase activity|
evm.model.supercontig_37.29	Solyc11g018500	Beta-galactosidase IPR001944 Glycoside hydrolase, family 35	Cpa_SRR_007885	INTRONIC	evm.model.supercontig_37.29	195334	200426	LG3	supercontig_37	198632	198666	35	2	17.5	TA TA TA TA TA TA TA TA TA TA TA TA TA TA TA TA TA T	PF01301	PTHR23421	KOG0496	X	X	AT5G63800.1	MUM2	Glycosyl hydrolase family 35 protein	Cpa_SRR_007885	1	266	59.507	59.503	TCCACACCTTTGCTACAAGGT	GCAACTTAAACCATGTGTCTCGA	evm.model.supercontig_37.29	cell wall|apoplast|	GO:0005618|GO:0048046|	cell wall|extracellular|	metabolic process|plant-type cell wall modification|mucilage biosynthetic process involved in seed coat development|	GO:0008152|GO:0009827|GO:0048354|	other metabolic processes|other cellular processes|cell organization and biogenesis|developmental processes|	beta-galactosidase activity|	GO:0004565|	hydrolase activity|
evm.model.supercontig_37.29	Solyc11g018500	Beta-galactosidase IPR001944 Glycoside hydrolase, family 35	Cpa_SRR_007886	INTRONIC	evm.model.supercontig_37.29	195334	200426	LG3	supercontig_37	199165	199179	15	4	3.75	ATTA ATTA ATTA ATT	PF01301	PTHR23421	KOG0496	X	X	AT5G63800.1	MUM2	Glycosyl hydrolase family 35 protein	Cpa_SRR_007886	1	256	57.641	58.372	TGGGAAGCGTACAGAGACT	TGTCCAACATGTCCGAGAGA	evm.model.supercontig_37.29	cell wall|apoplast|	GO:0005618|GO:0048046|	cell wall|extracellular|	metabolic process|plant-type cell wall modification|mucilage biosynthetic process involved in seed coat development|	GO:0008152|GO:0009827|GO:0048354|	other metabolic processes|other cellular processes|cell organization and biogenesis|developmental processes|	beta-galactosidase activity|	GO:0004565|	hydrolase activity|
evm.model.supercontig_37.29	Solyc11g018500	Beta-galactosidase IPR001944 Glycoside hydrolase, family 35	Cpa_SRR_007887	INTRONIC	evm.model.supercontig_37.29	195334	200426	LG3	supercontig_37	200190	200222	33	2	16.5	TA TA TA TA TA TA TA TA TA TA TA TA TA TA TA TA T	PF01301	PTHR23421	KOG0496	X	X	AT5G63800.1	MUM2	Glycosyl hydrolase family 35 protein	Cpa_SRR_007887	1	258	59.93	57.871	AGCATCGGTCGCTATTGGG	CAAAGTAATTTGCAGAGGATCTCC	evm.model.supercontig_37.29	cell wall|apoplast|	GO:0005618|GO:0048046|	cell wall|extracellular|	metabolic process|plant-type cell wall modification|mucilage biosynthetic process involved in seed coat development|	GO:0008152|GO:0009827|GO:0048354|	other metabolic processes|other cellular processes|cell organization and biogenesis|developmental processes|	beta-galactosidase activity|	GO:0004565|	hydrolase activity|
evm.model.supercontig_37.67	Solyc03g113230	Polygalacturonase-like protein IPR012334 Pectin lyase fold	Cpa_SRR_007926	INTRONIC	evm.model.supercontig_37.67	498101	500754	LG3	supercontig_37	499590	499602	13	2	6.5	TA TA TA TA TA TA T	PF00295	X	X	X	X	AT1G70500.1	X	Pectin lyase-like superfamily protein	Cpa_SRR_007926	1	319	60.028	60.037	AGCGCCTAAAATACACTCACCA	CTGGTGGCCTCTCTCTTGTG	evm.model.supercontig_37.67	endomembrane system|	GO:0012505|	other cellular components|	carbohydrate metabolic process|	GO:0005975|	other metabolic processes|	polygalacturonase activity|	GO:0004650|	hydrolase activity|
evm.model.supercontig_37.67	Solyc03g113230	Polygalacturonase-like protein IPR012334 Pectin lyase fold	Cpa_SRR_007927	INTRONIC	evm.model.supercontig_37.67	498101	500754	LG3	supercontig_37	499879	499896	18	2	9	TA TA TA TA TA TA TA TA TA	PF00295	X	X	X	X	AT1G70500.1	X	Pectin lyase-like superfamily protein	Cpa_SRR_007927	0	X	X	X	X	X	evm.model.supercontig_37.67	endomembrane system|	GO:0012505|	other cellular components|	carbohydrate metabolic process|	GO:0005975|	other metabolic processes|	polygalacturonase activity|	GO:0004650|	hydrolase activity|
evm.model.supercontig_37.67	Solyc03g113230	Polygalacturonase-like protein IPR012334 Pectin lyase fold	Cpa_SRR_007928	INTRONIC	evm.model.supercontig_37.67	498101	500754	LG3	supercontig_37	500317	500338	22	2	11	GT GT GT GT GT GT GT GT GT GT GT	PF00295	X	X	X	X	AT1G70500.1	X	Pectin lyase-like superfamily protein	Cpa_SRR_007928	0	X	X	X	X	X	evm.model.supercontig_37.67	endomembrane system|	GO:0012505|	other cellular components|	carbohydrate metabolic process|	GO:0005975|	other metabolic processes|	polygalacturonase activity|	GO:0004650|	hydrolase activity|
evm.model.supercontig_38.50	Solyc11g040140	Xyloglucan endotransglucosylase_hydrolase 5 IPR016455 Xyloglucan endotransglucosylase_hydrolase	Cpa_SRR_008099	INTRONIC	evm.model.supercontig_38.50	1044938	1046392	LG9	supercontig_38	1046164	1046181	18	4	4.5	AAGA AAGA AAGA AAGA AA	PF00722,PF06955	X	X	2.4.1.207	K08235	AT5G13870.1	XTH5	xyloglucan endotransglucosylase/hydrolase 5	Cpa_SRR_008099	1	300	59.633	59.925	CAGTCACAGTTCCGGCAGA	CACCTGCACCAGTCCCATT	evm.model.supercontig_38.50	cell wall|endomembrane system|apoplast|	GO:0005618|GO:0012505|GO:0048046|	cell wall|other cellular components|extracellular|	metabolic process|cellular glucan metabolic process|carbohydrate metabolic process|	GO:0008152|GO:0006073|GO:0005975|	other metabolic processes|other cellular processes|	hydrolase activity, acting on glycosyl bonds|xyloglucan:xyloglucosyl transferase activity|hydrolase activity, hydrolyzing O-glycosyl compounds|	GO:0016798|GO:0016762|GO:0004553|	hydrolase activity|transferase activity|
evm.model.supercontig_42.121	Solyc03g078100	Pectinesterase family protein IPR000070 Pectinesterase, catalytic	Cpa_SRR_008396	INTRONIC	evm.model.supercontig_42.121	1082007	1084721	LG3	supercontig_42	1083600	1083612	13	4	3.25	CCTC CCTC CCTC C	PF04043,PF01095	X	X	X	X	AT5G09760.1	X	Plant invertase/pectin methylesterase inhibitor superfamily	Cpa_SRR_008396	1	281	57.351	59.998	TGAATTACCAACCATGTCTCCA	GGGTGATGGGATGGGCAAA	evm.model.supercontig_42.121	cell wall|chloroplast|plant-type cell wall|	GO:0005618|GO:0009507|GO:0009505|	cell wall|chloroplast|	metabolic process|cell wall modification|negative regulation of catalytic activity|	GO:0008152|GO:0042545|GO:0043086|	other metabolic processes|other biological processes|	pectinesterase activity|enzyme inhibitor activity|	GO:0030599|GO:0004857|	hydrolase activity|other molecular functions|
evm.model.supercontig_42.121	Solyc03g078100	Pectinesterase family protein IPR000070 Pectinesterase, catalytic	Cpa_SRR_008397	EXONIC	evm.model.supercontig_42.121	1082007	1084721	LG3	supercontig_42	1084614	1084628	15	6	2.5	AGAGGA AGAGGA AGA	PF04043,PF01095	X	X	X	X	AT5G09760.1	X	Plant invertase/pectin methylesterase inhibitor superfamily	Cpa_SRR_008397	1	289	59.08	59.961	TGCGGTTCAGGTTCCCAA	CACCACCACCATCATTCCCA	evm.model.supercontig_42.121	cell wall|chloroplast|plant-type cell wall|	GO:0005618|GO:0009507|GO:0009505|	cell wall|chloroplast|	metabolic process|cell wall modification|negative regulation of catalytic activity|	GO:0008152|GO:0042545|GO:0043086|	other metabolic processes|other biological processes|	pectinesterase activity|enzyme inhibitor activity|	GO:0030599|GO:0004857|	hydrolase activity|other molecular functions|
evm.model.supercontig_426.3	Solyc10g074620	Cellulose synthase D-like protein IPR005150 Cellulose synthase	Cpa_SRR_019448	EXONIC	evm.model.supercontig_426.3	30136	34258	LG3	supercontig_426	30789	30802	14	3	4.67	TGA TGA TGA TGA TG	PF01485,PF03552	X	X	X	X	AT4G38190.1	CSLD4	cellulose synthase like D4	Cpa_SRR_019448	1	261	60.324	58.413	TGGTTTGTGTCCAGGTTGCA	TGCAACCCATCACTCCCA	evm.model.supercontig_426.3	Golgi apparatus|	GO:0005794|	Golgi apparatus|	pollen germination|plant-type cell wall biogenesis|polysaccharide biosynthetic process|	GO:0009846|GO:0009832|GO:0000271|	other biological processes|other cellular processes|other metabolic processes|	transferase activity, transferring glycosyl groups|cellulose synthase activity|	GO:0016757|GO:0016759|	transferase activity|
evm.model.supercontig_426.3	Solyc10g074620	Cellulose synthase D-like protein IPR005150 Cellulose synthase	Cpa_SRR_019449	EXONIC	evm.model.supercontig_426.3	30136	34258	LG3	supercontig_426	30977	30988	12	3	4	ATG ATG ATG ATG	PF01485,PF03552	X	X	X	X	AT4G38190.1	CSLD4	cellulose synthase like D4	Cpa_SRR_019449	1	251	60.003	59.483	TTGCCGGCTCCAGGTAAAG	CTGATGACGGCAGCTGGTA	evm.model.supercontig_426.3	Golgi apparatus|	GO:0005794|	Golgi apparatus|	pollen germination|plant-type cell wall biogenesis|polysaccharide biosynthetic process|	GO:0009846|GO:0009832|GO:0000271|	other biological processes|other cellular processes|other metabolic processes|	transferase activity, transferring glycosyl groups|cellulose synthase activity|	GO:0016757|GO:0016759|	transferase activity|
evm.model.supercontig_426.3	Solyc10g074620	Cellulose synthase D-like protein IPR005150 Cellulose synthase	Cpa_SRR_019450	INTRONIC	evm.model.supercontig_426.3	30136	34258	LG3	supercontig_426	31138	31154	17	6	2.83	TGAAAT TGAAAT TGAAA	PF01485,PF03552	X	X	X	X	AT4G38190.1	CSLD4	cellulose synthase like D4	Cpa_SRR_019450	1	327	60.078	59.705	CCAATACCAGCTGCCGTCA	TCGGTTAACTGGGCAGAGC	evm.model.supercontig_426.3	Golgi apparatus|	GO:0005794|	Golgi apparatus|	pollen germination|plant-type cell wall biogenesis|polysaccharide biosynthetic process|	GO:0009846|GO:0009832|GO:0000271|	other biological processes|other cellular processes|other metabolic processes|	transferase activity, transferring glycosyl groups|cellulose synthase activity|	GO:0016757|GO:0016759|	transferase activity|
evm.model.supercontig_426.3	Solyc10g074620	Cellulose synthase D-like protein IPR005150 Cellulose synthase	Cpa_SRR_019451	INTRONIC	evm.model.supercontig_426.3	30136	34258	LG3	supercontig_426	31165	31181	17	2	8.5	TA TA TA TA TA TA TA TA T	PF01485,PF03552	X	X	X	X	AT4G38190.1	CSLD4	cellulose synthase like D4	Cpa_SRR_019451	1	327	60.078	59.705	CCAATACCAGCTGCCGTCA	TCGGTTAACTGGGCAGAGC	evm.model.supercontig_426.3	Golgi apparatus|	GO:0005794|	Golgi apparatus|	pollen germination|plant-type cell wall biogenesis|polysaccharide biosynthetic process|	GO:0009846|GO:0009832|GO:0000271|	other biological processes|other cellular processes|other metabolic processes|	transferase activity, transferring glycosyl groups|cellulose synthase activity|	GO:0016757|GO:0016759|	transferase activity|
evm.model.supercontig_47.50	Solyc06g074630	Cellulose synthase-like C6 glycosyltransferase family 2 IPR001173 Glycosyl transferase, family 2	Cpa_SRR_008984	INTRONIC	evm.model.supercontig_47.50	727643	731855	LG9	supercontig_47	728648	728666	19	6	3.17	ATGTAT ATGTAT ATGTAT A	PF00535	X	X	2.4.1.32	K13680	AT5G22740.1	CSLA02	cellulose synthase-like A02	Cpa_SRR_008984	1	254	59.23	60.152	AGAGATTTGCAGGGCCACA	AAGCAGGAGGGTGGAAGGA	evm.model.supercontig_47.50	X	X	X	metabolic process|	GO:0008152|	other metabolic processes|	transferase activity, transferring glycosyl groups|mannan synthase activity|	GO:0016757|GO:0051753|	transferase activity|
evm.model.supercontig_47.50	Solyc06g074630	Cellulose synthase-like C6 glycosyltransferase family 2 IPR001173 Glycosyl transferase, family 2	Cpa_SRR_008985	INTRONIC	evm.model.supercontig_47.50	727643	731855	LG9	supercontig_47	729744	729759	16	2	8	TA TA TA TA TA TA TA TA	PF00535	X	X	2.4.1.32	K13680	AT5G22740.1	CSLA02	cellulose synthase-like A02	Cpa_SRR_008985	1	321	60.08	59.328	ACTCGTCCGCATTCACTGG	TCCCTCTTCTTGCCGACAC	evm.model.supercontig_47.50	X	X	X	metabolic process|	GO:0008152|	other metabolic processes|	transferase activity, transferring glycosyl groups|mannan synthase activity|	GO:0016757|GO:0051753|	transferase activity|
evm.model.supercontig_47.50	Solyc06g074630	Cellulose synthase-like C6 glycosyltransferase family 2 IPR001173 Glycosyl transferase, family 2	Cpa_SRR_008986	INTRONIC	evm.model.supercontig_47.50	727643	731855	LG9	supercontig_47	729756	729772	17	5	3.4	TATAG TATAG TATAG TA	PF00535	X	X	2.4.1.32	K13680	AT5G22740.1	CSLA02	cellulose synthase-like A02	Cpa_SRR_008986	1	321	60.08	59.328	ACTCGTCCGCATTCACTGG	TCCCTCTTCTTGCCGACAC	evm.model.supercontig_47.50	X	X	X	metabolic process|	GO:0008152|	other metabolic processes|	transferase activity, transferring glycosyl groups|mannan synthase activity|	GO:0016757|GO:0051753|	transferase activity|
evm.model.supercontig_47.50	Solyc06g074630	Cellulose synthase-like C6 glycosyltransferase family 2 IPR001173 Glycosyl transferase, family 2	Cpa_SRR_008987	INTRONIC	evm.model.supercontig_47.50	727643	731855	LG9	supercontig_47	730608	730643	36	2	18	GA GA GA GA GA GA GA GA GA GA GA GA GA GA GA GA GA GA	PF00535	X	X	2.4.1.32	K13680	AT5G22740.1	CSLA02	cellulose synthase-like A02	Cpa_SRR_008987	1	331	59.46	59.396	ACACCGAAACTGACCACACT	AGCCGCCTTGATCATGACA	evm.model.supercontig_47.50	X	X	X	metabolic process|	GO:0008152|	other metabolic processes|	transferase activity, transferring glycosyl groups|mannan synthase activity|	GO:0016757|GO:0051753|	transferase activity|
evm.model.supercontig_47.50	Solyc06g074630	Cellulose synthase-like C6 glycosyltransferase family 2 IPR001173 Glycosyl transferase, family 2	Cpa_SRR_008988	INTRONIC	evm.model.supercontig_47.50	727643	731855	LG9	supercontig_47	730834	730852	19	3	6.33	ATA ATA ATA ATA ATA ATA A	PF00535	X	X	2.4.1.32	K13680	AT5G22740.1	CSLA02	cellulose synthase-like A02	Cpa_SRR_008988	1	277	59.028	59.309	ACCGTATCCGCCGACAAA	GCATCCCCTTCTTGGTCCA	evm.model.supercontig_47.50	X	X	X	metabolic process|	GO:0008152|	other metabolic processes|	transferase activity, transferring glycosyl groups|mannan synthase activity|	GO:0016757|GO:0051753|	transferase activity|
evm.model.supercontig_47.50	Solyc06g074630	Cellulose synthase-like C6 glycosyltransferase family 2 IPR001173 Glycosyl transferase, family 2	Cpa_SRR_008989	INTRONIC	evm.model.supercontig_47.50	727643	731855	LG9	supercontig_47	730865	730891	27	6	4.5	AAAAGA AAAAGA AAAAGA AAAAGA AAA	PF00535	X	X	2.4.1.32	K13680	AT5G22740.1	CSLA02	cellulose synthase-like A02	Cpa_SRR_008989	1	277	59.028	59.309	ACCGTATCCGCCGACAAA	GCATCCCCTTCTTGGTCCA	evm.model.supercontig_47.50	X	X	X	metabolic process|	GO:0008152|	other metabolic processes|	transferase activity, transferring glycosyl groups|mannan synthase activity|	GO:0016757|GO:0051753|	transferase activity|
evm.model.supercontig_48.111	Solyc05g054360	Pectinesterase IPR000070 Pectinesterase, catalytic	Cpa_SRR_009172	EXONIC	evm.model.supercontig_48.111	656886	658869	LG6	supercontig_48	656948	656962	15	6	2.5	CCGGCG CCGGCG CCG	PF04043,PF01095	X	X	X	X	AT5G27870.1	X	Plant invertase/pectin methylesterase inhibitor superfamily	Cpa_SRR_009172	1	302	59.308	58.791	AGGCTACTGTGTTCATGGCA	GGCCCCAGATCGAGTTACA	evm.model.supercontig_48.111	plant-type cell wall|	GO:0009505|	cell wall|	metabolic process|cell wall modification|negative regulation of catalytic activity|	GO:0008152|GO:0042545|GO:0043086|	other metabolic processes|other biological processes|	enzyme inhibitor activity|pectinesterase activity|	GO:0004857|GO:0030599|	other molecular functions|hydrolase activity|
evm.model.supercontig_48.111	Solyc05g054360	Pectinesterase IPR000070 Pectinesterase, catalytic	Cpa_SRR_009173	EXONIC	evm.model.supercontig_48.111	656886	658869	LG6	supercontig_48	656971	657002	32	6	5.33	GAGGGC GAGGGC GAGGGC GAGGGC GAGGGC GA	PF04043,PF01095	X	X	X	X	AT5G27870.1	X	Plant invertase/pectin methylesterase inhibitor superfamily	Cpa_SRR_009173	1	302	59.308	58.791	AGGCTACTGTGTTCATGGCA	GGCCCCAGATCGAGTTACA	evm.model.supercontig_48.111	plant-type cell wall|	GO:0009505|	cell wall|	metabolic process|cell wall modification|negative regulation of catalytic activity|	GO:0008152|GO:0042545|GO:0043086|	other metabolic processes|other biological processes|	enzyme inhibitor activity|pectinesterase activity|	GO:0004857|GO:0030599|	other molecular functions|hydrolase activity|
evm.model.supercontig_48.227	Solyc10g038130	Pectinacetylesterase like protein (Fragment) IPR004963 Pectinacetylesterase	Cpa_SRR_009276	INTRONIC	evm.model.supercontig_48.227	1246604	1251204	LG6	supercontig_48	1247700	1247712	13	4	3.25	AAGA AAGA AAGA A	PF03283	PTHR21562	KOG4287	X	X	AT3G05910.1	X	Pectinacetylesterase family protein	Cpa_SRR_009276	1	293	59.228	59.231	TGGTCCCTCACTACGTCCT	ACCTTGTGACTTACTGTGGCT	evm.model.supercontig_48.227	endomembrane system|	GO:0012505|	other cellular components|	metabolic process|biological_process_unknown|	GO:0008152|GO:0008150|	other metabolic processes|unknown biological processes|	carboxylesterase activity|	GO:0004091|	hydrolase activity|
evm.model.supercontig_48.227	Solyc10g038130	Pectinacetylesterase like protein (Fragment) IPR004963 Pectinacetylesterase	Cpa_SRR_009277	INTRONIC	evm.model.supercontig_48.227	1246604	1251204	LG6	supercontig_48	1250977	1250996	20	3	6.67	AAG AAG AAG AAG AAG AAG AA	PF03283	PTHR21562	KOG4287	X	X	AT3G05910.1	X	Pectinacetylesterase family protein	Cpa_SRR_009277	1	291	59.734	59.095	GCAACCCAGAAAACTGTACGG	TTATGGGTCCTGGCTGTCG	evm.model.supercontig_48.227	endomembrane system|	GO:0012505|	other cellular components|	metabolic process|biological_process_unknown|	GO:0008152|GO:0008150|	other metabolic processes|unknown biological processes|	carboxylesterase activity|	GO:0004091|	hydrolase activity|
evm.model.supercontig_486.2	Solyc08g082170	Glycoside hydrolase family 28 protein_polygalacturonase family protein IPR012334 Pectin lyase fold	Cpa_SRR_019630	INTRONIC	evm.model.supercontig_486.2	15567	19648	LG2	supercontig_486	18977	18992	16	6	2.67	AAAAGA AAAAGA AAAA	PF00295	X	X	X	X	AT4G23820.1	X	Pectin lyase-like superfamily protein	Cpa_SRR_019630	1	293	59.636	58.868	ACACTCGCTTTAACAGGACAGA	TGCGTTTTGGCTTACTAGTTTCT	evm.model.supercontig_486.2	endomembrane system|	GO:0012505|	other cellular components|	carbohydrate metabolic process|	GO:0005975|	other metabolic processes|	polygalacturonase activity|	GO:0004650|	hydrolase activity|
evm.model.supercontig_49.102	Solyc04g071650	Cellulose synthase IPR005150 Cellulose synthase	Cpa_SRR_009376	INTRONIC	evm.model.supercontig_49.102	739609	745342	LG1	supercontig_49	742275	742288	14	3	4.67	ATT ATT ATT ATT AT	PF03552	X	X	X	X	AT2G21770.1	CESA9	cellulose synthase A9	Cpa_SRR_009376	1	282	59.616	58.969	TTGTTCCCTGGCCATGGAG	TGAAGAACAAACCTGCCCAAG	evm.model.supercontig_49.102	plasma membrane|	GO:0005886|	plasma membrane|	seed coat development|metabolic process|plant-type cell wall biogenesis|	GO:0010214|GO:0008152|GO:0009832|	developmental processes|other metabolic processes|other cellular processes|	transferase activity, transferring glycosyl groups|cellulose synthase activity|	GO:0016757|GO:0016759|	transferase activity|
evm.model.supercontig_51.17	Solyc12g044750	Pectate lyase family protein IPR002022 Pectate lyase_Amb allergen	Cpa_SRR_009616	INTRONIC	evm.model.supercontig_51.17	215916	217208	LG3	supercontig_51	216310	216327	18	2	9	AT AT AT AT AT AT AT AT AT	PF00544	X	X	4.2.2.2	K01728	AT5G09280.1	X	Pectin lyase-like superfamily protein	Cpa_SRR_009616	1	335	59.556	59.927	TCCTTGTGCGTGTACTGCA	ACATGAAGGTTACCGTTGCCT	evm.model.supercontig_51.17	X	X	X	metabolic process|biological_process_unknown|	GO:0008152|GO:0008150|	other metabolic processes|unknown biological processes|	lyase activity|pectate lyase activity|	GO:0016829|GO:0030570|	other enzyme activity|
evm.model.supercontig_5.156	Solyc06g005560	Expansin-1 IPR007112 Expansin 45, endoglucanase-like IPR007117 Pollen allergen_expansin, C-terminal	Cpa_SRR_001714	INTRONIC	evm.model.supercontig_5.156	1237024	1238967	LG4	supercontig_5	1237955	1237973	19	6	3.17	ATAAAA ATAAAA ATAAAA A	PF03330,PF01357	X	X	X	X	AT3G55500.1	EXPA16	expansin A16	Cpa_SRR_001714	0	X	X	X	X	X	evm.model.supercontig_5.156	X	X	X	syncytium formation|unidimensional cell growth|plant-type cell wall modification involved in multidimensional cell growth|plant-type cell wall loosening|	GO:0006949|GO:0009826|GO:0009831|GO:0009828|	other cellular processes|cell organization and biogenesis|	X	X	X
evm.model.supercontig_5.270	Solyc03g113150	Pectate lyase family protein IPR002022 Pectate lyase_Amb allergen	Cpa_SRR_001814	INTRONIC	evm.model.supercontig_5.270	2396401	2398766	LG4	supercontig_5	2396629	2396648	20	2	10	CA CA CA CA CA CA CA CA CA CA	PF04431,PF00544	X	X	4.2.2.2	K01728	AT1G14420.1	AT59	Pectate lyase family protein	Cpa_SRR_001814	1	347	59.847	59.845	TCCGCCTACTGATCCCGAT	TGGGGTTTGGTCCATGTGG	evm.model.supercontig_5.270	X	X	X	metabolic process|plant-type cell wall organization|	GO:0008152|GO:0009664|	other metabolic processes|other cellular processes|cell organization and biogenesis|	pectate lyase activity|	GO:0030570|	other enzyme activity|
evm.model.supercontig_5.270	Solyc03g113150	Pectate lyase family protein IPR002022 Pectate lyase_Amb allergen	Cpa_SRR_001815	INTRONIC	evm.model.supercontig_5.270	2396401	2398766	LG4	supercontig_5	2397759	2397772	14	2	7	AT AT AT AT AT AT AT	PF04431,PF00544	X	X	4.2.2.2	K01728	AT1G14420.1	AT59	Pectate lyase family protein	Cpa_SRR_001815	1	282	59.274	59.454	GTCCGTTTTTGCCGCCTT	TCCTTAAGATGGTGGCGCAT	evm.model.supercontig_5.270	X	X	X	metabolic process|plant-type cell wall organization|	GO:0008152|GO:0009664|	other metabolic processes|other cellular processes|cell organization and biogenesis|	pectate lyase activity|	GO:0030570|	other enzyme activity|
evm.model.supercontig_5.270	Solyc03g113150	Pectate lyase family protein IPR002022 Pectate lyase_Amb allergen	Cpa_SRR_001816	INTRONIC	evm.model.supercontig_5.270	2396401	2398766	LG4	supercontig_5	2397917	2397949	33	2	16.5	TG TG TG TG TG TG TG TG TG TG TG TG TG TG TG TG T	PF04431,PF00544	X	X	4.2.2.2	K01728	AT1G14420.1	AT59	Pectate lyase family protein	Cpa_SRR_001816	1	335	60.154	58.804	CAACAGCCCTGCATGCATG	GCTTCCTCCTGCAAATGGG	evm.model.supercontig_5.270	X	X	X	metabolic process|plant-type cell wall organization|	GO:0008152|GO:0009664|	other metabolic processes|other cellular processes|cell organization and biogenesis|	pectate lyase activity|	GO:0030570|	other enzyme activity|
evm.model.supercontig_5.270	Solyc03g113150	Pectate lyase family protein IPR002022 Pectate lyase_Amb allergen	Cpa_SRR_001817	INTRONIC	evm.model.supercontig_5.270	2396401	2398766	LG4	supercontig_5	2398064	2398094	31	2	15.5	AT AT AT AT AT AT AT AT AT AT AT AT AT AT AT A	PF04431,PF00544	X	X	4.2.2.2	K01728	AT1G14420.1	AT59	Pectate lyase family protein	Cpa_SRR_001817	1	292	59.754	57.893	TCCGCCATGCAAAATTCACC	AGGTGCTGGAGAATCTAGACA	evm.model.supercontig_5.270	X	X	X	metabolic process|plant-type cell wall organization|	GO:0008152|GO:0009664|	other metabolic processes|other cellular processes|cell organization and biogenesis|	pectate lyase activity|	GO:0030570|	other enzyme activity|
evm.model.supercontig_53.152	Solyc11g008140	Pectate lyase family protein IPR002022 Pectate lyase_Amb allergen	Cpa_SRR_010070	INTRONIC	evm.model.supercontig_53.152	1249703	1255388	LG9	supercontig_53	1250077	1250100	24	2	12	TA TA TA TA TA TA TA TA TA TA TA TA	PF00544	X	X	4.2.2.2	K01728	AT5G04310.1	X	Pectin lyase-like superfamily protein	Cpa_SRR_010070	1	251	58.938	59.719	AGCCACCCTCACTCTTGTC	GGATTCGCGATGCATGTGG	evm.model.supercontig_53.152	anchored to membrane|	GO:0031225|	other membranes|	metabolic process|biological_process_unknown|	GO:0008152|GO:0008150|	other metabolic processes|unknown biological processes|	pectate lyase activity|	GO:0030570|	other enzyme activity|
evm.model.supercontig_53.152	Solyc11g008140	Pectate lyase family protein IPR002022 Pectate lyase_Amb allergen	Cpa_SRR_010071	INTRONIC	evm.model.supercontig_53.152	1249703	1255388	LG9	supercontig_53	1250274	1250287	14	2	7	TA TA TA TA TA TA TA	PF00544	X	X	4.2.2.2	K01728	AT5G04310.1	X	Pectin lyase-like superfamily protein	Cpa_SRR_010071	1	350	60.297	59.834	GCATCGCGAATCCAACACG	CTGCTACCTACGGATGTTGACA	evm.model.supercontig_53.152	anchored to membrane|	GO:0031225|	other membranes|	metabolic process|biological_process_unknown|	GO:0008152|GO:0008150|	other metabolic processes|unknown biological processes|	pectate lyase activity|	GO:0030570|	other enzyme activity|
evm.model.supercontig_53.152	Solyc11g008140	Pectate lyase family protein IPR002022 Pectate lyase_Amb allergen	Cpa_SRR_010072	INTRONIC	evm.model.supercontig_53.152	1249703	1255388	LG9	supercontig_53	1252236	1252250	15	6	2.5	TATATG TATATG TAT	PF00544	X	X	4.2.2.2	K01728	AT5G04310.1	X	Pectin lyase-like superfamily protein	Cpa_SRR_010072	1	293	59.262	59.891	CAGAAACTGCCAAACACCGT	TGGGGAAGTAGGTGAAAATGCA	evm.model.supercontig_53.152	anchored to membrane|	GO:0031225|	other membranes|	metabolic process|biological_process_unknown|	GO:0008152|GO:0008150|	other metabolic processes|unknown biological processes|	pectate lyase activity|	GO:0030570|	other enzyme activity|
evm.model.supercontig_5.88	Solyc10g083670	Cellulose synthase-like C2 glycosyltransferase family 2 IPR001173 Glycosyl transferase, family 2	Cpa_SRR_001634	INTRONIC	evm.model.supercontig_5.88	680548	684424	LG4	supercontig_5	681565	681580	16	2	8	AC AC AC AC AC AC AC AC	PF00535	X	X	X	X	AT5G03760.1	ATCSLA09	Nucleotide-diphospho-sugar transferases superfamily protein	Cpa_SRR_001634	1	295	59.487	58.808	CGGCGTTGAGGAGAGTGAT	TGCCGGAAAATGCTGATGG	evm.model.supercontig_5.88	X	X	X	metabolic process|DNA mediated transformation|response to bacterium|	GO:0008152|GO:0009294|GO:0009617|	other metabolic processes|other biological processes|response to abiotic or biotic stimulus|	transferase activity, transferring glycosyl groups|mannan synthase activity|	GO:0016757|GO:0051753|	transferase activity|
evm.model.supercontig_5.88	Solyc10g083670	Cellulose synthase-like C2 glycosyltransferase family 2 IPR001173 Glycosyl transferase, family 2	Cpa_SRR_001635	INTRONIC	evm.model.supercontig_5.88	680548	684424	LG4	supercontig_5	682185	682199	15	3	5	AAT AAT AAT AAT AAT	PF00535	X	X	X	X	AT5G03760.1	ATCSLA09	Nucleotide-diphospho-sugar transferases superfamily protein	Cpa_SRR_001635	1	319	59.673	59.612	CGTCATCAAGCACTCATCAGC	GCTGGGTGGGGGAAGAATT	evm.model.supercontig_5.88	X	X	X	metabolic process|DNA mediated transformation|response to bacterium|	GO:0008152|GO:0009294|GO:0009617|	other metabolic processes|other biological processes|response to abiotic or biotic stimulus|	transferase activity, transferring glycosyl groups|mannan synthase activity|	GO:0016757|GO:0051753|	transferase activity|
evm.model.supercontig_5.88	Solyc10g083670	Cellulose synthase-like C2 glycosyltransferase family 2 IPR001173 Glycosyl transferase, family 2	Cpa_SRR_001636	INTRONIC	evm.model.supercontig_5.88	680548	684424	LG4	supercontig_5	682865	682884	20	5	4	AAGAG AAGAG AAGAG AAGAG	PF00535	X	X	X	X	AT5G03760.1	ATCSLA09	Nucleotide-diphospho-sugar transferases superfamily protein	Cpa_SRR_001636	1	281	57.795	59.248	TGATCTATCCATGTCCAGACCT	TGTCGGTGAAGGGTTGAGG	evm.model.supercontig_5.88	X	X	X	metabolic process|DNA mediated transformation|response to bacterium|	GO:0008152|GO:0009294|GO:0009617|	other metabolic processes|other biological processes|response to abiotic or biotic stimulus|	transferase activity, transferring glycosyl groups|mannan synthase activity|	GO:0016757|GO:0051753|	transferase activity|
evm.model.supercontig_5.88	Solyc10g083670	Cellulose synthase-like C2 glycosyltransferase family 2 IPR001173 Glycosyl transferase, family 2	Cpa_SRR_001637	INTRONIC	evm.model.supercontig_5.88	680548	684424	LG4	supercontig_5	683424	683436	13	3	4.33	TAA TAA TAA TAA T	PF00535	X	X	X	X	AT5G03760.1	ATCSLA09	Nucleotide-diphospho-sugar transferases superfamily protein	Cpa_SRR_001637	0	X	X	X	X	X	evm.model.supercontig_5.88	X	X	X	metabolic process|DNA mediated transformation|response to bacterium|	GO:0008152|GO:0009294|GO:0009617|	other metabolic processes|other biological processes|response to abiotic or biotic stimulus|	transferase activity, transferring glycosyl groups|mannan synthase activity|	GO:0016757|GO:0051753|	transferase activity|
evm.model.supercontig_5.88	Solyc10g083670	Cellulose synthase-like C2 glycosyltransferase family 2 IPR001173 Glycosyl transferase, family 2	Cpa_SRR_001638	INTRONIC	evm.model.supercontig_5.88	680548	684424	LG4	supercontig_5	683656	683677	22	2	11	AT AT AT AT AT AT AT AT AT AT AT	PF00535	X	X	X	X	AT5G03760.1	ATCSLA09	Nucleotide-diphospho-sugar transferases superfamily protein	Cpa_SRR_001638	1	334	58.891	59.629	TCGAGTTAATTTAGGGGCCAGA	CTGGTTCAGGCTCGTTGGA	evm.model.supercontig_5.88	X	X	X	metabolic process|DNA mediated transformation|response to bacterium|	GO:0008152|GO:0009294|GO:0009617|	other metabolic processes|other biological processes|response to abiotic or biotic stimulus|	transferase activity, transferring glycosyl groups|mannan synthase activity|	GO:0016757|GO:0051753|	transferase activity|
evm.model.supercontig_6.189	Solyc02g084720	Beta-galactosidase IPR019801 Glycoside hydrolase, family 35, conserved site IPR001944 Glycoside hydrolase, family 35 IPR000922 D-galactoside_L-rhamnose binding SUEL lectin	Cpa_SRR_002080	INTRONIC	evm.model.supercontig_6.189	1521868	1527349	LG2	supercontig_6	1522235	1522248	14	5	2.8	ACTTC ACTTC ACTT	PF01301,PF02140	PTHR23421	KOG0496	X	X	AT4G36360.1	BGAL3	beta-galactosidase 3	Cpa_SRR_002080	1	269	59.401	59.6	AGATGGAGGCCTTGACGTG	ACCCGAAATTCCACTCAGCA	evm.model.supercontig_6.189	endomembrane system|	GO:0012505|	other cellular components|	carbohydrate metabolic process|lactose catabolic process|lactose catabolic process, using glucoside 3-dehydrogenase|lactose catabolic process via UDP-galactose|	GO:0005975|GO:0005990|GO:0019513|GO:0019515|	other metabolic processes|other cellular processes|	protein binding|beta-galactosidase activity|	GO:0005515|GO:0004565|	protein binding|hydrolase activity|
evm.model.supercontig_6.189	Solyc02g084720	Beta-galactosidase IPR019801 Glycoside hydrolase, family 35, conserved site IPR001944 Glycoside hydrolase, family 35 IPR000922 D-galactoside_L-rhamnose binding SUEL lectin	Cpa_SRR_002081	INTRONIC	evm.model.supercontig_6.189	1521868	1527349	LG2	supercontig_6	1522788	1522804	17	2	8.5	TG TG TG TG TG TG TG TG T	PF01301,PF02140	PTHR23421	KOG0496	X	X	AT4G36360.1	BGAL3	beta-galactosidase 3	Cpa_SRR_002081	1	321	58.796	59.157	GGCTGAAGTATGTCCCTGGA	CCACCCTGGGACTCAAACA	evm.model.supercontig_6.189	endomembrane system|	GO:0012505|	other cellular components|	carbohydrate metabolic process|lactose catabolic process|lactose catabolic process, using glucoside 3-dehydrogenase|lactose catabolic process via UDP-galactose|	GO:0005975|GO:0005990|GO:0019513|GO:0019515|	other metabolic processes|other cellular processes|	protein binding|beta-galactosidase activity|	GO:0005515|GO:0004565|	protein binding|hydrolase activity|
evm.model.supercontig_6.189	Solyc02g084720	Beta-galactosidase IPR019801 Glycoside hydrolase, family 35, conserved site IPR001944 Glycoside hydrolase, family 35 IPR000922 D-galactoside_L-rhamnose binding SUEL lectin	Cpa_SRR_002082	INTRONIC	evm.model.supercontig_6.189	1521868	1527349	LG2	supercontig_6	1524037	1524054	18	5	3.6	TTATT TTATT TTATT TTA	PF01301,PF02140	PTHR23421	KOG0496	X	X	AT4G36360.1	BGAL3	beta-galactosidase 3	Cpa_SRR_002082	1	342	60.078	58.363	GCGGCCAGTTCAGGATCTT	AGAGAACAATCCTCCGAGATGA	evm.model.supercontig_6.189	endomembrane system|	GO:0012505|	other cellular components|	carbohydrate metabolic process|lactose catabolic process|lactose catabolic process, using glucoside 3-dehydrogenase|lactose catabolic process via UDP-galactose|	GO:0005975|GO:0005990|GO:0019513|GO:0019515|	other metabolic processes|other cellular processes|	protein binding|beta-galactosidase activity|	GO:0005515|GO:0004565|	protein binding|hydrolase activity|
evm.model.supercontig_64.120	Solyc11g018490	Beta-galactosidase IPR001944 Glycoside hydrolase, family 35	Cpa_SRR_011106	EXONIC	evm.model.supercontig_64.120	825260	832377	LG1	supercontig_64	825355	825374	20	3	6.67	GAA GAA GAA GAA GAA GAA GA	PF01301,PF02140	PTHR23421	KOG0496	X	X	AT1G77410.1	BGAL16	beta-galactosidase 16	Cpa_SRR_011106	1	327	59.786	60.081	TGGAAAGCTGGTGAACTTCCA	TGACCGTCGATCACCAACG	evm.model.supercontig_64.120	X	X	X	lactose catabolic process, using glucoside 3-dehydrogenase|carbohydrate metabolic process|lactose catabolic process via UDP-galactose|lactose catabolic process|	GO:0019513|GO:0005975|GO:0019515|GO:0005990|	other cellular processes|other metabolic processes|	sugar binding|hydrolase activity, hydrolyzing O-glycosyl compounds|cation binding|catalytic activity|beta-galactosidase activity|	GO:0005529|GO:0004553|GO:0043169|GO:0003824|GO:0004565|	other binding|hydrolase activity|other enzyme activity|
evm.model.supercontig_64.120	Solyc11g018490	Beta-galactosidase IPR001944 Glycoside hydrolase, family 35	Cpa_SRR_011107	INTRONIC	evm.model.supercontig_64.120	825260	832377	LG1	supercontig_64	825866	825879	14	2	7	TA TA TA TA TA TA TA	PF01301,PF02140	PTHR23421	KOG0496	X	X	AT1G77410.1	BGAL16	beta-galactosidase 16	Cpa_SRR_011107	1	252	60.228	57.831	CCAGCGTCAAACCTGTCCA	ACTAGCCCAGCCCATGAA	evm.model.supercontig_64.120	X	X	X	lactose catabolic process, using glucoside 3-dehydrogenase|carbohydrate metabolic process|lactose catabolic process via UDP-galactose|lactose catabolic process|	GO:0019513|GO:0005975|GO:0019515|GO:0005990|	other cellular processes|other metabolic processes|	sugar binding|hydrolase activity, hydrolyzing O-glycosyl compounds|cation binding|catalytic activity|beta-galactosidase activity|	GO:0005529|GO:0004553|GO:0043169|GO:0003824|GO:0004565|	other binding|hydrolase activity|other enzyme activity|
evm.model.supercontig_64.120	Solyc11g018490	Beta-galactosidase IPR001944 Glycoside hydrolase, family 35	Cpa_SRR_011108	INTRONIC	evm.model.supercontig_64.120	825260	832377	LG1	supercontig_64	832246	832264	19	2	9.5	AT AT AT AT AT AT AT AT AT A	PF01301,PF02140	PTHR23421	KOG0496	X	X	AT1G77410.1	BGAL16	beta-galactosidase 16	Cpa_SRR_011108	1	283	59.022	59.226	GAGCCTGCCACTCTTCTCA	GGATATGCCTGGACATGGGT	evm.model.supercontig_64.120	X	X	X	lactose catabolic process, using glucoside 3-dehydrogenase|carbohydrate metabolic process|lactose catabolic process via UDP-galactose|lactose catabolic process|	GO:0019513|GO:0005975|GO:0019515|GO:0005990|	other cellular processes|other metabolic processes|	sugar binding|hydrolase activity, hydrolyzing O-glycosyl compounds|cation binding|catalytic activity|beta-galactosidase activity|	GO:0005529|GO:0004553|GO:0043169|GO:0003824|GO:0004565|	other binding|hydrolase activity|other enzyme activity|
evm.model.supercontig_64.121	Solyc11g018490	Beta-galactosidase IPR001944 Glycoside hydrolase, family 35	Cpa_SRR_011109	INTRONIC	evm.model.supercontig_64.121	834195	848476	LG1	supercontig_64	837287	837300	14	4	3.5	TTCC TTCC TTCC TT	PF01301,PF02140	PTHR23421	KOG0496	X	X	AT1G77410.1	BGAL16	beta-galactosidase 16	Cpa_SRR_011109	1	253	59.961	57.498	ACGCAGATAGGGAAGATAAAGTCC	GCCCATTGCCACAGTCTAT	evm.model.supercontig_64.121	X	X	X	lactose catabolic process, using glucoside 3-dehydrogenase|carbohydrate metabolic process|lactose catabolic process via UDP-galactose|lactose catabolic process|	GO:0019513|GO:0005975|GO:0019515|GO:0005990|	other cellular processes|other metabolic processes|	sugar binding|hydrolase activity, hydrolyzing O-glycosyl compounds|cation binding|catalytic activity|beta-galactosidase activity|	GO:0005529|GO:0004553|GO:0043169|GO:0003824|GO:0004565|	other binding|hydrolase activity|other enzyme activity|
evm.model.supercontig_64.121	Solyc11g018490	Beta-galactosidase IPR001944 Glycoside hydrolase, family 35	Cpa_SRR_011110	INTRONIC	evm.model.supercontig_64.121	834195	848476	LG1	supercontig_64	839908	839919	12	3	4	TTC TTC TTC TTC	PF01301,PF02140	PTHR23421	KOG0496	X	X	AT1G77410.1	BGAL16	beta-galactosidase 16	Cpa_SRR_011110	1	349	59.776	59.471	AGCTAGCAAACTCAAGGATAGTGT	CAGCCCCGTGAATCCAGAT	evm.model.supercontig_64.121	X	X	X	lactose catabolic process, using glucoside 3-dehydrogenase|carbohydrate metabolic process|lactose catabolic process via UDP-galactose|lactose catabolic process|	GO:0019513|GO:0005975|GO:0019515|GO:0005990|	other cellular processes|other metabolic processes|	sugar binding|hydrolase activity, hydrolyzing O-glycosyl compounds|cation binding|catalytic activity|beta-galactosidase activity|	GO:0005529|GO:0004553|GO:0043169|GO:0003824|GO:0004565|	other binding|hydrolase activity|other enzyme activity|
evm.model.supercontig_64.121	Solyc11g018490	Beta-galactosidase IPR001944 Glycoside hydrolase, family 35	Cpa_SRR_011111	INTRONIC	evm.model.supercontig_64.121	834195	848476	LG1	supercontig_64	842910	842924	15	6	2.5	AAAAAG AAAAAG AAA	PF01301,PF02140	PTHR23421	KOG0496	X	X	AT1G77410.1	BGAL16	beta-galactosidase 16	Cpa_SRR_011111	1	256	59.404	59.743	TCTCAGGAAGCAGCTCAGC	TGTGGATCAAGGCTCATGGG	evm.model.supercontig_64.121	X	X	X	lactose catabolic process, using glucoside 3-dehydrogenase|carbohydrate metabolic process|lactose catabolic process via UDP-galactose|lactose catabolic process|	GO:0019513|GO:0005975|GO:0019515|GO:0005990|	other cellular processes|other metabolic processes|	sugar binding|hydrolase activity, hydrolyzing O-glycosyl compounds|cation binding|catalytic activity|beta-galactosidase activity|	GO:0005529|GO:0004553|GO:0043169|GO:0003824|GO:0004565|	other binding|hydrolase activity|other enzyme activity|
evm.model.supercontig_64.7	Solyc12g096730	Polygalacturonase IPR000408 Regulator of chromosome condensation, RCC1 IPR000743 Glycoside hydrolase, family 28	Cpa_SRR_011001	INTRONIC	evm.model.supercontig_64.7	22881	24411	LG1	supercontig_64	23795	23813	19	6	3.17	GAAAAT GAAAAT GAAAAT G	PF00295	X	X	X	X	AT1G65570.1	X	Pectin lyase-like superfamily protein	Cpa_SRR_011001	1	286	59.017	59.327	TCATAGCGGCCGGAAACA	AGACTTCCGATGCTGCACA	evm.model.supercontig_64.7	plasmodesma|	GO:0009506|	other cellular components|	carbohydrate metabolic process|	GO:0005975|	other metabolic processes|	polygalacturonase activity|	GO:0004650|	hydrolase activity|
evm.model.supercontig_69.65	Solyc05g005170	Polygalacturonase 2 IPR012334 Pectin lyase fold	Cpa_SRR_011563	EXONIC	evm.model.supercontig_69.65	759309	763470	LG4	supercontig_69	763274	763290	17	6	2.83	GATTTT GATTTT GATTT	PF00295	X	X	X	X	AT1G60590.1	X	Pectin lyase-like superfamily protein	Cpa_SRR_011563	1	332	59.415	59.346	GACTGAAGAACGCGAGGGA	TGAGCGGCTTTAGTGCGA	evm.model.supercontig_69.65	X	X	X	carbohydrate metabolic process|	GO:0005975|	other metabolic processes|	polygalacturonase activity|	GO:0004650|	hydrolase activity|
evm.model.supercontig_69.86	Solyc09g098270	Polygalacturonase IPR000743 Glycoside hydrolase, family 28	Cpa_SRR_011577	INTRONIC	evm.model.supercontig_69.86	985743	988115	LG4	supercontig_69	986796	986815	20	4	5	CATA CATA CATA CATA CATA	PF00295	X	X	X	X	AT1G23460.1	X	Pectin lyase-like superfamily protein	Cpa_SRR_011577	1	323	59.54	59.755	TGGTGGGCAGATTCTTGCA	GGCTGTTTTGGATGGTCAGC	evm.model.supercontig_69.86	endomembrane system|	GO:0012505|	other cellular components|	carbohydrate metabolic process|	GO:0005975|	other metabolic processes|	polygalacturonase activity|	GO:0004650|	hydrolase activity|
evm.model.supercontig_720.2	Solyc10g083670	Cellulose synthase-like C2 glycosyltransferase family 2 IPR001173 Glycosyl transferase, family 2	Cpa_SRR_020098	INTRONIC	evm.model.supercontig_720.2	10813	14292	Un	supercontig_720	12206	12219	14	5	2.8	AAATG AAATG AAAT	PF00535	PTHR10859	X	2.4.1.32	K13680	AT5G03760.1	ATCSLA09	Nucleotide-diphospho-sugar transferases superfamily protein	Cpa_SRR_020098	1	270	58.736	59.863	AGCATTTATTTCAGTAGGTTGGCT	CTCGTCAGAATCCAACCCGAT	evm.model.supercontig_720.2	X	X	X	metabolic process|DNA mediated transformation|response to bacterium|	GO:0008152|GO:0009294|GO:0009617|	other metabolic processes|other biological processes|response to abiotic or biotic stimulus|	transferase activity, transferring glycosyl groups|mannan synthase activity|	GO:0016757|GO:0051753|	transferase activity|
evm.model.supercontig_720.2	Solyc10g083670	Cellulose synthase-like C2 glycosyltransferase family 2 IPR001173 Glycosyl transferase, family 2	Cpa_SRR_020099	INTRONIC	evm.model.supercontig_720.2	10813	14292	Un	supercontig_720	12848	12874	27	4	6.75	ACAT ACAT ACAT ACAT ACAT ACAT ACA	PF00535	PTHR10859	X	2.4.1.32	K13680	AT5G03760.1	ATCSLA09	Nucleotide-diphospho-sugar transferases superfamily protein	Cpa_SRR_020099	1	350	58.998	58.902	TGGAGGACATGGATTTGGCT	CGGTAGGCCTTGAATGTGC	evm.model.supercontig_720.2	X	X	X	metabolic process|DNA mediated transformation|response to bacterium|	GO:0008152|GO:0009294|GO:0009617|	other metabolic processes|other biological processes|response to abiotic or biotic stimulus|	transferase activity, transferring glycosyl groups|mannan synthase activity|	GO:0016757|GO:0051753|	transferase activity|
evm.model.supercontig_720.2	Solyc10g083670	Cellulose synthase-like C2 glycosyltransferase family 2 IPR001173 Glycosyl transferase, family 2	Cpa_SRR_020100	INTRONIC	evm.model.supercontig_720.2	10813	14292	Un	supercontig_720	12972	12983	12	2	6	AT AT AT AT AT AT	PF00535	PTHR10859	X	2.4.1.32	K13680	AT5G03760.1	ATCSLA09	Nucleotide-diphospho-sugar transferases superfamily protein	Cpa_SRR_020100	1	350	58.998	58.902	TGGAGGACATGGATTTGGCT	CGGTAGGCCTTGAATGTGC	evm.model.supercontig_720.2	X	X	X	metabolic process|DNA mediated transformation|response to bacterium|	GO:0008152|GO:0009294|GO:0009617|	other metabolic processes|other biological processes|response to abiotic or biotic stimulus|	transferase activity, transferring glycosyl groups|mannan synthase activity|	GO:0016757|GO:0051753|	transferase activity|
evm.model.supercontig_72.37	Solyc04g071650	Cellulose synthase IPR005150 Cellulose synthase	Cpa_SRR_011763	INTRONIC	evm.model.supercontig_72.37	916395	923267	LG3	supercontig_72	916641	916653	13	4	3.25	TCAC TCAC TCAC T	PF00628,PF03552	PTHR13301:SF1	X	2.4.1.12	K10999	AT5G64740.1	CESA6	cellulose synthase 6	Cpa_SRR_011763	1	329	57.331	57.627	ATGCTGATGAGAATTCGAGAGT	TTTTCAACGTCGTCAGGCT	evm.model.supercontig_72.37	Golgi apparatus|plasma membrane|cortical microtubule, transverse to long axis|cellulose synthase complex|	GO:0005794|GO:0005886|GO:0010005|GO:0010330|	Golgi apparatus|plasma membrane|other membranes|other cytoplasmic components|other intracellular components|other cellular components|	cellulose biosynthetic process|plant-type cell wall biogenesis|cortical microtubule organization|response to cyclopentenone|metabolic process|cell growth|primary cell wall biogenesis|	GO:0030244|GO:0009832|GO:0043622|GO:0010583|GO:0008152|GO:0016049|GO:0009833|	other cellular processes|other metabolic processes|cell organization and biogenesis|other biological processes|	transferase activity, transferring glycosyl groups|cellulose synthase activity|	GO:0016757|GO:0016759|	transferase activity|
evm.model.supercontig_80.51	Solyc07g063210	Expansin S2 IPR002963 Expansin	Cpa_SRR_012403	INTRONIC	evm.model.supercontig_80.51	410399	411481	LG2	supercontig_80	411023	411041	19	2	9.5	TA TA TA TA TA TA TA TA TA T	PF03330,PF01357	X	X	X	X	AT3G15370.1	EXPA12	expansin 12	Cpa_SRR_012403	0	X	X	X	X	X	evm.model.supercontig_80.51	extracellular region|endomembrane system|	GO:0005576|GO:0012505|	extracellular|other cellular components|	unidimensional cell growth|plant-type cell wall loosening|plant-type cell wall organization|	GO:0009826|GO:0009828|GO:0009664|	other cellular processes|cell organization and biogenesis|	X	X	X
evm.model.supercontig_80.51	Solyc07g063210	Expansin S2 IPR002963 Expansin	Cpa_SRR_012404	INTRONIC	evm.model.supercontig_80.51	410399	411481	LG2	supercontig_80	411190	411206	17	2	8.5	AT AT AT AT AT AT AT AT A	PF03330,PF01357	X	X	X	X	AT3G15370.1	EXPA12	expansin 12	Cpa_SRR_012404	1	308	57.457	60.23	AAATCCCAATCAAGTTTCAGATGAA	ACGATAACCCCACCACCCT	evm.model.supercontig_80.51	extracellular region|endomembrane system|	GO:0005576|GO:0012505|	extracellular|other cellular components|	unidimensional cell growth|plant-type cell wall loosening|plant-type cell wall organization|	GO:0009826|GO:0009828|GO:0009664|	other cellular processes|cell organization and biogenesis|	X	X	X
evm.model.supercontig_80.51	Solyc07g063210	Expansin S2 IPR002963 Expansin	Cpa_SRR_012405	INTRONIC	evm.model.supercontig_80.51	410399	411481	LG2	supercontig_80	411212	411228	17	2	8.5	AT AT AT AT AT AT AT AT A	PF03330,PF01357	X	X	X	X	AT3G15370.1	EXPA12	expansin 12	Cpa_SRR_012405	1	308	57.457	60.23	AAATCCCAATCAAGTTTCAGATGAA	ACGATAACCCCACCACCCT	evm.model.supercontig_80.51	extracellular region|endomembrane system|	GO:0005576|GO:0012505|	extracellular|other cellular components|	unidimensional cell growth|plant-type cell wall loosening|plant-type cell wall organization|	GO:0009826|GO:0009828|GO:0009664|	other cellular processes|cell organization and biogenesis|	X	X	X
evm.model.supercontig_80.51	Solyc07g063210	Expansin S2 IPR002963 Expansin	Cpa_SRR_012406	EXONIC	evm.model.supercontig_80.51	410399	411481	LG2	supercontig_80	411430	411442	13	3	4.33	TAA TAA TAA TAA T	PF03330,PF01357	X	X	X	X	AT3G15370.1	EXPA12	expansin 12	Cpa_SRR_012406	1	280	60.23	57.752	AGGGTGGTGGGGTTATCGT	CGACAACCGCGTAAAGGA	evm.model.supercontig_80.51	extracellular region|endomembrane system|	GO:0005576|GO:0012505|	extracellular|other cellular components|	unidimensional cell growth|plant-type cell wall loosening|plant-type cell wall organization|	GO:0009826|GO:0009828|GO:0009664|	other cellular processes|cell organization and biogenesis|	X	X	X
evm.model.supercontig_8.105	Solyc09g057640	Cellulose synthase-like C1-2 glycosyltransferase family 2 protein IPR001173 Glycosyl transferase, family 2	Cpa_SRR_002643	INTRONIC	evm.model.supercontig_8.105	691839	697121	LG6	supercontig_8	693686	693702	17	2	8.5	TC TC TC TC TC TC TC TC T	PF00535	X	X	X	X	AT3G07330.1	CSLC6	Cellulose-synthase-like C6	Cpa_SRR_002643	1	328	59.966	59.402	TCTGCGAGTCTTTCCACCAC	TGCGGACACCCCTTTGTT	evm.model.supercontig_8.105	Golgi apparatus|	GO:0005794|	Golgi apparatus|	metabolic process|pollen tube development|	GO:0008152|GO:0048868|	other metabolic processes|developmental processes|	cellulose synthase activity|transferase activity, transferring glycosyl groups|	GO:0016759|GO:0016757|	transferase activity|
evm.model.supercontig_81.134	Solyc06g005560	Expansin-1 IPR007112 Expansin 45, endoglucanase-like IPR007117 Pollen allergen_expansin, C-terminal	Cpa_SRR_012579	INTRONIC	evm.model.supercontig_81.134	678142	680232	LG9	supercontig_81	679024	679051	28	2	14	TA TA TA TA TA TA TA TA TA TA TA TA TA TA	PF03330,PF01357	X	X	X	X	AT2G39700.1	EXPA4	expansin A4	Cpa_SRR_012579	0	X	X	X	X	X	evm.model.supercontig_81.134	cytosol|plasmodesma|plant-type cell wall|	GO:0005829|GO:0009506|GO:0009505|	cytosol|other cellular components|cell wall|	plant-type cell wall loosening|syncytium formation|unidimensional cell growth|plant-type cell wall modification involved in multidimensional cell growth|	GO:0009828|GO:0006949|GO:0009826|GO:0009831|	other cellular processes|cell organization and biogenesis|	X	X	X
evm.model.supercontig_81.134	Solyc06g005560	Expansin-1 IPR007112 Expansin 45, endoglucanase-like IPR007117 Pollen allergen_expansin, C-terminal	Cpa_SRR_012580	INTRONIC	evm.model.supercontig_81.134	678142	680232	LG9	supercontig_81	679661	679676	16	4	4	TTTG TTTG TTTG TTTG	PF03330,PF01357	X	X	X	X	AT2G39700.1	EXPA4	expansin A4	Cpa_SRR_012580	1	298	59.322	60.108	TCCTTCCTTCCTCGCCAAC	TGTTAGCATGGAACGCGGAT	evm.model.supercontig_81.134	cytosol|plasmodesma|plant-type cell wall|	GO:0005829|GO:0009506|GO:0009505|	cytosol|other cellular components|cell wall|	plant-type cell wall loosening|syncytium formation|unidimensional cell growth|plant-type cell wall modification involved in multidimensional cell growth|	GO:0009828|GO:0006949|GO:0009826|GO:0009831|	other cellular processes|cell organization and biogenesis|	X	X	X
evm.model.supercontig_8.136	Solyc05g053700	Xyloglucan endotransglucosylase_hydrolase 1 IPR016455 Xyloglucan endotransglucosylase_hydrolase	Cpa_SRR_002661	INTRONIC	evm.model.supercontig_8.136	962028	963648	LG6	supercontig_8	962730	962752	23	2	11.5	AT AT AT AT AT AT AT AT AT AT AT A	PF00722,PF06955	X	X	2.4.1.207	K08235	AT4G13080.1	XTH1	xyloglucan endotransglucosylase/hydrolase 1	Cpa_SRR_002661	1	294	60.618	59.779	TGGAAGGCAGCAGAGGGAT	GGATTCTGCAGGCGTGGTA	evm.model.supercontig_8.136	apoplast|cell wall|endomembrane system|	GO:0048046|GO:0005618|GO:0012505|	extracellular|cell wall|other cellular components|	carbohydrate metabolic process|cellular glucan metabolic process|	GO:0005975|GO:0006073|	other metabolic processes|other cellular processes|	xyloglucan:xyloglucosyl transferase activity|hydrolase activity, acting on glycosyl bonds|hydrolase activity, hydrolyzing O-glycosyl compounds|	GO:0016762|GO:0016798|GO:0004553|	transferase activity|hydrolase activity|
evm.model.supercontig_8.136	Solyc05g053700	Xyloglucan endotransglucosylase_hydrolase 1 IPR016455 Xyloglucan endotransglucosylase_hydrolase	Cpa_SRR_002662	INTRONIC	evm.model.supercontig_8.136	962028	963648	LG6	supercontig_8	963055	963076	22	2	11	TA TA TA TA TA TA TA TA TA TA TA	PF00722,PF06955	X	X	2.4.1.207	K08235	AT4G13080.1	XTH1	xyloglucan endotransglucosylase/hydrolase 1	Cpa_SRR_002662	1	335	59.955	59.365	AGAATCCCTGCCTGGTACCT	ACAATTGTAGTCTTTTGGCGGTT	evm.model.supercontig_8.136	apoplast|cell wall|endomembrane system|	GO:0048046|GO:0005618|GO:0012505|	extracellular|cell wall|other cellular components|	carbohydrate metabolic process|cellular glucan metabolic process|	GO:0005975|GO:0006073|	other metabolic processes|other cellular processes|	xyloglucan:xyloglucosyl transferase activity|hydrolase activity, acting on glycosyl bonds|hydrolase activity, hydrolyzing O-glycosyl compounds|	GO:0016762|GO:0016798|GO:0004553|	transferase activity|hydrolase activity|
evm.model.supercontig_8.136	Solyc05g053700	Xyloglucan endotransglucosylase_hydrolase 1 IPR016455 Xyloglucan endotransglucosylase_hydrolase	Cpa_SRR_002663	INTRONIC	evm.model.supercontig_8.136	962028	963648	LG6	supercontig_8	963417	963433	17	3	5.67	GAA GAA GAA GAA GAA GA	PF00722,PF06955	X	X	2.4.1.207	K08235	AT4G13080.1	XTH1	xyloglucan endotransglucosylase/hydrolase 1	Cpa_SRR_002663	1	343	59.528	59.03	CCCAATTCAGAAGAGCACAGC	TGCAATTGGTGGAAGGAAAGG	evm.model.supercontig_8.136	apoplast|cell wall|endomembrane system|	GO:0048046|GO:0005618|GO:0012505|	extracellular|cell wall|other cellular components|	carbohydrate metabolic process|cellular glucan metabolic process|	GO:0005975|GO:0006073|	other metabolic processes|other cellular processes|	xyloglucan:xyloglucosyl transferase activity|hydrolase activity, acting on glycosyl bonds|hydrolase activity, hydrolyzing O-glycosyl compounds|	GO:0016762|GO:0016798|GO:0004553|	transferase activity|hydrolase activity|
evm.model.supercontig_8.183	Solyc06g083580	Pectate lyase 1-27 IPR002022 Pectate lyase_Amb allergen	Cpa_SRR_002726	INTRONIC	evm.model.supercontig_8.183	1329915	1333713	LG6	supercontig_8	1330044	1330057	14	4	3.5	TTTC TTTC TTTC TT	PF00544	X	X	4.2.2.2	K01728	AT3G07010.1	X	Pectin lyase-like superfamily protein	Cpa_SRR_002726	1	256	59.35	58.727	GCAACAATGGCGGCTTCA	TTGGCGCCAATGTAGCAC	evm.model.supercontig_8.183	endomembrane system|	GO:0012505|	other cellular components|	metabolic process|biological_process_unknown|	GO:0008152|GO:0008150|	other metabolic processes|unknown biological processes|	pectate lyase activity|	GO:0030570|	other enzyme activity|
evm.model.supercontig_8.183	Solyc06g083580	Pectate lyase 1-27 IPR002022 Pectate lyase_Amb allergen	Cpa_SRR_002727	INTRONIC	evm.model.supercontig_8.183	1329915	1333713	LG6	supercontig_8	1331428	1331444	17	5	3.4	TTATT TTATT TTATT TT	PF00544	X	X	4.2.2.2	K01728	AT3G07010.1	X	Pectin lyase-like superfamily protein	Cpa_SRR_002727	1	345	59.315	59.099	TGTCAAGGCCATCGTGAAGA	AGCGGATTGGAGAGGACAC	evm.model.supercontig_8.183	endomembrane system|	GO:0012505|	other cellular components|	metabolic process|biological_process_unknown|	GO:0008152|GO:0008150|	other metabolic processes|unknown biological processes|	pectate lyase activity|	GO:0030570|	other enzyme activity|
evm.model.supercontig_82.46	Solyc01g057220	Pectinesterase IPR000070 Pectinesterase, catalytic	Cpa_SRR_012641	INTRONIC	evm.model.supercontig_82.46	671924	673967	Un	supercontig_82	673256	673268	13	4	3.25	ATGC ATGC ATGC A	PF04043,PF01095	X	X	X	X	AT2G26450.1	X	Plant invertase/pectin methylesterase inhibitor superfamily	Cpa_SRR_012641	1	278	59.897	57.101	ACAGGGAACAAAAATGGTGCTG	TCCTTCAAAGCGGCAGTT	evm.model.supercontig_82.46	plant-type cell wall|	GO:0009505|	cell wall|	metabolic process|cell wall modification|negative regulation of catalytic activity|	GO:0008152|GO:0042545|GO:0043086|	other metabolic processes|other biological processes|	enzyme inhibitor activity|pectinesterase activity|	GO:0004857|GO:0030599|	other molecular functions|hydrolase activity|
evm.model.supercontig_862.2	Solyc02g093580	Pectate lyase IPR002022 Pectate lyase_Amb allergen	Cpa_SRR_020300	INTRONIC	evm.model.supercontig_862.2	9403	11631	Un	supercontig_862	9983	9999	17	6	2.83	TTTTTA TTTTTA TTTTT	PF00544	X	X	X	X	AT3G27400.1	X	Pectin lyase-like superfamily protein	Cpa_SRR_020300	1	274	60.449	59.999	CCGACATGCCGTGATCCAA	ATGGACCCCCTGCAATGTG	evm.model.supercontig_862.2	endomembrane system|	GO:0012505|	other cellular components|	metabolic process|biological_process_unknown|	GO:0008152|GO:0008150|	other metabolic processes|unknown biological processes|	pectate lyase activity|	GO:0030570|	other enzyme activity|
evm.model.supercontig_862.2	Solyc02g093580	Pectate lyase IPR002022 Pectate lyase_Amb allergen	Cpa_SRR_020301	INTRONIC	evm.model.supercontig_862.2	9403	11631	Un	supercontig_862	10708	10722	15	2	7.5	AT AT AT AT AT AT AT A	PF00544	X	X	X	X	AT3G27400.1	X	Pectin lyase-like superfamily protein	Cpa_SRR_020301	1	252	58.297	57.494	TGCATCCATGTCATTATGTACGT	ATGCATGCCTGTGTGTGT	evm.model.supercontig_862.2	endomembrane system|	GO:0012505|	other cellular components|	metabolic process|biological_process_unknown|	GO:0008152|GO:0008150|	other metabolic processes|unknown biological processes|	pectate lyase activity|	GO:0030570|	other enzyme activity|
evm.model.supercontig_862.2	Solyc02g093580	Pectate lyase IPR002022 Pectate lyase_Amb allergen	Cpa_SRR_020302	INTRONIC	evm.model.supercontig_862.2	9403	11631	Un	supercontig_862	11003	11014	12	2	6	AT AT AT AT AT AT	PF00544	X	X	X	X	AT3G27400.1	X	Pectin lyase-like superfamily protein	Cpa_SRR_020302	0	X	X	X	X	X	evm.model.supercontig_862.2	endomembrane system|	GO:0012505|	other cellular components|	metabolic process|biological_process_unknown|	GO:0008152|GO:0008150|	other metabolic processes|unknown biological processes|	pectate lyase activity|	GO:0030570|	other enzyme activity|
evm.model.supercontig_86.73	Solyc10g074920	Mannan endo-1 4-beta-mannosidase IPR001547 Glycoside hydrolase, family 5	Cpa_SRR_013020	INTRONIC	evm.model.supercontig_86.73	940621	942320	LG3	supercontig_86	942184	942201	18	2	9	AT AT AT AT AT AT AT AT AT	X	X	X	X	X	AT5G01930.1	MAN6	Glycosyl hydrolase superfamily protein	Cpa_SRR_013020	1	250	59.962	57.431	TTCCCTTTTCTCTGCGCCAT	GGCTCCTCCTCTTCAAACAA	evm.model.supercontig_86.73	endomembrane system|	GO:0012505|	other cellular components|	carbohydrate metabolic process|	GO:0005975|	other metabolic processes|	hydrolase activity, hydrolyzing O-glycosyl compounds|catalytic activity|cation binding|	GO:0004553|GO:0003824|GO:0043169|	hydrolase activity|other enzyme activity|other binding|
evm.model.supercontig_88.37	Solyc11g008820	Endoglucanase IPR001701 Glycoside hydrolase, family 9	Cpa_SRR_013143	INTRONIC	evm.model.supercontig_88.37	737476	740959	LG1	supercontig_88	739297	739312	16	5	3.2	AATTA AATTA AATTA A	PF00759	PTHR22298	X	X	X	AT1G65610.1	KOR2	Six-hairpin glycosidases superfamily protein	Cpa_SRR_013143	1	307	59.997	59.196	ATAGCCTCCGACCAACCCT	GCATGAAAACTGTTGACTTTGGG	evm.model.supercontig_88.37	cellular_component_unknown|	GO:0005575|	unknown cellular components|	carbohydrate metabolic process|	GO:0005975|	other metabolic processes|	hydrolase activity, hydrolyzing O-glycosyl compounds|catalytic activity|	GO:0004553|GO:0003824|	hydrolase activity|other enzyme activity|
evm.model.supercontig_88.37	Solyc11g008820	Endoglucanase IPR001701 Glycoside hydrolase, family 9	Cpa_SRR_013144	INTRONIC	evm.model.supercontig_88.37	737476	740959	LG1	supercontig_88	739493	739506	14	2	7	AT AT AT AT AT AT AT	PF00759	PTHR22298	X	X	X	AT1G65610.1	KOR2	Six-hairpin glycosidases superfamily protein	Cpa_SRR_013144	0	X	X	X	X	X	evm.model.supercontig_88.37	cellular_component_unknown|	GO:0005575|	unknown cellular components|	carbohydrate metabolic process|	GO:0005975|	other metabolic processes|	hydrolase activity, hydrolyzing O-glycosyl compounds|catalytic activity|	GO:0004553|GO:0003824|	hydrolase activity|other enzyme activity|
evm.model.supercontig_88.37	Solyc11g008820	Endoglucanase IPR001701 Glycoside hydrolase, family 9	Cpa_SRR_013145	EXONIC	evm.model.supercontig_88.37	737476	740959	LG1	supercontig_88	740621	740634	14	3	4.67	AGG AGG AGG AGG AG	PF00759	PTHR22298	X	X	X	AT1G65610.1	KOR2	Six-hairpin glycosidases superfamily protein	Cpa_SRR_013145	1	303	59.835	59.382	GGGCATTGAAAAAGAGGAGAGC	AGTGGGATCGAGGAGCTCT	evm.model.supercontig_88.37	cellular_component_unknown|	GO:0005575|	unknown cellular components|	carbohydrate metabolic process|	GO:0005975|	other metabolic processes|	hydrolase activity, hydrolyzing O-glycosyl compounds|catalytic activity|	GO:0004553|GO:0003824|	hydrolase activity|other enzyme activity|
evm.model.supercontig_9.114	Solyc06g009790	Glycoside hydrolase family 28 protein_polygalacturonase family protein IPR012334 Pectin lyase fold	Cpa_SRR_002923	INTRONIC	evm.model.supercontig_9.114	594294	597654	LG5	supercontig_9	597590	597603	14	5	2.8	CAAAT CAAAT CAAA	X	X	X	X	X	AT3G16850.1	X	Pectin lyase-like superfamily protein	Cpa_SRR_002923	1	279	58.769	60.974	TCCAAACACCCAGCAGAGT	AGCAGCTCTCTCGTCGGTT	evm.model.supercontig_9.114	vacuole|plant-type cell wall|	GO:0005773|GO:0009505|	other cytoplasmic components|other intracellular components|cell wall|	carbohydrate metabolic process|	GO:0005975|	other metabolic processes|	polygalacturonase activity|	GO:0004650|	hydrolase activity|
evm.model.supercontig_92.36	Solyc10g080210	Polygalacturonase A IPR000743 Glycoside hydrolase, family 28	Cpa_SRR_013381	INTRONIC	evm.model.supercontig_92.36	324232	326904	LG4	supercontig_92	324655	324669	15	4	3.75	ATAC ATAC ATAC ATA	PF00295	X	X	3.2.1.15	K01184	AT3G57510.1	ADPG1	Pectin lyase-like superfamily protein	Cpa_SRR_013381	0	X	X	X	X	X	evm.model.supercontig_92.36	endomembrane system|	GO:0012505|	other cellular components|	metabolic process|cell wall modification involved in abscission|fruit dehiscence|carbohydrate metabolic process|anther dehiscence|	GO:0008152|GO:0009830|GO:0010047|GO:0005975|GO:0009901|	other metabolic processes|developmental processes|other cellular processes|cell organization and biogenesis|other biological processes|	polygalacturonase activity|	GO:0004650|	hydrolase activity|
evm.model.supercontig_92.36	Solyc10g080210	Polygalacturonase A IPR000743 Glycoside hydrolase, family 28	Cpa_SRR_013382	INTRONIC	evm.model.supercontig_92.36	324232	326904	LG4	supercontig_92	325112	325130	19	2	9.5	AT AT AT AT AT AT AT AT AT A	PF00295	X	X	3.2.1.15	K01184	AT3G57510.1	ADPG1	Pectin lyase-like superfamily protein	Cpa_SRR_013382	1	316	58.953	59.412	AGTTCCCGAGCGAAGAACA	GTTCCGCCACCTTCGACTA	evm.model.supercontig_92.36	endomembrane system|	GO:0012505|	other cellular components|	metabolic process|cell wall modification involved in abscission|fruit dehiscence|carbohydrate metabolic process|anther dehiscence|	GO:0008152|GO:0009830|GO:0010047|GO:0005975|GO:0009901|	other metabolic processes|developmental processes|other cellular processes|cell organization and biogenesis|other biological processes|	polygalacturonase activity|	GO:0004650|	hydrolase activity|
evm.model.supercontig_92.36	Solyc10g080210	Polygalacturonase A IPR000743 Glycoside hydrolase, family 28	Cpa_SRR_013383	INTRONIC	evm.model.supercontig_92.36	324232	326904	LG4	supercontig_92	325180	325200	21	2	10.5	AT AT AT AT AT AT AT AT AT AT A	PF00295	X	X	3.2.1.15	K01184	AT3G57510.1	ADPG1	Pectin lyase-like superfamily protein	Cpa_SRR_013383	1	316	58.953	59.412	AGTTCCCGAGCGAAGAACA	GTTCCGCCACCTTCGACTA	evm.model.supercontig_92.36	endomembrane system|	GO:0012505|	other cellular components|	metabolic process|cell wall modification involved in abscission|fruit dehiscence|carbohydrate metabolic process|anther dehiscence|	GO:0008152|GO:0009830|GO:0010047|GO:0005975|GO:0009901|	other metabolic processes|developmental processes|other cellular processes|cell organization and biogenesis|other biological processes|	polygalacturonase activity|	GO:0004650|	hydrolase activity|
evm.model.supercontig_92.36	Solyc10g080210	Polygalacturonase A IPR000743 Glycoside hydrolase, family 28	Cpa_SRR_013384	INTRONIC	evm.model.supercontig_92.36	324232	326904	LG4	supercontig_92	326182	326195	14	4	3.5	TTAA TTAA TTAA TT	PF00295	X	X	3.2.1.15	K01184	AT3G57510.1	ADPG1	Pectin lyase-like superfamily protein	Cpa_SRR_013384	1	334	57.723	59.811	GGGTCACGGAATCAGGTAATT	TCCCCGACCCTCCCTAATAC	evm.model.supercontig_92.36	endomembrane system|	GO:0012505|	other cellular components|	metabolic process|cell wall modification involved in abscission|fruit dehiscence|carbohydrate metabolic process|anther dehiscence|	GO:0008152|GO:0009830|GO:0010047|GO:0005975|GO:0009901|	other metabolic processes|developmental processes|other cellular processes|cell organization and biogenesis|other biological processes|	polygalacturonase activity|	GO:0004650|	hydrolase activity|
evm.model.supercontig_92.36	Solyc10g080210	Polygalacturonase A IPR000743 Glycoside hydrolase, family 28	Cpa_SRR_013385	INTRONIC	evm.model.supercontig_92.36	324232	326904	LG4	supercontig_92	326357	326369	13	4	3.25	TAAT TAAT TAAT T	PF00295	X	X	3.2.1.15	K01184	AT3G57510.1	ADPG1	Pectin lyase-like superfamily protein	Cpa_SRR_013385	1	318	60.071	58.338	GCTTTTGTCTCGTTCGTCACC	CGTCCAAACATGGCGGAA	evm.model.supercontig_92.36	endomembrane system|	GO:0012505|	other cellular components|	metabolic process|cell wall modification involved in abscission|fruit dehiscence|carbohydrate metabolic process|anther dehiscence|	GO:0008152|GO:0009830|GO:0010047|GO:0005975|GO:0009901|	other metabolic processes|developmental processes|other cellular processes|cell organization and biogenesis|other biological processes|	polygalacturonase activity|	GO:0004650|	hydrolase activity|
evm.model.supercontig_92.98	Solyc09g008380	Pectate lyase-like protein IPR002022 Pectate lyase_Amb allergen	Cpa_SRR_013449	EXONIC	evm.model.supercontig_92.98	772774	774762	LG4	supercontig_92	772796	772807	12	3	4	TCT TCT TCT TCT	PF00544	X	X	4.2.2.2	K01728	AT3G53190.1	X	Pectin lyase-like superfamily protein	Cpa_SRR_013449	1	250	58.48	58.948	AGTCACGAATCAGGAGACACT	AGGATTAGGATGCGGAGTGG	evm.model.supercontig_92.98	anchored to membrane|	GO:0031225|	other membranes|	biological_process_unknown|metabolic process|	GO:0008150|GO:0008152|	unknown biological processes|other metabolic processes|	pectate lyase activity|	GO:0030570|	other enzyme activity|
evm.model.supercontig_93.34	Solyc12g008840	Beta-galactosidase IPR001944 Glycoside hydrolase, family 35	Cpa_SRR_013474	INTRONIC	evm.model.supercontig_93.34	875627	879841	LG7	supercontig_93	876940	876953	14	4	3.5	TTTC TTTC TTTC TT	PF01301	PTHR23421	KOG0496	3.2.1.23	K01190	AT4G26140.1	BGAL12	beta-galactosidase 12	Cpa_SRR_013474	1	265	59.701	60.066	GAGCACCGGGGAAAGCTTA	GCTAGGGTCCCATGAAAACGA	evm.model.supercontig_93.34	cell wall|	GO:0005618|	cell wall|	lactose catabolic process, using glucoside 3-dehydrogenase|metabolic process|lactose catabolic process via UDP-galactose|carbohydrate metabolic process|lactose catabolic process|	GO:0019513|GO:0008152|GO:0019515|GO:0005975|GO:0005990|	other cellular processes|other metabolic processes|	cation binding|catalytic activity|hydrolase activity, hydrolyzing O-glycosyl compounds|beta-galactosidase activity|	GO:0043169|GO:0003824|GO:0004553|GO:0004565|	other binding|other enzyme activity|hydrolase activity|
