# Supplementary material for: Development of a Gene-Centered SSR Atlas as a Resource for Papaya (Carica papaya) Marker-Assisted Selection and Population Genetic Studies
Source: PLoS One. 2014 Nov 13;9(11):e112654. doi: 10.1371/journal.pone.0112654 (PMC4231050; doi:10.1371/journal.pone.0112654)
Supplement: Table S8 — SSR markers for transcriptional/ethylene genes. (XLS) [file pone.0112654.s008.xls]

## Sheet: Sheet1
Gene	Best hit in tomato	Best hit description	SSR ID	Type	Gene	Start	End	Chromosome	Location	Start (Repeat)	End (Repeat)	Size	Period	Exponent	Repeat sequence	Pfam	Panther	Eukaryotic Orthologous Groups of proteins (KOG)	Enzyme (EC number)	KEGG Orthology (KO) number	Arabidopsis thaliana locus	Arabidopsis thaliana gene name	Arabidopsis thaliana description	SSR ID	Primer Pair	Product Size (bp)	Tm Primer F (oC)	Tm Primer R (oC)	Primer F (5'->3' on plus strand)	Primer R (5'->3' on minus strand)	Gene	GO term (celullar component)	GO ID (celullar component)	GO slim (celullar component)	GO term (biological processes)	GO ID (biological processes)	GO slim (biological processes)	GO term (molecular function)	GO ID (molecular function)	GO slim (molecular function)
evm.model.supercontig_100.3	Solyc04g011670	BZIP transcription factor IPR011616 bZIP transcription factor, bZIP-1	Cpa_SRR_013849	INTRONIC	evm.model.supercontig_100.3	70242	76245	Un	supercontig_100	73331	73366	36	3	12	CTC CTC CTC CTC CTC CTC CTC CTC CTC CTC CTC CTC	PF00170,PF07716	PTHR22952	X	X	K14431	AT5G65210.1	TGA1	bZIP transcription factor family protein	Cpa_SRR_013849	0	X	X	X	X	X	evm.model.supercontig_100.3	X	X	X	regulation of transcription, DNA-dependent|defense response to bacterium|	GO:0006355|GO:0042742|	other cellular processes|other metabolic processes|response to stress|response to abiotic or biotic stimulus|	sequence-specific DNA binding transcription factor activity|protein binding|calmodulin binding|	GO:0003700|GO:0005515|GO:0005516|	transcription factor activity|DNA or RNA binding|protein binding|
evm.model.supercontig_101.29	Solyc08g078300	Homeobox-leucine zipper protein IPR006712 HD-ZIP protein, N-terminal	Cpa_SRR_013860	INTRONIC	evm.model.supercontig_101.29	615850	617812	Un	supercontig_101	616442	616458	17	6	2.83	CCCAAG CCCAAG CCCAA	PF04618,PF00046,PF02183	PTHR19418	KOG0483	X	K09338	AT3G60390.1	HAT3	homeobox-leucine zipper protein 3	Cpa_SRR_013860	1	269	58.032	57.009	CCCCCACCCAACCCATATA	TTGGGTTAATTGGGCACTCT	evm.model.supercontig_101.29	nucleus|	GO:0005634|	nucleus|	transcription, DNA-dependent|regulation of transcription, DNA-dependent|	GO:0006351|GO:0006355|	other cellular processes|other metabolic processes|	sequence-specific DNA binding transcription factor activity|	GO:0003700|	transcription factor activity|
evm.model.supercontig_101.29	Solyc08g078300	Homeobox-leucine zipper protein IPR006712 HD-ZIP protein, N-terminal	Cpa_SRR_013861	INTRONIC	evm.model.supercontig_101.29	615850	617812	Un	supercontig_101	616510	616523	14	2	7	AC AC AC AC AC AC AC	PF04618,PF00046,PF02183	PTHR19418	KOG0483	X	K09338	AT3G60390.1	HAT3	homeobox-leucine zipper protein 3	Cpa_SRR_013861	1	269	58.032	57.009	CCCCCACCCAACCCATATA	TTGGGTTAATTGGGCACTCT	evm.model.supercontig_101.29	nucleus|	GO:0005634|	nucleus|	transcription, DNA-dependent|regulation of transcription, DNA-dependent|	GO:0006351|GO:0006355|	other cellular processes|other metabolic processes|	sequence-specific DNA binding transcription factor activity|	GO:0003700|	transcription factor activity|
evm.model.supercontig_101.29	Solyc08g078300	Homeobox-leucine zipper protein IPR006712 HD-ZIP protein, N-terminal	Cpa_SRR_013862	INTRONIC	evm.model.supercontig_101.29	615850	617812	Un	supercontig_101	616927	616946	20	6	3.33	TCAAAA TCAAAA TCAAAA TC	PF04618,PF00046,PF02183	PTHR19418	KOG0483	X	K09338	AT3G60390.1	HAT3	homeobox-leucine zipper protein 3	Cpa_SRR_013862	1	257	60.153	59.647	AACCACACCTCCACTTGCC	GATGAAGACGGCGGCAATG	evm.model.supercontig_101.29	nucleus|	GO:0005634|	nucleus|	transcription, DNA-dependent|regulation of transcription, DNA-dependent|	GO:0006351|GO:0006355|	other cellular processes|other metabolic processes|	sequence-specific DNA binding transcription factor activity|	GO:0003700|	transcription factor activity|
evm.model.supercontig_10.173	Solyc03g120390	Auxin responsive protein IPR003311 AUX_IAA protein	Cpa_SRR_003381	INTRONIC	evm.model.supercontig_10.173	2234918	2235948	LG5	supercontig_10	2235158	2235174	17	2	8.5	TA TA TA TA TA TA TA TA T	PF02309	X	X	X	X	AT3G04730.1	IAA16	indoleacetic acid-induced protein 16	Cpa_SRR_003381	1	329	60.079	59.398	GTTCTTCGCCGGAATCCCA	CGGCCATCCTACCACTTGT	evm.model.supercontig_10.173	nucleus|	GO:0005634|	nucleus|	regulation of transcription, DNA-dependent|response to auxin stimulus|	GO:0006355|GO:0009733|	other cellular processes|other metabolic processes|other biological processes|	sequence-specific DNA binding transcription factor activity|	GO:0003700|	transcription factor activity|
evm.model.supercontig_10.173	Solyc03g120390	Auxin responsive protein IPR003311 AUX_IAA protein	Cpa_SRR_003382	INTRONIC	evm.model.supercontig_10.173	2234918	2235948	LG5	supercontig_10	2235639	2235653	15	5	3	TTTTC TTTTC TTTTC	PF02309	X	X	X	X	AT3G04730.1	IAA16	indoleacetic acid-induced protein 16	Cpa_SRR_003382	1	282	58.54	59.461	ACTGCAGGTAATTTTGTGAGTGA	ACCCAGTTGCCTCTTTGCT	evm.model.supercontig_10.173	nucleus|	GO:0005634|	nucleus|	regulation of transcription, DNA-dependent|response to auxin stimulus|	GO:0006355|GO:0009733|	other cellular processes|other metabolic processes|other biological processes|	sequence-specific DNA binding transcription factor activity|	GO:0003700|	transcription factor activity|
evm.model.supercontig_10.173	Solyc03g120390	Auxin responsive protein IPR003311 AUX_IAA protein	Cpa_SRR_003383	INTRONIC	evm.model.supercontig_10.173	2234918	2235948	LG5	supercontig_10	2235674	2235686	13	4	3.25	GAAA GAAA GAAA G	PF02309	X	X	X	X	AT3G04730.1	IAA16	indoleacetic acid-induced protein 16	Cpa_SRR_003383	1	316	58.224	59.092	TGCTTGTTGGGGATGTGC	GTGTCCCTGGAGCTGCATA	evm.model.supercontig_10.173	nucleus|	GO:0005634|	nucleus|	regulation of transcription, DNA-dependent|response to auxin stimulus|	GO:0006355|GO:0009733|	other cellular processes|other metabolic processes|other biological processes|	sequence-specific DNA binding transcription factor activity|	GO:0003700|	transcription factor activity|
evm.model.supercontig_10.173	Solyc03g120390	Auxin responsive protein IPR003311 AUX_IAA protein	Cpa_SRR_003384	INTRONIC	evm.model.supercontig_10.173	2234918	2235948	LG5	supercontig_10	2235862	2235876	15	2	7.5	TG TG TG TG TG TG TG T	PF02309	X	X	X	X	AT3G04730.1	IAA16	indoleacetic acid-induced protein 16	Cpa_SRR_003384	1	275	58.608	59.096	AGCGGCTGAGGTTGATGA	ACTGAACCCTATGTACACAGCA	evm.model.supercontig_10.173	nucleus|	GO:0005634|	nucleus|	regulation of transcription, DNA-dependent|response to auxin stimulus|	GO:0006355|GO:0009733|	other cellular processes|other metabolic processes|other biological processes|	sequence-specific DNA binding transcription factor activity|	GO:0003700|	transcription factor activity|
evm.model.supercontig_104.9	Solyc01g006930	Nuclear transcription factor Y subunit A-2 IPR001289 CCAAT-binding transcription factor, subunit B	Cpa_SRR_014064	INTRONIC	evm.model.supercontig_104.9	101565	107536	LG4	supercontig_104	103114	103127	14	5	2.8	ATTTG ATTTG ATTT	PF02045,PF05938	PTHR12632	KOG1561	X	X	AT5G06510.1	NF-YA10	nuclear factor Y, subunit A10	Cpa_SRR_014064	1	343	58.191	58.309	TCAGGTCGATGAACCTTCTCT	GCTCAGCATCACAAGAGAATAGA	evm.model.supercontig_104.9	CCAAT-binding factor complex|nucleus|	GO:0016602|GO:0005634|	nucleus|other intracellular components|	regulation of transcription, DNA-dependent|	GO:0006355|	other cellular processes|other metabolic processes|	sequence-specific DNA binding transcription factor activity|	GO:0003700|	transcription factor activity|
evm.model.supercontig_104.9	Solyc01g006930	Nuclear transcription factor Y subunit A-2 IPR001289 CCAAT-binding transcription factor, subunit B	Cpa_SRR_014065	INTRONIC	evm.model.supercontig_104.9	101565	107536	LG4	supercontig_104	104798	104813	16	2	8	AG AG AG AG AG AG AG AG	PF02045,PF05938	PTHR12632	KOG1561	X	X	AT5G06510.1	NF-YA10	nuclear factor Y, subunit A10	Cpa_SRR_014065	1	342	59.328	58.994	ACGCACCTCAGATTTCGGT	GAGCACCTGAATGACATTTCTCA	evm.model.supercontig_104.9	CCAAT-binding factor complex|nucleus|	GO:0016602|GO:0005634|	nucleus|other intracellular components|	regulation of transcription, DNA-dependent|	GO:0006355|	other cellular processes|other metabolic processes|	sequence-specific DNA binding transcription factor activity|	GO:0003700|	transcription factor activity|
evm.model.supercontig_104.9	Solyc01g006930	Nuclear transcription factor Y subunit A-2 IPR001289 CCAAT-binding transcription factor, subunit B	Cpa_SRR_014066	INTRONIC	evm.model.supercontig_104.9	101565	107536	LG4	supercontig_104	106119	106133	15	6	2.5	TTCTAT TTCTAT TTC	PF02045,PF05938	PTHR12632	KOG1561	X	X	AT5G06510.1	NF-YA10	nuclear factor Y, subunit A10	Cpa_SRR_014066	1	274	59.117	59.817	ACTTAACTTTTCTGTGGGCTGAC	ACAGCTTTCCTTCACTGGCA	evm.model.supercontig_104.9	CCAAT-binding factor complex|nucleus|	GO:0016602|GO:0005634|	nucleus|other intracellular components|	regulation of transcription, DNA-dependent|	GO:0006355|	other cellular processes|other metabolic processes|	sequence-specific DNA binding transcription factor activity|	GO:0003700|	transcription factor activity|
evm.model.supercontig_106.18	Solyc01g106720	MADS-box transcription factor IPR002100 Transcription factor, MADS-box	Cpa_SRR_014171	EXONIC	evm.model.supercontig_106.18	239584	240391	LG3	supercontig_106	239748	239767	20	6	3.33	GATGAG GATGAG GATGAG GA	PF00319	PTHR11945	KOG0014	X	X	AT5G60440.1	AGL62	AGAMOUS-like 62	Cpa_SRR_014171	1	285	58.18	59.04	TGGAAGACATGCTCCACTAGA	ACCGAGAAGAAGCGAAGTGA	evm.model.supercontig_106.18	nucleus|	GO:0005634|	nucleus|	regulation of transcription, DNA-dependent|endosperm development|	GO:0006355|GO:0009960|	other cellular processes|other metabolic processes|developmental processes|	sequence-specific DNA binding transcription factor activity|	GO:0003700|	transcription factor activity|DNA or RNA binding|
evm.model.supercontig_106.18	Solyc01g106720	MADS-box transcription factor IPR002100 Transcription factor, MADS-box	Cpa_SRR_014172	INTRONIC	evm.model.supercontig_106.18	239584	240391	LG3	supercontig_106	239990	240005	16	2	8	TA TA TA TA TA TA TA TA	PF00319	PTHR11945	KOG0014	X	X	AT5G60440.1	AGL62	AGAMOUS-like 62	Cpa_SRR_014172	1	284	59.851	59.164	TGAAGCTGTGCCAAGCTCA	AAGCCGCTTCTGGAACCA	evm.model.supercontig_106.18	nucleus|	GO:0005634|	nucleus|	regulation of transcription, DNA-dependent|endosperm development|	GO:0006355|GO:0009960|	other cellular processes|other metabolic processes|developmental processes|	sequence-specific DNA binding transcription factor activity|	GO:0003700|	transcription factor activity|DNA or RNA binding|
evm.model.supercontig_106.20	Solyc01g106720	MADS-box transcription factor IPR002100 Transcription factor, MADS-box	Cpa_SRR_014173	EXONIC	evm.model.supercontig_106.20	250629	251415	LG3	supercontig_106	250765	250776	12	3	4	TGA TGA TGA TGA	PF00319	PTHR11945	KOG0014	X	X	AT5G60440.1	AGL62	AGAMOUS-like 62	Cpa_SRR_014173	1	308	59.414	57.172	CGTGGGCGTAATATGCTTGG	CAGTGTTGGTGGATGGCT	evm.model.supercontig_106.20	nucleus|	GO:0005634|	nucleus|	regulation of transcription, DNA-dependent|endosperm development|	GO:0006355|GO:0009960|	other cellular processes|other metabolic processes|developmental processes|	sequence-specific DNA binding transcription factor activity|	GO:0003700|	transcription factor activity|DNA or RNA binding|
evm.model.supercontig_106.20	Solyc01g106720	MADS-box transcription factor IPR002100 Transcription factor, MADS-box	Cpa_SRR_014174	EXONIC	evm.model.supercontig_106.20	250629	251415	LG3	supercontig_106	250772	250787	16	6	2.67	GATGAG GATGAG GATG	PF00319	PTHR11945	KOG0014	X	X	AT5G60440.1	AGL62	AGAMOUS-like 62	Cpa_SRR_014174	1	308	59.414	57.172	CGTGGGCGTAATATGCTTGG	CAGTGTTGGTGGATGGCT	evm.model.supercontig_106.20	nucleus|	GO:0005634|	nucleus|	regulation of transcription, DNA-dependent|endosperm development|	GO:0006355|GO:0009960|	other cellular processes|other metabolic processes|developmental processes|	sequence-specific DNA binding transcription factor activity|	GO:0003700|	transcription factor activity|DNA or RNA binding|
evm.model.supercontig_106.42	Solyc11g044740	LIM domain protein IPR001781 Zinc finger, LIM-type	Cpa_SRR_014200	INTRONIC	evm.model.supercontig_106.42	548338	550021	LG3	supercontig_106	548887	548900	14	5	2.8	AAAAT AAAAT AAAA	PF00412	PTHR18973	KOG1700	X	X	AT1G10200.1	WLIM1	GATA type zinc finger transcription factor family protein	Cpa_SRR_014200	1	291	58.976	59.026	AGGGTTAGAGTTAGGTGAATGAAGA	ATGCTGCGAGAAGACCGT	evm.model.supercontig_106.42	plasma membrane|actin cytoskeleton|	GO:0005886|GO:0015629|	plasma membrane|other intracellular components|	regulation of transcription, DNA-dependent|actin filament bundle assembly|	GO:0006355|GO:0051017|	other cellular processes|other metabolic processes|cell organization and biogenesis|	sequence-specific DNA binding transcription factor activity|actin filament binding|	GO:0003700|GO:0051015|	transcription factor activity|protein binding|
evm.model.supercontig_106.42	Solyc11g044740	LIM domain protein IPR001781 Zinc finger, LIM-type	Cpa_SRR_014201	INTRONIC	evm.model.supercontig_106.42	548338	550021	LG3	supercontig_106	549113	549131	19	2	9.5	AT AT AT AT AT AT AT AT AT A	PF00412	PTHR18973	KOG1700	X	X	AT1G10200.1	WLIM1	GATA type zinc finger transcription factor family protein	Cpa_SRR_014201	1	274	59.026	58.943	ACGGTCTTCTCGCAGCAT	TGCTCTTTTTCCTCCTCCGT	evm.model.supercontig_106.42	plasma membrane|actin cytoskeleton|	GO:0005886|GO:0015629|	plasma membrane|other intracellular components|	regulation of transcription, DNA-dependent|actin filament bundle assembly|	GO:0006355|GO:0051017|	other cellular processes|other metabolic processes|cell organization and biogenesis|	sequence-specific DNA binding transcription factor activity|actin filament binding|	GO:0003700|GO:0051015|	transcription factor activity|protein binding|
evm.model.supercontig_106.42	Solyc11g044740	LIM domain protein IPR001781 Zinc finger, LIM-type	Cpa_SRR_014202	INTRONIC	evm.model.supercontig_106.42	548338	550021	LG3	supercontig_106	549285	549300	16	6	2.67	TATATG TATATG TATA	PF00412	PTHR18973	KOG1700	X	X	AT1G10200.1	WLIM1	GATA type zinc finger transcription factor family protein	Cpa_SRR_014202	1	341	57.809	58.242	TCGGTGTGCCTGAGAAGA	TGCCTGCCGTCTTTTTCC	evm.model.supercontig_106.42	plasma membrane|actin cytoskeleton|	GO:0005886|GO:0015629|	plasma membrane|other intracellular components|	regulation of transcription, DNA-dependent|actin filament bundle assembly|	GO:0006355|GO:0051017|	other cellular processes|other metabolic processes|cell organization and biogenesis|	sequence-specific DNA binding transcription factor activity|actin filament binding|	GO:0003700|GO:0051015|	transcription factor activity|protein binding|
evm.model.supercontig_107.31	Solyc03g026020	Heat stress transcription factor-type, DNA-binding	Cpa_SRR_014307	INTRONIC	evm.model.supercontig_107.31	155518	156630	LG8	supercontig_107	156331	156345	15	5	3	ACAAA ACAAA ACAAA	PF00447	PTHR10015	X	X	X	AT5G62020.1	HSFB2A	heat shock transcription factor B2A	Cpa_SRR_014307	1	339	60.003	59.556	CCAACGATCAGGCACCACT	ACGCCGTTTCTGACCAAGA	evm.model.supercontig_107.31	X	X	X	response to chitin|regulation of transcription, DNA-dependent|	GO:0010200|GO:0006355|	other biological processes|other cellular processes|other metabolic processes|	DNA binding|sequence-specific DNA binding transcription factor activity|	GO:0003677|GO:0003700|	DNA or RNA binding|transcription factor activity|
evm.model.supercontig_10.75	Solyc03g116890	WRKY transcription factor 2 IPR003657 DNA-binding WRKY	Cpa_SRR_003284	INTRONIC	evm.model.supercontig_10.75	1268958	1271020	LG5	supercontig_10	1269073	1269090	18	2	9	AT AT AT AT AT AT AT AT AT	PF03106	X	X	X	X	AT1G80840.1	WRKY40	WRKY DNA-binding protein 40	Cpa_SRR_003284	1	322	59.784	59.263	GTCTGGTTTAGGCGCCGTA	GCTCCATGAATTCAGCGCTT	evm.model.supercontig_10.75	nucleus|	GO:0005634|	nucleus|	response to wounding|response to salicylic acid stimulus|regulation of transcription, DNA-dependent|response to chitin|defense response to bacterium|regulation of defense response to virus by host|defense response to fungus|regulation of defense response|	GO:0009611|GO:0009751|GO:0006355|GO:0010200|GO:0042742|GO:0050691|GO:0050832|GO:0031347|	response to stress|other biological processes|other cellular processes|other metabolic processes|response to abiotic or biotic stimulus|	sequence-specific DNA binding transcription factor activity|protein binding|	GO:0003700|GO:0005515|	transcription factor activity|protein binding|
evm.model.supercontig_10.75	Solyc03g116890	WRKY transcription factor 2 IPR003657 DNA-binding WRKY	Cpa_SRR_003285	INTRONIC	evm.model.supercontig_10.75	1268958	1271020	LG5	supercontig_10	1269165	1269178	14	4	3.5	TTTC TTTC TTTC TT	PF03106	X	X	X	X	AT1G80840.1	WRKY40	WRKY DNA-binding protein 40	Cpa_SRR_003285	1	254	58.848	59.429	ACGCTCCACTGCTTCCTT	AGCTTTCTCTGAAGCTCCATGA	evm.model.supercontig_10.75	nucleus|	GO:0005634|	nucleus|	response to wounding|response to salicylic acid stimulus|regulation of transcription, DNA-dependent|response to chitin|defense response to bacterium|regulation of defense response to virus by host|defense response to fungus|regulation of defense response|	GO:0009611|GO:0009751|GO:0006355|GO:0010200|GO:0042742|GO:0050691|GO:0050832|GO:0031347|	response to stress|other biological processes|other cellular processes|other metabolic processes|response to abiotic or biotic stimulus|	sequence-specific DNA binding transcription factor activity|protein binding|	GO:0003700|GO:0005515|	transcription factor activity|protein binding|
evm.model.supercontig_10.75	Solyc03g116890	WRKY transcription factor 2 IPR003657 DNA-binding WRKY	Cpa_SRR_003286	INTRONIC	evm.model.supercontig_10.75	1268958	1271020	LG5	supercontig_10	1269276	1269291	16	2	8	TA TA TA TA TA TA TA TA	PF03106	X	X	X	X	AT1G80840.1	WRKY40	WRKY DNA-binding protein 40	Cpa_SRR_003286	1	324	60.107	59.158	AGCGCTGAATTCATGGAGCT	ACCTCTCTGCAGATTCAATCCA	evm.model.supercontig_10.75	nucleus|	GO:0005634|	nucleus|	response to wounding|response to salicylic acid stimulus|regulation of transcription, DNA-dependent|response to chitin|defense response to bacterium|regulation of defense response to virus by host|defense response to fungus|regulation of defense response|	GO:0009611|GO:0009751|GO:0006355|GO:0010200|GO:0042742|GO:0050691|GO:0050832|GO:0031347|	response to stress|other biological processes|other cellular processes|other metabolic processes|response to abiotic or biotic stimulus|	sequence-specific DNA binding transcription factor activity|protein binding|	GO:0003700|GO:0005515|	transcription factor activity|protein binding|
evm.model.supercontig_10.75	Solyc03g116890	WRKY transcription factor 2 IPR003657 DNA-binding WRKY	Cpa_SRR_003287	EXONIC	evm.model.supercontig_10.75	1268958	1271020	LG5	supercontig_10	1269650	1269664	15	5	3	GAAAA GAAAA GAAAA	PF03106	X	X	X	X	AT1G80840.1	WRKY40	WRKY DNA-binding protein 40	Cpa_SRR_003287	1	262	59.244	59.007	AAATGGACCGGCTGAGCA	AGGCTGGTATCAAAAGGGTGA	evm.model.supercontig_10.75	nucleus|	GO:0005634|	nucleus|	response to wounding|response to salicylic acid stimulus|regulation of transcription, DNA-dependent|response to chitin|defense response to bacterium|regulation of defense response to virus by host|defense response to fungus|regulation of defense response|	GO:0009611|GO:0009751|GO:0006355|GO:0010200|GO:0042742|GO:0050691|GO:0050832|GO:0031347|	response to stress|other biological processes|other cellular processes|other metabolic processes|response to abiotic or biotic stimulus|	sequence-specific DNA binding transcription factor activity|protein binding|	GO:0003700|GO:0005515|	transcription factor activity|protein binding|
evm.model.supercontig_10.75	Solyc03g116890	WRKY transcription factor 2 IPR003657 DNA-binding WRKY	Cpa_SRR_003288	INTRONIC	evm.model.supercontig_10.75	1268958	1271020	LG5	supercontig_10	1269819	1269835	17	4	4.25	TAAT TAAT TAAT TAAT T	PF03106	X	X	X	X	AT1G80840.1	WRKY40	WRKY DNA-binding protein 40	Cpa_SRR_003288	1	304	59.586	58.971	ACGATCCAGGTGCTATCAAGG	TGGGTTGGCTTGGGGAAA	evm.model.supercontig_10.75	nucleus|	GO:0005634|	nucleus|	response to wounding|response to salicylic acid stimulus|regulation of transcription, DNA-dependent|response to chitin|defense response to bacterium|regulation of defense response to virus by host|defense response to fungus|regulation of defense response|	GO:0009611|GO:0009751|GO:0006355|GO:0010200|GO:0042742|GO:0050691|GO:0050832|GO:0031347|	response to stress|other biological processes|other cellular processes|other metabolic processes|response to abiotic or biotic stimulus|	sequence-specific DNA binding transcription factor activity|protein binding|	GO:0003700|GO:0005515|	transcription factor activity|protein binding|
evm.model.supercontig_10.75	Solyc03g116890	WRKY transcription factor 2 IPR003657 DNA-binding WRKY	Cpa_SRR_003289	INTRONIC	evm.model.supercontig_10.75	1268958	1271020	LG5	supercontig_10	1270105	1270129	25	2	12.5	AC AC AC AC AC AC AC AC AC AC AC AC A	PF03106	X	X	X	X	AT1G80840.1	WRKY40	WRKY DNA-binding protein 40	Cpa_SRR_003289	0	X	X	X	X	X	evm.model.supercontig_10.75	nucleus|	GO:0005634|	nucleus|	response to wounding|response to salicylic acid stimulus|regulation of transcription, DNA-dependent|response to chitin|defense response to bacterium|regulation of defense response to virus by host|defense response to fungus|regulation of defense response|	GO:0009611|GO:0009751|GO:0006355|GO:0010200|GO:0042742|GO:0050691|GO:0050832|GO:0031347|	response to stress|other biological processes|other cellular processes|other metabolic processes|response to abiotic or biotic stimulus|	sequence-specific DNA binding transcription factor activity|protein binding|	GO:0003700|GO:0005515|	transcription factor activity|protein binding|
evm.model.supercontig_10.75	Solyc03g116890	WRKY transcription factor 2 IPR003657 DNA-binding WRKY	Cpa_SRR_003290	INTRONIC	evm.model.supercontig_10.75	1268958	1271020	LG5	supercontig_10	1270132	1270144	13	2	6.5	TA TA TA TA TA TA T	PF03106	X	X	X	X	AT1G80840.1	WRKY40	WRKY DNA-binding protein 40	Cpa_SRR_003290	0	X	X	X	X	X	evm.model.supercontig_10.75	nucleus|	GO:0005634|	nucleus|	response to wounding|response to salicylic acid stimulus|regulation of transcription, DNA-dependent|response to chitin|defense response to bacterium|regulation of defense response to virus by host|defense response to fungus|regulation of defense response|	GO:0009611|GO:0009751|GO:0006355|GO:0010200|GO:0042742|GO:0050691|GO:0050832|GO:0031347|	response to stress|other biological processes|other cellular processes|other metabolic processes|response to abiotic or biotic stimulus|	sequence-specific DNA binding transcription factor activity|protein binding|	GO:0003700|GO:0005515|	transcription factor activity|protein binding|
evm.model.supercontig_107.91	Solyc03g025170	GRAS family transcription factor IPR005202 GRAS transcription factor	Cpa_SRR_014366	EXONIC	evm.model.supercontig_107.91	486076	487993	LG8	supercontig_107	486755	486786	32	6	5.33	CCGAAT CCGAAT CCGAAT CCGAAT CCGAAT CC	PF03514	X	X	X	X	AT5G52510.1	SCL8	SCARECROW-like 8	Cpa_SRR_014366	1	325	60.537	59.931	AGTCCCAGCCTGCTCAAGA	GCCGATGCCGTCTCCATTA	evm.model.supercontig_107.91	nucleus|cytoplasm|	GO:0005634|GO:0005737|	nucleus|other cytoplasmic components|	regulation of transcription, DNA-dependent|	GO:0006355|	other cellular processes|other metabolic processes|	sequence-specific DNA binding transcription factor activity|	GO:0003700|	transcription factor activity|
evm.model.supercontig_10.83	Solyc03g116860	Acetyltransferase-like protein IPR000182 GCN5-related N-acetyltransferase	Cpa_SRR_003297	INTRONIC	evm.model.supercontig_10.83	1323054	1325451	LG5	supercontig_10	1323951	1323963	13	4	3.25	AATT AATT AATT A	PF00583	PTHR23091	X	X	X	AT2G23060.1	X	Acyl-CoA N-acyltransferases (NAT) superfamily protein	Cpa_SRR_003297	1	253	59.779	60.597	ATGGATCGACGGGTGGTTG	CCTCGAGCCAACCACGTTT	evm.model.supercontig_10.83	cellular_component_unknown|	GO:0005575|	unknown cellular components|	metabolic process|	GO:0008152|	other metabolic processes|	N-acetyltransferase activity|	GO:0008080|	transferase activity|
evm.model.supercontig_10.83	Solyc03g116860	Acetyltransferase-like protein IPR000182 GCN5-related N-acetyltransferase	Cpa_SRR_003298	INTRONIC	evm.model.supercontig_10.83	1323054	1325451	LG5	supercontig_10	1324186	1324199	14	2	7	TA TA TA TA TA TA TA	PF00583	PTHR23091	X	X	X	AT2G23060.1	X	Acyl-CoA N-acyltransferases (NAT) superfamily protein	Cpa_SRR_003298	1	342	59.709	60.035	CGTGGTTGGCTCGAGGTAA	CTGCCGATCCATATGCCCAT	evm.model.supercontig_10.83	cellular_component_unknown|	GO:0005575|	unknown cellular components|	metabolic process|	GO:0008152|	other metabolic processes|	N-acetyltransferase activity|	GO:0008080|	transferase activity|
evm.model.supercontig_10.83	Solyc03g116860	Acetyltransferase-like protein IPR000182 GCN5-related N-acetyltransferase	Cpa_SRR_003299	INTRONIC	evm.model.supercontig_10.83	1323054	1325451	LG5	supercontig_10	1324199	1324225	27	2	13.5	AC AC AC AC AC AC AC AC AC AC AC AC AC A	PF00583	PTHR23091	X	X	X	AT2G23060.1	X	Acyl-CoA N-acyltransferases (NAT) superfamily protein	Cpa_SRR_003299	1	342	59.709	60.035	CGTGGTTGGCTCGAGGTAA	CTGCCGATCCATATGCCCAT	evm.model.supercontig_10.83	cellular_component_unknown|	GO:0005575|	unknown cellular components|	metabolic process|	GO:0008152|	other metabolic processes|	N-acetyltransferase activity|	GO:0008080|	transferase activity|
evm.model.supercontig_10.83	Solyc03g116860	Acetyltransferase-like protein IPR000182 GCN5-related N-acetyltransferase	Cpa_SRR_003300	INTRONIC	evm.model.supercontig_10.83	1323054	1325451	LG5	supercontig_10	1324251	1324264	14	5	2.8	ATTAG ATTAG ATTA	PF00583	PTHR23091	X	X	X	AT2G23060.1	X	Acyl-CoA N-acyltransferases (NAT) superfamily protein	Cpa_SRR_003300	1	342	59.709	60.035	CGTGGTTGGCTCGAGGTAA	CTGCCGATCCATATGCCCAT	evm.model.supercontig_10.83	cellular_component_unknown|	GO:0005575|	unknown cellular components|	metabolic process|	GO:0008152|	other metabolic processes|	N-acetyltransferase activity|	GO:0008080|	transferase activity|
evm.model.supercontig_10.83	Solyc03g116860	Acetyltransferase-like protein IPR000182 GCN5-related N-acetyltransferase	Cpa_SRR_003301	INTRONIC	evm.model.supercontig_10.83	1323054	1325451	LG5	supercontig_10	1324261	1324281	21	5	4.2	ATTAA ATTAA ATTAA ATTAA A	PF00583	PTHR23091	X	X	X	AT2G23060.1	X	Acyl-CoA N-acyltransferases (NAT) superfamily protein	Cpa_SRR_003301	1	342	59.709	60.035	CGTGGTTGGCTCGAGGTAA	CTGCCGATCCATATGCCCAT	evm.model.supercontig_10.83	cellular_component_unknown|	GO:0005575|	unknown cellular components|	metabolic process|	GO:0008152|	other metabolic processes|	N-acetyltransferase activity|	GO:0008080|	transferase activity|
evm.model.supercontig_10.83	Solyc03g116860	Acetyltransferase-like protein IPR000182 GCN5-related N-acetyltransferase	Cpa_SRR_003302	INTRONIC	evm.model.supercontig_10.83	1323054	1325451	LG5	supercontig_10	1324319	1324336	18	4	4.5	TAAT TAAT TAAT TAAT TA	PF00583	PTHR23091	X	X	X	AT2G23060.1	X	Acyl-CoA N-acyltransferases (NAT) superfamily protein	Cpa_SRR_003302	1	279	58.311	60.035	TGATGCCAAAATGTAGAGCACT	CTGCCGATCCATATGCCCAT	evm.model.supercontig_10.83	cellular_component_unknown|	GO:0005575|	unknown cellular components|	metabolic process|	GO:0008152|	other metabolic processes|	N-acetyltransferase activity|	GO:0008080|	transferase activity|
evm.model.supercontig_109.22	Solyc03g120910	Class III homeodomain-leucine zipper IPR013978 MEKHLA	Cpa_SRR_014496	INTRONIC	evm.model.supercontig_109.22	360771	366554	Un	supercontig_109	365417	365429	13	2	6.5	CT CT CT CT CT CT C	PF00046,PF00170,PF01852,PF08670	PTHR19418	KOG0483	X	X	AT2G34710.1	PHB	Homeobox-leucine zipper family protein / lipid-binding START domain-containing protein	Cpa_SRR_014496	1	286	60.228	58.942	CAGCAGTTCCAGTGGCCTT	AGCTGTGAATCGGTGGTGA	evm.model.supercontig_109.22	nucleus|	GO:0005634|	nucleus|	polarity specification of adaxial/abaxial axis|primary shoot apical meristem specification|integument development|determination of bilateral symmetry|regulation of transcription, DNA-dependent|adaxial/abaxial pattern specification|meristem initiation|	GO:0009944|GO:0010072|GO:0080060|GO:0009855|GO:0006355|GO:0009955|GO:0010014|	developmental processes|other cellular processes|other metabolic processes|	sequence-specific DNA binding transcription factor activity|	GO:0003700|	transcription factor activity|DNA or RNA binding|
evm.model.supercontig_109.22	Solyc03g120910	Class III homeodomain-leucine zipper IPR013978 MEKHLA	Cpa_SRR_014497	INTRONIC	evm.model.supercontig_109.22	360771	366554	Un	supercontig_109	365429	365443	15	2	7.5	CA CA CA CA CA CA CA C	PF00046,PF00170,PF01852,PF08670	PTHR19418	KOG0483	X	X	AT2G34710.1	PHB	Homeobox-leucine zipper family protein / lipid-binding START domain-containing protein	Cpa_SRR_014497	1	286	60.228	58.942	CAGCAGTTCCAGTGGCCTT	AGCTGTGAATCGGTGGTGA	evm.model.supercontig_109.22	nucleus|	GO:0005634|	nucleus|	polarity specification of adaxial/abaxial axis|primary shoot apical meristem specification|integument development|determination of bilateral symmetry|regulation of transcription, DNA-dependent|adaxial/abaxial pattern specification|meristem initiation|	GO:0009944|GO:0010072|GO:0080060|GO:0009855|GO:0006355|GO:0009955|GO:0010014|	developmental processes|other cellular processes|other metabolic processes|	sequence-specific DNA binding transcription factor activity|	GO:0003700|	transcription factor activity|DNA or RNA binding|
evm.model.supercontig_110.28	Solyc06g071310	LIM domain protein IPR001781 Zinc finger, LIM-type	Cpa_SRR_014522	INTRONIC	evm.model.supercontig_110.28	578021	578912	LG8	supercontig_110	578135	578151	17	6	2.83	TTTTTA TTTTTA TTTTT	PF00412	PTHR18973	X	X	X	AT1G10200.1	WLIM1	GATA type zinc finger transcription factor family protein	Cpa_SRR_014522	1	297	59.244	59.303	AATGACCGGCAGCTTGGA	TGTGGACCTACATGAAGTGCA	evm.model.supercontig_110.28	plasma membrane|actin cytoskeleton|	GO:0005886|GO:0015629|	plasma membrane|other intracellular components|	regulation of transcription, DNA-dependent|actin filament bundle assembly|	GO:0006355|GO:0051017|	other cellular processes|other metabolic processes|cell organization and biogenesis|	sequence-specific DNA binding transcription factor activity|actin filament binding|	GO:0003700|GO:0051015|	transcription factor activity|protein binding|
evm.model.supercontig_11.134	Solyc10g076660	Anthocyanidin synthase IPR005123 Oxoglutarate and iron-dependent oxygenase	Cpa_SRR_003537	INTRONIC	evm.model.supercontig_11.134	1962416	1964404	LG4	supercontig_11	1963255	1963272	18	2	9	CA CA CA CA CA CA CA CA CA	PF03171	PTHR10209	KOG0143	X	X	AT5G05600.1	X	2-oxoglutarate (2OG) and Fe(II)-dependent oxygenase superfamily protein	Cpa_SRR_003537	0	X	X	X	X	X	evm.model.supercontig_11.134	X	X	X	response to karrikin|oxidation-reduction process|	GO:0080167|GO:0055114|	response to abiotic or biotic stimulus|other metabolic processes|	oxidoreductase activity|iron ion binding|	GO:0016491|GO:0005506|	other enzyme activity|other binding|
evm.model.supercontig_11.134	Solyc10g076660	Anthocyanidin synthase IPR005123 Oxoglutarate and iron-dependent oxygenase	Cpa_SRR_003538	INTRONIC	evm.model.supercontig_11.134	1962416	1964404	LG4	supercontig_11	1963272	1963287	16	2	8	AT AT AT AT AT AT AT AT	PF03171	PTHR10209	KOG0143	X	X	AT5G05600.1	X	2-oxoglutarate (2OG) and Fe(II)-dependent oxygenase superfamily protein	Cpa_SRR_003538	0	X	X	X	X	X	evm.model.supercontig_11.134	X	X	X	response to karrikin|oxidation-reduction process|	GO:0080167|GO:0055114|	response to abiotic or biotic stimulus|other metabolic processes|	oxidoreductase activity|iron ion binding|	GO:0016491|GO:0005506|	other enzyme activity|other binding|
evm.model.supercontig_11.134	Solyc10g076660	Anthocyanidin synthase IPR005123 Oxoglutarate and iron-dependent oxygenase	Cpa_SRR_003539	INTRONIC	evm.model.supercontig_11.134	1962416	1964404	LG4	supercontig_11	1963380	1963425	46	2	23	AG AG AG AG AG AG AG AG AG AG AG AG AG AG AG AG AG AG AG AG AG AG AG	PF03171	PTHR10209	KOG0143	X	X	AT5G05600.1	X	2-oxoglutarate (2OG) and Fe(II)-dependent oxygenase superfamily protein	Cpa_SRR_003539	1	348	59.138	59.668	ACCGCAAAGTTCTTTATTACAATGC	TGCACTGAGTAACCAAAACGC	evm.model.supercontig_11.134	X	X	X	response to karrikin|oxidation-reduction process|	GO:0080167|GO:0055114|	response to abiotic or biotic stimulus|other metabolic processes|	oxidoreductase activity|iron ion binding|	GO:0016491|GO:0005506|	other enzyme activity|other binding|
evm.model.supercontig_112.46	Solyc06g076820	Transcription factor (Fragment) IPR007087 Zinc finger, C2H2-type	Cpa_SRR_014618	EXONIC	evm.model.supercontig_112.46	404093	405466	LG9	supercontig_112	404285	404298	14	5	2.8	ACATG ACATG ACAT	PF00096	X	X	X	X	AT2G29660.1	X	zinc finger (C2H2 type) family protein	Cpa_SRR_014618	1	319	60.078	58.993	CACCTGGCACCATCGGATT	ACTTGCGGTATGGGCCAT	evm.model.supercontig_112.46	anchored to membrane|	GO:0031225|	other membranes|	regulation of transcription, DNA-dependent|	GO:0006355|	other cellular processes|other metabolic processes|	zinc ion binding|sequence-specific DNA binding transcription factor activity|nucleic acid binding|	GO:0008270|GO:0003700|GO:0003676|	other binding|transcription factor activity|nucleic acid binding|
evm.model.supercontig_112.46	Solyc06g076820	Transcription factor (Fragment) IPR007087 Zinc finger, C2H2-type	Cpa_SRR_014619	EXONIC	evm.model.supercontig_112.46	404093	405466	LG9	supercontig_112	404725	404738	14	5	2.8	TCTCG TCTCG TCTC	PF00096	X	X	X	X	AT2G29660.1	X	zinc finger (C2H2 type) family protein	Cpa_SRR_014619	1	257	59.866	59.58	GTTACCGTCGGCAATGCAC	TCGAGCAGCACCAAACGA	evm.model.supercontig_112.46	anchored to membrane|	GO:0031225|	other membranes|	regulation of transcription, DNA-dependent|	GO:0006355|	other cellular processes|other metabolic processes|	zinc ion binding|sequence-specific DNA binding transcription factor activity|nucleic acid binding|	GO:0008270|GO:0003700|GO:0003676|	other binding|transcription factor activity|nucleic acid binding|
evm.model.supercontig_112.46	Solyc06g076820	Transcription factor (Fragment) IPR007087 Zinc finger, C2H2-type	Cpa_SRR_014620	EXONIC	evm.model.supercontig_112.46	404093	405466	LG9	supercontig_112	405297	405315	19	3	6.33	GAA GAA GAA GAA GAA GAA G	PF00096	X	X	X	X	AT2G29660.1	X	zinc finger (C2H2 type) family protein	Cpa_SRR_014620	1	289	59.968	59.629	CCGGTTGGCTTTTTGAGTGG	CTCACCAGCCGTCCAAGAA	evm.model.supercontig_112.46	anchored to membrane|	GO:0031225|	other membranes|	regulation of transcription, DNA-dependent|	GO:0006355|	other cellular processes|other metabolic processes|	zinc ion binding|sequence-specific DNA binding transcription factor activity|nucleic acid binding|	GO:0008270|GO:0003700|GO:0003676|	other binding|transcription factor activity|nucleic acid binding|
evm.model.supercontig_112.58	Solyc06g076770	Myb family transcription factor (Fragment) IPR006447 Myb-like DNA-binding region, SHAQKYF class	Cpa_SRR_014629	INTRONIC	evm.model.supercontig_112.58	487106	488777	LG9	supercontig_112	487689	487703	15	4	3.75	AAAT AAAT AAAT AAA	PF00249	PTHR16089	KOG0724	X	X	AT2G38090.1	X	Duplicated homeodomain-like superfamily protein	Cpa_SRR_014629	1	283	58.852	57.998	CCTGCGTTGGTGTTCTAGTG	TCTCGTCCAATGTGAATGAACA	evm.model.supercontig_112.58	X	X	X	regulation of transcription, DNA-dependent|	GO:0006355|	other cellular processes|other metabolic processes|	DNA binding|sequence-specific DNA binding transcription factor activity|	GO:0003677|GO:0003700|	DNA or RNA binding|transcription factor activity|
evm.model.supercontig_1130.1	Solyc09g014250	Myb family transcription factor (Fragment) IPR006447 Myb-like DNA-binding region, SHAQKYF class	Cpa_SRR_020588	EXONIC	evm.model.supercontig_1130.1	15251	16534	Un	supercontig_1130	15641	15653	13	4	3.25	GAAA GAAA GAAA G	PF00249	PTHR12374	KOG0724	X	X	AT2G38090.1	X	Duplicated homeodomain-like superfamily protein	Cpa_SRR_020588	1	265	59.565	59.895	GGTTGCAGCCATGATTCCG	GTGTTCTTCTTCAGTCCAGGGT	evm.model.supercontig_1130.1	X	X	X	regulation of transcription, DNA-dependent|	GO:0006355|	other cellular processes|other metabolic processes|	DNA binding|sequence-specific DNA binding transcription factor activity|	GO:0003677|GO:0003700|	DNA or RNA binding|transcription factor activity|
evm.model.supercontig_1130.1	Solyc09g014250	Myb family transcription factor (Fragment) IPR006447 Myb-like DNA-binding region, SHAQKYF class	Cpa_SRR_020589	INTRONIC	evm.model.supercontig_1130.1	15251	16534	Un	supercontig_1130	15888	15901	14	5	2.8	AGATT AGATT AGAT	PF00249	PTHR12374	KOG0724	X	X	AT2G38090.1	X	Duplicated homeodomain-like superfamily protein	Cpa_SRR_020589	1	287	59.118	59.105	TGGTGTACGACTACTGTGGAC	GCCAAGAAGAAATTGCCTGGA	evm.model.supercontig_1130.1	X	X	X	regulation of transcription, DNA-dependent|	GO:0006355|	other cellular processes|other metabolic processes|	DNA binding|sequence-specific DNA binding transcription factor activity|	GO:0003677|GO:0003700|	DNA or RNA binding|transcription factor activity|
evm.model.supercontig_114.57	Solyc10g084370	MYB transcription factor (Fragment) IPR006447 Myb-like DNA-binding region, SHAQKYF class	Cpa_SRR_014756	INTRONIC	evm.model.supercontig_114.57	776289	780518	LG4	supercontig_114	777543	777555	13	4	3.25	TTAT TTAT TTAT T	PF00249	PTHR12802	KOG0724	X	X	AT3G09600.1	X	Homeodomain-like superfamily protein	Cpa_SRR_014756	1	281	60.027	57.338	AGCAGCACCTATGACATGAACA	ACGAGCTTGTGACTTCGTT	evm.model.supercontig_114.57	chloroplast|	GO:0009507|	chloroplast|	response to auxin stimulus|response to abscisic acid stimulus|response to salicylic acid stimulus|response to cadmium ion|regulation of transcription, DNA-dependent|response to jasmonic acid stimulus|response to gibberellin stimulus|response to salt stress|photoperiodism, flowering|circadian regulation of gene expression|histone H3 acetylation|response to ethylene stimulus|	GO:0009733|GO:0009737|GO:0009751|GO:0046686|GO:0006355|GO:0009753|GO:0009739|GO:0009651|GO:0048573|GO:0032922|GO:0043966|GO:0009723|	other biological processes|other cellular processes|other metabolic processes|response to stress|response to abiotic or biotic stimulus|developmental processes|protein metabolism|cell organization and biogenesis|	sequence-specific DNA binding transcription factor activity|	GO:0003700|	transcription factor activity|DNA or RNA binding|
evm.model.supercontig_114.57	Solyc10g084370	MYB transcription factor (Fragment) IPR006447 Myb-like DNA-binding region, SHAQKYF class	Cpa_SRR_014757	INTRONIC	evm.model.supercontig_114.57	776289	780518	LG4	supercontig_114	780296	780310	15	2	7.5	AG AG AG AG AG AG AG A	PF00249	PTHR12802	KOG0724	X	X	AT3G09600.1	X	Homeodomain-like superfamily protein	Cpa_SRR_014757	1	283	58.073	58.865	TGAACTTCATGCCGACACC	ACGCCGTCCACTTCTTCA	evm.model.supercontig_114.57	chloroplast|	GO:0009507|	chloroplast|	response to auxin stimulus|response to abscisic acid stimulus|response to salicylic acid stimulus|response to cadmium ion|regulation of transcription, DNA-dependent|response to jasmonic acid stimulus|response to gibberellin stimulus|response to salt stress|photoperiodism, flowering|circadian regulation of gene expression|histone H3 acetylation|response to ethylene stimulus|	GO:0009733|GO:0009737|GO:0009751|GO:0046686|GO:0006355|GO:0009753|GO:0009739|GO:0009651|GO:0048573|GO:0032922|GO:0043966|GO:0009723|	other biological processes|other cellular processes|other metabolic processes|response to stress|response to abiotic or biotic stimulus|developmental processes|protein metabolism|cell organization and biogenesis|	sequence-specific DNA binding transcription factor activity|	GO:0003700|	transcription factor activity|DNA or RNA binding|
evm.model.supercontig_1.162	Solyc05g056620	Myocyte-specific enhancer factor 2D IPR002100 Transcription factor, MADS-box IPR002487 Transcription factor, K-box	Cpa_SRR_000207	INTRONIC	evm.model.supercontig_1.162	2394030	2402881	LG9	supercontig_1	2394775	2394796	22	2	11	TA TA TA TA TA TA TA TA TA TA TA	PF00319,PF01486	PTHR11945	KOG0014	X	K09264	AT1G69120.1	AP1	K-box region and MADS-box transcription factor family protein	Cpa_SRR_000207	1	350	59.453	59.408	ACCGCGGTTTAAGTTCTTTCTG	ACCAGAGCTAGGCGTCAAC	evm.model.supercontig_1.162	nucleus|	GO:0005634|	nucleus|	regulation of transcription, DNA-dependent|flower development|positive regulation of transcription, DNA-dependent|floral meristem determinacy|maintenance of floral meristem identity|meristem structural organization|	GO:0006355|GO:0009908|GO:0045893|GO:0010582|GO:0010076|GO:0009933|	other cellular processes|other metabolic processes|developmental processes|	sequence-specific DNA binding transcription factor activity|protein binding|protein heterodimerization activity|	GO:0003700|GO:0005515|GO:0046982|	transcription factor activity|protein binding|DNA or RNA binding|
evm.model.supercontig_1.162	Solyc05g056620	Myocyte-specific enhancer factor 2D IPR002100 Transcription factor, MADS-box IPR002487 Transcription factor, K-box	Cpa_SRR_000208	INTRONIC	evm.model.supercontig_1.162	2394030	2402881	LG9	supercontig_1	2394940	2394961	22	2	11	AT AT AT AT AT AT AT AT AT AT AT	PF00319,PF01486	PTHR11945	KOG0014	X	K09264	AT1G69120.1	AP1	K-box region and MADS-box transcription factor family protein	Cpa_SRR_000208	1	336	59.065	59.035	GCTGGACGTTTACTCATTACCC	CCAAAAGGCAGGAAAAAGAGGA	evm.model.supercontig_1.162	nucleus|	GO:0005634|	nucleus|	regulation of transcription, DNA-dependent|flower development|positive regulation of transcription, DNA-dependent|floral meristem determinacy|maintenance of floral meristem identity|meristem structural organization|	GO:0006355|GO:0009908|GO:0045893|GO:0010582|GO:0010076|GO:0009933|	other cellular processes|other metabolic processes|developmental processes|	sequence-specific DNA binding transcription factor activity|protein binding|protein heterodimerization activity|	GO:0003700|GO:0005515|GO:0046982|	transcription factor activity|protein binding|DNA or RNA binding|
evm.model.supercontig_1.162	Solyc05g056620	Myocyte-specific enhancer factor 2D IPR002100 Transcription factor, MADS-box IPR002487 Transcription factor, K-box	Cpa_SRR_000209	INTRONIC	evm.model.supercontig_1.162	2394030	2402881	LG9	supercontig_1	2395286	2395297	12	2	6	AC AC AC AC AC AC	PF00319,PF01486	PTHR11945	KOG0014	X	K09264	AT1G69120.1	AP1	K-box region and MADS-box transcription factor family protein	Cpa_SRR_000209	1	294	59.588	59.15	GCTCTGCTTCATAGGCTCTCA	TCCTTCAACCCTGACAAACCT	evm.model.supercontig_1.162	nucleus|	GO:0005634|	nucleus|	regulation of transcription, DNA-dependent|flower development|positive regulation of transcription, DNA-dependent|floral meristem determinacy|maintenance of floral meristem identity|meristem structural organization|	GO:0006355|GO:0009908|GO:0045893|GO:0010582|GO:0010076|GO:0009933|	other cellular processes|other metabolic processes|developmental processes|	sequence-specific DNA binding transcription factor activity|protein binding|protein heterodimerization activity|	GO:0003700|GO:0005515|GO:0046982|	transcription factor activity|protein binding|DNA or RNA binding|
evm.model.supercontig_1.162	Solyc05g056620	Myocyte-specific enhancer factor 2D IPR002100 Transcription factor, MADS-box IPR002487 Transcription factor, K-box	Cpa_SRR_000210	INTRONIC	evm.model.supercontig_1.162	2394030	2402881	LG9	supercontig_1	2395553	2395566	14	5	2.8	AGAAA AGAAA AGAA	PF00319,PF01486	PTHR11945	KOG0014	X	K09264	AT1G69120.1	AP1	K-box region and MADS-box transcription factor family protein	Cpa_SRR_000210	1	283	59.367	57.553	GGATACATCTGAACGAGGACAGA	AGACACAACAGGTCCCATTAAA	evm.model.supercontig_1.162	nucleus|	GO:0005634|	nucleus|	regulation of transcription, DNA-dependent|flower development|positive regulation of transcription, DNA-dependent|floral meristem determinacy|maintenance of floral meristem identity|meristem structural organization|	GO:0006355|GO:0009908|GO:0045893|GO:0010582|GO:0010076|GO:0009933|	other cellular processes|other metabolic processes|developmental processes|	sequence-specific DNA binding transcription factor activity|protein binding|protein heterodimerization activity|	GO:0003700|GO:0005515|GO:0046982|	transcription factor activity|protein binding|DNA or RNA binding|
evm.model.supercontig_1.162	Solyc05g056620	Myocyte-specific enhancer factor 2D IPR002100 Transcription factor, MADS-box IPR002487 Transcription factor, K-box	Cpa_SRR_000211	INTRONIC	evm.model.supercontig_1.162	2394030	2402881	LG9	supercontig_1	2395923	2395943	21	6	3.5	ATACAT ATACAT ATACAT ATA	PF00319,PF01486	PTHR11945	KOG0014	X	K09264	AT1G69120.1	AP1	K-box region and MADS-box transcription factor family protein	Cpa_SRR_000211	1	324	59.575	58.298	ACATTTCCTGCTGACCTTCCA	CCCCCAAGGTCACTCATCT	evm.model.supercontig_1.162	nucleus|	GO:0005634|	nucleus|	regulation of transcription, DNA-dependent|flower development|positive regulation of transcription, DNA-dependent|floral meristem determinacy|maintenance of floral meristem identity|meristem structural organization|	GO:0006355|GO:0009908|GO:0045893|GO:0010582|GO:0010076|GO:0009933|	other cellular processes|other metabolic processes|developmental processes|	sequence-specific DNA binding transcription factor activity|protein binding|protein heterodimerization activity|	GO:0003700|GO:0005515|GO:0046982|	transcription factor activity|protein binding|DNA or RNA binding|
evm.model.supercontig_1.162	Solyc05g056620	Myocyte-specific enhancer factor 2D IPR002100 Transcription factor, MADS-box IPR002487 Transcription factor, K-box	Cpa_SRR_000212	INTRONIC	evm.model.supercontig_1.162	2394030	2402881	LG9	supercontig_1	2395945	2395978	34	2	17	AC AC AC AC AC AC AC AC AC AC AC AC AC AC AC AC AC	PF00319,PF01486	PTHR11945	KOG0014	X	K09264	AT1G69120.1	AP1	K-box region and MADS-box transcription factor family protein	Cpa_SRR_000212	1	324	59.575	58.298	ACATTTCCTGCTGACCTTCCA	CCCCCAAGGTCACTCATCT	evm.model.supercontig_1.162	nucleus|	GO:0005634|	nucleus|	regulation of transcription, DNA-dependent|flower development|positive regulation of transcription, DNA-dependent|floral meristem determinacy|maintenance of floral meristem identity|meristem structural organization|	GO:0006355|GO:0009908|GO:0045893|GO:0010582|GO:0010076|GO:0009933|	other cellular processes|other metabolic processes|developmental processes|	sequence-specific DNA binding transcription factor activity|protein binding|protein heterodimerization activity|	GO:0003700|GO:0005515|GO:0046982|	transcription factor activity|protein binding|DNA or RNA binding|
evm.model.supercontig_1.162	Solyc05g056620	Myocyte-specific enhancer factor 2D IPR002100 Transcription factor, MADS-box IPR002487 Transcription factor, K-box	Cpa_SRR_000213	INTRONIC	evm.model.supercontig_1.162	2394030	2402881	LG9	supercontig_1	2396021	2396040	20	2	10	TA TA TA TA TA TA TA TA TA TA	PF00319,PF01486	PTHR11945	KOG0014	X	K09264	AT1G69120.1	AP1	K-box region and MADS-box transcription factor family protein	Cpa_SRR_000213	1	324	59.575	58.298	ACATTTCCTGCTGACCTTCCA	CCCCCAAGGTCACTCATCT	evm.model.supercontig_1.162	nucleus|	GO:0005634|	nucleus|	regulation of transcription, DNA-dependent|flower development|positive regulation of transcription, DNA-dependent|floral meristem determinacy|maintenance of floral meristem identity|meristem structural organization|	GO:0006355|GO:0009908|GO:0045893|GO:0010582|GO:0010076|GO:0009933|	other cellular processes|other metabolic processes|developmental processes|	sequence-specific DNA binding transcription factor activity|protein binding|protein heterodimerization activity|	GO:0003700|GO:0005515|GO:0046982|	transcription factor activity|protein binding|DNA or RNA binding|
evm.model.supercontig_1.162	Solyc05g056620	Myocyte-specific enhancer factor 2D IPR002100 Transcription factor, MADS-box IPR002487 Transcription factor, K-box	Cpa_SRR_000214	INTRONIC	evm.model.supercontig_1.162	2394030	2402881	LG9	supercontig_1	2396734	2396758	25	3	8.33	CTT CTT CTT CTT CTT CTT CTT CTT C	PF00319,PF01486	PTHR11945	KOG0014	X	K09264	AT1G69120.1	AP1	K-box region and MADS-box transcription factor family protein	Cpa_SRR_000214	1	297	59.814	57.106	CCCAAAACACCCCACTACCA	GATAATGATGTCGCGAATCCTATT	evm.model.supercontig_1.162	nucleus|	GO:0005634|	nucleus|	regulation of transcription, DNA-dependent|flower development|positive regulation of transcription, DNA-dependent|floral meristem determinacy|maintenance of floral meristem identity|meristem structural organization|	GO:0006355|GO:0009908|GO:0045893|GO:0010582|GO:0010076|GO:0009933|	other cellular processes|other metabolic processes|developmental processes|	sequence-specific DNA binding transcription factor activity|protein binding|protein heterodimerization activity|	GO:0003700|GO:0005515|GO:0046982|	transcription factor activity|protein binding|DNA or RNA binding|
evm.model.supercontig_1.162	Solyc05g056620	Myocyte-specific enhancer factor 2D IPR002100 Transcription factor, MADS-box IPR002487 Transcription factor, K-box	Cpa_SRR_000215	INTRONIC	evm.model.supercontig_1.162	2394030	2402881	LG9	supercontig_1	2397681	2397693	13	4	3.25	TTTA TTTA TTTA T	PF00319,PF01486	PTHR11945	KOG0014	X	K09264	AT1G69120.1	AP1	K-box region and MADS-box transcription factor family protein	Cpa_SRR_000215	0	X	X	X	X	X	evm.model.supercontig_1.162	nucleus|	GO:0005634|	nucleus|	regulation of transcription, DNA-dependent|flower development|positive regulation of transcription, DNA-dependent|floral meristem determinacy|maintenance of floral meristem identity|meristem structural organization|	GO:0006355|GO:0009908|GO:0045893|GO:0010582|GO:0010076|GO:0009933|	other cellular processes|other metabolic processes|developmental processes|	sequence-specific DNA binding transcription factor activity|protein binding|protein heterodimerization activity|	GO:0003700|GO:0005515|GO:0046982|	transcription factor activity|protein binding|DNA or RNA binding|
evm.model.supercontig_1.162	Solyc05g056620	Myocyte-specific enhancer factor 2D IPR002100 Transcription factor, MADS-box IPR002487 Transcription factor, K-box	Cpa_SRR_000216	INTRONIC	evm.model.supercontig_1.162	2394030	2402881	LG9	supercontig_1	2399725	2399743	19	2	9.5	TA TA TA TA TA TA TA TA TA T	PF00319,PF01486	PTHR11945	KOG0014	X	K09264	AT1G69120.1	AP1	K-box region and MADS-box transcription factor family protein	Cpa_SRR_000216	1	335	59.455	60.036	AGGTTGTAGAATGACGTCGCT	GCATGCAGAGAGGGTTGACT	evm.model.supercontig_1.162	nucleus|	GO:0005634|	nucleus|	regulation of transcription, DNA-dependent|flower development|positive regulation of transcription, DNA-dependent|floral meristem determinacy|maintenance of floral meristem identity|meristem structural organization|	GO:0006355|GO:0009908|GO:0045893|GO:0010582|GO:0010076|GO:0009933|	other cellular processes|other metabolic processes|developmental processes|	sequence-specific DNA binding transcription factor activity|protein binding|protein heterodimerization activity|	GO:0003700|GO:0005515|GO:0046982|	transcription factor activity|protein binding|DNA or RNA binding|
evm.model.supercontig_1.162	Solyc05g056620	Myocyte-specific enhancer factor 2D IPR002100 Transcription factor, MADS-box IPR002487 Transcription factor, K-box	Cpa_SRR_000217	INTRONIC	evm.model.supercontig_1.162	2394030	2402881	LG9	supercontig_1	2399915	2399929	15	5	3	TTTTC TTTTC TTTTC	PF00319,PF01486	PTHR11945	KOG0014	X	K09264	AT1G69120.1	AP1	K-box region and MADS-box transcription factor family protein	Cpa_SRR_000217	1	320	57.596	60.272	TCTTGCATTACCAATTTTGTCAGT	CCAGACAGCCATTTTCCTCCA	evm.model.supercontig_1.162	nucleus|	GO:0005634|	nucleus|	regulation of transcription, DNA-dependent|flower development|positive regulation of transcription, DNA-dependent|floral meristem determinacy|maintenance of floral meristem identity|meristem structural organization|	GO:0006355|GO:0009908|GO:0045893|GO:0010582|GO:0010076|GO:0009933|	other cellular processes|other metabolic processes|developmental processes|	sequence-specific DNA binding transcription factor activity|protein binding|protein heterodimerization activity|	GO:0003700|GO:0005515|GO:0046982|	transcription factor activity|protein binding|DNA or RNA binding|
evm.model.supercontig_1.162	Solyc05g056620	Myocyte-specific enhancer factor 2D IPR002100 Transcription factor, MADS-box IPR002487 Transcription factor, K-box	Cpa_SRR_000218	INTRONIC	evm.model.supercontig_1.162	2394030	2402881	LG9	supercontig_1	2400244	2400258	15	2	7.5	TA TA TA TA TA TA TA T	PF00319,PF01486	PTHR11945	KOG0014	X	K09264	AT1G69120.1	AP1	K-box region and MADS-box transcription factor family protein	Cpa_SRR_000218	1	295	59.995	59.249	GGAGGAAAATGGCTGTCTGGA	CCTTTGTGCCTGTCAACAAGT	evm.model.supercontig_1.162	nucleus|	GO:0005634|	nucleus|	regulation of transcription, DNA-dependent|flower development|positive regulation of transcription, DNA-dependent|floral meristem determinacy|maintenance of floral meristem identity|meristem structural organization|	GO:0006355|GO:0009908|GO:0045893|GO:0010582|GO:0010076|GO:0009933|	other cellular processes|other metabolic processes|developmental processes|	sequence-specific DNA binding transcription factor activity|protein binding|protein heterodimerization activity|	GO:0003700|GO:0005515|GO:0046982|	transcription factor activity|protein binding|DNA or RNA binding|
evm.model.supercontig_1.162	Solyc05g056620	Myocyte-specific enhancer factor 2D IPR002100 Transcription factor, MADS-box IPR002487 Transcription factor, K-box	Cpa_SRR_000219	INTRONIC	evm.model.supercontig_1.162	2394030	2402881	LG9	supercontig_1	2400446	2400458	13	2	6.5	TA TA TA TA TA TA T	PF00319,PF01486	PTHR11945	KOG0014	X	K09264	AT1G69120.1	AP1	K-box region and MADS-box transcription factor family protein	Cpa_SRR_000219	1	338	59.252	59.429	TGTTGACCCACTGTTTGAAGC	TCAAAAGTCCCCTTGAACCCA	evm.model.supercontig_1.162	nucleus|	GO:0005634|	nucleus|	regulation of transcription, DNA-dependent|flower development|positive regulation of transcription, DNA-dependent|floral meristem determinacy|maintenance of floral meristem identity|meristem structural organization|	GO:0006355|GO:0009908|GO:0045893|GO:0010582|GO:0010076|GO:0009933|	other cellular processes|other metabolic processes|developmental processes|	sequence-specific DNA binding transcription factor activity|protein binding|protein heterodimerization activity|	GO:0003700|GO:0005515|GO:0046982|	transcription factor activity|protein binding|DNA or RNA binding|
evm.model.supercontig_1.162	Solyc05g056620	Myocyte-specific enhancer factor 2D IPR002100 Transcription factor, MADS-box IPR002487 Transcription factor, K-box	Cpa_SRR_000220	INTRONIC	evm.model.supercontig_1.162	2394030	2402881	LG9	supercontig_1	2401056	2401074	19	2	9.5	TA TA TA TA TA TA TA TA TA T	PF00319,PF01486	PTHR11945	KOG0014	X	K09264	AT1G69120.1	AP1	K-box region and MADS-box transcription factor family protein	Cpa_SRR_000220	1	271	59.125	59.54	TGGAACGTTACGAGCGCTA	TCGCTGCACTATACCTGTGG	evm.model.supercontig_1.162	nucleus|	GO:0005634|	nucleus|	regulation of transcription, DNA-dependent|flower development|positive regulation of transcription, DNA-dependent|floral meristem determinacy|maintenance of floral meristem identity|meristem structural organization|	GO:0006355|GO:0009908|GO:0045893|GO:0010582|GO:0010076|GO:0009933|	other cellular processes|other metabolic processes|developmental processes|	sequence-specific DNA binding transcription factor activity|protein binding|protein heterodimerization activity|	GO:0003700|GO:0005515|GO:0046982|	transcription factor activity|protein binding|DNA or RNA binding|
evm.model.supercontig_1.162	Solyc05g056620	Myocyte-specific enhancer factor 2D IPR002100 Transcription factor, MADS-box IPR002487 Transcription factor, K-box	Cpa_SRR_000221	INTRONIC	evm.model.supercontig_1.162	2394030	2402881	LG9	supercontig_1	2401754	2401770	17	5	3.4	AATAA AATAA AATAA AA	PF00319,PF01486	PTHR11945	KOG0014	X	K09264	AT1G69120.1	AP1	K-box region and MADS-box transcription factor family protein	Cpa_SRR_000221	1	340	57.709	59.341	TGGTCCTGTGCAGTACTTTTT	TGGCGAGCATGGTGTTTTG	evm.model.supercontig_1.162	nucleus|	GO:0005634|	nucleus|	regulation of transcription, DNA-dependent|flower development|positive regulation of transcription, DNA-dependent|floral meristem determinacy|maintenance of floral meristem identity|meristem structural organization|	GO:0006355|GO:0009908|GO:0045893|GO:0010582|GO:0010076|GO:0009933|	other cellular processes|other metabolic processes|developmental processes|	sequence-specific DNA binding transcription factor activity|protein binding|protein heterodimerization activity|	GO:0003700|GO:0005515|GO:0046982|	transcription factor activity|protein binding|DNA or RNA binding|
evm.model.supercontig_1.162	Solyc05g056620	Myocyte-specific enhancer factor 2D IPR002100 Transcription factor, MADS-box IPR002487 Transcription factor, K-box	Cpa_SRR_000222	INTRONIC	evm.model.supercontig_1.162	2394030	2402881	LG9	supercontig_1	2401839	2401851	13	2	6.5	AT AT AT AT AT AT A	PF00319,PF01486	PTHR11945	KOG0014	X	K09264	AT1G69120.1	AP1	K-box region and MADS-box transcription factor family protein	Cpa_SRR_000222	1	340	57.709	59.341	TGGTCCTGTGCAGTACTTTTT	TGGCGAGCATGGTGTTTTG	evm.model.supercontig_1.162	nucleus|	GO:0005634|	nucleus|	regulation of transcription, DNA-dependent|flower development|positive regulation of transcription, DNA-dependent|floral meristem determinacy|maintenance of floral meristem identity|meristem structural organization|	GO:0006355|GO:0009908|GO:0045893|GO:0010582|GO:0010076|GO:0009933|	other cellular processes|other metabolic processes|developmental processes|	sequence-specific DNA binding transcription factor activity|protein binding|protein heterodimerization activity|	GO:0003700|GO:0005515|GO:0046982|	transcription factor activity|protein binding|DNA or RNA binding|
evm.model.supercontig_1.162	Solyc05g056620	Myocyte-specific enhancer factor 2D IPR002100 Transcription factor, MADS-box IPR002487 Transcription factor, K-box	Cpa_SRR_000223	INTRONIC	evm.model.supercontig_1.162	2394030	2402881	LG9	supercontig_1	2402333	2402350	18	2	9	AT AT AT AT AT AT AT AT AT	PF00319,PF01486	PTHR11945	KOG0014	X	K09264	AT1G69120.1	AP1	K-box region and MADS-box transcription factor family protein	Cpa_SRR_000223	1	318	59.718	58.471	ACAGTGGGGGCAGCAAAA	AGAGAGCAGAGAGTTGAAGCT	evm.model.supercontig_1.162	nucleus|	GO:0005634|	nucleus|	regulation of transcription, DNA-dependent|flower development|positive regulation of transcription, DNA-dependent|floral meristem determinacy|maintenance of floral meristem identity|meristem structural organization|	GO:0006355|GO:0009908|GO:0045893|GO:0010582|GO:0010076|GO:0009933|	other cellular processes|other metabolic processes|developmental processes|	sequence-specific DNA binding transcription factor activity|protein binding|protein heterodimerization activity|	GO:0003700|GO:0005515|GO:0046982|	transcription factor activity|protein binding|DNA or RNA binding|
evm.model.supercontig_1.162	Solyc05g056620	Myocyte-specific enhancer factor 2D IPR002100 Transcription factor, MADS-box IPR002487 Transcription factor, K-box	Cpa_SRR_000224	INTRONIC	evm.model.supercontig_1.162	2394030	2402881	LG9	supercontig_1	2402495	2402508	14	2	7	TG TG TG TG TG TG TG	PF00319,PF01486	PTHR11945	KOG0014	X	K09264	AT1G69120.1	AP1	K-box region and MADS-box transcription factor family protein	Cpa_SRR_000224	1	301	59.228	58.471	ATGGCAATGCAGGACCCA	AGAGAGCAGAGAGTTGAAGCT	evm.model.supercontig_1.162	nucleus|	GO:0005634|	nucleus|	regulation of transcription, DNA-dependent|flower development|positive regulation of transcription, DNA-dependent|floral meristem determinacy|maintenance of floral meristem identity|meristem structural organization|	GO:0006355|GO:0009908|GO:0045893|GO:0010582|GO:0010076|GO:0009933|	other cellular processes|other metabolic processes|developmental processes|	sequence-specific DNA binding transcription factor activity|protein binding|protein heterodimerization activity|	GO:0003700|GO:0005515|GO:0046982|	transcription factor activity|protein binding|DNA or RNA binding|
evm.model.supercontig_116.43	Solyc11g011260	GAI-like protein 1 (Fragment) IPR005202 GRAS transcription factor	Cpa_SRR_014880	EXONIC	evm.model.supercontig_116.43	448917	450770	LG1	supercontig_116	450138	450160	23	6	3.83	AGAAGG AGAAGG AGAAGG AGAAG	PF12041,PF03514	X	X	X	K14494	AT2G01570.1	RGA1	GRAS family transcription factor family protein	Cpa_SRR_014880	1	327	59.651	60.975	GCGACGCTGCAAGTAATCC	TTCCAGGAGTCGCTGCGTA	evm.model.supercontig_116.43	nucleus|	GO:0005634|	nucleus|	regulation of transcription, DNA-dependent|hyperosmotic salinity response|response to far red light|regulation of protein catabolic process|negative regulation of seed germination|response to abscisic acid stimulus|response to salt stress|regulation of reactive oxygen species metabolic process|negative regulation of gibberellic acid mediated signaling pathway|jasmonic acid mediated signaling path…	GO:0006355|GO:0042538|GO:0010218|GO:0042176|GO:0010187|GO:0009737|GO:0009651|GO:2000377|GO:0009938|GO:0009867|GO:0009723|GO:2000033|	other cellular processes|other metabolic processes|response to stress|response to abiotic or biotic stimulus|protein metabolism|developmental processes|other biological processes|signal transduction|	protein binding|sequence-specific DNA binding transcription factor activity|	GO:0005515|GO:0003700|	protein binding|transcription factor activity|
evm.model.supercontig_1175.2	Solyc10g047530	Phototropic-responsive NPH3 family protein IPR004249 NPH3	Cpa_SRR_020608	EXONIC	evm.model.supercontig_1175.2	11308	14344	Un	supercontig_1175	13144	13158	15	6	2.5	CTATTA CTATTA CTA	PF03000	X	X	X	X	AT5G64330.1	NPH3	Phototropic-responsive NPH3 family protein	Cpa_SRR_020608	1	251	59.164	60.006	TCCGCCTTTCCAGCTGTT	CGAGTCGAAACCAGCCAGT	evm.model.supercontig_1175.2	plasma membrane|	GO:0005886|	plasma membrane|	blue light signaling pathway|response to light stimulus|phototropism|signal transduction|	GO:0009785|GO:0009416|GO:0009638|GO:0007165|	signal transduction|other cellular processes|response to abiotic or biotic stimulus|	protein binding|signal transducer activity|	GO:0005515|GO:0004871|	protein binding|other molecular functions|
evm.model.supercontig_118.26	Solyc12g017400	NAC domain protein IPR003441 protein	Cpa_SRR_015045	INTRONIC	evm.model.supercontig_118.26	367648	369090	LG9	supercontig_118	368013	368032	20	2	10	AT AT AT AT AT AT AT AT AT AT	PF02365	X	X	X	X	AT1G79580.1	SMB	NAC (No Apical Meristem) domain transcriptional regulator superfamily protein	Cpa_SRR_015045	1	258	59.625	57.395	CGAGCCTTGGGACCTCAAA	AGCTAGCTACTGAACATGAATCA	evm.model.supercontig_118.26	nucleus|	GO:0005634|	nucleus|	multicellular organismal development|root cap development|positive regulation of cell fate commitment|secondary cell wall biogenesis|regulation of transcription, DNA-dependent|	GO:0007275|GO:0048829|GO:0010455|GO:0009834|GO:0006355|	developmental processes|other cellular processes|other metabolic processes|	sequence-specific DNA binding transcription factor activity|	GO:0003700|	transcription factor activity|
evm.model.supercontig_118.26	Solyc12g017400	NAC domain protein IPR003441 protein	Cpa_SRR_015046	INTRONIC	evm.model.supercontig_118.26	367648	369090	LG9	supercontig_118	368092	368103	12	2	6	AT AT AT AT AT AT	PF02365	X	X	X	X	AT1G79580.1	SMB	NAC (No Apical Meristem) domain transcriptional regulator superfamily protein	Cpa_SRR_015046	0	X	X	X	X	X	evm.model.supercontig_118.26	nucleus|	GO:0005634|	nucleus|	multicellular organismal development|root cap development|positive regulation of cell fate commitment|secondary cell wall biogenesis|regulation of transcription, DNA-dependent|	GO:0007275|GO:0048829|GO:0010455|GO:0009834|GO:0006355|	developmental processes|other cellular processes|other metabolic processes|	sequence-specific DNA binding transcription factor activity|	GO:0003700|	transcription factor activity|
evm.model.supercontig_118.26	Solyc12g017400	NAC domain protein IPR003441 protein	Cpa_SRR_015047	INTRONIC	evm.model.supercontig_118.26	367648	369090	LG9	supercontig_118	368197	368210	14	2	7	AT AT AT AT AT AT AT	PF02365	X	X	X	X	AT1G79580.1	SMB	NAC (No Apical Meristem) domain transcriptional regulator superfamily protein	Cpa_SRR_015047	0	X	X	X	X	X	evm.model.supercontig_118.26	nucleus|	GO:0005634|	nucleus|	multicellular organismal development|root cap development|positive regulation of cell fate commitment|secondary cell wall biogenesis|regulation of transcription, DNA-dependent|	GO:0007275|GO:0048829|GO:0010455|GO:0009834|GO:0006355|	developmental processes|other cellular processes|other metabolic processes|	sequence-specific DNA binding transcription factor activity|	GO:0003700|	transcription factor activity|
evm.model.supercontig_118.26	Solyc12g017400	NAC domain protein IPR003441 protein	Cpa_SRR_015048	EXONIC	evm.model.supercontig_118.26	367648	369090	LG9	supercontig_118	368655	368667	13	3	4.33	AGA AGA AGA AGA A	PF02365	X	X	X	X	AT1G79580.1	SMB	NAC (No Apical Meristem) domain transcriptional regulator superfamily protein	Cpa_SRR_015048	1	329	60.152	59.55	AGGAAGATGGGTGGGTGGT	ACCGTGTTGTGGCATGAGA	evm.model.supercontig_118.26	nucleus|	GO:0005634|	nucleus|	multicellular organismal development|root cap development|positive regulation of cell fate commitment|secondary cell wall biogenesis|regulation of transcription, DNA-dependent|	GO:0007275|GO:0048829|GO:0010455|GO:0009834|GO:0006355|	developmental processes|other cellular processes|other metabolic processes|	sequence-specific DNA binding transcription factor activity|	GO:0003700|	transcription factor activity|
evm.model.supercontig_118.26	Solyc12g017400	NAC domain protein IPR003441 protein	Cpa_SRR_015049	EXONIC	evm.model.supercontig_118.26	367648	369090	LG9	supercontig_118	368950	368966	17	3	5.67	TCT TCT TCT TCT TCT TC	PF02365	X	X	X	X	AT1G79580.1	SMB	NAC (No Apical Meristem) domain transcriptional regulator superfamily protein	Cpa_SRR_015049	1	287	60.447	59.691	CGCCTGCAACGATGTCTCT	TGTCCGTACCTACTACTTGGGA	evm.model.supercontig_118.26	nucleus|	GO:0005634|	nucleus|	multicellular organismal development|root cap development|positive regulation of cell fate commitment|secondary cell wall biogenesis|regulation of transcription, DNA-dependent|	GO:0007275|GO:0048829|GO:0010455|GO:0009834|GO:0006355|	developmental processes|other cellular processes|other metabolic processes|	sequence-specific DNA binding transcription factor activity|	GO:0003700|	transcription factor activity|
evm.model.supercontig_1.213	Solyc05g009720	Myb family transcription factor-like IPR006447 Myb-like DNA-binding region, SHAQKYF class	Cpa_SRR_000283	INTRONIC	evm.model.supercontig_1.213	3028649	3030474	LG9	supercontig_1	3029236	3029261	26	2	13	TA TA TA TA TA TA TA TA TA TA TA TA TA	PF00249	X	X	X	X	AT1G68670.1	X	myb-like transcription factor family protein	Cpa_SRR_000283	1	327	59.176	59.769	ACCGAATTAGTCTTGAGTCGGT	CCATTTACAGGTTGGTGCTTCC	evm.model.supercontig_1.213	X	X	X	regulation of transcription, DNA-dependent|	GO:0006355|	other cellular processes|other metabolic processes|	DNA binding|sequence-specific DNA binding transcription factor activity|	GO:0003677|GO:0003700|	DNA or RNA binding|transcription factor activity|
evm.model.supercontig_12.32	Solyc12g007230	Auxin responsive protein IPR003311 AUX_IAA protein	Cpa_SRR_003645	INTRONIC	evm.model.supercontig_12.32	215146	217555	LG2	supercontig_12	215562	215574	13	2	6.5	GA GA GA GA GA GA G	PF02309	X	X	X	X	AT4G29080.1	PAP2	phytochrome-associated protein 2	Cpa_SRR_003645	1	286	60.335	59.026	GCTCACAACTGACACAATGCC	AGAGTTCCTTGTGCTGCTAGT	evm.model.supercontig_12.32	intracellular|nucleus|	GO:0005622|GO:0005634|	other intracellular components|nucleus|	regulation of transcription, DNA-dependent|regulation of translation|response to auxin stimulus|	GO:0006355|GO:0006417|GO:0009733|	other cellular processes|other metabolic processes|protein metabolism|other biological processes|	sequence-specific DNA binding transcription factor activity|	GO:0003700|	transcription factor activity|
evm.model.supercontig_12.32	Solyc12g007230	Auxin responsive protein IPR003311 AUX_IAA protein	Cpa_SRR_003646	INTRONIC	evm.model.supercontig_12.32	215146	217555	LG2	supercontig_12	215576	215593	18	2	9	GA GA GA GA GA GA GA GA GA	PF02309	X	X	X	X	AT4G29080.1	PAP2	phytochrome-associated protein 2	Cpa_SRR_003646	1	286	60.335	59.026	GCTCACAACTGACACAATGCC	AGAGTTCCTTGTGCTGCTAGT	evm.model.supercontig_12.32	intracellular|nucleus|	GO:0005622|GO:0005634|	other intracellular components|nucleus|	regulation of transcription, DNA-dependent|regulation of translation|response to auxin stimulus|	GO:0006355|GO:0006417|GO:0009733|	other cellular processes|other metabolic processes|protein metabolism|other biological processes|	sequence-specific DNA binding transcription factor activity|	GO:0003700|	transcription factor activity|
evm.model.supercontig_12.32	Solyc12g007230	Auxin responsive protein IPR003311 AUX_IAA protein	Cpa_SRR_003647	EXONIC	evm.model.supercontig_12.32	215146	217555	LG2	supercontig_12	217379	217392	14	3	4.67	ATC ATC ATC ATC AT	PF02309	X	X	X	X	AT4G29080.1	PAP2	phytochrome-associated protein 2	Cpa_SRR_003647	1	304	60.004	59.629	CGACCCAGCAACAGCCTTA	CAAGGCCACCGAGTTGAGA	evm.model.supercontig_12.32	intracellular|nucleus|	GO:0005622|GO:0005634|	other intracellular components|nucleus|	regulation of transcription, DNA-dependent|regulation of translation|response to auxin stimulus|	GO:0006355|GO:0006417|GO:0009733|	other cellular processes|other metabolic processes|protein metabolism|other biological processes|	sequence-specific DNA binding transcription factor activity|	GO:0003700|	transcription factor activity|
evm.model.supercontig_1244.3	Solyc09g066010	WRKY transcription factor 25 IPR003657 DNA-binding WRKY	Cpa_SRR_020657	INTRONIC	evm.model.supercontig_1244.3	9823	12104	Un	supercontig_1244	10699	10712	14	3	4.67	TTC TTC TTC TTC TT	PF10533,PF03106	X	X	X	X	AT3G04670.1	WRKY39	WRKY DNA-binding protein 39	Cpa_SRR_020657	1	302	59.786	59.959	TGGGAGTTGTTCAAGCTTCCA	ACCTTGTTACTAATGGCAGGCA	evm.model.supercontig_1244.3	nucleus|	GO:0005634|	nucleus|	regulation of transcription, DNA-dependent|	GO:0006355|	other cellular processes|other metabolic processes|	sequence-specific DNA binding transcription factor activity|calmodulin binding|protein binding|	GO:0003700|GO:0005516|GO:0005515|	transcription factor activity|protein binding|
evm.model.supercontig_1244.3	Solyc09g066010	WRKY transcription factor 25 IPR003657 DNA-binding WRKY	Cpa_SRR_020658	INTRONIC	evm.model.supercontig_1244.3	9823	12104	Un	supercontig_1244	10954	10965	12	3	4	GAA GAA GAA GAA	PF10533,PF03106	X	X	X	X	AT3G04670.1	WRKY39	WRKY DNA-binding protein 39	Cpa_SRR_020658	0	X	X	X	X	X	evm.model.supercontig_1244.3	nucleus|	GO:0005634|	nucleus|	regulation of transcription, DNA-dependent|	GO:0006355|	other cellular processes|other metabolic processes|	sequence-specific DNA binding transcription factor activity|calmodulin binding|protein binding|	GO:0003700|GO:0005516|GO:0005515|	transcription factor activity|protein binding|
evm.model.supercontig_1244.3	Solyc09g066010	WRKY transcription factor 25 IPR003657 DNA-binding WRKY	Cpa_SRR_020659	INTRONIC	evm.model.supercontig_1244.3	9823	12104	Un	supercontig_1244	11073	11092	20	2	10	AT AT AT AT AT AT AT AT AT AT	PF10533,PF03106	X	X	X	X	AT3G04670.1	WRKY39	WRKY DNA-binding protein 39	Cpa_SRR_020659	0	X	X	X	X	X	evm.model.supercontig_1244.3	nucleus|	GO:0005634|	nucleus|	regulation of transcription, DNA-dependent|	GO:0006355|	other cellular processes|other metabolic processes|	sequence-specific DNA binding transcription factor activity|calmodulin binding|protein binding|	GO:0003700|GO:0005516|GO:0005515|	transcription factor activity|protein binding|
evm.model.supercontig_1244.3	Solyc09g066010	WRKY transcription factor 25 IPR003657 DNA-binding WRKY	Cpa_SRR_020660	INTRONIC	evm.model.supercontig_1244.3	9823	12104	Un	supercontig_1244	11437	11449	13	2	6.5	AT AT AT AT AT AT A	PF10533,PF03106	X	X	X	X	AT3G04670.1	WRKY39	WRKY DNA-binding protein 39	Cpa_SRR_020660	1	283	59.244	59.768	TGCATGATCATTTTGGTTTTGGTG	GCCTTCCTCTGTTCAATTTGGG	evm.model.supercontig_1244.3	nucleus|	GO:0005634|	nucleus|	regulation of transcription, DNA-dependent|	GO:0006355|	other cellular processes|other metabolic processes|	sequence-specific DNA binding transcription factor activity|calmodulin binding|protein binding|	GO:0003700|GO:0005516|GO:0005515|	transcription factor activity|protein binding|
evm.model.supercontig_1244.3	Solyc09g066010	WRKY transcription factor 25 IPR003657 DNA-binding WRKY	Cpa_SRR_020661	INTRONIC	evm.model.supercontig_1244.3	9823	12104	Un	supercontig_1244	11471	11486	16	2	8	AT AT AT AT AT AT AT AT	PF10533,PF03106	X	X	X	X	AT3G04670.1	WRKY39	WRKY DNA-binding protein 39	Cpa_SRR_020661	1	283	59.244	59.768	TGCATGATCATTTTGGTTTTGGTG	GCCTTCCTCTGTTCAATTTGGG	evm.model.supercontig_1244.3	nucleus|	GO:0005634|	nucleus|	regulation of transcription, DNA-dependent|	GO:0006355|	other cellular processes|other metabolic processes|	sequence-specific DNA binding transcription factor activity|calmodulin binding|protein binding|	GO:0003700|GO:0005516|GO:0005515|	transcription factor activity|protein binding|
evm.model.supercontig_1244.3	Solyc09g066010	WRKY transcription factor 25 IPR003657 DNA-binding WRKY	Cpa_SRR_020662	INTRONIC	evm.model.supercontig_1244.3	9823	12104	Un	supercontig_1244	11782	11796	15	6	2.5	TTGAGC TTGAGC TTG	PF10533,PF03106	X	X	X	X	AT3G04670.1	WRKY39	WRKY DNA-binding protein 39	Cpa_SRR_020662	1	252	60.068	57.298	CCTACGAGCGAGTTTGACTGT	GCCTCTCATGCTGCTACAT	evm.model.supercontig_1244.3	nucleus|	GO:0005634|	nucleus|	regulation of transcription, DNA-dependent|	GO:0006355|	other cellular processes|other metabolic processes|	sequence-specific DNA binding transcription factor activity|calmodulin binding|protein binding|	GO:0003700|GO:0005516|GO:0005515|	transcription factor activity|protein binding|
evm.model.supercontig_1246.1	Solyc02g091930	Homeobox-leucine zipper protein 22 IPR003106 Leucine zipper, homeobox-associated	Cpa_SRR_020663	INTRONIC	evm.model.supercontig_1246.1	8721	9819	Un	supercontig_1246	9040	9056	17	2	8.5	TA TA TA TA TA TA TA TA T	PF00046,PF02183	PTHR19418	KOG0483	X	X	AT4G37790.1	HAT22	Homeobox-leucine zipper protein family	Cpa_SRR_020663	1	344	59.854	59.099	GCCATCGCCACCATGAGTA	AGCAGCTGAATCTTCGACCT	evm.model.supercontig_1246.1	nucleus|	GO:0005634|	nucleus|	regulation of transcription, DNA-dependent|response to cytokinin stimulus|	GO:0006355|GO:0009735|	other cellular processes|other metabolic processes|other biological processes|	sequence-specific DNA binding transcription factor activity|	GO:0003700|	transcription factor activity|
evm.model.supercontig_12.48	Solyc07g066250	GRAS family transcription factor (Fragment) IPR005202 GRAS transcription factor	Cpa_SRR_003678	EXONIC	evm.model.supercontig_12.48	421004	422317	LG2	supercontig_12	421040	421060	21	6	3.5	GATCAA GATCAA GATCAA GAT	PF03514	X	X	X	X	AT1G55580.1	LAS	GRAS family transcription factor	Cpa_SRR_003678	1	323	59.817	60.079	TGCTTTCTCACTTGCCCTGT	GCGCAGGTGATGAGGAGTT	evm.model.supercontig_12.48	chloroplast|	GO:0009507|	chloroplast|	regulation of transcription, DNA-dependent|secondary shoot formation|	GO:0006355|GO:0010223|	other cellular processes|other metabolic processes|developmental processes|	sequence-specific DNA binding transcription factor activity|	GO:0003700|	transcription factor activity|
evm.model.supercontig_12.48	Solyc07g066250	GRAS family transcription factor (Fragment) IPR005202 GRAS transcription factor	Cpa_SRR_003679	EXONIC	evm.model.supercontig_12.48	421004	422317	LG2	supercontig_12	421077	421089	13	3	4.33	ATC ATC ATC ATC A	PF03514	X	X	X	X	AT1G55580.1	LAS	GRAS family transcription factor	Cpa_SRR_003679	1	323	59.817	60.079	TGCTTTCTCACTTGCCCTGT	GCGCAGGTGATGAGGAGTT	evm.model.supercontig_12.48	chloroplast|	GO:0009507|	chloroplast|	regulation of transcription, DNA-dependent|secondary shoot formation|	GO:0006355|GO:0010223|	other cellular processes|other metabolic processes|developmental processes|	sequence-specific DNA binding transcription factor activity|	GO:0003700|	transcription factor activity|
evm.model.supercontig_125.55	Solyc01g087990	MADS-box transcription factor 3 IPR002100 Transcription factor, MADS-box	Cpa_SRR_015437	INTRONIC	evm.model.supercontig_125.55	915584	919697	LG4	supercontig_125	918735	918748	14	5	2.8	CTGAA CTGAA CTGA	PF00319,PF01486	PTHR11945	KOG0014	X	X	AT5G13790.1	AGL15	AGAMOUS-like 15	Cpa_SRR_015437	1	347	58.569	57.415	CGGTTTCACTTGCTGCCA	AGAACCTTTGCTTCTTGTCCT	evm.model.supercontig_125.55	cytoplasm|nucleus|	GO:0005737|GO:0005634|	other cytoplasmic components|nucleus|	negative regulation of transcription, DNA-dependent|positive regulation of transcription, DNA-dependent|cellular response to auxin stimulus|fruit dehiscence|negative regulation of flower development|gibberellin catabolic process|negative regulation of floral organ abscission|negative regulation of short-day photoperiodism, flowering|somatic embryogenesis|negative regulation of seed maturation|fru…	GO:0045892|GO:0045893|GO:0071365|GO:0010047|GO:0009910|GO:0045487|GO:0060862|GO:0048577|GO:0010262|GO:2000692|GO:0060867|GO:0009793|	other cellular processes|other metabolic processes|other biological processes|developmental processes|response to abiotic or biotic stimulus|	sequence-specific DNA binding transcription factor activity|protein homodimerization activity|protein binding|	GO:0003700|GO:0042803|GO:0005515|	transcription factor activity|DNA or RNA binding|protein binding|
evm.model.supercontig_125.55	Solyc01g087990	MADS-box transcription factor 3 IPR002100 Transcription factor, MADS-box	Cpa_SRR_015438	INTRONIC	evm.model.supercontig_125.55	915584	919697	LG4	supercontig_125	919101	919114	14	3	4.67	AAT AAT AAT AAT AA	PF00319,PF01486	PTHR11945	KOG0014	X	X	AT5G13790.1	AGL15	AGAMOUS-like 15	Cpa_SRR_015438	1	350	58.706	59.894	TCACCACTACCACCATCATCATA	TGCCACCCTTTGCATGTTTG	evm.model.supercontig_125.55	cytoplasm|nucleus|	GO:0005737|GO:0005634|	other cytoplasmic components|nucleus|	negative regulation of transcription, DNA-dependent|positive regulation of transcription, DNA-dependent|cellular response to auxin stimulus|fruit dehiscence|negative regulation of flower development|gibberellin catabolic process|negative regulation of floral organ abscission|negative regulation of short-day photoperiodism, flowering|somatic embryogenesis|negative regulation of seed maturation|fru…	GO:0045892|GO:0045893|GO:0071365|GO:0010047|GO:0009910|GO:0045487|GO:0060862|GO:0048577|GO:0010262|GO:2000692|GO:0060867|GO:0009793|	other cellular processes|other metabolic processes|other biological processes|developmental processes|response to abiotic or biotic stimulus|	sequence-specific DNA binding transcription factor activity|protein homodimerization activity|protein binding|	GO:0003700|GO:0042803|GO:0005515|	transcription factor activity|DNA or RNA binding|protein binding|
evm.model.supercontig_127.38	Solyc08g006870	BZIP domain class transcription factor IPR004249 NPH3	Cpa_SRR_015528	INTRONIC	evm.model.supercontig_127.38	535554	540468	LG7	supercontig_127	540099	540124	26	2	13	TA TA TA TA TA TA TA TA TA TA TA TA TA	PF03000	X	X	X	X	AT4G31820.1	ENP	Phototropic-responsive NPH3 family protein	Cpa_SRR_015528	1	296	58.958	59.846	CCTCTGCCTGGAACTATAGCA	AGTGCCCCTTCAACCTTGG	evm.model.supercontig_127.38	plasma membrane|late endosome|	GO:0005886|GO:0005770|	plasma membrane|other cytoplasmic components|other intracellular components|	cotyledon development|signal transduction|inflorescence development|flower development|basipetal auxin transport|phyllome development|apical protein localization|positive regulation of flower development|response to light stimulus|	GO:0048825|GO:0007165|GO:0010229|GO:0009908|GO:0010540|GO:0048827|GO:0045176|GO:0009911|GO:0009416|	developmental processes|signal transduction|transport|other biological processes|response to abiotic or biotic stimulus|	signal transducer activity|	GO:0004871|	other molecular functions|
evm.model.supercontig_127.55	Solyc12g006800	Myb family transcription factor-like IPR006447 Myb-like DNA-binding region, SHAQKYF class	Cpa_SRR_015536	INTRONIC	evm.model.supercontig_127.55	691225	693621	LG7	supercontig_127	691806	691834	29	2	14.5	AT AT AT AT AT AT AT AT AT AT AT AT AT AT A	PF00249	X	X	X	X	AT2G03500.1	X	Homeodomain-like superfamily protein	Cpa_SRR_015536	1	342	59.088	60.108	TTGGTCGCCTTGTGTGGA	GCTGATGAAGGTCGAAGGCT	evm.model.supercontig_127.55	X	X	X	regulation of transcription, DNA-dependent|	GO:0006355|	other cellular processes|other metabolic processes|	DNA binding|sequence-specific DNA binding transcription factor activity|	GO:0003677|GO:0003700|	DNA or RNA binding|transcription factor activity|
evm.model.supercontig_127.55	Solyc12g006800	Myb family transcription factor-like IPR006447 Myb-like DNA-binding region, SHAQKYF class	Cpa_SRR_015537	INTRONIC	evm.model.supercontig_127.55	691225	693621	LG7	supercontig_127	691969	691985	17	2	8.5	AT AT AT AT AT AT AT AT A	PF00249	X	X	X	X	AT2G03500.1	X	Homeodomain-like superfamily protein	Cpa_SRR_015537	1	330	57.147	60.108	TGTGGAGGCGGTATTTCTG	GCTGATGAAGGTCGAAGGCT	evm.model.supercontig_127.55	X	X	X	regulation of transcription, DNA-dependent|	GO:0006355|	other cellular processes|other metabolic processes|	DNA binding|sequence-specific DNA binding transcription factor activity|	GO:0003677|GO:0003700|	DNA or RNA binding|transcription factor activity|
evm.model.supercontig_127.55	Solyc12g006800	Myb family transcription factor-like IPR006447 Myb-like DNA-binding region, SHAQKYF class	Cpa_SRR_015538	INTRONIC	evm.model.supercontig_127.55	691225	693621	LG7	supercontig_127	692131	692163	33	2	16.5	TA TA TA TA TA TA TA TA TA TA TA TA TA TA TA TA T	PF00249	X	X	X	X	AT2G03500.1	X	Homeodomain-like superfamily protein	Cpa_SRR_015538	1	251	60.108	58.858	GCCTTCGACCTTCATCAGCT	TCGGAAGGCAAGAAGGTGT	evm.model.supercontig_127.55	X	X	X	regulation of transcription, DNA-dependent|	GO:0006355|	other cellular processes|other metabolic processes|	DNA binding|sequence-specific DNA binding transcription factor activity|	GO:0003677|GO:0003700|	DNA or RNA binding|transcription factor activity|
evm.model.supercontig_127.55	Solyc12g006800	Myb family transcription factor-like IPR006447 Myb-like DNA-binding region, SHAQKYF class	Cpa_SRR_015539	INTRONIC	evm.model.supercontig_127.55	691225	693621	LG7	supercontig_127	693258	693269	12	3	4	ATA ATA ATA ATA	PF00249	X	X	X	X	AT2G03500.1	X	Homeodomain-like superfamily protein	Cpa_SRR_015539	1	262	59.698	59.181	CTGCTGGCTCTCATGGGTT	ACGCCTCAAGATCGATGCT	evm.model.supercontig_127.55	X	X	X	regulation of transcription, DNA-dependent|	GO:0006355|	other cellular processes|other metabolic processes|	DNA binding|sequence-specific DNA binding transcription factor activity|	GO:0003677|GO:0003700|	DNA or RNA binding|transcription factor activity|
evm.model.supercontig_128.50	Solyc10g085570	Kinase family protein IPR001245 Tyrosine protein kinase	Cpa_SRR_015589	INTRONIC	evm.model.supercontig_128.50	349548	362269	LG9	supercontig_128	349792	349803	12	3	4	TCT TCT TCT TCT	PF00069,PF07714	PTHR23257	KOG0192	X	X	AT5G03730.1	CTR1	Protein kinase superfamily protein	Cpa_SRR_015589	1	267	59.633	59.307	CACCACTGCAAGGAGACGA	ACCCACAAACCAGCCCAA	evm.model.supercontig_128.50	endoplasmic reticulum membrane|	GO:0005789|	ER|other membranes|other cytoplasmic components|other intracellular components|	phosphorylation|negative regulation of ethylene mediated signaling pathway|response to sucrose stimulus|response to ethylene stimulus|regulation of post-embryonic root development|regulation of stem cell division|response to fructose stimulus|protein phosphorylation|sugar mediated signaling pathway|regulation of timing of transition from vegetative to reproductive phase|protein autophosphorylatio…	GO:0016310|GO:0010105|GO:0009744|GO:0009723|GO:2000069|GO:2000035|GO:0009750|GO:0006468|GO:0010182|GO:0048510|GO:0046777|GO:0009686|GO:0071281|	other cellular processes|other metabolic processes|signal transduction|other biological processes|developmental processes|protein metabolism|	protein serine/threonine kinase activity|protein serine/threonine/tyrosine kinase activity|protein binding|	GO:0004674|GO:0004712|GO:0005515|	kinase activity|transferase activity|protein binding|
evm.model.supercontig_128.50	Solyc10g085570	Kinase family protein IPR001245 Tyrosine protein kinase	Cpa_SRR_015590	INTRONIC	evm.model.supercontig_128.50	349548	362269	LG9	supercontig_128	355189	355204	16	2	8	AT AT AT AT AT AT AT AT	PF00069,PF07714	PTHR23257	KOG0192	X	X	AT5G03730.1	CTR1	Protein kinase superfamily protein	Cpa_SRR_015590	1	321	59.823	60.07	TGCCATAAACGATCGAGCCA	GCTGAACCGACTGAAAAGCTG	evm.model.supercontig_128.50	endoplasmic reticulum membrane|	GO:0005789|	ER|other membranes|other cytoplasmic components|other intracellular components|	phosphorylation|negative regulation of ethylene mediated signaling pathway|response to sucrose stimulus|response to ethylene stimulus|regulation of post-embryonic root development|regulation of stem cell division|response to fructose stimulus|protein phosphorylation|sugar mediated signaling pathway|regulation of timing of transition from vegetative to reproductive phase|protein autophosphorylatio…	GO:0016310|GO:0010105|GO:0009744|GO:0009723|GO:2000069|GO:2000035|GO:0009750|GO:0006468|GO:0010182|GO:0048510|GO:0046777|GO:0009686|GO:0071281|	other cellular processes|other metabolic processes|signal transduction|other biological processes|developmental processes|protein metabolism|	protein serine/threonine kinase activity|protein serine/threonine/tyrosine kinase activity|protein binding|	GO:0004674|GO:0004712|GO:0005515|	kinase activity|transferase activity|protein binding|
evm.model.supercontig_129.19	Solyc00g050430	BHLH transcription factor IPR011598 Helix-loop-helix DNA-binding	Cpa_SRR_015647	EXONIC	evm.model.supercontig_129.19	150639	151965	LG2	supercontig_129	151136	151147	12	3	4	GAG GAG GAG GAG	PF00010	PTHR11514	X	X	X	AT5G65640.1	bHLH093	beta HLH protein 93	Cpa_SRR_015647	1	273	59.7	59.303	CCCCGATCACAGCTTGGAA	AGTGAAACCGAGGGACATTGA	evm.model.supercontig_129.19	nucleus|	GO:0005634|	nucleus|	regulation of transcription, DNA-dependent|	GO:0006355|	other cellular processes|other metabolic processes|	sequence-specific DNA binding transcription factor activity|	GO:0003700|	transcription factor activity|DNA or RNA binding|
evm.model.supercontig_129.55	Solyc02g091930	Homeobox-leucine zipper protein 22 IPR003106 Leucine zipper, homeobox-associated	Cpa_SRR_015669	INTRONIC	evm.model.supercontig_129.55	447928	449039	LG2	supercontig_129	448458	448474	17	2	8.5	AT AT AT AT AT AT AT AT A	PF00046,PF02183	PTHR19418	KOG0483	X	K09338	AT4G37790.1	HAT22	Homeobox-leucine zipper protein family	Cpa_SRR_015669	1	311	59.821	60.001	TGCTTCTGTTTGGACACCGA	TCTTCCTTCTCCGGCGGTA	evm.model.supercontig_129.55	nucleus|	GO:0005634|	nucleus|	regulation of transcription, DNA-dependent|response to cytokinin stimulus|	GO:0006355|GO:0009735|	other cellular processes|other metabolic processes|other biological processes|	sequence-specific DNA binding transcription factor activity|	GO:0003700|	transcription factor activity|
evm.model.supercontig_1322.1	Solyc01g095080	1-aminocyclopropane-1-carboxylate synthase IPR004839 Aminotransferase, class I and II IPR004838 Aminotransferases, class-I, pyridoxal-phosphate-binding site	Cpa_SRR_020699	INTRONIC	evm.model.supercontig_1322.1	2283	5782	Un	supercontig_1322	3401	3417	17	6	2.83	AAAAAT AAAAAT AAAAA	PF00155	PTHR11751	KOG0256	4.4.1.14	K01762	AT3G61510.1	ACS1	ACC synthase 1	Cpa_SRR_020699	1	274	59.935	59.148	TATCTGTACGCCGGTTCGC	TGTTCCCTATCCAATTGAGCCT	evm.model.supercontig_1322.1	cellular_component_unknown|	GO:0005575|	unknown cellular components|	1-aminocyclopropane-1-carboxylate biosynthetic process|ethylene biosynthetic process|	GO:0042218|GO:0009693|	other cellular processes|other metabolic processes|	1-aminocyclopropane-1-carboxylate synthase activity|identical protein binding|	GO:0016847|GO:0042802|	other enzyme activity|protein binding|
evm.model.supercontig_1322.1	Solyc01g095080	1-aminocyclopropane-1-carboxylate synthase IPR004839 Aminotransferase, class I and II IPR004838 Aminotransferases, class-I, pyridoxal-phosphate-binding site	Cpa_SRR_020700	INTRONIC	evm.model.supercontig_1322.1	2283	5782	Un	supercontig_1322	3442	3456	15	6	2.5	ACAGAC ACAGAC ACA	PF00155	PTHR11751	KOG0256	4.4.1.14	K01762	AT3G61510.1	ACS1	ACC synthase 1	Cpa_SRR_020700	1	274	59.935	59.148	TATCTGTACGCCGGTTCGC	TGTTCCCTATCCAATTGAGCCT	evm.model.supercontig_1322.1	cellular_component_unknown|	GO:0005575|	unknown cellular components|	1-aminocyclopropane-1-carboxylate biosynthetic process|ethylene biosynthetic process|	GO:0042218|GO:0009693|	other cellular processes|other metabolic processes|	1-aminocyclopropane-1-carboxylate synthase activity|identical protein binding|	GO:0016847|GO:0042802|	other enzyme activity|protein binding|
evm.model.supercontig_1322.1	Solyc01g095080	1-aminocyclopropane-1-carboxylate synthase IPR004839 Aminotransferase, class I and II IPR004838 Aminotransferases, class-I, pyridoxal-phosphate-binding site	Cpa_SRR_020701	INTRONIC	evm.model.supercontig_1322.1	2283	5782	Un	supercontig_1322	3720	3736	17	2	8.5	TA TA TA TA TA TA TA TA T	PF00155	PTHR11751	KOG0256	4.4.1.14	K01762	AT3G61510.1	ACS1	ACC synthase 1	Cpa_SRR_020701	1	324	59.148	58.972	AGGCTCAATTGGATAGGGAACA	TGCCATTTGACCTTTGAACGT	evm.model.supercontig_1322.1	cellular_component_unknown|	GO:0005575|	unknown cellular components|	1-aminocyclopropane-1-carboxylate biosynthetic process|ethylene biosynthetic process|	GO:0042218|GO:0009693|	other cellular processes|other metabolic processes|	1-aminocyclopropane-1-carboxylate synthase activity|identical protein binding|	GO:0016847|GO:0042802|	other enzyme activity|protein binding|
evm.model.supercontig_1322.1	Solyc01g095080	1-aminocyclopropane-1-carboxylate synthase IPR004839 Aminotransferase, class I and II IPR004838 Aminotransferases, class-I, pyridoxal-phosphate-binding site	Cpa_SRR_020702	INTRONIC	evm.model.supercontig_1322.1	2283	5782	Un	supercontig_1322	4319	4331	13	2	6.5	AT AT AT AT AT AT A	PF00155	PTHR11751	KOG0256	4.4.1.14	K01762	AT3G61510.1	ACS1	ACC synthase 1	Cpa_SRR_020702	1	337	59.367	59.96	AGACAGCTAGGTTTCTTTCGGT	TGGTGAGAAACGAAATCCTACAGT	evm.model.supercontig_1322.1	cellular_component_unknown|	GO:0005575|	unknown cellular components|	1-aminocyclopropane-1-carboxylate biosynthetic process|ethylene biosynthetic process|	GO:0042218|GO:0009693|	other cellular processes|other metabolic processes|	1-aminocyclopropane-1-carboxylate synthase activity|identical protein binding|	GO:0016847|GO:0042802|	other enzyme activity|protein binding|
evm.model.supercontig_1322.1	Solyc01g095080	1-aminocyclopropane-1-carboxylate synthase IPR004839 Aminotransferase, class I and II IPR004838 Aminotransferases, class-I, pyridoxal-phosphate-binding site	Cpa_SRR_020703	INTRONIC	evm.model.supercontig_1322.1	2283	5782	Un	supercontig_1322	4502	4522	21	2	10.5	TG TG TG TG TG TG TG TG TG TG T	PF00155	PTHR11751	KOG0256	4.4.1.14	K01762	AT3G61510.1	ACS1	ACC synthase 1	Cpa_SRR_020703	1	320	59.242	59.96	TCGGTAATTTCCTTTTCCAGACAC	TGGTGAGAAACGAAATCCTACAGT	evm.model.supercontig_1322.1	cellular_component_unknown|	GO:0005575|	unknown cellular components|	1-aminocyclopropane-1-carboxylate biosynthetic process|ethylene biosynthetic process|	GO:0042218|GO:0009693|	other cellular processes|other metabolic processes|	1-aminocyclopropane-1-carboxylate synthase activity|identical protein binding|	GO:0016847|GO:0042802|	other enzyme activity|protein binding|
evm.model.supercontig_1322.1	Solyc01g095080	1-aminocyclopropane-1-carboxylate synthase IPR004839 Aminotransferase, class I and II IPR004838 Aminotransferases, class-I, pyridoxal-phosphate-binding site	Cpa_SRR_020704	INTRONIC	evm.model.supercontig_1322.1	2283	5782	Un	supercontig_1322	4532	4552	21	2	10.5	TA TA TA TA TA TA TA TA TA TA T	PF00155	PTHR11751	KOG0256	4.4.1.14	K01762	AT3G61510.1	ACS1	ACC synthase 1	Cpa_SRR_020704	0	X	X	X	X	X	evm.model.supercontig_1322.1	cellular_component_unknown|	GO:0005575|	unknown cellular components|	1-aminocyclopropane-1-carboxylate biosynthetic process|ethylene biosynthetic process|	GO:0042218|GO:0009693|	other cellular processes|other metabolic processes|	1-aminocyclopropane-1-carboxylate synthase activity|identical protein binding|	GO:0016847|GO:0042802|	other enzyme activity|protein binding|
evm.model.supercontig_1322.1	Solyc01g095080	1-aminocyclopropane-1-carboxylate synthase IPR004839 Aminotransferase, class I and II IPR004838 Aminotransferases, class-I, pyridoxal-phosphate-binding site	Cpa_SRR_020705	INTRONIC	evm.model.supercontig_1322.1	2283	5782	Un	supercontig_1322	4706	4730	25	2	12.5	TA TA TA TA TA TA TA TA TA TA TA TA T	PF00155	PTHR11751	KOG0256	4.4.1.14	K01762	AT3G61510.1	ACS1	ACC synthase 1	Cpa_SRR_020705	1	250	59.96	59.674	ACTGTAGGATTTCGTTTCTCACCA	TTCTTGGTTGATGAGCTCTGTCT	evm.model.supercontig_1322.1	cellular_component_unknown|	GO:0005575|	unknown cellular components|	1-aminocyclopropane-1-carboxylate biosynthetic process|ethylene biosynthetic process|	GO:0042218|GO:0009693|	other cellular processes|other metabolic processes|	1-aminocyclopropane-1-carboxylate synthase activity|identical protein binding|	GO:0016847|GO:0042802|	other enzyme activity|protein binding|
evm.model.supercontig_1322.1	Solyc01g095080	1-aminocyclopropane-1-carboxylate synthase IPR004839 Aminotransferase, class I and II IPR004838 Aminotransferases, class-I, pyridoxal-phosphate-binding site	Cpa_SRR_020706	INTRONIC	evm.model.supercontig_1322.1	2283	5782	Un	supercontig_1322	4892	4905	14	5	2.8	TATTT TATTT TATT	PF00155	PTHR11751	KOG0256	4.4.1.14	K01762	AT3G61510.1	ACS1	ACC synthase 1	Cpa_SRR_020706	1	335	59.254	59.036	CCAAAGACAGAGCTCATCAACC	TGTTTTGCTTGGCGGATCC	evm.model.supercontig_1322.1	cellular_component_unknown|	GO:0005575|	unknown cellular components|	1-aminocyclopropane-1-carboxylate biosynthetic process|ethylene biosynthetic process|	GO:0042218|GO:0009693|	other cellular processes|other metabolic processes|	1-aminocyclopropane-1-carboxylate synthase activity|identical protein binding|	GO:0016847|GO:0042802|	other enzyme activity|protein binding|
evm.model.supercontig_1322.1	Solyc01g095080	1-aminocyclopropane-1-carboxylate synthase IPR004839 Aminotransferase, class I and II IPR004838 Aminotransferases, class-I, pyridoxal-phosphate-binding site	Cpa_SRR_020707	INTRONIC	evm.model.supercontig_1322.1	2283	5782	Un	supercontig_1322	4971	4982	12	2	6	TA TA TA TA TA TA	PF00155	PTHR11751	KOG0256	4.4.1.14	K01762	AT3G61510.1	ACS1	ACC synthase 1	Cpa_SRR_020707	1	335	59.254	59.036	CCAAAGACAGAGCTCATCAACC	TGTTTTGCTTGGCGGATCC	evm.model.supercontig_1322.1	cellular_component_unknown|	GO:0005575|	unknown cellular components|	1-aminocyclopropane-1-carboxylate biosynthetic process|ethylene biosynthetic process|	GO:0042218|GO:0009693|	other cellular processes|other metabolic processes|	1-aminocyclopropane-1-carboxylate synthase activity|identical protein binding|	GO:0016847|GO:0042802|	other enzyme activity|protein binding|
evm.model.supercontig_1322.1	Solyc01g095080	1-aminocyclopropane-1-carboxylate synthase IPR004839 Aminotransferase, class I and II IPR004838 Aminotransferases, class-I, pyridoxal-phosphate-binding site	Cpa_SRR_020708	INTRONIC	evm.model.supercontig_1322.1	2283	5782	Un	supercontig_1322	5318	5333	16	2	8	AT AT AT AT AT AT AT AT	PF00155	PTHR11751	KOG0256	4.4.1.14	K01762	AT3G61510.1	ACS1	ACC synthase 1	Cpa_SRR_020708	1	252	59.999	59.074	GCCTCTTGCCTTCCCCATT	TGCACAGCTGAAGGGGTT	evm.model.supercontig_1322.1	cellular_component_unknown|	GO:0005575|	unknown cellular components|	1-aminocyclopropane-1-carboxylate biosynthetic process|ethylene biosynthetic process|	GO:0042218|GO:0009693|	other cellular processes|other metabolic processes|	1-aminocyclopropane-1-carboxylate synthase activity|identical protein binding|	GO:0016847|GO:0042802|	other enzyme activity|protein binding|
evm.model.supercontig_1322.1	Solyc01g095080	1-aminocyclopropane-1-carboxylate synthase IPR004839 Aminotransferase, class I and II IPR004838 Aminotransferases, class-I, pyridoxal-phosphate-binding site	Cpa_SRR_020709	INTRONIC	evm.model.supercontig_1322.1	2283	5782	Un	supercontig_1322	5333	5351	19	2	9.5	TG TG TG TG TG TG TG TG TG T	PF00155	PTHR11751	KOG0256	4.4.1.14	K01762	AT3G61510.1	ACS1	ACC synthase 1	Cpa_SRR_020709	1	252	59.999	59.074	GCCTCTTGCCTTCCCCATT	TGCACAGCTGAAGGGGTT	evm.model.supercontig_1322.1	cellular_component_unknown|	GO:0005575|	unknown cellular components|	1-aminocyclopropane-1-carboxylate biosynthetic process|ethylene biosynthetic process|	GO:0042218|GO:0009693|	other cellular processes|other metabolic processes|	1-aminocyclopropane-1-carboxylate synthase activity|identical protein binding|	GO:0016847|GO:0042802|	other enzyme activity|protein binding|
evm.model.supercontig_132.27	Solyc07g049530	1-aminocyclopropane-1-carboxylate oxidase IPR005123 Oxoglutarate and iron-dependent oxygenase	Cpa_SRR_015863	INTRONIC	evm.model.supercontig_132.27	246638	248035	LG6	supercontig_132	247200	247240	41	2	20.5	AC AC AC AC AC AC AC AC AC AC AC AC AC AC AC AC AC AC AC AC A	PF03171	PTHR10209	KOG0143	1.14.17.4	K05933	AT1G05010.1	EFE	ethylene-forming enzyme	Cpa_SRR_015863	1	282	59.631	60.514	TGAGCTGCTGGACACTGTC	ACGGGTCGGTTTTGCGTT	evm.model.supercontig_132.27	X	X	X	oxidation-reduction process|ethylene biosynthetic process|cellular response to fatty acid|response to fungus|	GO:0055114|GO:0009693|GO:0071398|GO:0009620|	other metabolic processes|other cellular processes|response to abiotic or biotic stimulus|	1-aminocyclopropane-1-carboxylate oxidase activity|	GO:0009815|	other enzyme activity|
evm.model.supercontig_13.240	Solyc09g008560	1-aminocyclopropane-1-carboxylate oxidase IPR005123 Oxoglutarate and iron-dependent oxygenase	Cpa_SRR_004128	INTRONIC	evm.model.supercontig_13.240	2097877	2099529	LG8	supercontig_13	2098135	2098146	12	2	6	AT AT AT AT AT AT	PF03171	PTHR10209	KOG0143	X	X	AT5G07480.1	KUOX1	KAR-UP oxidoreductase 1	Cpa_SRR_004128	1	277	60.082	60.381	CAACTTTCCGACGCTTGCC	TCCCGTATCTCACCGGCTT	evm.model.supercontig_13.240	cellular_component_unknown|	GO:0005575|	unknown cellular components|	flavonoid biosynthetic process|response to karrikin|oxidation-reduction process|	GO:0009813|GO:0080167|GO:0055114|	other cellular processes|other metabolic processes|response to abiotic or biotic stimulus|	oxidoreductase activity, acting on paired donors, with incorporation or reduction of molecular oxygen, 2-oxoglutarate as one donor, and incorporation of one atom each of oxygen into both donors|	GO:0016706|	other enzyme activity|
evm.model.supercontig_13.240	Solyc09g008560	1-aminocyclopropane-1-carboxylate oxidase IPR005123 Oxoglutarate and iron-dependent oxygenase	Cpa_SRR_004129	INTRONIC	evm.model.supercontig_13.240	2097877	2099529	LG8	supercontig_13	2098470	2098482	13	2	6.5	TA TA TA TA TA TA T	PF03171	PTHR10209	KOG0143	X	X	AT5G07480.1	KUOX1	KAR-UP oxidoreductase 1	Cpa_SRR_004129	1	292	59.925	58.371	TTCAAGCTGCCAGGGGAAG	ACGTATACCCTCATCCGCAT	evm.model.supercontig_13.240	cellular_component_unknown|	GO:0005575|	unknown cellular components|	flavonoid biosynthetic process|response to karrikin|oxidation-reduction process|	GO:0009813|GO:0080167|GO:0055114|	other cellular processes|other metabolic processes|response to abiotic or biotic stimulus|	oxidoreductase activity, acting on paired donors, with incorporation or reduction of molecular oxygen, 2-oxoglutarate as one donor, and incorporation of one atom each of oxygen into both donors|	GO:0016706|	other enzyme activity|
evm.model.supercontig_1.335	Solyc06g064540	LOB domain family protein IPR004883 Lateral organ boundaries, LOB	Cpa_SRR_000376	EXONIC	evm.model.supercontig_1.335	4494948	4495698	LG9	supercontig_1	4495068	4495079	12	3	4	TTG TTG TTG TTG	PF03195	X	X	X	X	AT3G26660.1	LBD24	LOB domain-containing protein 24	Cpa_SRR_000376	1	292	59.32	59.93	GCAGCTAATCTTTTCTCGTGTCA	GTGTACGGCTGTGTTGGGA	evm.model.supercontig_1.335	membrane|	GO:0016020|	other membranes|	biological_process_unknown|	GO:0008150|	unknown biological processes|	X	X	X
evm.model.supercontig_1.339	Solyc06g064540	LOB domain family protein IPR004883 Lateral organ boundaries, LOB	Cpa_SRR_000377	EXONIC	evm.model.supercontig_1.339	4514496	4515246	LG9	supercontig_1	4514616	4514627	12	3	4	TTG TTG TTG TTG	PF03195	X	X	X	X	AT3G26660.1	LBD24	LOB domain-containing protein 24	Cpa_SRR_000377	1	272	58.081	58.175	TGTTCTAGCTTCGTCCAGGA	TGTATGCAGCAACTCCCAAG	evm.model.supercontig_1.339	membrane|	GO:0016020|	other membranes|	biological_process_unknown|	GO:0008150|	unknown biological processes|	X	X	X
evm.model.supercontig_1346.4	Solyc09g083280	Auxin responsive protein IPR003311 AUX_IAA protein	Cpa_SRR_020719	INTRONIC	evm.model.supercontig_1346.4	9030	9944	Un	supercontig_1346	9178	9196	19	2	9.5	TG TG TG TG TG TG TG TG TG T	PF02309	X	X	X	X	AT1G04240.1	SHY2	AUX/IAA transcriptional regulator family protein	Cpa_SRR_020719	1	348	60.228	59.055	CACAACCCTGCAAGCCTCT	ACATGTTCAAGTTTCGAGTTGGT	evm.model.supercontig_1346.4	nucleus|	GO:0005634|	nucleus|	response to cyclopentenone|response to auxin stimulus|regulation of transcription, DNA-dependent|	GO:0010583|GO:0009733|GO:0006355|	other biological processes|other cellular processes|other metabolic processes|	sequence-specific DNA binding transcription factor activity|protein binding|	GO:0003700|GO:0005515|	transcription factor activity|protein binding|
evm.model.supercontig_1346.4	Solyc09g083280	Auxin responsive protein IPR003311 AUX_IAA protein	Cpa_SRR_020720	INTRONIC	evm.model.supercontig_1346.4	9030	9944	Un	supercontig_1346	9330	9341	12	2	6	AT AT AT AT AT AT	PF02309	X	X	X	X	AT1G04240.1	SHY2	AUX/IAA transcriptional regulator family protein	Cpa_SRR_020720	1	331	59.996	59.758	TCCAAGAAGCATCCAGTCACC	CGCCGATCAGATCCTACAGG	evm.model.supercontig_1346.4	nucleus|	GO:0005634|	nucleus|	response to cyclopentenone|response to auxin stimulus|regulation of transcription, DNA-dependent|	GO:0010583|GO:0009733|GO:0006355|	other biological processes|other cellular processes|other metabolic processes|	sequence-specific DNA binding transcription factor activity|protein binding|	GO:0003700|GO:0005515|	transcription factor activity|protein binding|
evm.model.supercontig_136.20	Solyc07g047770	Histidine kinase 1 IPR006189 CHASE	Cpa_SRR_015939	INTRONIC	evm.model.supercontig_136.20	231084	238367	LG6	supercontig_136	236410	236425	16	6	2.67	AGTTAC AGTTAC AGTT	PF03924,PF00512,PF02518,PF00072	PTHR23283	KOG0519	2.7.13.3	K14489	AT5G35750.1	HK2	histidine kinase 2	Cpa_SRR_015939	1	274	58.563	59.531	TGGAAGTAAGCTCAAAACTGAAGT	CTGGGGGATTGGGGTTGTT	evm.model.supercontig_136.20	membrane|	GO:0016020|	other membranes|	protein phosphorylation|cytokinin mediated signaling pathway|response to salt stress|regulation of shoot development|regulation of meristem development|regulation of flower development|regulation of seed germination|cellular response to cold|signal transduction|response to toxin|secondary growth|response to water deprivation|negative regulation of iron ion transport|cellular response to abscisic …	GO:0006468|GO:0009736|GO:0009651|GO:0048831|GO:0048509|GO:0009909|GO:0010029|GO:0070417|GO:0007165|GO:0009636|GO:0080117|GO:0009414|GO:0034757|GO:0071215|GO:0010271|GO:0006970|GO:0010087|	protein metabolism|other cellular processes|other metabolic processes|signal transduction|response to stress|response to abiotic or biotic stimulus|developmental processes|other biological processes|transport|	protein binding|cytokinin receptor activity|osmosensor activity|protein histidine kinase activity|protein histidine kinase binding|identical protein binding|	GO:0005515|GO:0009884|GO:0005034|GO:0004673|GO:0043424|GO:0042802|	protein binding|receptor binding or activity|kinase activity|transferase activity|
evm.model.supercontig_136.20	Solyc07g047770	Histidine kinase 1 IPR006189 CHASE	Cpa_SRR_015940	INTRONIC	evm.model.supercontig_136.20	231084	238367	LG6	supercontig_136	237956	237969	14	5	2.8	TCTCT TCTCT TCTC	PF03924,PF00512,PF02518,PF00072	PTHR23283	KOG0519	2.7.13.3	K14489	AT5G35750.1	HK2	histidine kinase 2	Cpa_SRR_015940	1	270	59.007	57.63	AGCCCGCTCATCACACAT	TCTGGTTTGTGCTTGAAGTTTC	evm.model.supercontig_136.20	membrane|	GO:0016020|	other membranes|	protein phosphorylation|cytokinin mediated signaling pathway|response to salt stress|regulation of shoot development|regulation of meristem development|regulation of flower development|regulation of seed germination|cellular response to cold|signal transduction|response to toxin|secondary growth|response to water deprivation|negative regulation of iron ion transport|cellular response to abscisic …	GO:0006468|GO:0009736|GO:0009651|GO:0048831|GO:0048509|GO:0009909|GO:0010029|GO:0070417|GO:0007165|GO:0009636|GO:0080117|GO:0009414|GO:0034757|GO:0071215|GO:0010271|GO:0006970|GO:0010087|	protein metabolism|other cellular processes|other metabolic processes|signal transduction|response to stress|response to abiotic or biotic stimulus|developmental processes|other biological processes|transport|	protein binding|cytokinin receptor activity|osmosensor activity|protein histidine kinase activity|protein histidine kinase binding|identical protein binding|	GO:0005515|GO:0009884|GO:0005034|GO:0004673|GO:0043424|GO:0042802|	protein binding|receptor binding or activity|kinase activity|transferase activity|
evm.model.supercontig_138.5	Solyc04g008870	MYB transcription factor IPR006447 Myb-like DNA-binding region, SHAQKYF class	Cpa_SRR_016000	INTRONIC	evm.model.supercontig_138.5	77931	84488	LG3	supercontig_138	78600	78614	15	4	3.75	AAAT AAAT AAAT AAA	PF00249	PTHR11821:SF29	KOG0724	X	X	AT5G08520.1	X	Duplicated homeodomain-like superfamily protein	Cpa_SRR_016000	1	271	58.956	58.057	CATGGCTTGCAACCTGTGT	TCTTTGCAGATGGGTTTGTCA	evm.model.supercontig_138.5	X	X	X	regulation of transcription, DNA-dependent|	GO:0006355|	other cellular processes|other metabolic processes|	DNA binding|sequence-specific DNA binding transcription factor activity|	GO:0003677|GO:0003700|	DNA or RNA binding|transcription factor activity|
evm.model.supercontig_138.5	Solyc04g008870	MYB transcription factor IPR006447 Myb-like DNA-binding region, SHAQKYF class	Cpa_SRR_016001	INTRONIC	evm.model.supercontig_138.5	77931	84488	LG3	supercontig_138	81492	81510	19	2	9.5	TA TA TA TA TA TA TA TA TA T	PF00249	PTHR11821:SF29	KOG0724	X	X	AT5G08520.1	X	Duplicated homeodomain-like superfamily protein	Cpa_SRR_016001	1	279	58.698	57.45	TCTCGCCATTTAAGTTGTTACACT	TCTCCTTGGATGTAGCTCCA	evm.model.supercontig_138.5	X	X	X	regulation of transcription, DNA-dependent|	GO:0006355|	other cellular processes|other metabolic processes|	DNA binding|sequence-specific DNA binding transcription factor activity|	GO:0003677|GO:0003700|	DNA or RNA binding|transcription factor activity|
evm.model.supercontig_139.80	Solyc11g069190	Auxin response factor 4 IPR011525 Aux_IAA-ARF-dimerisation IPR003340 Transcriptional factor B3	Cpa_SRR_016118	INTRONIC	evm.model.supercontig_139.80	638531	645762	LG9	supercontig_139	641495	641514	20	2	10	AT AT AT AT AT AT AT AT AT AT	PF02362,PF06507,PF02309	X	X	X	X	AT5G60450.1	ARF4	auxin response factor 4	Cpa_SRR_016118	1	349	57.999	59.475	GTGATGTACATTGCTTTCTGTTCA	GCTTGTCATGTGGCTTCTGG	evm.model.supercontig_139.80	nucleus|	GO:0005634|	nucleus|	abaxial cell fate specification|vegetative phase change|regulation of transcription, DNA-dependent|	GO:0010158|GO:0010050|GO:0006355|	other cellular processes|developmental processes|other metabolic processes|	sequence-specific DNA binding transcription factor activity|	GO:0003700|	transcription factor activity|
evm.model.supercontig_139.80	Solyc11g069190	Auxin response factor 4 IPR011525 Aux_IAA-ARF-dimerisation IPR003340 Transcriptional factor B3	Cpa_SRR_016119	INTRONIC	evm.model.supercontig_139.80	638531	645762	LG9	supercontig_139	643887	643903	17	2	8.5	TA TA TA TA TA TA TA TA T	PF02362,PF06507,PF02309	X	X	X	X	AT5G60450.1	ARF4	auxin response factor 4	Cpa_SRR_016119	1	324	58.863	60.033	CCATCCAGGTACCGAGCAT	TGTAGGGGCGAAGATGGAGA	evm.model.supercontig_139.80	nucleus|	GO:0005634|	nucleus|	abaxial cell fate specification|vegetative phase change|regulation of transcription, DNA-dependent|	GO:0010158|GO:0010050|GO:0006355|	other cellular processes|developmental processes|other metabolic processes|	sequence-specific DNA binding transcription factor activity|	GO:0003700|	transcription factor activity|
evm.model.supercontig_139.80	Solyc11g069190	Auxin response factor 4 IPR011525 Aux_IAA-ARF-dimerisation IPR003340 Transcriptional factor B3	Cpa_SRR_016120	EXONIC	evm.model.supercontig_139.80	638531	645762	LG9	supercontig_139	645470	645483	14	3	4.67	GCA GCA GCA GCA GC	PF02362,PF06507,PF02309	X	X	X	X	AT5G60450.1	ARF4	auxin response factor 4	Cpa_SRR_016120	1	309	60.203	59.121	AGGAAGCAAAGTAACCTGCGT	CTTCGCTGCCCAAGAAAGG	evm.model.supercontig_139.80	nucleus|	GO:0005634|	nucleus|	abaxial cell fate specification|vegetative phase change|regulation of transcription, DNA-dependent|	GO:0010158|GO:0010050|GO:0006355|	other cellular processes|developmental processes|other metabolic processes|	sequence-specific DNA binding transcription factor activity|	GO:0003700|	transcription factor activity|
evm.model.supercontig_14.18	Solyc05g007180	Homeobox-leucine zipper-like protein IPR003106 Leucine zipper, homeobox-associated	Cpa_SRR_004217	INTRONIC	evm.model.supercontig_14.18	262558	264175	LG1	supercontig_14	262665	262704	40	2	20	TC TC TC TC TC TC TC TC TC TC TC TC TC TC TC TC TC TC TC TC	PF00046,PF02183	PTHR19418	KOG0483	X	K09338	AT3G01220.1	HB20	homeobox protein 20	Cpa_SRR_004217	1	251	59.697	60.301	GGCTTTTCCGTCCTCCCAT	CGCTTCTCCACACCCGAAA	evm.model.supercontig_14.18	nucleus|	GO:0005634|	nucleus|	regulation of transcription, DNA-dependent|response to auxin stimulus|	GO:0006355|GO:0009733|	other cellular processes|other metabolic processes|other biological processes|	sequence-specific DNA binding transcription factor activity|	GO:0003700|	transcription factor activity|DNA or RNA binding|
evm.model.supercontig_14.18	Solyc05g007180	Homeobox-leucine zipper-like protein IPR003106 Leucine zipper, homeobox-associated	Cpa_SRR_004218	EXON-INTRON	evm.model.supercontig_14.18	262558	264175	LG1	supercontig_14	262751	262766	16	3	5.33	AGG AGG AGG AGG AGG A	PF00046,PF02183	PTHR19418	KOG0483	X	K09338	AT3G01220.1	HB20	homeobox protein 20	Cpa_SRR_004218	1	251	59.697	60.301	GGCTTTTCCGTCCTCCCAT	CGCTTCTCCACACCCGAAA	evm.model.supercontig_14.18	nucleus|	GO:0005634|	nucleus|	regulation of transcription, DNA-dependent|response to auxin stimulus|	GO:0006355|GO:0009733|	other cellular processes|other metabolic processes|other biological processes|	sequence-specific DNA binding transcription factor activity|	GO:0003700|	transcription factor activity|DNA or RNA binding|
evm.model.supercontig_14.18	Solyc05g007180	Homeobox-leucine zipper-like protein IPR003106 Leucine zipper, homeobox-associated	Cpa_SRR_004219	INTRONIC	evm.model.supercontig_14.18	262558	264175	LG1	supercontig_14	263501	263517	17	3	5.67	AGT AGT AGT AGT AGT AG	PF00046,PF02183	PTHR19418	KOG0483	X	K09338	AT3G01220.1	HB20	homeobox protein 20	Cpa_SRR_004219	1	263	59.012	59.17	AGAGGGAAATGGCACTGAAGA	TGGTGCTTCTGACACTGACA	evm.model.supercontig_14.18	nucleus|	GO:0005634|	nucleus|	regulation of transcription, DNA-dependent|response to auxin stimulus|	GO:0006355|GO:0009733|	other cellular processes|other metabolic processes|other biological processes|	sequence-specific DNA binding transcription factor activity|	GO:0003700|	transcription factor activity|DNA or RNA binding|
evm.model.supercontig_14.18	Solyc05g007180	Homeobox-leucine zipper-like protein IPR003106 Leucine zipper, homeobox-associated	Cpa_SRR_004220	INTRONIC	evm.model.supercontig_14.18	262558	264175	LG1	supercontig_14	263698	263711	14	4	3.5	ATTA ATTA ATTA AT	PF00046,PF02183	PTHR19418	KOG0483	X	K09338	AT3G01220.1	HB20	homeobox protein 20	Cpa_SRR_004220	1	292	59.17	58.766	TGTCAGTGTCAGAAGCACCA	ACTCACCACTGCTGCTGT	evm.model.supercontig_14.18	nucleus|	GO:0005634|	nucleus|	regulation of transcription, DNA-dependent|response to auxin stimulus|	GO:0006355|GO:0009733|	other cellular processes|other metabolic processes|other biological processes|	sequence-specific DNA binding transcription factor activity|	GO:0003700|	transcription factor activity|DNA or RNA binding|
evm.model.supercontig_14.222	Solyc02g089200	MADS-box transcription factor IPR002100 Transcription factor, MADS-box IPR002487 Transcription factor, K-box	Cpa_SRR_004375	INTRONIC	evm.model.supercontig_14.222	2474310	2484935	LG1	supercontig_14	2474640	2474651	12	2	6	CT CT CT CT CT CT	PF00319,PF01486	PTHR11945	KOG0014	X	K09264	AT3G02310.1	SEP2	K-box region and MADS-box transcription factor family protein	Cpa_SRR_004375	0	X	X	X	X	X	evm.model.supercontig_14.222	nucleus|	GO:0005634|	nucleus|	regulation of transcription, DNA-dependent|flower development|ovule development|	GO:0006355|GO:0009908|GO:0048481|	other cellular processes|other metabolic processes|developmental processes|	sequence-specific DNA binding transcription factor activity|protein binding|	GO:0003700|GO:0005515|	transcription factor activity|protein binding|DNA or RNA binding|
evm.model.supercontig_14.222	Solyc02g089200	MADS-box transcription factor IPR002100 Transcription factor, MADS-box IPR002487 Transcription factor, K-box	Cpa_SRR_004376	INTRONIC	evm.model.supercontig_14.222	2474310	2484935	LG1	supercontig_14	2475929	2475952	24	2	12	AT AT AT AT AT AT AT AT AT AT AT AT	PF00319,PF01486	PTHR11945	KOG0014	X	K09264	AT3G02310.1	SEP2	K-box region and MADS-box transcription factor family protein	Cpa_SRR_004376	1	336	59.713	57.844	GCGTCTGTGCTGTGAGAGA	AGAAGGAGAAAGCTTTGACACA	evm.model.supercontig_14.222	nucleus|	GO:0005634|	nucleus|	regulation of transcription, DNA-dependent|flower development|ovule development|	GO:0006355|GO:0009908|GO:0048481|	other cellular processes|other metabolic processes|developmental processes|	sequence-specific DNA binding transcription factor activity|protein binding|	GO:0003700|GO:0005515|	transcription factor activity|protein binding|DNA or RNA binding|
evm.model.supercontig_14.222	Solyc02g089200	MADS-box transcription factor IPR002100 Transcription factor, MADS-box IPR002487 Transcription factor, K-box	Cpa_SRR_004377	INTRONIC	evm.model.supercontig_14.222	2474310	2484935	LG1	supercontig_14	2476279	2476292	14	4	3.5	ATGC ATGC ATGC AT	PF00319,PF01486	PTHR11945	KOG0014	X	K09264	AT3G02310.1	SEP2	K-box region and MADS-box transcription factor family protein	Cpa_SRR_004377	1	289	57.844	59.382	TGTGTCAAAGCTTTCTCCTTCT	AGTGTGTTTTGGCCCAGGA	evm.model.supercontig_14.222	nucleus|	GO:0005634|	nucleus|	regulation of transcription, DNA-dependent|flower development|ovule development|	GO:0006355|GO:0009908|GO:0048481|	other cellular processes|other metabolic processes|developmental processes|	sequence-specific DNA binding transcription factor activity|protein binding|	GO:0003700|GO:0005515|	transcription factor activity|protein binding|DNA or RNA binding|
evm.model.supercontig_14.222	Solyc02g089200	MADS-box transcription factor IPR002100 Transcription factor, MADS-box IPR002487 Transcription factor, K-box	Cpa_SRR_004378	INTRONIC	evm.model.supercontig_14.222	2474310	2484935	LG1	supercontig_14	2476475	2476490	16	2	8	TA TA TA TA TA TA TA TA	PF00319,PF01486	PTHR11945	KOG0014	X	K09264	AT3G02310.1	SEP2	K-box region and MADS-box transcription factor family protein	Cpa_SRR_004378	1	274	59.382	59.244	TCCTGGGCCAAAACACACT	TGGCTCCCTCGTGCATTT	evm.model.supercontig_14.222	nucleus|	GO:0005634|	nucleus|	regulation of transcription, DNA-dependent|flower development|ovule development|	GO:0006355|GO:0009908|GO:0048481|	other cellular processes|other metabolic processes|developmental processes|	sequence-specific DNA binding transcription factor activity|protein binding|	GO:0003700|GO:0005515|	transcription factor activity|protein binding|DNA or RNA binding|
evm.model.supercontig_14.222	Solyc02g089200	MADS-box transcription factor IPR002100 Transcription factor, MADS-box IPR002487 Transcription factor, K-box	Cpa_SRR_004379	INTRONIC	evm.model.supercontig_14.222	2474310	2484935	LG1	supercontig_14	2476490	2476505	16	2	8	AG AG AG AG AG AG AG AG	PF00319,PF01486	PTHR11945	KOG0014	X	K09264	AT3G02310.1	SEP2	K-box region and MADS-box transcription factor family protein	Cpa_SRR_004379	1	274	59.382	59.244	TCCTGGGCCAAAACACACT	TGGCTCCCTCGTGCATTT	evm.model.supercontig_14.222	nucleus|	GO:0005634|	nucleus|	regulation of transcription, DNA-dependent|flower development|ovule development|	GO:0006355|GO:0009908|GO:0048481|	other cellular processes|other metabolic processes|developmental processes|	sequence-specific DNA binding transcription factor activity|protein binding|	GO:0003700|GO:0005515|	transcription factor activity|protein binding|DNA or RNA binding|
evm.model.supercontig_14.222	Solyc02g089200	MADS-box transcription factor IPR002100 Transcription factor, MADS-box IPR002487 Transcription factor, K-box	Cpa_SRR_004380	INTRONIC	evm.model.supercontig_14.222	2474310	2484935	LG1	supercontig_14	2476627	2476642	16	2	8	AT AT AT AT AT AT AT AT	PF00319,PF01486	PTHR11945	KOG0014	X	K09264	AT3G02310.1	SEP2	K-box region and MADS-box transcription factor family protein	Cpa_SRR_004380	1	274	59.382	59.244	TCCTGGGCCAAAACACACT	TGGCTCCCTCGTGCATTT	evm.model.supercontig_14.222	nucleus|	GO:0005634|	nucleus|	regulation of transcription, DNA-dependent|flower development|ovule development|	GO:0006355|GO:0009908|GO:0048481|	other cellular processes|other metabolic processes|developmental processes|	sequence-specific DNA binding transcription factor activity|protein binding|	GO:0003700|GO:0005515|	transcription factor activity|protein binding|DNA or RNA binding|
evm.model.supercontig_14.222	Solyc02g089200	MADS-box transcription factor IPR002100 Transcription factor, MADS-box IPR002487 Transcription factor, K-box	Cpa_SRR_004381	INTRONIC	evm.model.supercontig_14.222	2474310	2484935	LG1	supercontig_14	2476647	2476658	12	2	6	AT AT AT AT AT AT	PF00319,PF01486	PTHR11945	KOG0014	X	K09264	AT3G02310.1	SEP2	K-box region and MADS-box transcription factor family protein	Cpa_SRR_004381	1	274	59.382	59.244	TCCTGGGCCAAAACACACT	TGGCTCCCTCGTGCATTT	evm.model.supercontig_14.222	nucleus|	GO:0005634|	nucleus|	regulation of transcription, DNA-dependent|flower development|ovule development|	GO:0006355|GO:0009908|GO:0048481|	other cellular processes|other metabolic processes|developmental processes|	sequence-specific DNA binding transcription factor activity|protein binding|	GO:0003700|GO:0005515|	transcription factor activity|protein binding|DNA or RNA binding|
evm.model.supercontig_14.222	Solyc02g089200	MADS-box transcription factor IPR002100 Transcription factor, MADS-box IPR002487 Transcription factor, K-box	Cpa_SRR_004382	INTRONIC	evm.model.supercontig_14.222	2474310	2484935	LG1	supercontig_14	2477113	2477124	12	2	6	TA TA TA TA TA TA	PF00319,PF01486	PTHR11945	KOG0014	X	K09264	AT3G02310.1	SEP2	K-box region and MADS-box transcription factor family protein	Cpa_SRR_004382	0	X	X	X	X	X	evm.model.supercontig_14.222	nucleus|	GO:0005634|	nucleus|	regulation of transcription, DNA-dependent|flower development|ovule development|	GO:0006355|GO:0009908|GO:0048481|	other cellular processes|other metabolic processes|developmental processes|	sequence-specific DNA binding transcription factor activity|protein binding|	GO:0003700|GO:0005515|	transcription factor activity|protein binding|DNA or RNA binding|
evm.model.supercontig_14.222	Solyc02g089200	MADS-box transcription factor IPR002100 Transcription factor, MADS-box IPR002487 Transcription factor, K-box	Cpa_SRR_004383	INTRONIC	evm.model.supercontig_14.222	2474310	2484935	LG1	supercontig_14	2477184	2477195	12	3	4	TTC TTC TTC TTC	PF00319,PF01486	PTHR11945	KOG0014	X	K09264	AT3G02310.1	SEP2	K-box region and MADS-box transcription factor family protein	Cpa_SRR_004383	0	X	X	X	X	X	evm.model.supercontig_14.222	nucleus|	GO:0005634|	nucleus|	regulation of transcription, DNA-dependent|flower development|ovule development|	GO:0006355|GO:0009908|GO:0048481|	other cellular processes|other metabolic processes|developmental processes|	sequence-specific DNA binding transcription factor activity|protein binding|	GO:0003700|GO:0005515|	transcription factor activity|protein binding|DNA or RNA binding|
evm.model.supercontig_14.222	Solyc02g089200	MADS-box transcription factor IPR002100 Transcription factor, MADS-box IPR002487 Transcription factor, K-box	Cpa_SRR_004384	INTRONIC	evm.model.supercontig_14.222	2474310	2484935	LG1	supercontig_14	2479171	2479188	18	2	9	CT CT CT CT CT CT CT CT CT	PF00319,PF01486	PTHR11945	KOG0014	X	K09264	AT3G02310.1	SEP2	K-box region and MADS-box transcription factor family protein	Cpa_SRR_004384	1	257	58.885	57.642	CACCTCCATCATCCACGAGA	AGGTTGACAAGACATAACAGCT	evm.model.supercontig_14.222	nucleus|	GO:0005634|	nucleus|	regulation of transcription, DNA-dependent|flower development|ovule development|	GO:0006355|GO:0009908|GO:0048481|	other cellular processes|other metabolic processes|developmental processes|	sequence-specific DNA binding transcription factor activity|protein binding|	GO:0003700|GO:0005515|	transcription factor activity|protein binding|DNA or RNA binding|
evm.model.supercontig_14.222	Solyc02g089200	MADS-box transcription factor IPR002100 Transcription factor, MADS-box IPR002487 Transcription factor, K-box	Cpa_SRR_004385	INTRONIC	evm.model.supercontig_14.222	2474310	2484935	LG1	supercontig_14	2481492	2481514	23	2	11.5	TA TA TA TA TA TA TA TA TA TA TA T	PF00319,PF01486	PTHR11945	KOG0014	X	K09264	AT3G02310.1	SEP2	K-box region and MADS-box transcription factor family protein	Cpa_SRR_004385	1	272	58.906	58.141	TCGCTTACACCATGGTAGAAGA	TCGTGGGAACTGAACCGA	evm.model.supercontig_14.222	nucleus|	GO:0005634|	nucleus|	regulation of transcription, DNA-dependent|flower development|ovule development|	GO:0006355|GO:0009908|GO:0048481|	other cellular processes|other metabolic processes|developmental processes|	sequence-specific DNA binding transcription factor activity|protein binding|	GO:0003700|GO:0005515|	transcription factor activity|protein binding|DNA or RNA binding|
evm.model.supercontig_14.222	Solyc02g089200	MADS-box transcription factor IPR002100 Transcription factor, MADS-box IPR002487 Transcription factor, K-box	Cpa_SRR_004386	INTRONIC	evm.model.supercontig_14.222	2474310	2484935	LG1	supercontig_14	2482102	2482115	14	5	2.8	ATTTT ATTTT ATTT	PF00319,PF01486	PTHR11945	KOG0014	X	K09264	AT3G02310.1	SEP2	K-box region and MADS-box transcription factor family protein	Cpa_SRR_004386	1	275	59.321	60.179	TCATCTCCAACCGCAAGCT	TCTCAGAAGCCCAGGACTGT	evm.model.supercontig_14.222	nucleus|	GO:0005634|	nucleus|	regulation of transcription, DNA-dependent|flower development|ovule development|	GO:0006355|GO:0009908|GO:0048481|	other cellular processes|other metabolic processes|developmental processes|	sequence-specific DNA binding transcription factor activity|protein binding|	GO:0003700|GO:0005515|	transcription factor activity|protein binding|DNA or RNA binding|
evm.model.supercontig_145.3	Solyc01g091010	YABBY-like transcription factor CRABS CLAW-like protein IPR006780 YABBY protein	Cpa_SRR_016273	INTRONIC	evm.model.supercontig_145.3	139376	141586	LG5	supercontig_145	139479	139494	16	2	8	AT AT AT AT AT AT AT AT	PF04690	X	X	X	X	AT2G45190.1	AFO	Plant-specific transcription factor YABBY family protein	Cpa_SRR_016273	1	269	60.251	59.702	TCTCGACCCTGCTTCAGTCT	CCCACTTCCCGCACATACA	evm.model.supercontig_145.3	nucleus|	GO:0005634|	nucleus|	inflorescence meristem growth|polarity specification of adaxial/abaxial axis|abaxial cell fate specification|regulation of transcription, DNA-dependent|cell fate commitment|regulation of flower development|meristem structural organization|fruit development|specification of floral organ identity|specification of organ position|	GO:0010450|GO:0009944|GO:0010158|GO:0006355|GO:0045165|GO:0009909|GO:0009933|GO:0010154|GO:0010093|GO:0010159|	developmental processes|other cellular processes|other metabolic processes|other biological processes|	protein binding|sequence-specific DNA binding transcription factor activity|	GO:0005515|GO:0003700|	protein binding|transcription factor activity|
evm.model.supercontig_145.3	Solyc01g091010	YABBY-like transcription factor CRABS CLAW-like protein IPR006780 YABBY protein	Cpa_SRR_016274	INTRONIC	evm.model.supercontig_145.3	139376	141586	LG5	supercontig_145	140884	140904	21	2	10.5	AG AG AG AG AG AG AG AG AG AG A	PF04690	X	X	X	X	AT2G45190.1	AFO	Plant-specific transcription factor YABBY family protein	Cpa_SRR_016274	1	325	59.613	58.75	AGTTACGGTGAGTGGAAAAGACT	TCAGTCAGCCTTGCCCAA	evm.model.supercontig_145.3	nucleus|	GO:0005634|	nucleus|	inflorescence meristem growth|polarity specification of adaxial/abaxial axis|abaxial cell fate specification|regulation of transcription, DNA-dependent|cell fate commitment|regulation of flower development|meristem structural organization|fruit development|specification of floral organ identity|specification of organ position|	GO:0010450|GO:0009944|GO:0010158|GO:0006355|GO:0045165|GO:0009909|GO:0009933|GO:0010154|GO:0010093|GO:0010159|	developmental processes|other cellular processes|other metabolic processes|other biological processes|	protein binding|sequence-specific DNA binding transcription factor activity|	GO:0005515|GO:0003700|	protein binding|transcription factor activity|
evm.model.supercontig_1455.2	Solyc01g106720	MADS-box transcription factor IPR002100 Transcription factor, MADS-box	Cpa_SRR_020768	EXONIC	evm.model.supercontig_1455.2	14125	14899	Un	supercontig_1455	14734	14747	14	3	4.67	TCA TCA TCA TCA TC	PF00319	PTHR11945	KOG0014	X	X	AT5G60440.1	AGL62	AGAMOUS-like 62	Cpa_SRR_020768	1	251	60.154	59.328	CGAGAAGAAGCGAGGCGAA	GACTTGCTCCACCGGAAGA	evm.model.supercontig_1455.2	nucleus|	GO:0005634|	nucleus|	regulation of transcription, DNA-dependent|endosperm development|	GO:0006355|GO:0009960|	other cellular processes|other metabolic processes|developmental processes|	sequence-specific DNA binding transcription factor activity|	GO:0003700|	transcription factor activity|DNA or RNA binding|
evm.model.supercontig_146.32	Solyc05g053240	Squamosa promoter binding protein-like 1 IPR004333 Transcription factor, SBP-box	Cpa_SRR_016319	INTRONIC	evm.model.supercontig_146.32	148809	154539	Un	supercontig_146	150456	150523	68	2	34	TC TC TC TC TC TC TC TC TC TC TC TC TC TC TC TC TC TC TC TC TC TC TC TC TC TC TC TC TC TC TC TC TC TC	PF03110	X	X	X	X	AT2G47070.1	SPL1	squamosa promoter binding protein-like 1	Cpa_SRR_016319	1	313	58.984	59.074	AGGGTGATCAAATACCAATTCAACA	ACCAGCAAGAGTGGCCAA	evm.model.supercontig_146.32	nucleus|	GO:0005634|	nucleus|	regulation of transcription, DNA-dependent|	GO:0006355|	other cellular processes|other metabolic processes|	DNA binding|sequence-specific DNA binding transcription factor activity|	GO:0003677|GO:0003700|	DNA or RNA binding|transcription factor activity|
evm.model.supercontig_146.32	Solyc05g053240	Squamosa promoter binding protein-like 1 IPR004333 Transcription factor, SBP-box	Cpa_SRR_016320	INTRONIC	evm.model.supercontig_146.32	148809	154539	Un	supercontig_146	150519	150534	16	6	2.67	CTCTCA CTCTCA CTCT	PF03110	X	X	X	X	AT2G47070.1	SPL1	squamosa promoter binding protein-like 1	Cpa_SRR_016320	1	313	58.984	59.074	AGGGTGATCAAATACCAATTCAACA	ACCAGCAAGAGTGGCCAA	evm.model.supercontig_146.32	nucleus|	GO:0005634|	nucleus|	regulation of transcription, DNA-dependent|	GO:0006355|	other cellular processes|other metabolic processes|	DNA binding|sequence-specific DNA binding transcription factor activity|	GO:0003677|GO:0003700|	DNA or RNA binding|transcription factor activity|
evm.model.supercontig_146.32	Solyc05g053240	Squamosa promoter binding protein-like 1 IPR004333 Transcription factor, SBP-box	Cpa_SRR_016321	INTRONIC	evm.model.supercontig_146.32	148809	154539	Un	supercontig_146	152170	152196	27	2	13.5	TC TC TC TC TC TC TC TC TC TC TC TC TC T	PF03110	X	X	X	X	AT2G47070.1	SPL1	squamosa promoter binding protein-like 1	Cpa_SRR_016321	1	256	57.354	59.705	AGCTGTTCCTCTTTCTTGCA	CGCCACACCAGATACACCA	evm.model.supercontig_146.32	nucleus|	GO:0005634|	nucleus|	regulation of transcription, DNA-dependent|	GO:0006355|	other cellular processes|other metabolic processes|	DNA binding|sequence-specific DNA binding transcription factor activity|	GO:0003677|GO:0003700|	DNA or RNA binding|transcription factor activity|
evm.model.supercontig_146.35	Solyc10g005120	Flavanone 3-hydroxylase IPR005123 Oxoglutarate and iron-dependent oxygenase	Cpa_SRR_016324	INTRONIC	evm.model.supercontig_146.35	167598	168822	Un	supercontig_146	167889	167909	21	3	7	AAG AAG AAG AAG AAG AAG AAG	PF03171	PTHR10209	KOG0143	X	X	AT4G16330.2	X	2-oxoglutarate (2OG) and Fe(II)-dependent oxygenase superfamily protein	Cpa_SRR_016324	1	308	59.973	60.152	TCGCGCTCTGTTGTCGTT	ACCTCACTCTTGGCCTCCA	evm.model.supercontig_146.35	peroxisome|	GO:0005777|	other cytoplasmic components|other intracellular components|	oxidation-reduction process|flavonoid biosynthetic process|	GO:0055114|GO:0009813|	other metabolic processes|other cellular processes|	oxidoreductase activity|oxidoreductase activity, acting on paired donors, with incorporation or reduction of molecular oxygen, 2-oxoglutarate as one donor, and incorporation of one atom each of oxygen into both donors|	GO:0016491|GO:0016706|	other enzyme activity|
evm.model.supercontig_1466.1	Solyc03g043890	1-aminocyclopropane-1-carboxylate synthase IPR004839 Aminotransferase, class I and II IPR004838 Aminotransferases, class-I, pyridoxal-phosphate-binding site	Cpa_SRR_020779	INTRONIC	evm.model.supercontig_1466.1	5177	6978	Un	supercontig_1466	5945	5959	15	4	3.75	TAAT TAAT TAAT TAA	PF00155	PTHR11751	KOG0256	4.4.1.14	K01762	AT4G08040.1	ACS11	1-aminocyclopropane-1-carboxylate synthase 11	Cpa_SRR_020779	1	332	59.337	60.08	TGATCCTGGCGACGCTTT	TGAGTTCATCGCGGGTCAC	evm.model.supercontig_1466.1	cellular_component_unknown|	GO:0005575|	unknown cellular components|	ethylene biosynthetic process|1-aminocyclopropane-1-carboxylate biosynthetic process|	GO:0009693|GO:0042218|	other cellular processes|other metabolic processes|	1-aminocyclopropane-1-carboxylate synthase activity|	GO:0016847|	other enzyme activity|
evm.model.supercontig_1476.1	Solyc01g097290	Auxin responsive protein IPR003311 AUX_IAA protein	Cpa_SRR_020783	INTRONIC	evm.model.supercontig_1476.1	3040	4920	Un	supercontig_1476	3685	3701	17	2	8.5	TA TA TA TA TA TA TA TA T	PF02309	X	X	X	X	AT3G04730.1	IAA16	indoleacetic acid-induced protein 16	Cpa_SRR_020783	1	258	57.065	59.791	AGATGAACTTTTTATCAGCACTCAT	TGAACAGACAACTCACAGCCA	evm.model.supercontig_1476.1	nucleus|	GO:0005634|	nucleus|	regulation of transcription, DNA-dependent|response to auxin stimulus|	GO:0006355|GO:0009733|	other cellular processes|other metabolic processes|other biological processes|	sequence-specific DNA binding transcription factor activity|	GO:0003700|	transcription factor activity|
evm.model.supercontig_1476.1	Solyc01g097290	Auxin responsive protein IPR003311 AUX_IAA protein	Cpa_SRR_020784	INTRONIC	evm.model.supercontig_1476.1	3040	4920	Un	supercontig_1476	3808	3819	12	3	4	AAT AAT AAT AAT	PF02309	X	X	X	X	AT3G04730.1	IAA16	indoleacetic acid-induced protein 16	Cpa_SRR_020784	1	258	57.065	59.791	AGATGAACTTTTTATCAGCACTCAT	TGAACAGACAACTCACAGCCA	evm.model.supercontig_1476.1	nucleus|	GO:0005634|	nucleus|	regulation of transcription, DNA-dependent|response to auxin stimulus|	GO:0006355|GO:0009733|	other cellular processes|other metabolic processes|other biological processes|	sequence-specific DNA binding transcription factor activity|	GO:0003700|	transcription factor activity|
evm.model.supercontig_1476.1	Solyc01g097290	Auxin responsive protein IPR003311 AUX_IAA protein	Cpa_SRR_020785	INTRONIC	evm.model.supercontig_1476.1	3040	4920	Un	supercontig_1476	3958	3978	21	2	10.5	TC TC TC TC TC TC TC TC TC TC T	PF02309	X	X	X	X	AT3G04730.1	IAA16	indoleacetic acid-induced protein 16	Cpa_SRR_020785	0	X	X	X	X	X	evm.model.supercontig_1476.1	nucleus|	GO:0005634|	nucleus|	regulation of transcription, DNA-dependent|response to auxin stimulus|	GO:0006355|GO:0009733|	other cellular processes|other metabolic processes|other biological processes|	sequence-specific DNA binding transcription factor activity|	GO:0003700|	transcription factor activity|
evm.model.supercontig_1476.1	Solyc01g097290	Auxin responsive protein IPR003311 AUX_IAA protein	Cpa_SRR_020786	EXONIC	evm.model.supercontig_1476.1	3040	4920	Un	supercontig_1476	4369	4380	12	3	4	AAT AAT AAT AAT	PF02309	X	X	X	X	AT3G04730.1	IAA16	indoleacetic acid-induced protein 16	Cpa_SRR_020786	1	263	58.842	59.063	AAAGCCAGCGGTAGTGGT	ACCGTTACCCATTTAAAATACACGA	evm.model.supercontig_1476.1	nucleus|	GO:0005634|	nucleus|	regulation of transcription, DNA-dependent|response to auxin stimulus|	GO:0006355|GO:0009733|	other cellular processes|other metabolic processes|other biological processes|	sequence-specific DNA binding transcription factor activity|	GO:0003700|	transcription factor activity|
evm.model.supercontig_1482.2	Solyc01g067620	1-aminocyclopropane-1-carboxylate oxidase IPR005123 Oxoglutarate and iron-dependent oxygenase	Cpa_SRR_020792	INTRONIC	evm.model.supercontig_1482.2	8350	10027	Un	supercontig_1482	9718	9731	14	5	2.8	ATATT ATATT ATAT	PF03171	PTHR10209	KOG0143	X	X	AT3G21420.1	X	2-oxoglutarate (2OG) and Fe(II)-dependent oxygenase superfamily protein	Cpa_SRR_020792	1	284	59.961	60.081	ACTGTTCCTGGAGCCATTGG	GCTGCAAACAACCCGGATG	evm.model.supercontig_1482.2	cellular_component_unknown|	GO:0005575|	unknown cellular components|	oxidation-reduction process|metabolic process|	GO:0055114|GO:0008152|	other metabolic processes|	oxidoreductase activity|	GO:0016491|	other enzyme activity|
evm.model.supercontig_149.10	Solyc10g018780	Squamosa promoter binding protein 1 IPR004333 Transcription factor, SBP-box	Cpa_SRR_016434	INTRONIC	evm.model.supercontig_149.10	245685	247462	LG5	supercontig_149	245867	245882	16	2	8	TA TA TA TA TA TA TA TA	PF03110	X	X	X	X	AT1G02065.1	SPL8	squamosa promoter binding protein-like 8	Cpa_SRR_016434	1	315	59.972	57.503	GCCGATGAAGATTCCGTTGC	CGTCGCCGGAGAAAATCT	evm.model.supercontig_149.10	nucleus|	GO:0005634|	nucleus|	microsporogenesis|anther development|megasporogenesis|	GO:0009556|GO:0048653|GO:0009554|	developmental processes|other cellular processes|	DNA binding|	GO:0003677|	DNA or RNA binding|
evm.model.supercontig_149.10	Solyc10g018780	Squamosa promoter binding protein 1 IPR004333 Transcription factor, SBP-box	Cpa_SRR_016435	INTRONIC	evm.model.supercontig_149.10	245685	247462	LG5	supercontig_149	246327	246338	12	3	4	CAA CAA CAA CAA	PF03110	X	X	X	X	AT1G02065.1	SPL8	squamosa promoter binding protein-like 8	Cpa_SRR_016435	1	303	60.081	58.404	GGCAAGGCAAACAGTACGC	GTGAGATATGACCAAACACCGT	evm.model.supercontig_149.10	nucleus|	GO:0005634|	nucleus|	microsporogenesis|anther development|megasporogenesis|	GO:0009556|GO:0048653|GO:0009554|	developmental processes|other cellular processes|	DNA binding|	GO:0003677|	DNA or RNA binding|
evm.model.supercontig_150.42	Solyc01g110180	Zinc finger protein CONSTANS-LIKE 1 IPR000315 Zinc finger, B-box	Cpa_SRR_016473	EXONIC	evm.model.supercontig_150.42	415208	417057	LG3	supercontig_150	416374	416387	14	3	4.67	GAA GAA GAA GAA GA	PF00643	X	X	X	X	AT4G39070.1	X	B-box zinc finger family protein	Cpa_SRR_016473	1	339	60.252	59.498	ACCCGGCAATGTTTCCATCA	CCGATTCACCAAGCCAACG	evm.model.supercontig_150.42	intracellular|	GO:0005622|	other intracellular components|	response to chitin|regulation of transcription, DNA-dependent|response to karrikin|	GO:0010200|GO:0006355|GO:0080167|	other biological processes|other cellular processes|other metabolic processes|response to abiotic or biotic stimulus|	sequence-specific DNA binding transcription factor activity|zinc ion binding|	GO:0003700|GO:0008270|	transcription factor activity|other binding|
evm.model.supercontig_150.42	Solyc01g110180	Zinc finger protein CONSTANS-LIKE 1 IPR000315 Zinc finger, B-box	Cpa_SRR_016474	INTRONIC	evm.model.supercontig_150.42	415208	417057	LG3	supercontig_150	416758	416787	30	2	15	GA GA GA GA GA GA GA GA GA GA GA GA GA GA GA	PF00643	X	X	X	X	AT4G39070.1	X	B-box zinc finger family protein	Cpa_SRR_016474	1	344	58.047	57.479	AGCGCGTCTTTCCTGTTC	ACTTCCCCACCATTCCTCT	evm.model.supercontig_150.42	intracellular|	GO:0005622|	other intracellular components|	response to chitin|regulation of transcription, DNA-dependent|response to karrikin|	GO:0010200|GO:0006355|GO:0080167|	other biological processes|other cellular processes|other metabolic processes|response to abiotic or biotic stimulus|	sequence-specific DNA binding transcription factor activity|zinc ion binding|	GO:0003700|GO:0008270|	transcription factor activity|other binding|
evm.model.supercontig_15.58	Solyc02g090070	Phototropic-responsive NPH3 family protein IPR004249 NPH3	Cpa_SRR_004443	EXONIC	evm.model.supercontig_15.58	900725	902995	LG2	supercontig_15	901883	901895	13	3	4.33	GAT GAT GAT GAT G	PF03000	X	X	X	X	AT5G66560.1	X	Phototropic-responsive NPH3 family protein	Cpa_SRR_004443	1	258	58.984	59.673	CGGTTCGCAACAAACCGA	CCGCGTTGTTCAAGCGTT	evm.model.supercontig_15.58	plasma membrane|	GO:0005886|	plasma membrane|	signal transduction|response to light stimulus|	GO:0007165|GO:0009416|	signal transduction|response to abiotic or biotic stimulus|	signal transducer activity|	GO:0004871|	other molecular functions|
evm.model.supercontig_157.5	Solyc09g097870	Transcription factor IPR011598 Helix-loop-helix DNA-binding	Cpa_SRR_016710	INTRONIC	evm.model.supercontig_157.5	105884	108174	LG6	supercontig_157	107470	107481	12	3	4	TGA TGA TGA TGA	PF00010	PTHR10014	X	X	X	AT5G48560.1	X	basic helix-loop-helix (bHLH) DNA-binding superfamily protein	Cpa_SRR_016710	1	282	60.003	59.356	TGCAGGGTGGGTCGAATTC	TGTCCACACTGAAATCCATCCT	evm.model.supercontig_157.5	nucleus|	GO:0005634|	nucleus|	regulation of transcription, DNA-dependent|	GO:0006355|	other cellular processes|other metabolic processes|	sequence-specific DNA binding transcription factor activity|	GO:0003700|	transcription factor activity|DNA or RNA binding|
evm.model.supercontig_157.5	Solyc09g097870	Transcription factor IPR011598 Helix-loop-helix DNA-binding	Cpa_SRR_016711	INTRONIC	evm.model.supercontig_157.5	105884	108174	LG6	supercontig_157	107484	107500	17	3	5.67	TGA TGA TGA TGA TGA TG	PF00010	PTHR10014	X	X	X	AT5G48560.1	X	basic helix-loop-helix (bHLH) DNA-binding superfamily protein	Cpa_SRR_016711	1	331	59.902	59	GCAGTCATTACAGCGGCAAG	GGGAATCCTGGGGTTGAAGA	evm.model.supercontig_157.5	nucleus|	GO:0005634|	nucleus|	regulation of transcription, DNA-dependent|	GO:0006355|	other cellular processes|other metabolic processes|	sequence-specific DNA binding transcription factor activity|	GO:0003700|	transcription factor activity|DNA or RNA binding|
evm.model.supercontig_157.5	Solyc09g097870	Transcription factor IPR011598 Helix-loop-helix DNA-binding	Cpa_SRR_016712	INTRONIC	evm.model.supercontig_157.5	105884	108174	LG6	supercontig_157	107891	107902	12	3	4	AAG AAG AAG AAG	PF00010	PTHR10014	X	X	X	AT5G48560.1	X	basic helix-loop-helix (bHLH) DNA-binding superfamily protein	Cpa_SRR_016712	1	262	58.793	57.974	CTCGACAAGGGATGCCTCT	CTGAACCAGGCTTTGCAGA	evm.model.supercontig_157.5	nucleus|	GO:0005634|	nucleus|	regulation of transcription, DNA-dependent|	GO:0006355|	other cellular processes|other metabolic processes|	sequence-specific DNA binding transcription factor activity|	GO:0003700|	transcription factor activity|DNA or RNA binding|
evm.model.supercontig_162.19	Solyc04g009850	1-aminocyclopropane-1-carboxylate oxidase-like protein IPR005123 Oxoglutarate and iron-dependent oxygenase	Cpa_SRR_016906	INTRONIC	evm.model.supercontig_162.19	137445	139171	LG3	supercontig_162	137523	137537	15	2	7.5	AT AT AT AT AT AT AT A	PF03171	PTHR10209	KOG0143	X	X	AT1G06620.1	X	2-oxoglutarate (2OG) and Fe(II)-dependent oxygenase superfamily protein	Cpa_SRR_016906	1	350	59.891	57.43	AGCAAGAGAAAAGGACCCATGT	ACCCGTTTCCTTATCTTGATGT	evm.model.supercontig_162.19	cellular_component_unknown|	GO:0005575|	unknown cellular components|	biological_process_unknown|oxidation-reduction process|	GO:0008150|GO:0055114|	unknown biological processes|other metabolic processes|	2-oxoglutarate-dependent dioxygenase activity|	GO:0010302|	other enzyme activity|
evm.model.supercontig_162.22	Solyc04g009850	1-aminocyclopropane-1-carboxylate oxidase-like protein IPR005123 Oxoglutarate and iron-dependent oxygenase	Cpa_SRR_016908	INTRONIC	evm.model.supercontig_162.22	180143	181669	LG3	supercontig_162	180245	180261	17	2	8.5	AT AT AT AT AT AT AT AT A	PF03171	PTHR10209	KOG0143	X	X	AT1G06620.1	X	2-oxoglutarate (2OG) and Fe(II)-dependent oxygenase superfamily protein	Cpa_SRR_016908	1	284	59.022	59.384	TCACATCAACTAGGCACCACT	ACAGCGTGTTTATGGGCCTA	evm.model.supercontig_162.22	cellular_component_unknown|	GO:0005575|	unknown cellular components|	biological_process_unknown|oxidation-reduction process|	GO:0008150|GO:0055114|	unknown biological processes|other metabolic processes|	2-oxoglutarate-dependent dioxygenase activity|	GO:0010302|	other enzyme activity|
evm.model.supercontig_162.25	Solyc09g089930	Ethylene responsive transcription factor 1a IPR001471 Pathogenesis-related transcriptional factor and ERF, DNA-binding	Cpa_SRR_016909	EXONIC	evm.model.supercontig_162.25	208025	208768	LG3	supercontig_162	208046	208066	21	3	7	TCT TCT TCT TCT TCT TCT TCT	PF00847	X	X	X	X	AT3G23240.1	ERF1	ethylene response factor 1	Cpa_SRR_016909	1	262	60.158	60.228	AGACCAACCCACTAGAGAACCT	TTGCGTGAGGAGGTTTGGG	evm.model.supercontig_162.25	nucleus|	GO:0005634|	nucleus|	jasmonic acid mediated signaling pathway|regulation of transcription, DNA-dependent|defense response|ethylene mediated signaling pathway|	GO:0009867|GO:0006355|GO:0006952|GO:0009873|	signal transduction|other cellular processes|other metabolic processes|response to stress|	sequence-specific DNA binding transcription factor activity|	GO:0003700|	transcription factor activity|DNA or RNA binding|
evm.model.supercontig_162.25	Solyc09g089930	Ethylene responsive transcription factor 1a IPR001471 Pathogenesis-related transcriptional factor and ERF, DNA-binding	Cpa_SRR_016910	EXONIC	evm.model.supercontig_162.25	208025	208768	LG3	supercontig_162	208298	208310	13	3	4.33	GAA GAA GAA GAA G	PF00847	X	X	X	X	AT3G23240.1	ERF1	ethylene response factor 1	Cpa_SRR_016910	1	284	59.998	59.791	ACAGCCAAACTCTACCCTTCG	CGCCGTGTCAAATGTTCCC	evm.model.supercontig_162.25	nucleus|	GO:0005634|	nucleus|	jasmonic acid mediated signaling pathway|regulation of transcription, DNA-dependent|defense response|ethylene mediated signaling pathway|	GO:0009867|GO:0006355|GO:0006952|GO:0009873|	signal transduction|other cellular processes|other metabolic processes|response to stress|	sequence-specific DNA binding transcription factor activity|	GO:0003700|	transcription factor activity|DNA or RNA binding|
evm.model.supercontig_162.25	Solyc09g089930	Ethylene responsive transcription factor 1a IPR001471 Pathogenesis-related transcriptional factor and ERF, DNA-binding	Cpa_SRR_016911	EXONIC	evm.model.supercontig_162.25	208025	208768	LG3	supercontig_162	208620	208636	17	3	5.67	GAG GAG GAG GAG GAG GA	PF00847	X	X	X	X	AT3G23240.1	ERF1	ethylene response factor 1	Cpa_SRR_016911	1	306	59.035	59.924	TGGCCACCTTGAATTTTCCG	TCCCGAGACCTTCTTCCGT	evm.model.supercontig_162.25	nucleus|	GO:0005634|	nucleus|	jasmonic acid mediated signaling pathway|regulation of transcription, DNA-dependent|defense response|ethylene mediated signaling pathway|	GO:0009867|GO:0006355|GO:0006952|GO:0009873|	signal transduction|other cellular processes|other metabolic processes|response to stress|	sequence-specific DNA binding transcription factor activity|	GO:0003700|	transcription factor activity|DNA or RNA binding|
evm.model.supercontig_165.22	Solyc09g066450	GRAS family transcription factor (Fragment) IPR005202 GRAS transcription factor	Cpa_SRR_017001	EXONIC	evm.model.supercontig_165.22	143045	144607	LG6	supercontig_165	143406	143422	17	3	5.67	CTG CTG CTG CTG CTG CT	PF03514	X	X	X	X	AT3G54220.1	SCR	GRAS family transcription factor	Cpa_SRR_017001	1	341	60.004	59.928	GACTGGGTCGAACATGCCA	TCCAGCAACAGCCTGTGAG	evm.model.supercontig_165.22	nucleus|	GO:0005634|	nucleus|	radial pattern formation|maintenance of protein location in nucleus|regulation of transcription, DNA-dependent|gravitropism|asymmetric cell division|	GO:0009956|GO:0051457|GO:0006355|GO:0009630|GO:0008356|	developmental processes|other cellular processes|other metabolic processes|response to abiotic or biotic stimulus|	protein binding|sequence-specific DNA binding|sequence-specific DNA binding transcription factor activity|	GO:0005515|GO:0043565|GO:0003700|	protein binding|DNA or RNA binding|transcription factor activity|
evm.model.supercontig_169.12	Solyc01g067620	1-aminocyclopropane-1-carboxylate oxidase IPR005123 Oxoglutarate and iron-dependent oxygenase	Cpa_SRR_017113	INTRONIC	evm.model.supercontig_169.12	180407	182330	LG4	supercontig_169	181630	181643	14	4	3.5	CATG CATG CATG CA	PF03171	PTHR10209	KOG0143	X	X	AT3G21420.1	X	2-oxoglutarate (2OG) and Fe(II)-dependent oxygenase superfamily protein	Cpa_SRR_017113	1	341	59.408	58.555	GACTGGTCCGATGCACTCA	TCCCCAACACTTGATCTGGT	evm.model.supercontig_169.12	cellular_component_unknown|	GO:0005575|	unknown cellular components|	oxidation-reduction process|metabolic process|	GO:0055114|GO:0008152|	other metabolic processes|	oxidoreductase activity|	GO:0016491|	other enzyme activity|
evm.model.supercontig_169.12	Solyc01g067620	1-aminocyclopropane-1-carboxylate oxidase IPR005123 Oxoglutarate and iron-dependent oxygenase	Cpa_SRR_017114	INTRONIC	evm.model.supercontig_169.12	180407	182330	LG4	supercontig_169	181974	181991	18	2	9	AT AT AT AT AT AT AT AT AT	PF03171	PTHR10209	KOG0143	X	X	AT3G21420.1	X	2-oxoglutarate (2OG) and Fe(II)-dependent oxygenase superfamily protein	Cpa_SRR_017114	1	300	59.126	58.569	GCTGGTTTGCAGATTCGACA	TGCGGTAACAAGAATGATGCA	evm.model.supercontig_169.12	cellular_component_unknown|	GO:0005575|	unknown cellular components|	oxidation-reduction process|metabolic process|	GO:0055114|GO:0008152|	other metabolic processes|	oxidoreductase activity|	GO:0016491|	other enzyme activity|
evm.model.supercontig_169.12	Solyc01g067620	1-aminocyclopropane-1-carboxylate oxidase IPR005123 Oxoglutarate and iron-dependent oxygenase	Cpa_SRR_017115	INTRONIC	evm.model.supercontig_169.12	180407	182330	LG4	supercontig_169	181999	182010	12	2	6	TA TA TA TA TA TA	PF03171	PTHR10209	KOG0143	X	X	AT3G21420.1	X	2-oxoglutarate (2OG) and Fe(II)-dependent oxygenase superfamily protein	Cpa_SRR_017115	1	300	59.126	58.569	GCTGGTTTGCAGATTCGACA	TGCGGTAACAAGAATGATGCA	evm.model.supercontig_169.12	cellular_component_unknown|	GO:0005575|	unknown cellular components|	oxidation-reduction process|metabolic process|	GO:0055114|GO:0008152|	other metabolic processes|	oxidoreductase activity|	GO:0016491|	other enzyme activity|
evm.model.supercontig_17.200	Solyc05g006980	Homeobox-leucine zipper-like protein IPR001356 Homeobox	Cpa_SRR_004871	INTRONIC	evm.model.supercontig_17.200	2460960	2462385	LG8	supercontig_17	2461590	2461605	16	2	8	TA TA TA TA TA TA TA TA	PF00046,PF02183	PTHR19418	KOG0483	X	X	AT3G01470.1	HB-1	homeobox 1	Cpa_SRR_004871	1	345	59.619	57.103	AACGGCTCCCCTAAAACCC	TCAGCTAGCCAAGGACCT	evm.model.supercontig_17.200	nucleus|	GO:0005634|	nucleus|	positive regulation of transcription, DNA-dependent|leaf morphogenesis|response to blue light|response to salt stress|	GO:0045893|GO:0009965|GO:0009637|GO:0009651|	other cellular processes|other metabolic processes|developmental processes|response to abiotic or biotic stimulus|response to stress|	protein homodimerization activity|sequence-specific DNA binding|sequence-specific DNA binding transcription factor activity|	GO:0042803|GO:0043565|GO:0003700|	protein binding|DNA or RNA binding|transcription factor activity|
evm.model.supercontig_17.200	Solyc05g006980	Homeobox-leucine zipper-like protein IPR001356 Homeobox	Cpa_SRR_004872	INTRONIC	evm.model.supercontig_17.200	2460960	2462385	LG8	supercontig_17	2461605	2461622	18	2	9	AG AG AG AG AG AG AG AG AG	PF00046,PF02183	PTHR19418	KOG0483	X	X	AT3G01470.1	HB-1	homeobox 1	Cpa_SRR_004872	1	345	59.619	57.103	AACGGCTCCCCTAAAACCC	TCAGCTAGCCAAGGACCT	evm.model.supercontig_17.200	nucleus|	GO:0005634|	nucleus|	positive regulation of transcription, DNA-dependent|leaf morphogenesis|response to blue light|response to salt stress|	GO:0045893|GO:0009965|GO:0009637|GO:0009651|	other cellular processes|other metabolic processes|developmental processes|response to abiotic or biotic stimulus|response to stress|	protein homodimerization activity|sequence-specific DNA binding|sequence-specific DNA binding transcription factor activity|	GO:0042803|GO:0043565|GO:0003700|	protein binding|DNA or RNA binding|transcription factor activity|
evm.model.supercontig_17.200	Solyc05g006980	Homeobox-leucine zipper-like protein IPR001356 Homeobox	Cpa_SRR_004873	INTRONIC	evm.model.supercontig_17.200	2460960	2462385	LG8	supercontig_17	2461622	2461635	14	2	7	GT GT GT GT GT GT GT	PF00046,PF02183	PTHR19418	KOG0483	X	X	AT3G01470.1	HB-1	homeobox 1	Cpa_SRR_004873	1	345	59.619	57.103	AACGGCTCCCCTAAAACCC	TCAGCTAGCCAAGGACCT	evm.model.supercontig_17.200	nucleus|	GO:0005634|	nucleus|	positive regulation of transcription, DNA-dependent|leaf morphogenesis|response to blue light|response to salt stress|	GO:0045893|GO:0009965|GO:0009637|GO:0009651|	other cellular processes|other metabolic processes|developmental processes|response to abiotic or biotic stimulus|response to stress|	protein homodimerization activity|sequence-specific DNA binding|sequence-specific DNA binding transcription factor activity|	GO:0042803|GO:0043565|GO:0003700|	protein binding|DNA or RNA binding|transcription factor activity|
evm.model.supercontig_176.24	Solyc03g124040	Mitochondrial transcription termination factor (Fragment) IPR003690 Mitochodrial transcription termination factor-related	Cpa_SRR_017375	INTRONIC	evm.model.supercontig_176.24	320908	330630	LG5	supercontig_176	322523	322537	15	5	3	AAACA AAACA AAACA	PF02536	PTHR13068	KOG1267	X	X	AT1G78930.1	X	Mitochondrial transcription termination factor family protein	Cpa_SRR_017375	1	337	58.998	57.264	AGGAGGGGATTGATGCAACA	ACTAACGAGAAACCATCGCA	evm.model.supercontig_176.24	chloroplast|	GO:0009507|	chloroplast|	biological_process_unknown|	GO:0008150|	unknown biological processes|	molecular_function_unknown|	GO:0003674|	unknown molecular functions|
evm.model.supercontig_176.24	Solyc03g124040	Mitochondrial transcription termination factor (Fragment) IPR003690 Mitochodrial transcription termination factor-related	Cpa_SRR_017376	INTRONIC	evm.model.supercontig_176.24	320908	330630	LG5	supercontig_176	325713	325727	15	4	3.75	TTTG TTTG TTTG TTT	PF02536	PTHR13068	KOG1267	X	X	AT1G78930.1	X	Mitochondrial transcription termination factor family protein	Cpa_SRR_017376	1	295	59.573	58.723	TGGCCTCATTTACTGGGTTGT	ACTGAAACAAAGGAACCACATCA	evm.model.supercontig_176.24	chloroplast|	GO:0009507|	chloroplast|	biological_process_unknown|	GO:0008150|	unknown biological processes|	molecular_function_unknown|	GO:0003674|	unknown molecular functions|
evm.model.supercontig_177.1	Solyc00g050430	BHLH transcription factor IPR011598 Helix-loop-helix DNA-binding	Cpa_SRR_017387	INTRONIC	evm.model.supercontig_177.1	9809	11344	LG1	supercontig_177	10668	10679	12	3	4	TAT TAT TAT TAT	PF00010	PTHR12565:SF7	X	X	X	AT5G65640.1	bHLH093	beta HLH protein 93	Cpa_SRR_017387	1	320	57.145	59.444	TGTTCTGTCCATCTTCAACCA	TCTAATGGCGGAGAGGAGGA	evm.model.supercontig_177.1	nucleus|	GO:0005634|	nucleus|	regulation of transcription, DNA-dependent|	GO:0006355|	other cellular processes|other metabolic processes|	sequence-specific DNA binding transcription factor activity|	GO:0003700|	transcription factor activity|DNA or RNA binding|
evm.model.supercontig_17.77	Solyc02g021640	Phototropic-responsive NPH3 family protein IPR004249 NPH3	Cpa_SRR_004752	INTRONIC	evm.model.supercontig_17.77	962860	968999	LG8	supercontig_17	963351	963364	14	4	3.5	TTTG TTTG TTTG TT	PF00651,PF03000	X	X	X	X	AT1G30440.1	X	Phototropic-responsive NPH3 family protein	Cpa_SRR_004752	1	290	57.431	59.382	TTGGCTTGTTTGAGTAGGTCA	GCATGCCCCATATTACAACCC	evm.model.supercontig_17.77	plasma membrane|	GO:0005886|	plasma membrane|	response to light stimulus|signal transduction|	GO:0009416|GO:0007165|	response to abiotic or biotic stimulus|signal transduction|	signal transducer activity|	GO:0004871|	other molecular functions|
evm.model.supercontig_18.117	Solyc01g091400	LOB domain protein 31 IPR004883 Lateral organ boundaries, LOB	Cpa_SRR_004984	INTRONIC	evm.model.supercontig_18.117	1042585	1044990	LG5	supercontig_18	1042930	1042953	24	2	12	TA TA TA TA TA TA TA TA TA TA TA TA	PF03195	X	X	X	X	AT4G00210.1	LBD31	LOB domain-containing protein 31	Cpa_SRR_004984	1	275	59.885	59.07	ATGGTGGCGGAACTTGCA	CGTATATTCCCGTGATCCATGC	evm.model.supercontig_18.117	cellular_component_unknown|	GO:0005575|	unknown cellular components|	biological_process_unknown|	GO:0008150|	unknown biological processes|	X	X	X
evm.model.supercontig_18.117	Solyc01g091400	LOB domain protein 31 IPR004883 Lateral organ boundaries, LOB	Cpa_SRR_004985	INTRONIC	evm.model.supercontig_18.117	1042585	1044990	LG5	supercontig_18	1042953	1042968	16	2	8	AC AC AC AC AC AC AC AC	PF03195	X	X	X	X	AT4G00210.1	LBD31	LOB domain-containing protein 31	Cpa_SRR_004985	1	334	59.885	58.679	ATGGTGGCGGAACTTGCA	CGTATGGATTAGGCAGAGAAGC	evm.model.supercontig_18.117	cellular_component_unknown|	GO:0005575|	unknown cellular components|	biological_process_unknown|	GO:0008150|	unknown biological processes|	X	X	X
evm.model.supercontig_18.117	Solyc01g091400	LOB domain protein 31 IPR004883 Lateral organ boundaries, LOB	Cpa_SRR_004986	INTRONIC	evm.model.supercontig_18.117	1042585	1044990	LG5	supercontig_18	1043000	1043011	12	2	6	AT AT AT AT AT AT	PF03195	X	X	X	X	AT4G00210.1	LBD31	LOB domain-containing protein 31	Cpa_SRR_004986	1	271	60	57.642	GAAAGCCTGGCCTGGATGT	TCTCATGAATTCCAATCCTCGAA	evm.model.supercontig_18.117	cellular_component_unknown|	GO:0005575|	unknown cellular components|	biological_process_unknown|	GO:0008150|	unknown biological processes|	X	X	X
evm.model.supercontig_18.117	Solyc01g091400	LOB domain protein 31 IPR004883 Lateral organ boundaries, LOB	Cpa_SRR_004987	INTRONIC	evm.model.supercontig_18.117	1042585	1044990	LG5	supercontig_18	1043569	1043601	33	2	16.5	TC TC TC TC TC TC TC TC TC TC TC TC TC TC TC TC T	PF03195	X	X	X	X	AT4G00210.1	LBD31	LOB domain-containing protein 31	Cpa_SRR_004987	1	278	59.805	59.55	TCCGGCAAGCAAACACCT	TCCGGCAGTCAAGAAAGCA	evm.model.supercontig_18.117	cellular_component_unknown|	GO:0005575|	unknown cellular components|	biological_process_unknown|	GO:0008150|	unknown biological processes|	X	X	X
evm.model.supercontig_18.117	Solyc01g091400	LOB domain protein 31 IPR004883 Lateral organ boundaries, LOB	Cpa_SRR_004988	INTRONIC	evm.model.supercontig_18.117	1042585	1044990	LG5	supercontig_18	1043977	1043990	14	2	7	AT AT AT AT AT AT AT	PF03195	X	X	X	X	AT4G00210.1	LBD31	LOB domain-containing protein 31	Cpa_SRR_004988	1	256	59.643	57.393	CGTACTTGTCGCACGTTACG	TGTTTCTTGAAGTGCGTCATG	evm.model.supercontig_18.117	cellular_component_unknown|	GO:0005575|	unknown cellular components|	biological_process_unknown|	GO:0008150|	unknown biological processes|	X	X	X
evm.model.supercontig_18.117	Solyc01g091400	LOB domain protein 31 IPR004883 Lateral organ boundaries, LOB	Cpa_SRR_004989	INTRONIC	evm.model.supercontig_18.117	1042585	1044990	LG5	supercontig_18	1044331	1044347	17	2	8.5	TA TA TA TA TA TA TA TA T	PF03195	X	X	X	X	AT4G00210.1	LBD31	LOB domain-containing protein 31	Cpa_SRR_004989	1	253	59.421	59.218	TCCTTCTGTCTCTTTTCGATGGT	TGGATGAGATCTGTGGAAATGGA	evm.model.supercontig_18.117	cellular_component_unknown|	GO:0005575|	unknown cellular components|	biological_process_unknown|	GO:0008150|	unknown biological processes|	X	X	X
evm.model.supercontig_18.117	Solyc01g091400	LOB domain protein 31 IPR004883 Lateral organ boundaries, LOB	Cpa_SRR_004990	INTRONIC	evm.model.supercontig_18.117	1042585	1044990	LG5	supercontig_18	1044403	1044415	13	4	3.25	ATTA ATTA ATTA A	PF03195	X	X	X	X	AT4G00210.1	LBD31	LOB domain-containing protein 31	Cpa_SRR_004990	1	253	59.421	59.218	TCCTTCTGTCTCTTTTCGATGGT	TGGATGAGATCTGTGGAAATGGA	evm.model.supercontig_18.117	cellular_component_unknown|	GO:0005575|	unknown cellular components|	biological_process_unknown|	GO:0008150|	unknown biological processes|	X	X	X
evm.model.supercontig_18.225	Solyc01g094320	Cysteine and glycine-rich protein 3 IPR001781 Zinc finger, LIM-type	Cpa_SRR_005088	INTRONIC	evm.model.supercontig_18.225	2503022	2504468	LG5	supercontig_18	2503398	2503412	15	6	2.5	TATATG TATATG TAT	PF00412	PTHR18973	KOG1700	X	X	AT1G01780.1	X	GATA type zinc finger transcription factor family protein	Cpa_SRR_005088	1	273	59.678	58.669	TGGTGCTTGCAGTAGAGGAC	CCCAAGACAAATGTGCCACT	evm.model.supercontig_18.225	actin cytoskeleton|	GO:0015629|	other intracellular components|	actin filament bundle assembly|	GO:0051017|	other cellular processes|cell organization and biogenesis|	actin filament binding|	GO:0051015|	protein binding|
evm.model.supercontig_18.225	Solyc01g094320	Cysteine and glycine-rich protein 3 IPR001781 Zinc finger, LIM-type	Cpa_SRR_005089	INTRONIC	evm.model.supercontig_18.225	2503022	2504468	LG5	supercontig_18	2503631	2503647	17	2	8.5	AT AT AT AT AT AT AT AT A	PF00412	PTHR18973	KOG1700	X	X	AT1G01780.1	X	GATA type zinc finger transcription factor family protein	Cpa_SRR_005089	1	271	59.999	57.154	GGCACATTTGTCTTGGGTTCC	AGGAAAGACTGAGAAGCAACA	evm.model.supercontig_18.225	actin cytoskeleton|	GO:0015629|	other intracellular components|	actin filament bundle assembly|	GO:0051017|	other cellular processes|cell organization and biogenesis|	actin filament binding|	GO:0051015|	protein binding|
evm.model.supercontig_18.225	Solyc01g094320	Cysteine and glycine-rich protein 3 IPR001781 Zinc finger, LIM-type	Cpa_SRR_005090	INTRONIC	evm.model.supercontig_18.225	2503022	2504468	LG5	supercontig_18	2503850	2503861	12	2	6	TA TA TA TA TA TA	PF00412	PTHR18973	KOG1700	X	X	AT1G01780.1	X	GATA type zinc finger transcription factor family protein	Cpa_SRR_005090	1	253	58.529	59.523	TGTTGCTTCTCAGTCTTTCCTG	GAGCAACTACTCGTCCATGGA	evm.model.supercontig_18.225	actin cytoskeleton|	GO:0015629|	other intracellular components|	actin filament bundle assembly|	GO:0051017|	other cellular processes|cell organization and biogenesis|	actin filament binding|	GO:0051015|	protein binding|
evm.model.supercontig_18.225	Solyc01g094320	Cysteine and glycine-rich protein 3 IPR001781 Zinc finger, LIM-type	Cpa_SRR_005091	INTRONIC	evm.model.supercontig_18.225	2503022	2504468	LG5	supercontig_18	2504024	2504064	41	2	20.5	TA TA TA TA TA TA TA TA TA TA TA TA TA TA TA TA TA TA TA TA T	PF00412	PTHR18973	KOG1700	X	X	AT1G01780.1	X	GATA type zinc finger transcription factor family protein	Cpa_SRR_005091	1	297	59.523	60.104	TCCATGGACGAGTAGTTGCTC	TCCCTCCTAACAACCACCCA	evm.model.supercontig_18.225	actin cytoskeleton|	GO:0015629|	other intracellular components|	actin filament bundle assembly|	GO:0051017|	other cellular processes|cell organization and biogenesis|	actin filament binding|	GO:0051015|	protein binding|
evm.model.supercontig_18.252	Solyc01g094580	Beta-amylase 9 IPR013781 Glycoside hydrolase, subgroup, catalytic core	Cpa_SRR_005120	INTRONIC	evm.model.supercontig_18.252	2675279	2693763	LG5	supercontig_18	2675951	2675971	21	6	3.5	AAAAGC AAAAGC AAAAGC AAA	PF05687,PF01373	X	X	X	X	AT2G45880.1	BAM7	beta-amylase 7	Cpa_SRR_005120	1	298	59.25	60.037	ACTCGCTGTGGGATGCAA	GCACAACTCTCATGGACCGA	evm.model.supercontig_18.252	cellular_component_unknown|	GO:0005575|	unknown cellular components|	cellulose biosynthetic process|polysaccharide catabolic process|metabolic process|carbohydrate metabolic process|	GO:0030244|GO:0000272|GO:0008152|GO:0005975|	other cellular processes|other metabolic processes|	cation binding|catalytic activity|beta-amylase activity|	GO:0043169|GO:0003824|GO:0016161|	other binding|other enzyme activity|hydrolase activity|
evm.model.supercontig_18.252	Solyc01g094580	Beta-amylase 9 IPR013781 Glycoside hydrolase, subgroup, catalytic core	Cpa_SRR_005121	INTRONIC	evm.model.supercontig_18.252	2675279	2693763	LG5	supercontig_18	2678732	2678745	14	5	2.8	TTGCT TTGCT TTGC	PF05687,PF01373	X	X	X	X	AT2G45880.1	BAM7	beta-amylase 7	Cpa_SRR_005121	1	275	57.854	59.328	ACCTCTAAGCTTTTCTGAGACAG	GGGGTCGAACTGCTCTTGA	evm.model.supercontig_18.252	cellular_component_unknown|	GO:0005575|	unknown cellular components|	cellulose biosynthetic process|polysaccharide catabolic process|metabolic process|carbohydrate metabolic process|	GO:0030244|GO:0000272|GO:0008152|GO:0005975|	other cellular processes|other metabolic processes|	cation binding|catalytic activity|beta-amylase activity|	GO:0043169|GO:0003824|GO:0016161|	other binding|other enzyme activity|hydrolase activity|
evm.model.supercontig_18.252	Solyc01g094580	Beta-amylase 9 IPR013781 Glycoside hydrolase, subgroup, catalytic core	Cpa_SRR_005122	INTRONIC	evm.model.supercontig_18.252	2675279	2693763	LG5	supercontig_18	2679440	2679453	14	2	7	TA TA TA TA TA TA TA	PF05687,PF01373	X	X	X	X	AT2G45880.1	BAM7	beta-amylase 7	Cpa_SRR_005122	1	324	60.068	60.778	GCAAATTCACCCGGTAACACC	AGAGCCTTCCCCACCCAAA	evm.model.supercontig_18.252	cellular_component_unknown|	GO:0005575|	unknown cellular components|	cellulose biosynthetic process|polysaccharide catabolic process|metabolic process|carbohydrate metabolic process|	GO:0030244|GO:0000272|GO:0008152|GO:0005975|	other cellular processes|other metabolic processes|	cation binding|catalytic activity|beta-amylase activity|	GO:0043169|GO:0003824|GO:0016161|	other binding|other enzyme activity|hydrolase activity|
evm.model.supercontig_18.252	Solyc01g094580	Beta-amylase 9 IPR013781 Glycoside hydrolase, subgroup, catalytic core	Cpa_SRR_005123	INTRONIC	evm.model.supercontig_18.252	2675279	2693763	LG5	supercontig_18	2685231	2685242	12	3	4	TTA TTA TTA TTA	PF05687,PF01373	X	X	X	X	AT2G45880.1	BAM7	beta-amylase 7	Cpa_SRR_005123	1	332	57.51	59.659	CGGTGCAACATGAACAAACT	TGTACATGATTTGCACAGTTTGGT	evm.model.supercontig_18.252	cellular_component_unknown|	GO:0005575|	unknown cellular components|	cellulose biosynthetic process|polysaccharide catabolic process|metabolic process|carbohydrate metabolic process|	GO:0030244|GO:0000272|GO:0008152|GO:0005975|	other cellular processes|other metabolic processes|	cation binding|catalytic activity|beta-amylase activity|	GO:0043169|GO:0003824|GO:0016161|	other binding|other enzyme activity|hydrolase activity|
evm.model.supercontig_18.252	Solyc01g094580	Beta-amylase 9 IPR013781 Glycoside hydrolase, subgroup, catalytic core	Cpa_SRR_005124	INTRONIC	evm.model.supercontig_18.252	2675279	2693763	LG5	supercontig_18	2685482	2685493	12	3	4	TTA TTA TTA TTA	PF05687,PF01373	X	X	X	X	AT2G45880.1	BAM7	beta-amylase 7	Cpa_SRR_005124	1	269	59.794	59.045	CCTTTGCGTCATCTCTCCTCA	AGAGGAATTTGCACTAGTAGACTCT	evm.model.supercontig_18.252	cellular_component_unknown|	GO:0005575|	unknown cellular components|	cellulose biosynthetic process|polysaccharide catabolic process|metabolic process|carbohydrate metabolic process|	GO:0030244|GO:0000272|GO:0008152|GO:0005975|	other cellular processes|other metabolic processes|	cation binding|catalytic activity|beta-amylase activity|	GO:0043169|GO:0003824|GO:0016161|	other binding|other enzyme activity|hydrolase activity|
evm.model.supercontig_18.252	Solyc01g094580	Beta-amylase 9 IPR013781 Glycoside hydrolase, subgroup, catalytic core	Cpa_SRR_005125	INTRONIC	evm.model.supercontig_18.252	2675279	2693763	LG5	supercontig_18	2685512	2685523	12	3	4	TTA TTA TTA TTA	PF05687,PF01373	X	X	X	X	AT2G45880.1	BAM7	beta-amylase 7	Cpa_SRR_005125	1	269	59.794	59.045	CCTTTGCGTCATCTCTCCTCA	AGAGGAATTTGCACTAGTAGACTCT	evm.model.supercontig_18.252	cellular_component_unknown|	GO:0005575|	unknown cellular components|	cellulose biosynthetic process|polysaccharide catabolic process|metabolic process|carbohydrate metabolic process|	GO:0030244|GO:0000272|GO:0008152|GO:0005975|	other cellular processes|other metabolic processes|	cation binding|catalytic activity|beta-amylase activity|	GO:0043169|GO:0003824|GO:0016161|	other binding|other enzyme activity|hydrolase activity|
evm.model.supercontig_18.252	Solyc01g094580	Beta-amylase 9 IPR013781 Glycoside hydrolase, subgroup, catalytic core	Cpa_SRR_005126	INTRONIC	evm.model.supercontig_18.252	2675279	2693763	LG5	supercontig_18	2685732	2685751	20	6	3.33	TTTTAT TTTTAT TTTTAT TT	PF05687,PF01373	X	X	X	X	AT2G45880.1	BAM7	beta-amylase 7	Cpa_SRR_005126	1	323	59.045	59.89	AGAGTCTACTAGTGCAAATTCCTCT	TCCAGCTGATCATGCATCCC	evm.model.supercontig_18.252	cellular_component_unknown|	GO:0005575|	unknown cellular components|	cellulose biosynthetic process|polysaccharide catabolic process|metabolic process|carbohydrate metabolic process|	GO:0030244|GO:0000272|GO:0008152|GO:0005975|	other cellular processes|other metabolic processes|	cation binding|catalytic activity|beta-amylase activity|	GO:0043169|GO:0003824|GO:0016161|	other binding|other enzyme activity|hydrolase activity|
evm.model.supercontig_18.252	Solyc01g094580	Beta-amylase 9 IPR013781 Glycoside hydrolase, subgroup, catalytic core	Cpa_SRR_005127	INTRONIC	evm.model.supercontig_18.252	2675279	2693763	LG5	supercontig_18	2685761	2685776	16	3	5.33	TTA TTA TTA TTA TTA T	PF05687,PF01373	X	X	X	X	AT2G45880.1	BAM7	beta-amylase 7	Cpa_SRR_005127	1	323	59.045	59.89	AGAGTCTACTAGTGCAAATTCCTCT	TCCAGCTGATCATGCATCCC	evm.model.supercontig_18.252	cellular_component_unknown|	GO:0005575|	unknown cellular components|	cellulose biosynthetic process|polysaccharide catabolic process|metabolic process|carbohydrate metabolic process|	GO:0030244|GO:0000272|GO:0008152|GO:0005975|	other cellular processes|other metabolic processes|	cation binding|catalytic activity|beta-amylase activity|	GO:0043169|GO:0003824|GO:0016161|	other binding|other enzyme activity|hydrolase activity|
evm.model.supercontig_18.252	Solyc01g094580	Beta-amylase 9 IPR013781 Glycoside hydrolase, subgroup, catalytic core	Cpa_SRR_005128	INTRONIC	evm.model.supercontig_18.252	2675279	2693763	LG5	supercontig_18	2686260	2686307	48	2	24	GA GA GA GA GA GA GA GA GA GA GA GA GA GA GA GA GA GA GA GA GA GA GA GA	PF05687,PF01373	X	X	X	X	AT2G45880.1	BAM7	beta-amylase 7	Cpa_SRR_005128	1	266	58.928	58.413	AGCTTGAGGTGCATCGGT	TCCTAGCCACAACCTACGG	evm.model.supercontig_18.252	cellular_component_unknown|	GO:0005575|	unknown cellular components|	cellulose biosynthetic process|polysaccharide catabolic process|metabolic process|carbohydrate metabolic process|	GO:0030244|GO:0000272|GO:0008152|GO:0005975|	other cellular processes|other metabolic processes|	cation binding|catalytic activity|beta-amylase activity|	GO:0043169|GO:0003824|GO:0016161|	other binding|other enzyme activity|hydrolase activity|
evm.model.supercontig_18.252	Solyc01g094580	Beta-amylase 9 IPR013781 Glycoside hydrolase, subgroup, catalytic core	Cpa_SRR_005129	INTRONIC	evm.model.supercontig_18.252	2675279	2693763	LG5	supercontig_18	2692615	2692629	15	4	3.75	ATAC ATAC ATAC ATA	PF05687,PF01373	X	X	X	X	AT2G45880.1	BAM7	beta-amylase 7	Cpa_SRR_005129	1	286	59.451	58.275	AGGACAGGTGGTGGAGTCT	CAAAGGGCTCTGTGTTGCT	evm.model.supercontig_18.252	cellular_component_unknown|	GO:0005575|	unknown cellular components|	cellulose biosynthetic process|polysaccharide catabolic process|metabolic process|carbohydrate metabolic process|	GO:0030244|GO:0000272|GO:0008152|GO:0005975|	other cellular processes|other metabolic processes|	cation binding|catalytic activity|beta-amylase activity|	GO:0043169|GO:0003824|GO:0016161|	other binding|other enzyme activity|hydrolase activity|
evm.model.supercontig_183.27	Solyc05g007160	Transcription factor C-MYB IPR015495 Myb transcription factor	Cpa_SRR_017621	INTRONIC	evm.model.supercontig_183.27	250848	256123	LG9	supercontig_183	252460	252473	14	5	2.8	ATTTT ATTTT ATTT	PF00249	PTHR10641	KOG0048	X	K09422	AT2G02820.2	MYB88	myb domain protein 88	Cpa_SRR_017621	1	257	60.422	57.909	GCATCTATTCCACCTTCCTGCA	AGGTGCTTCTGTGATTCTTTCA	evm.model.supercontig_183.27	X	X	X	regulation of transcription, DNA-dependent|guard cell differentiation|	GO:0006355|GO:0010052|	other cellular processes|other metabolic processes|developmental processes|	DNA binding|sequence-specific DNA binding transcription factor activity|	GO:0003677|GO:0003700|	DNA or RNA binding|transcription factor activity|
evm.model.supercontig_183.27	Solyc05g007160	Transcription factor C-MYB IPR015495 Myb transcription factor	Cpa_SRR_017622	INTRONIC	evm.model.supercontig_183.27	250848	256123	LG9	supercontig_183	255776	255798	23	3	7.67	AAG AAG AAG AAG AAG AAG AAG AA	PF00249	PTHR10641	KOG0048	X	K09422	AT2G02820.2	MYB88	myb domain protein 88	Cpa_SRR_017622	1	333	58.85	58.659	ACCTTCTTCTGCACTGCCT	CAATGTTTCCTTCTCTTCTATCCGA	evm.model.supercontig_183.27	X	X	X	regulation of transcription, DNA-dependent|guard cell differentiation|	GO:0006355|GO:0010052|	other cellular processes|other metabolic processes|developmental processes|	DNA binding|sequence-specific DNA binding transcription factor activity|	GO:0003677|GO:0003700|	DNA or RNA binding|transcription factor activity|
evm.model.supercontig_183.29	Solyc05g007180	Homeobox-leucine zipper-like protein IPR003106 Leucine zipper, homeobox-associated	Cpa_SRR_017623	EXONIC	evm.model.supercontig_183.29	275796	277372	LG9	supercontig_183	276010	276032	23	3	7.67	TGA TGA TGA TGA TGA TGA TGA TG	PF00046,PF02183	PTHR19418	KOG0483	X	K09338	AT1G69780.1	ATHB13	Homeobox-leucine zipper protein family	Cpa_SRR_017623	1	329	59.489	59.584	AGCTGTGTCGTTGGCCTT	CCACTTCCCATTTTTGCACCA	evm.model.supercontig_183.29	nucleus|	GO:0005634|	nucleus|	leaf morphogenesis|response to sucrose stimulus|cotyledon morphogenesis|regulation of transcription, DNA-dependent|	GO:0009965|GO:0009744|GO:0048826|GO:0006355|	developmental processes|other biological processes|other cellular processes|other metabolic processes|	sequence-specific DNA binding transcription factor activity|	GO:0003700|	transcription factor activity|DNA or RNA binding|
evm.model.supercontig_183.29	Solyc05g007180	Homeobox-leucine zipper-like protein IPR003106 Leucine zipper, homeobox-associated	Cpa_SRR_017624	INTRONIC	evm.model.supercontig_183.29	275796	277372	LG9	supercontig_183	276585	276601	17	2	8.5	TG TG TG TG TG TG TG TG T	PF00046,PF02183	PTHR19418	KOG0483	X	K09338	AT1G69780.1	ATHB13	Homeobox-leucine zipper protein family	Cpa_SRR_017624	1	331	57.08	57.111	TTAAAAGGAATCATTGGCTCCAG	GCTCAAAACCAAAAGCTCCA	evm.model.supercontig_183.29	nucleus|	GO:0005634|	nucleus|	leaf morphogenesis|response to sucrose stimulus|cotyledon morphogenesis|regulation of transcription, DNA-dependent|	GO:0009965|GO:0009744|GO:0048826|GO:0006355|	developmental processes|other biological processes|other cellular processes|other metabolic processes|	sequence-specific DNA binding transcription factor activity|	GO:0003700|	transcription factor activity|DNA or RNA binding|
evm.model.supercontig_183.29	Solyc05g007180	Homeobox-leucine zipper-like protein IPR003106 Leucine zipper, homeobox-associated	Cpa_SRR_017625	INTRONIC	evm.model.supercontig_183.29	275796	277372	LG9	supercontig_183	276603	276617	15	2	7.5	TA TA TA TA TA TA TA T	PF00046,PF02183	PTHR19418	KOG0483	X	K09338	AT1G69780.1	ATHB13	Homeobox-leucine zipper protein family	Cpa_SRR_017625	1	331	57.08	57.111	TTAAAAGGAATCATTGGCTCCAG	GCTCAAAACCAAAAGCTCCA	evm.model.supercontig_183.29	nucleus|	GO:0005634|	nucleus|	leaf morphogenesis|response to sucrose stimulus|cotyledon morphogenesis|regulation of transcription, DNA-dependent|	GO:0009965|GO:0009744|GO:0048826|GO:0006355|	developmental processes|other biological processes|other cellular processes|other metabolic processes|	sequence-specific DNA binding transcription factor activity|	GO:0003700|	transcription factor activity|DNA or RNA binding|
evm.model.supercontig_184.27	Solyc06g036300	MYB transcription factor (Fragment) IPR006447 Myb-like DNA-binding region, SHAQKYF class	Cpa_SRR_017662	INTRONIC	evm.model.supercontig_184.27	232525	240397	LG5	supercontig_184	233714	233728	15	6	2.5	GAACTT GAACTT GAA	PF00249	PTHR12802	KOG0724	X	X	AT5G52660.2	X	Homeodomain-like superfamily protein	Cpa_SRR_017662	1	293	57.299	58.889	TGTTGGCTGCAAGATTCTAGA	TCTGTCCCCACCTATCCCA	evm.model.supercontig_184.27	X	X	X	response to salt stress|response to cadmium ion|response to jasmonic acid stimulus|regulation of transcription, DNA-dependent|response to abscisic acid stimulus|response to gibberellin stimulus|response to salicylic acid stimulus|response to ethylene stimulus|	GO:0009651|GO:0046686|GO:0009753|GO:0006355|GO:0009737|GO:0009739|GO:0009751|GO:0009723|	response to stress|response to abiotic or biotic stimulus|other biological processes|other cellular processes|other metabolic processes|	sequence-specific DNA binding transcription factor activity|	GO:0003700|	transcription factor activity|DNA or RNA binding|
evm.model.supercontig_184.27	Solyc06g036300	MYB transcription factor (Fragment) IPR006447 Myb-like DNA-binding region, SHAQKYF class	Cpa_SRR_017663	INTRONIC	evm.model.supercontig_184.27	232525	240397	LG5	supercontig_184	234962	234975	14	5	2.8	AAAAG AAAAG AAAA	PF00249	PTHR12802	KOG0724	X	X	AT5G52660.2	X	Homeodomain-like superfamily protein	Cpa_SRR_017663	1	262	59.856	59.167	GGCTGCCCATTATCTCCTTGA	ACAACTCAGTGTCACCAGCT	evm.model.supercontig_184.27	X	X	X	response to salt stress|response to cadmium ion|response to jasmonic acid stimulus|regulation of transcription, DNA-dependent|response to abscisic acid stimulus|response to gibberellin stimulus|response to salicylic acid stimulus|response to ethylene stimulus|	GO:0009651|GO:0046686|GO:0009753|GO:0006355|GO:0009737|GO:0009739|GO:0009751|GO:0009723|	response to stress|response to abiotic or biotic stimulus|other biological processes|other cellular processes|other metabolic processes|	sequence-specific DNA binding transcription factor activity|	GO:0003700|	transcription factor activity|DNA or RNA binding|
evm.model.supercontig_184.27	Solyc06g036300	MYB transcription factor (Fragment) IPR006447 Myb-like DNA-binding region, SHAQKYF class	Cpa_SRR_017664	INTRONIC	evm.model.supercontig_184.27	232525	240397	LG5	supercontig_184	235432	235444	13	4	3.25	ATCA ATCA ATCA A	PF00249	PTHR12802	KOG0724	X	X	AT5G52660.2	X	Homeodomain-like superfamily protein	Cpa_SRR_017664	1	298	59.483	60.152	CAGCGGAGACTGCCACATA	ACCTGCAACCATGGCTTGT	evm.model.supercontig_184.27	X	X	X	response to salt stress|response to cadmium ion|response to jasmonic acid stimulus|regulation of transcription, DNA-dependent|response to abscisic acid stimulus|response to gibberellin stimulus|response to salicylic acid stimulus|response to ethylene stimulus|	GO:0009651|GO:0046686|GO:0009753|GO:0006355|GO:0009737|GO:0009739|GO:0009751|GO:0009723|	response to stress|response to abiotic or biotic stimulus|other biological processes|other cellular processes|other metabolic processes|	sequence-specific DNA binding transcription factor activity|	GO:0003700|	transcription factor activity|DNA or RNA binding|
evm.model.supercontig_18.43	Solyc01g079480	BZIP transcription factor IPR011616 bZIP transcription factor, bZIP-1	Cpa_SRR_004926	EXONIC	evm.model.supercontig_18.43	330655	331098	LG5	supercontig_18	330730	330745	16	6	2.67	AGGAAG AGGAAG AGGA	PF07716,PF00170	X	X	X	X	AT3G62420.1	BZIP53	basic region/leucine zipper motif 53	Cpa_SRR_004926	1	305	60.394	59.093	TGAGACTACTGACCCGCGAT	GACCACTAACATCCTCCACCA	evm.model.supercontig_18.43	X	X	X	regulation of transcription, DNA-dependent|	GO:0006355|	other cellular processes|other metabolic processes|	sequence-specific DNA binding transcription factor activity|protein binding|protein heterodimerization activity|	GO:0003700|GO:0005515|GO:0046982|	transcription factor activity|protein binding|DNA or RNA binding|
evm.model.supercontig_19.133	Solyc06g082310	LOB domain protein 1 IPR004883 Lateral organ boundaries, LOB	Cpa_SRR_005222	EXONIC	evm.model.supercontig_19.133	860778	861665	LG9	supercontig_19	860872	860893	22	3	7.33	TGA TGA TGA TGA TGA TGA TGA T	PF03195	X	X	X	X	AT2G30130.1	ASL5	Lateral organ boundaries (LOB) domain family protein	Cpa_SRR_005222	1	250	59.109	59.179	CAGCAGGAGAGGCAAAATTGT	GCGAGAATGAGAGACCCAGT	evm.model.supercontig_19.133	X	X	X	shoot morphogenesis|leaf morphogenesis|	GO:0010016|GO:0009965|	developmental processes|	DNA binding|	GO:0003677|	DNA or RNA binding|
evm.model.supercontig_19.151	Solyc03g095940	LOB domain family protein IPR004883 Lateral organ boundaries, LOB	Cpa_SRR_005237	EXONIC	evm.model.supercontig_19.151	978848	979381	LG9	supercontig_19	979209	979226	18	3	6	CTT CTT CTT CTT CTT CTT	PF03195	X	X	X	X	AT3G11090.1	LBD21	LOB domain-containing protein 21	Cpa_SRR_005237	1	295	59.285	57.642	GTGCAAGCAACGTGAGCA	AATCCACCATAGCCAGGGA	evm.model.supercontig_19.151	X	X	X	biological_process_unknown|	GO:0008150|	unknown biological processes|	X	X	X
evm.model.supercontig_19.227	Solyc05g052780	LIM domain protein IPR001781 Zinc finger, LIM-type	Cpa_SRR_005317	INTRONIC	evm.model.supercontig_19.227	1739034	1741611	LG9	supercontig_19	1739999	1740011	13	3	4.33	GTT GTT GTT GTT G	PF00412	PTHR18973	KOG1700	X	X	AT3G55770.1	X	GATA type zinc finger transcription factor family protein	Cpa_SRR_005317	1	309	58.493	59.736	TCTTCCTTCCAACACTGCATG	CGGATCGCCAATACCATGTTG	evm.model.supercontig_19.227	actin cytoskeleton|	GO:0015629|	other intracellular components|	actin filament bundle assembly|	GO:0051017|	other cellular processes|cell organization and biogenesis|	actin filament binding|	GO:0051015|	protein binding|
evm.model.supercontig_193.20	Solyc03g081240	Pseudo response regulator IPR001789 Signal transduction response regulator, receiver region	Cpa_SRR_017850	EXONIC	evm.model.supercontig_193.20	363399	369853	LG5	supercontig_193	366218	366230	13	4	3.25	ATGC ATGC ATGC A	PF00072,PF06203	PTHR23283	X	X	X	AT5G24470.1	PRR5	pseudo-response regulator 5	Cpa_SRR_017850	1	266	58.97	59.161	CCCATCTTTTCCTGCATCTGG	AGCTGTGAAAGTCCCTGCA	evm.model.supercontig_193.20	nucleus|	GO:0005634|	nucleus|	circadian rhythm|negative regulation of transcription, DNA-dependent|nuclear import|response to far red light|response to red light|photomorphogenesis|two-component signal transduction system phosphorelay|	GO:0007623|GO:0045892|GO:0051170|GO:0010218|GO:0010114|GO:0009640|GO:0000160|	other biological processes|other cellular processes|other metabolic processes|transport|response to abiotic or biotic stimulus|developmental processes|signal transduction|	two-component response regulator activity|DNA binding|	GO:0000156|GO:0003677|	other molecular functions|DNA or RNA binding|
evm.model.supercontig_193.20	Solyc03g081240	Pseudo response regulator IPR001789 Signal transduction response regulator, receiver region	Cpa_SRR_017851	INTRONIC	evm.model.supercontig_193.20	363399	369853	LG5	supercontig_193	368544	368555	12	2	6	TA TA TA TA TA TA	PF00072,PF06203	PTHR23283	X	X	X	AT5G24470.1	PRR5	pseudo-response regulator 5	Cpa_SRR_017851	1	306	57.886	58.916	AGGTATTGTTGTGCATCGCT	AGGCGGGAAAAGGGAATCA	evm.model.supercontig_193.20	nucleus|	GO:0005634|	nucleus|	circadian rhythm|negative regulation of transcription, DNA-dependent|nuclear import|response to far red light|response to red light|photomorphogenesis|two-component signal transduction system phosphorelay|	GO:0007623|GO:0045892|GO:0051170|GO:0010218|GO:0010114|GO:0009640|GO:0000160|	other biological processes|other cellular processes|other metabolic processes|transport|response to abiotic or biotic stimulus|developmental processes|signal transduction|	two-component response regulator activity|DNA binding|	GO:0000156|GO:0003677|	other molecular functions|DNA or RNA binding|
evm.model.supercontig_197.24	Solyc01g088100	Zinc finger CCCH domain-containing protein 22 IPR000571 Zinc finger, CCCH-type	Cpa_SRR_017939	EXONIC	evm.model.supercontig_197.24	402106	404958	Un	supercontig_197	402439	402451	13	3	4.33	CCT CCT CCT CCT C	PF00642,PF00076	PTHR10432	X	X	X	AT3G51950.1	X	Zinc finger (CCCH-type) family protein / RNA recognition motif (RRM)-containing protein	Cpa_SRR_017939	1	291	59.223	60.073	AGGTTAGCTTTTGGGCCTGA	ACCCCAAGAAGACCCACCT	evm.model.supercontig_197.24	cellular_component_unknown|	GO:0005575|	unknown cellular components|	biological_process_unknown|	GO:0008150|	unknown biological processes|	nucleic acid binding|zinc ion binding|nucleotide binding|RNA binding|	GO:0003676|GO:0008270|GO:0000166|GO:0003723|	nucleic acid binding|other binding|nucleotide binding|DNA or RNA binding|
evm.model.supercontig_197.24	Solyc01g088100	Zinc finger CCCH domain-containing protein 22 IPR000571 Zinc finger, CCCH-type	Cpa_SRR_017940	EXONIC	evm.model.supercontig_197.24	402106	404958	Un	supercontig_197	403254	403265	12	3	4	GCT GCT GCT GCT	PF00642,PF00076	PTHR10432	X	X	X	AT3G51950.1	X	Zinc finger (CCCH-type) family protein / RNA recognition motif (RRM)-containing protein	Cpa_SRR_017940	1	272	59.542	59.626	ACCACTGCCATGAGTTGCT	GCATCTCCTCGCCCATCAT	evm.model.supercontig_197.24	cellular_component_unknown|	GO:0005575|	unknown cellular components|	biological_process_unknown|	GO:0008150|	unknown biological processes|	nucleic acid binding|zinc ion binding|nucleotide binding|RNA binding|	GO:0003676|GO:0008270|GO:0000166|GO:0003723|	nucleic acid binding|other binding|nucleotide binding|DNA or RNA binding|
evm.model.supercontig_197.24	Solyc01g088100	Zinc finger CCCH domain-containing protein 22 IPR000571 Zinc finger, CCCH-type	Cpa_SRR_017941	EXONIC	evm.model.supercontig_197.24	402106	404958	Un	supercontig_197	404114	404142	29	3	9.67	CAT CAT CAT CAT CAT CAT CAT CAT CAT CA	PF00642,PF00076	PTHR10432	X	X	X	AT3G51950.1	X	Zinc finger (CCCH-type) family protein / RNA recognition motif (RRM)-containing protein	Cpa_SRR_017941	1	269	59.702	59.027	CAAAGAGAAGCAACATGGCCTT	ACTTCCAGTGGACAGAGCTC	evm.model.supercontig_197.24	cellular_component_unknown|	GO:0005575|	unknown cellular components|	biological_process_unknown|	GO:0008150|	unknown biological processes|	nucleic acid binding|zinc ion binding|nucleotide binding|RNA binding|	GO:0003676|GO:0008270|GO:0000166|GO:0003723|	nucleic acid binding|other binding|nucleotide binding|DNA or RNA binding|
evm.model.supercontig_2011.1	Solyc02g021680	WRKY transcription factor 37 IPR003657 DNA-binding WRKY	Cpa_SRR_020963	EXONIC	evm.model.supercontig_2011.1	7464	10808	Un	supercontig_2011	7593	7613	21	3	7	CAT CAT CAT CAT CAT CAT CAT	PF03106	X	X	X	X	AT1G30650.1	WRKY14	WRKY DNA-binding protein 14	Cpa_SRR_020963	1	349	59.113	59.328	TGTCAACAGCCCAATCAAAGAG	GGAGGGAGTTGTTCAGCGA	evm.model.supercontig_2011.1	nucleus|	GO:0005634|	nucleus|	regulation of transcription, DNA-dependent|	GO:0006355|	other cellular processes|other metabolic processes|	sequence-specific DNA binding transcription factor activity|	GO:0003700|	transcription factor activity|
evm.model.supercontig_2011.1	Solyc02g021680	WRKY transcription factor 37 IPR003657 DNA-binding WRKY	Cpa_SRR_020964	EXONIC	evm.model.supercontig_2011.1	7464	10808	Un	supercontig_2011	7783	7794	12	3	4	ATC ATC ATC ATC	PF03106	X	X	X	X	AT1G30650.1	WRKY14	WRKY DNA-binding protein 14	Cpa_SRR_020964	1	329	59.724	59.48	CTGGTAGTAGTGCAGGCTTGT	GCCGACTCAGAGGAATGCT	evm.model.supercontig_2011.1	nucleus|	GO:0005634|	nucleus|	regulation of transcription, DNA-dependent|	GO:0006355|	other cellular processes|other metabolic processes|	sequence-specific DNA binding transcription factor activity|	GO:0003700|	transcription factor activity|
evm.model.supercontig_2011.1	Solyc02g021680	WRKY transcription factor 37 IPR003657 DNA-binding WRKY	Cpa_SRR_020965	EXONIC	evm.model.supercontig_2011.1	7464	10808	Un	supercontig_2011	7822	7834	13	3	4.33	AGT AGT AGT AGT A	PF03106	X	X	X	X	AT1G30650.1	WRKY14	WRKY DNA-binding protein 14	Cpa_SRR_020965	1	329	59.724	59.48	CTGGTAGTAGTGCAGGCTTGT	GCCGACTCAGAGGAATGCT	evm.model.supercontig_2011.1	nucleus|	GO:0005634|	nucleus|	regulation of transcription, DNA-dependent|	GO:0006355|	other cellular processes|other metabolic processes|	sequence-specific DNA binding transcription factor activity|	GO:0003700|	transcription factor activity|
evm.model.supercontig_2011.1	Solyc02g021680	WRKY transcription factor 37 IPR003657 DNA-binding WRKY	Cpa_SRR_020966	EXONIC	evm.model.supercontig_2011.1	7464	10808	Un	supercontig_2011	7859	7870	12	3	4	CCA CCA CCA CCA	PF03106	X	X	X	X	AT1G30650.1	WRKY14	WRKY DNA-binding protein 14	Cpa_SRR_020966	1	329	59.724	59.48	CTGGTAGTAGTGCAGGCTTGT	GCCGACTCAGAGGAATGCT	evm.model.supercontig_2011.1	nucleus|	GO:0005634|	nucleus|	regulation of transcription, DNA-dependent|	GO:0006355|	other cellular processes|other metabolic processes|	sequence-specific DNA binding transcription factor activity|	GO:0003700|	transcription factor activity|
evm.model.supercontig_2011.1	Solyc02g021680	WRKY transcription factor 37 IPR003657 DNA-binding WRKY	Cpa_SRR_020967	EXONIC	evm.model.supercontig_2011.1	7464	10808	Un	supercontig_2011	7948	7965	18	3	6	TGA TGA TGA TGA TGA TGA	PF03106	X	X	X	X	AT1G30650.1	WRKY14	WRKY DNA-binding protein 14	Cpa_SRR_020967	1	294	59.629	58.436	CGCTGAACAACTCCCTCCA	AGCTCGTCAAAGGGGTGT	evm.model.supercontig_2011.1	nucleus|	GO:0005634|	nucleus|	regulation of transcription, DNA-dependent|	GO:0006355|	other cellular processes|other metabolic processes|	sequence-specific DNA binding transcription factor activity|	GO:0003700|	transcription factor activity|
evm.model.supercontig_2011.1	Solyc02g021680	WRKY transcription factor 37 IPR003657 DNA-binding WRKY	Cpa_SRR_020968	INTRONIC	evm.model.supercontig_2011.1	7464	10808	Un	supercontig_2011	8162	8173	12	2	6	TA TA TA TA TA TA	PF03106	X	X	X	X	AT1G30650.1	WRKY14	WRKY DNA-binding protein 14	Cpa_SRR_020968	1	262	59.175	59.477	TCTGAGTCGGCCATGGATG	ATGCGCTAGGACTGAACCC	evm.model.supercontig_2011.1	nucleus|	GO:0005634|	nucleus|	regulation of transcription, DNA-dependent|	GO:0006355|	other cellular processes|other metabolic processes|	sequence-specific DNA binding transcription factor activity|	GO:0003700|	transcription factor activity|
evm.model.supercontig_2011.1	Solyc02g021680	WRKY transcription factor 37 IPR003657 DNA-binding WRKY	Cpa_SRR_020969	INTRONIC	evm.model.supercontig_2011.1	7464	10808	Un	supercontig_2011	8593	8611	19	2	9.5	TA TA TA TA TA TA TA TA TA T	PF03106	X	X	X	X	AT1G30650.1	WRKY14	WRKY DNA-binding protein 14	Cpa_SRR_020969	1	258	57.089	59.849	AAACTTTCACACACTACTCTCAAG	CAACAACTGGGGAGCTGGT	evm.model.supercontig_2011.1	nucleus|	GO:0005634|	nucleus|	regulation of transcription, DNA-dependent|	GO:0006355|	other cellular processes|other metabolic processes|	sequence-specific DNA binding transcription factor activity|	GO:0003700|	transcription factor activity|
evm.model.supercontig_2011.1	Solyc02g021680	WRKY transcription factor 37 IPR003657 DNA-binding WRKY	Cpa_SRR_020970	INTRONIC	evm.model.supercontig_2011.1	7464	10808	Un	supercontig_2011	8838	8859	22	2	11	AT AT AT AT AT AT AT AT AT AT AT	PF03106	X	X	X	X	AT1G30650.1	WRKY14	WRKY DNA-binding protein 14	Cpa_SRR_020970	1	263	59.849	59.025	ACCAGCTCCCCAGTTGTTG	AGGCTGATTTTCCCTATTCTCTCT	evm.model.supercontig_2011.1	nucleus|	GO:0005634|	nucleus|	regulation of transcription, DNA-dependent|	GO:0006355|	other cellular processes|other metabolic processes|	sequence-specific DNA binding transcription factor activity|	GO:0003700|	transcription factor activity|
evm.model.supercontig_2011.1	Solyc02g021680	WRKY transcription factor 37 IPR003657 DNA-binding WRKY	Cpa_SRR_020971	INTRONIC	evm.model.supercontig_2011.1	7464	10808	Un	supercontig_2011	9137	9150	14	2	7	AT AT AT AT AT AT AT	PF03106	X	X	X	X	AT1G30650.1	WRKY14	WRKY DNA-binding protein 14	Cpa_SRR_020971	1	255	59.025	59.023	AGAGAGAATAGGGAAAATCAGCCT	CCAACAGCAGGTCTAGTGGA	evm.model.supercontig_2011.1	nucleus|	GO:0005634|	nucleus|	regulation of transcription, DNA-dependent|	GO:0006355|	other cellular processes|other metabolic processes|	sequence-specific DNA binding transcription factor activity|	GO:0003700|	transcription factor activity|
evm.model.supercontig_2011.1	Solyc02g021680	WRKY transcription factor 37 IPR003657 DNA-binding WRKY	Cpa_SRR_020972	INTRONIC	evm.model.supercontig_2011.1	7464	10808	Un	supercontig_2011	9349	9363	15	2	7.5	AT AT AT AT AT AT AT A	PF03106	X	X	X	X	AT1G30650.1	WRKY14	WRKY DNA-binding protein 14	Cpa_SRR_020972	1	284	59.292	57.167	ACCTCTCCACTAGACCTGCT	AGCCTAACCAAAAACTTAGATTTCA	evm.model.supercontig_2011.1	nucleus|	GO:0005634|	nucleus|	regulation of transcription, DNA-dependent|	GO:0006355|	other cellular processes|other metabolic processes|	sequence-specific DNA binding transcription factor activity|	GO:0003700|	transcription factor activity|
evm.model.supercontig_2011.1	Solyc02g021680	WRKY transcription factor 37 IPR003657 DNA-binding WRKY	Cpa_SRR_020973	INTRONIC	evm.model.supercontig_2011.1	7464	10808	Un	supercontig_2011	9363	9387	25	2	12.5	AC AC AC AC AC AC AC AC AC AC AC AC A	PF03106	X	X	X	X	AT1G30650.1	WRKY14	WRKY DNA-binding protein 14	Cpa_SRR_020973	1	284	59.292	57.167	ACCTCTCCACTAGACCTGCT	AGCCTAACCAAAAACTTAGATTTCA	evm.model.supercontig_2011.1	nucleus|	GO:0005634|	nucleus|	regulation of transcription, DNA-dependent|	GO:0006355|	other cellular processes|other metabolic processes|	sequence-specific DNA binding transcription factor activity|	GO:0003700|	transcription factor activity|
evm.model.supercontig_2011.1	Solyc02g021680	WRKY transcription factor 37 IPR003657 DNA-binding WRKY	Cpa_SRR_020974	INTRONIC	evm.model.supercontig_2011.1	7464	10808	Un	supercontig_2011	9775	9789	15	2	7.5	TA TA TA TA TA TA TA T	PF03106	X	X	X	X	AT1G30650.1	WRKY14	WRKY DNA-binding protein 14	Cpa_SRR_020974	1	250	58.972	59.591	GTTCAATTCAAACTCACAACTTCGT	ATGATGTTTGAAACTTGGTTGGGT	evm.model.supercontig_2011.1	nucleus|	GO:0005634|	nucleus|	regulation of transcription, DNA-dependent|	GO:0006355|	other cellular processes|other metabolic processes|	sequence-specific DNA binding transcription factor activity|	GO:0003700|	transcription factor activity|
evm.model.supercontig_2011.1	Solyc02g021680	WRKY transcription factor 37 IPR003657 DNA-binding WRKY	Cpa_SRR_020975	INTRONIC	evm.model.supercontig_2011.1	7464	10808	Un	supercontig_2011	10005	10019	15	4	3.75	AAAT AAAT AAAT AAA	PF03106	X	X	X	X	AT1G30650.1	WRKY14	WRKY DNA-binding protein 14	Cpa_SRR_020975	1	342	57.672	58.972	TCTCATGCATGGTTAATTTGGTG	GCGGAATCTGGGCATCAAG	evm.model.supercontig_2011.1	nucleus|	GO:0005634|	nucleus|	regulation of transcription, DNA-dependent|	GO:0006355|	other cellular processes|other metabolic processes|	sequence-specific DNA binding transcription factor activity|	GO:0003700|	transcription factor activity|
evm.model.supercontig_2011.1	Solyc02g021680	WRKY transcription factor 37 IPR003657 DNA-binding WRKY	Cpa_SRR_020976	INTRONIC	evm.model.supercontig_2011.1	7464	10808	Un	supercontig_2011	10090	10104	15	2	7.5	AC AC AC AC AC AC AC A	PF03106	X	X	X	X	AT1G30650.1	WRKY14	WRKY DNA-binding protein 14	Cpa_SRR_020976	0	X	X	X	X	X	evm.model.supercontig_2011.1	nucleus|	GO:0005634|	nucleus|	regulation of transcription, DNA-dependent|	GO:0006355|	other cellular processes|other metabolic processes|	sequence-specific DNA binding transcription factor activity|	GO:0003700|	transcription factor activity|
evm.model.supercontig_2011.1	Solyc02g021680	WRKY transcription factor 37 IPR003657 DNA-binding WRKY	Cpa_SRR_020977	INTRONIC	evm.model.supercontig_2011.1	7464	10808	Un	supercontig_2011	10104	10118	15	2	7.5	AT AT AT AT AT AT AT A	PF03106	X	X	X	X	AT1G30650.1	WRKY14	WRKY DNA-binding protein 14	Cpa_SRR_020977	0	X	X	X	X	X	evm.model.supercontig_2011.1	nucleus|	GO:0005634|	nucleus|	regulation of transcription, DNA-dependent|	GO:0006355|	other cellular processes|other metabolic processes|	sequence-specific DNA binding transcription factor activity|	GO:0003700|	transcription factor activity|
evm.model.supercontig_2011.1	Solyc02g021680	WRKY transcription factor 37 IPR003657 DNA-binding WRKY	Cpa_SRR_020978	INTRONIC	evm.model.supercontig_2011.1	7464	10808	Un	supercontig_2011	10211	10222	12	3	4	ATT ATT ATT ATT	PF03106	X	X	X	X	AT1G30650.1	WRKY14	WRKY DNA-binding protein 14	Cpa_SRR_020978	1	250	59.232	59.555	TCATGCATTAATCAAGTGGGCAA	AGATGGCAGAGGTGATCGC	evm.model.supercontig_2011.1	nucleus|	GO:0005634|	nucleus|	regulation of transcription, DNA-dependent|	GO:0006355|	other cellular processes|other metabolic processes|	sequence-specific DNA binding transcription factor activity|	GO:0003700|	transcription factor activity|
evm.model.supercontig_2011.1	Solyc02g021680	WRKY transcription factor 37 IPR003657 DNA-binding WRKY	Cpa_SRR_020979	EXONIC	evm.model.supercontig_2011.1	7464	10808	Un	supercontig_2011	10557	10579	23	6	3.83	AGCAGG AGCAGG AGCAGG AGCAG	PF03106	X	X	X	X	AT1G30650.1	WRKY14	WRKY DNA-binding protein 14	Cpa_SRR_020979	1	299	59.555	58.585	GCGATCACCTCTGCCATCT	ACCCACATCCTTGCCGAT	evm.model.supercontig_2011.1	nucleus|	GO:0005634|	nucleus|	regulation of transcription, DNA-dependent|	GO:0006355|	other cellular processes|other metabolic processes|	sequence-specific DNA binding transcription factor activity|	GO:0003700|	transcription factor activity|
evm.model.supercontig_2011.1	Solyc02g021680	WRKY transcription factor 37 IPR003657 DNA-binding WRKY	Cpa_SRR_020980	EXONIC	evm.model.supercontig_2011.1	7464	10808	Un	supercontig_2011	10713	10730	18	6	3	ATGATC ATGATC ATGATC	PF03106	X	X	X	X	AT1G30650.1	WRKY14	WRKY DNA-binding protein 14	Cpa_SRR_020980	1	310	58.834	59.856	TCGGCAAGGATGTGGGTT	AGAAGCACACACGCAGACA	evm.model.supercontig_2011.1	nucleus|	GO:0005634|	nucleus|	regulation of transcription, DNA-dependent|	GO:0006355|	other cellular processes|other metabolic processes|	sequence-specific DNA binding transcription factor activity|	GO:0003700|	transcription factor activity|
evm.model.supercontig_20.206	Solyc01g112190	Nodule inception protein (Fragment) IPR003035 Plant regulator RWP-RK	Cpa_SRR_005502	INTRONIC	evm.model.supercontig_20.206	2126954	2130969	LG3	supercontig_20	2127849	2127874	26	3	8.67	TCT TCT TCT TCT TCT TCT TCT TCT TC	PF00564	X	X	X	X	AT4G35270.1	X	Plant regulator RWP-RK family protein	Cpa_SRR_005502	1	251	59.629	60.093	CAGTGTGATGTCCGTGGGT	ACCAACAGCTCTTCACAGTTCA	evm.model.supercontig_20.206	X	X	X	regulation of transcription, DNA-dependent|	GO:0006355|	other cellular processes|other metabolic processes|	sequence-specific DNA binding transcription factor activity|	GO:0003700|	transcription factor activity|
evm.model.supercontig_21.11	Solyc11g010570	MADS box transcription factor IPR002100 Transcription factor, MADS-box IPR002487 Transcription factor, K-box	Cpa_SRR_005539	INTRONIC	evm.model.supercontig_21.11	191931	195695	LG1	supercontig_21	192270	192292	23	2	11.5	AT AT AT AT AT AT AT AT AT AT AT A	PF00319,PF01486	PTHR11945	KOG0014	X	X	AT2G22540.1	SVP	K-box region and MADS-box transcription factor family protein	Cpa_SRR_005539	0	X	X	X	X	X	evm.model.supercontig_21.11	nucleus|	GO:0005634|	nucleus|	regulation of transcription, DNA-dependent|negative regulation of flower development|floral whorl development|negative regulation of transcription, DNA-dependent|maintenance of floral meristem identity|negative regulation of translation|floral meristem determinacy|response to temperature stimulus|	GO:0006355|GO:0009910|GO:0048438|GO:0045892|GO:0010076|GO:0017148|GO:0010582|GO:0009266|	other cellular processes|other metabolic processes|developmental processes|protein metabolism|response to abiotic or biotic stimulus|	sequence-specific DNA binding transcription factor activity|protein binding|translation repressor activity, nucleic acid binding|	GO:0003700|GO:0005515|GO:0000900|	transcription factor activity|protein binding|nucleic acid binding|
evm.model.supercontig_21.11	Solyc11g010570	MADS box transcription factor IPR002100 Transcription factor, MADS-box IPR002487 Transcription factor, K-box	Cpa_SRR_005540	INTRONIC	evm.model.supercontig_21.11	191931	195695	LG1	supercontig_21	192479	192502	24	2	12	TA TA TA TA TA TA TA TA TA TA TA TA	PF00319,PF01486	PTHR11945	KOG0014	X	X	AT2G22540.1	SVP	K-box region and MADS-box transcription factor family protein	Cpa_SRR_005540	1	274	58.983	58.507	AGAAACCTGGAACTTGTGTGTG	TCAAATCCACCCATACTCATTTTCT	evm.model.supercontig_21.11	nucleus|	GO:0005634|	nucleus|	regulation of transcription, DNA-dependent|negative regulation of flower development|floral whorl development|negative regulation of transcription, DNA-dependent|maintenance of floral meristem identity|negative regulation of translation|floral meristem determinacy|response to temperature stimulus|	GO:0006355|GO:0009910|GO:0048438|GO:0045892|GO:0010076|GO:0017148|GO:0010582|GO:0009266|	other cellular processes|other metabolic processes|developmental processes|protein metabolism|response to abiotic or biotic stimulus|	sequence-specific DNA binding transcription factor activity|protein binding|translation repressor activity, nucleic acid binding|	GO:0003700|GO:0005515|GO:0000900|	transcription factor activity|protein binding|nucleic acid binding|
evm.model.supercontig_21.11	Solyc11g010570	MADS box transcription factor IPR002100 Transcription factor, MADS-box IPR002487 Transcription factor, K-box	Cpa_SRR_005541	INTRONIC	evm.model.supercontig_21.11	191931	195695	LG1	supercontig_21	192636	192650	15	2	7.5	AT AT AT AT AT AT AT A	PF00319,PF01486	PTHR11945	KOG0014	X	X	AT2G22540.1	SVP	K-box region and MADS-box transcription factor family protein	Cpa_SRR_005541	1	311	58.983	58.385	AGAAACCTGGAACTTGTGTGTG	GCTGAAGTTTCTTGCATTGAAGT	evm.model.supercontig_21.11	nucleus|	GO:0005634|	nucleus|	regulation of transcription, DNA-dependent|negative regulation of flower development|floral whorl development|negative regulation of transcription, DNA-dependent|maintenance of floral meristem identity|negative regulation of translation|floral meristem determinacy|response to temperature stimulus|	GO:0006355|GO:0009910|GO:0048438|GO:0045892|GO:0010076|GO:0017148|GO:0010582|GO:0009266|	other cellular processes|other metabolic processes|developmental processes|protein metabolism|response to abiotic or biotic stimulus|	sequence-specific DNA binding transcription factor activity|protein binding|translation repressor activity, nucleic acid binding|	GO:0003700|GO:0005515|GO:0000900|	transcription factor activity|protein binding|nucleic acid binding|
evm.model.supercontig_21.11	Solyc11g010570	MADS box transcription factor IPR002100 Transcription factor, MADS-box IPR002487 Transcription factor, K-box	Cpa_SRR_005542	INTRONIC	evm.model.supercontig_21.11	191931	195695	LG1	supercontig_21	193040	193051	12	2	6	TA TA TA TA TA TA	PF00319,PF01486	PTHR11945	KOG0014	X	X	AT2G22540.1	SVP	K-box region and MADS-box transcription factor family protein	Cpa_SRR_005542	0	X	X	X	X	X	evm.model.supercontig_21.11	nucleus|	GO:0005634|	nucleus|	regulation of transcription, DNA-dependent|negative regulation of flower development|floral whorl development|negative regulation of transcription, DNA-dependent|maintenance of floral meristem identity|negative regulation of translation|floral meristem determinacy|response to temperature stimulus|	GO:0006355|GO:0009910|GO:0048438|GO:0045892|GO:0010076|GO:0017148|GO:0010582|GO:0009266|	other cellular processes|other metabolic processes|developmental processes|protein metabolism|response to abiotic or biotic stimulus|	sequence-specific DNA binding transcription factor activity|protein binding|translation repressor activity, nucleic acid binding|	GO:0003700|GO:0005515|GO:0000900|	transcription factor activity|protein binding|nucleic acid binding|
evm.model.supercontig_21.11	Solyc11g010570	MADS box transcription factor IPR002100 Transcription factor, MADS-box IPR002487 Transcription factor, K-box	Cpa_SRR_005543	INTRONIC	evm.model.supercontig_21.11	191931	195695	LG1	supercontig_21	193558	193583	26	2	13	AT AT AT AT AT AT AT AT AT AT AT AT AT	PF00319,PF01486	PTHR11945	KOG0014	X	X	AT2G22540.1	SVP	K-box region and MADS-box transcription factor family protein	Cpa_SRR_005543	0	X	X	X	X	X	evm.model.supercontig_21.11	nucleus|	GO:0005634|	nucleus|	regulation of transcription, DNA-dependent|negative regulation of flower development|floral whorl development|negative regulation of transcription, DNA-dependent|maintenance of floral meristem identity|negative regulation of translation|floral meristem determinacy|response to temperature stimulus|	GO:0006355|GO:0009910|GO:0048438|GO:0045892|GO:0010076|GO:0017148|GO:0010582|GO:0009266|	other cellular processes|other metabolic processes|developmental processes|protein metabolism|response to abiotic or biotic stimulus|	sequence-specific DNA binding transcription factor activity|protein binding|translation repressor activity, nucleic acid binding|	GO:0003700|GO:0005515|GO:0000900|	transcription factor activity|protein binding|nucleic acid binding|
evm.model.supercontig_21.11	Solyc11g010570	MADS box transcription factor IPR002100 Transcription factor, MADS-box IPR002487 Transcription factor, K-box	Cpa_SRR_005544	INTRONIC	evm.model.supercontig_21.11	191931	195695	LG1	supercontig_21	194155	194174	20	2	10	TG TG TG TG TG TG TG TG TG TG	PF00319,PF01486	PTHR11945	KOG0014	X	X	AT2G22540.1	SVP	K-box region and MADS-box transcription factor family protein	Cpa_SRR_005544	1	318	57.179	59.838	TCTCTTGATACCGTGGGAGA	AGTTCAAGAGGGGGAGGCT	evm.model.supercontig_21.11	nucleus|	GO:0005634|	nucleus|	regulation of transcription, DNA-dependent|negative regulation of flower development|floral whorl development|negative regulation of transcription, DNA-dependent|maintenance of floral meristem identity|negative regulation of translation|floral meristem determinacy|response to temperature stimulus|	GO:0006355|GO:0009910|GO:0048438|GO:0045892|GO:0010076|GO:0017148|GO:0010582|GO:0009266|	other cellular processes|other metabolic processes|developmental processes|protein metabolism|response to abiotic or biotic stimulus|	sequence-specific DNA binding transcription factor activity|protein binding|translation repressor activity, nucleic acid binding|	GO:0003700|GO:0005515|GO:0000900|	transcription factor activity|protein binding|nucleic acid binding|
evm.model.supercontig_21.11	Solyc11g010570	MADS box transcription factor IPR002100 Transcription factor, MADS-box IPR002487 Transcription factor, K-box	Cpa_SRR_005545	INTRONIC	evm.model.supercontig_21.11	191931	195695	LG1	supercontig_21	194377	194396	20	2	10	AT AT AT AT AT AT AT AT AT AT	PF00319,PF01486	PTHR11945	KOG0014	X	X	AT2G22540.1	SVP	K-box region and MADS-box transcription factor family protein	Cpa_SRR_005545	1	256	59.838	58.824	AGCCTCCCCCTCTTGAACT	TCCTTACTCAACCTGATGCGA	evm.model.supercontig_21.11	nucleus|	GO:0005634|	nucleus|	regulation of transcription, DNA-dependent|negative regulation of flower development|floral whorl development|negative regulation of transcription, DNA-dependent|maintenance of floral meristem identity|negative regulation of translation|floral meristem determinacy|response to temperature stimulus|	GO:0006355|GO:0009910|GO:0048438|GO:0045892|GO:0010076|GO:0017148|GO:0010582|GO:0009266|	other cellular processes|other metabolic processes|developmental processes|protein metabolism|response to abiotic or biotic stimulus|	sequence-specific DNA binding transcription factor activity|protein binding|translation repressor activity, nucleic acid binding|	GO:0003700|GO:0005515|GO:0000900|	transcription factor activity|protein binding|nucleic acid binding|
evm.model.supercontig_21.11	Solyc11g010570	MADS box transcription factor IPR002100 Transcription factor, MADS-box IPR002487 Transcription factor, K-box	Cpa_SRR_005546	INTRONIC	evm.model.supercontig_21.11	191931	195695	LG1	supercontig_21	194622	194642	21	2	10.5	AT AT AT AT AT AT AT AT AT AT A	PF00319,PF01486	PTHR11945	KOG0014	X	X	AT2G22540.1	SVP	K-box region and MADS-box transcription factor family protein	Cpa_SRR_005546	1	270	58.824	59.331	TCGCATCAGGTTGAGTAAGGA	TGAACTACACGGCCCAGTC	evm.model.supercontig_21.11	nucleus|	GO:0005634|	nucleus|	regulation of transcription, DNA-dependent|negative regulation of flower development|floral whorl development|negative regulation of transcription, DNA-dependent|maintenance of floral meristem identity|negative regulation of translation|floral meristem determinacy|response to temperature stimulus|	GO:0006355|GO:0009910|GO:0048438|GO:0045892|GO:0010076|GO:0017148|GO:0010582|GO:0009266|	other cellular processes|other metabolic processes|developmental processes|protein metabolism|response to abiotic or biotic stimulus|	sequence-specific DNA binding transcription factor activity|protein binding|translation repressor activity, nucleic acid binding|	GO:0003700|GO:0005515|GO:0000900|	transcription factor activity|protein binding|nucleic acid binding|
evm.model.supercontig_21.11	Solyc11g010570	MADS box transcription factor IPR002100 Transcription factor, MADS-box IPR002487 Transcription factor, K-box	Cpa_SRR_005547	INTRONIC	evm.model.supercontig_21.11	191931	195695	LG1	supercontig_21	194886	194899	14	2	7	AT AT AT AT AT AT AT	PF00319,PF01486	PTHR11945	KOG0014	X	X	AT2G22540.1	SVP	K-box region and MADS-box transcription factor family protein	Cpa_SRR_005547	1	265	59.331	57.089	GACTGGGCCGTGTAGTTCA	ACCTTTCTTTCGAGTGCAGA	evm.model.supercontig_21.11	nucleus|	GO:0005634|	nucleus|	regulation of transcription, DNA-dependent|negative regulation of flower development|floral whorl development|negative regulation of transcription, DNA-dependent|maintenance of floral meristem identity|negative regulation of translation|floral meristem determinacy|response to temperature stimulus|	GO:0006355|GO:0009910|GO:0048438|GO:0045892|GO:0010076|GO:0017148|GO:0010582|GO:0009266|	other cellular processes|other metabolic processes|developmental processes|protein metabolism|response to abiotic or biotic stimulus|	sequence-specific DNA binding transcription factor activity|protein binding|translation repressor activity, nucleic acid binding|	GO:0003700|GO:0005515|GO:0000900|	transcription factor activity|protein binding|nucleic acid binding|
evm.model.supercontig_21.11	Solyc11g010570	MADS box transcription factor IPR002100 Transcription factor, MADS-box IPR002487 Transcription factor, K-box	Cpa_SRR_005548	INTRONIC	evm.model.supercontig_21.11	191931	195695	LG1	supercontig_21	195073	195085	13	2	6.5	AC AC AC AC AC AC A	PF00319,PF01486	PTHR11945	KOG0014	X	X	AT2G22540.1	SVP	K-box region and MADS-box transcription factor family protein	Cpa_SRR_005548	0	X	X	X	X	X	evm.model.supercontig_21.11	nucleus|	GO:0005634|	nucleus|	regulation of transcription, DNA-dependent|negative regulation of flower development|floral whorl development|negative regulation of transcription, DNA-dependent|maintenance of floral meristem identity|negative regulation of translation|floral meristem determinacy|response to temperature stimulus|	GO:0006355|GO:0009910|GO:0048438|GO:0045892|GO:0010076|GO:0017148|GO:0010582|GO:0009266|	other cellular processes|other metabolic processes|developmental processes|protein metabolism|response to abiotic or biotic stimulus|	sequence-specific DNA binding transcription factor activity|protein binding|translation repressor activity, nucleic acid binding|	GO:0003700|GO:0005515|GO:0000900|	transcription factor activity|protein binding|nucleic acid binding|
evm.model.supercontig_21.11	Solyc11g010570	MADS box transcription factor IPR002100 Transcription factor, MADS-box IPR002487 Transcription factor, K-box	Cpa_SRR_005549	INTRONIC	evm.model.supercontig_21.11	191931	195695	LG1	supercontig_21	195085	195104	20	2	10	AT AT AT AT AT AT AT AT AT AT	PF00319,PF01486	PTHR11945	KOG0014	X	X	AT2G22540.1	SVP	K-box region and MADS-box transcription factor family protein	Cpa_SRR_005549	0	X	X	X	X	X	evm.model.supercontig_21.11	nucleus|	GO:0005634|	nucleus|	regulation of transcription, DNA-dependent|negative regulation of flower development|floral whorl development|negative regulation of transcription, DNA-dependent|maintenance of floral meristem identity|negative regulation of translation|floral meristem determinacy|response to temperature stimulus|	GO:0006355|GO:0009910|GO:0048438|GO:0045892|GO:0010076|GO:0017148|GO:0010582|GO:0009266|	other cellular processes|other metabolic processes|developmental processes|protein metabolism|response to abiotic or biotic stimulus|	sequence-specific DNA binding transcription factor activity|protein binding|translation repressor activity, nucleic acid binding|	GO:0003700|GO:0005515|GO:0000900|	transcription factor activity|protein binding|nucleic acid binding|
evm.model.supercontig_21.11	Solyc11g010570	MADS box transcription factor IPR002100 Transcription factor, MADS-box IPR002487 Transcription factor, K-box	Cpa_SRR_005550	INTRONIC	evm.model.supercontig_21.11	191931	195695	LG1	supercontig_21	195239	195251	13	2	6.5	AT AT AT AT AT AT A	PF00319,PF01486	PTHR11945	KOG0014	X	X	AT2G22540.1	SVP	K-box region and MADS-box transcription factor family protein	Cpa_SRR_005550	0	X	X	X	X	X	evm.model.supercontig_21.11	nucleus|	GO:0005634|	nucleus|	regulation of transcription, DNA-dependent|negative regulation of flower development|floral whorl development|negative regulation of transcription, DNA-dependent|maintenance of floral meristem identity|negative regulation of translation|floral meristem determinacy|response to temperature stimulus|	GO:0006355|GO:0009910|GO:0048438|GO:0045892|GO:0010076|GO:0017148|GO:0010582|GO:0009266|	other cellular processes|other metabolic processes|developmental processes|protein metabolism|response to abiotic or biotic stimulus|	sequence-specific DNA binding transcription factor activity|protein binding|translation repressor activity, nucleic acid binding|	GO:0003700|GO:0005515|GO:0000900|	transcription factor activity|protein binding|nucleic acid binding|
evm.model.supercontig_21.50	Solyc11g032100	MADS box transcription factor IPR002100 Transcription factor, MADS-box	Cpa_SRR_005589	INTRONIC	evm.model.supercontig_21.50	679140	681602	LG1	supercontig_21	679380	679405	26	2	13	AT AT AT AT AT AT AT AT AT AT AT AT AT	PF00319,PF01486	PTHR11945	X	X	X	AT1G71692.1	AGL12	AGAMOUS-like 12	Cpa_SRR_005589	1	326	59.696	57.004	TTCTCCTCCCATGGCAAGC	ATTGCGCTATTATACCTTACCAATT	evm.model.supercontig_21.50	nucleus|	GO:0005634|	nucleus|	root development|regulation of transcription, DNA-dependent|vegetative to reproductive phase transition of meristem|	GO:0048364|GO:0006355|GO:0010228|	developmental processes|other cellular processes|other metabolic processes|	sequence-specific DNA binding transcription factor activity|	GO:0003700|	transcription factor activity|
evm.model.supercontig_21.50	Solyc11g032100	MADS box transcription factor IPR002100 Transcription factor, MADS-box	Cpa_SRR_005590	INTRONIC	evm.model.supercontig_21.50	679140	681602	LG1	supercontig_21	679742	679760	19	2	9.5	TA TA TA TA TA TA TA TA TA T	PF00319,PF01486	PTHR11945	X	X	X	AT1G71692.1	AGL12	AGAMOUS-like 12	Cpa_SRR_005590	1	276	57.004	59.939	ATTGGTAAGGTATAATAGCGCAATT	GCTCCATTCAACTTCGCGTAC	evm.model.supercontig_21.50	nucleus|	GO:0005634|	nucleus|	root development|regulation of transcription, DNA-dependent|vegetative to reproductive phase transition of meristem|	GO:0048364|GO:0006355|GO:0010228|	developmental processes|other cellular processes|other metabolic processes|	sequence-specific DNA binding transcription factor activity|	GO:0003700|	transcription factor activity|
evm.model.supercontig_21.50	Solyc11g032100	MADS box transcription factor IPR002100 Transcription factor, MADS-box	Cpa_SRR_005591	INTRONIC	evm.model.supercontig_21.50	679140	681602	LG1	supercontig_21	679897	679920	24	2	12	CT CT CT CT CT CT CT CT CT CT CT CT	PF00319,PF01486	PTHR11945	X	X	X	AT1G71692.1	AGL12	AGAMOUS-like 12	Cpa_SRR_005591	0	X	X	X	X	X	evm.model.supercontig_21.50	nucleus|	GO:0005634|	nucleus|	root development|regulation of transcription, DNA-dependent|vegetative to reproductive phase transition of meristem|	GO:0048364|GO:0006355|GO:0010228|	developmental processes|other cellular processes|other metabolic processes|	sequence-specific DNA binding transcription factor activity|	GO:0003700|	transcription factor activity|
evm.model.supercontig_21.50	Solyc11g032100	MADS box transcription factor IPR002100 Transcription factor, MADS-box	Cpa_SRR_005592	INTRONIC	evm.model.supercontig_21.50	679140	681602	LG1	supercontig_21	680090	680107	18	2	9	AT AT AT AT AT AT AT AT AT	PF00319,PF01486	PTHR11945	X	X	X	AT1G71692.1	AGL12	AGAMOUS-like 12	Cpa_SRR_005592	1	323	59.787	59.443	TGAGCATCAATCTGGCATGGA	TCTCCTCCCCCACCTTTGA	evm.model.supercontig_21.50	nucleus|	GO:0005634|	nucleus|	root development|regulation of transcription, DNA-dependent|vegetative to reproductive phase transition of meristem|	GO:0048364|GO:0006355|GO:0010228|	developmental processes|other cellular processes|other metabolic processes|	sequence-specific DNA binding transcription factor activity|	GO:0003700|	transcription factor activity|
evm.model.supercontig_21.50	Solyc11g032100	MADS box transcription factor IPR002100 Transcription factor, MADS-box	Cpa_SRR_005593	INTRONIC	evm.model.supercontig_21.50	679140	681602	LG1	supercontig_21	680364	680379	16	5	3.2	TATTT TATTT TATTT T	PF00319,PF01486	PTHR11945	X	X	X	AT1G71692.1	AGL12	AGAMOUS-like 12	Cpa_SRR_005593	1	314	59.265	60.003	CTGAATTTAACGACGTGCAGGA	CCGCAGCTTCTCCTCCAAA	evm.model.supercontig_21.50	nucleus|	GO:0005634|	nucleus|	root development|regulation of transcription, DNA-dependent|vegetative to reproductive phase transition of meristem|	GO:0048364|GO:0006355|GO:0010228|	developmental processes|other cellular processes|other metabolic processes|	sequence-specific DNA binding transcription factor activity|	GO:0003700|	transcription factor activity|
evm.model.supercontig_21.50	Solyc11g032100	MADS box transcription factor IPR002100 Transcription factor, MADS-box	Cpa_SRR_005594	INTRONIC	evm.model.supercontig_21.50	679140	681602	LG1	supercontig_21	681139	681158	20	2	10	AT AT AT AT AT AT AT AT AT AT	PF00319,PF01486	PTHR11945	X	X	X	AT1G71692.1	AGL12	AGAMOUS-like 12	Cpa_SRR_005594	0	X	X	X	X	X	evm.model.supercontig_21.50	nucleus|	GO:0005634|	nucleus|	root development|regulation of transcription, DNA-dependent|vegetative to reproductive phase transition of meristem|	GO:0048364|GO:0006355|GO:0010228|	developmental processes|other cellular processes|other metabolic processes|	sequence-specific DNA binding transcription factor activity|	GO:0003700|	transcription factor activity|
evm.model.supercontig_21.50	Solyc11g032100	MADS box transcription factor IPR002100 Transcription factor, MADS-box	Cpa_SRR_005595	INTRONIC	evm.model.supercontig_21.50	679140	681602	LG1	supercontig_21	681271	681287	17	3	5.67	TTA TTA TTA TTA TTA TT	PF00319,PF01486	PTHR11945	X	X	X	AT1G71692.1	AGL12	AGAMOUS-like 12	Cpa_SRR_005595	1	250	57.898	59.992	TATAAATTGTTTAAATGCGCCCAGA	CTTGAAGATACATATTTGCCGCTGT	evm.model.supercontig_21.50	nucleus|	GO:0005634|	nucleus|	root development|regulation of transcription, DNA-dependent|vegetative to reproductive phase transition of meristem|	GO:0048364|GO:0006355|GO:0010228|	developmental processes|other cellular processes|other metabolic processes|	sequence-specific DNA binding transcription factor activity|	GO:0003700|	transcription factor activity|
evm.model.supercontig_21.50	Solyc11g032100	MADS box transcription factor IPR002100 Transcription factor, MADS-box	Cpa_SRR_005596	INTRONIC	evm.model.supercontig_21.50	679140	681602	LG1	supercontig_21	681419	681440	22	4	5.5	TAAT TAAT TAAT TAAT TAAT TA	PF00319,PF01486	PTHR11945	X	X	X	AT1G71692.1	AGL12	AGAMOUS-like 12	Cpa_SRR_005596	1	285	59.387	59.719	AGGAATACTGACAGCGGCAA	AGGAAAAGTATCACACAGACGACT	evm.model.supercontig_21.50	nucleus|	GO:0005634|	nucleus|	root development|regulation of transcription, DNA-dependent|vegetative to reproductive phase transition of meristem|	GO:0048364|GO:0006355|GO:0010228|	developmental processes|other cellular processes|other metabolic processes|	sequence-specific DNA binding transcription factor activity|	GO:0003700|	transcription factor activity|
evm.model.supercontig_21.50	Solyc11g032100	MADS box transcription factor IPR002100 Transcription factor, MADS-box	Cpa_SRR_005597	INTRONIC	evm.model.supercontig_21.50	679140	681602	LG1	supercontig_21	681487	681505	19	4	4.75	TTTA TTTA TTTA TTTA TTT	PF00319,PF01486	PTHR11945	X	X	X	AT1G71692.1	AGL12	AGAMOUS-like 12	Cpa_SRR_005597	1	285	59.387	59.719	AGGAATACTGACAGCGGCAA	AGGAAAAGTATCACACAGACGACT	evm.model.supercontig_21.50	nucleus|	GO:0005634|	nucleus|	root development|regulation of transcription, DNA-dependent|vegetative to reproductive phase transition of meristem|	GO:0048364|GO:0006355|GO:0010228|	developmental processes|other cellular processes|other metabolic processes|	sequence-specific DNA binding transcription factor activity|	GO:0003700|	transcription factor activity|
evm.model.supercontig_215.3	Solyc02g086930	Homeobox-leucine zipper-like protein IPR001356 Homeobox IPR017970 Homeobox, conserved site	Cpa_SRR_018233	INTRONIC	evm.model.supercontig_215.3	74765	79986	LG1	supercontig_215	77844	77857	14	3	4.67	AAT AAT AAT AAT AA	PF00046,PF02183	PTHR19418	X	X	K09338	AT3G01470.1	HB-1	homeobox 1	Cpa_SRR_018233	1	274	57.273	59.96	TGTAGTAACGGTTTGTCTATGGT	ACCAAGTAGAGCGGGAGTCT	evm.model.supercontig_215.3	nucleus|	GO:0005634|	nucleus|	positive regulation of transcription, DNA-dependent|leaf morphogenesis|response to blue light|response to salt stress|	GO:0045893|GO:0009965|GO:0009637|GO:0009651|	other cellular processes|other metabolic processes|developmental processes|response to abiotic or biotic stimulus|response to stress|	protein homodimerization activity|sequence-specific DNA binding|sequence-specific DNA binding transcription factor activity|	GO:0042803|GO:0043565|GO:0003700|	protein binding|DNA or RNA binding|transcription factor activity|
evm.model.supercontig_215.3	Solyc02g086930	Homeobox-leucine zipper-like protein IPR001356 Homeobox IPR017970 Homeobox, conserved site	Cpa_SRR_018234	INTRONIC	evm.model.supercontig_215.3	74765	79986	LG1	supercontig_215	77863	77875	13	4	3.25	ATAA ATAA ATAA A	PF00046,PF02183	PTHR19418	X	X	K09338	AT3G01470.1	HB-1	homeobox 1	Cpa_SRR_018234	1	274	57.273	59.96	TGTAGTAACGGTTTGTCTATGGT	ACCAAGTAGAGCGGGAGTCT	evm.model.supercontig_215.3	nucleus|	GO:0005634|	nucleus|	positive regulation of transcription, DNA-dependent|leaf morphogenesis|response to blue light|response to salt stress|	GO:0045893|GO:0009965|GO:0009637|GO:0009651|	other cellular processes|other metabolic processes|developmental processes|response to abiotic or biotic stimulus|response to stress|	protein homodimerization activity|sequence-specific DNA binding|sequence-specific DNA binding transcription factor activity|	GO:0042803|GO:0043565|GO:0003700|	protein binding|DNA or RNA binding|transcription factor activity|
evm.model.supercontig_2.209	Solyc04g007980	1-aminocyclopropane-1-carboxylate oxidase IPR005123 Oxoglutarate and iron-dependent oxygenase	Cpa_SRR_000661	INTRONIC	evm.model.supercontig_2.209	2832363	2833936	LG9	supercontig_2	2833401	2833425	25	4	6.25	AATA AATA AATA AATA AATA AATA A	PF03171	PTHR10209	KOG0143	X	X	AT1G06650.2	X	2-oxoglutarate (2OG) and Fe(II)-dependent oxygenase superfamily protein	Cpa_SRR_000661	1	318	59.602	59.466	GGCAACTCTGGTCCAAGTCT	AGTGGAAAGGCAGTGCAGT	evm.model.supercontig_2.209	X	X	X	biological_process_unknown|oxidation-reduction process|	GO:0008150|GO:0055114|	unknown biological processes|other metabolic processes|	2-oxoglutarate-dependent dioxygenase activity|	GO:0010302|	other enzyme activity|
evm.model.supercontig_2.240	Solyc11g011260	GAI-like protein 1 (Fragment) IPR005202 GRAS transcription factor	Cpa_SRR_000698	EXONIC	evm.model.supercontig_2.240	3212629	3214462	LG9	supercontig_2	3212646	3212662	17	6	2.83	CCATCT CCATCT CCATC	PF12041,PF03514	X	X	X	K14494	AT2G01570.1	RGA1	GRAS family transcription factor family protein	Cpa_SRR_000698	0	X	X	X	X	X	evm.model.supercontig_2.240	nucleus|	GO:0005634|	nucleus|	regulation of transcription, DNA-dependent|hyperosmotic salinity response|response to far red light|regulation of protein catabolic process|negative regulation of seed germination|response to abscisic acid stimulus|response to salt stress|regulation of reactive oxygen species metabolic process|negative regulation of gibberellic acid mediated signaling pathway|jasmonic acid mediated signaling path…	GO:0006355|GO:0042538|GO:0010218|GO:0042176|GO:0010187|GO:0009737|GO:0009651|GO:2000377|GO:0009938|GO:0009867|GO:0009723|GO:2000033|	other cellular processes|other metabolic processes|response to stress|response to abiotic or biotic stimulus|protein metabolism|developmental processes|other biological processes|signal transduction|	protein binding|sequence-specific DNA binding transcription factor activity|	GO:0005515|GO:0003700|	protein binding|transcription factor activity|
evm.model.supercontig_2.240	Solyc11g011260	GAI-like protein 1 (Fragment) IPR005202 GRAS transcription factor	Cpa_SRR_000699	EXONIC	evm.model.supercontig_2.240	3212629	3214462	LG9	supercontig_2	3212669	3212690	22	6	3.67	CCCATC CCCATC CCCATC CCCA	PF12041,PF03514	X	X	X	K14494	AT2G01570.1	RGA1	GRAS family transcription factor family protein	Cpa_SRR_000699	0	X	X	X	X	X	evm.model.supercontig_2.240	nucleus|	GO:0005634|	nucleus|	regulation of transcription, DNA-dependent|hyperosmotic salinity response|response to far red light|regulation of protein catabolic process|negative regulation of seed germination|response to abscisic acid stimulus|response to salt stress|regulation of reactive oxygen species metabolic process|negative regulation of gibberellic acid mediated signaling pathway|jasmonic acid mediated signaling path…	GO:0006355|GO:0042538|GO:0010218|GO:0042176|GO:0010187|GO:0009737|GO:0009651|GO:2000377|GO:0009938|GO:0009867|GO:0009723|GO:2000033|	other cellular processes|other metabolic processes|response to stress|response to abiotic or biotic stimulus|protein metabolism|developmental processes|other biological processes|signal transduction|	protein binding|sequence-specific DNA binding transcription factor activity|	GO:0005515|GO:0003700|	protein binding|transcription factor activity|
evm.model.supercontig_2.240	Solyc11g011260	GAI-like protein 1 (Fragment) IPR005202 GRAS transcription factor	Cpa_SRR_000700	EXONIC	evm.model.supercontig_2.240	3212629	3214462	LG9	supercontig_2	3214309	3214322	14	4	3.5	CAAG CAAG CAAG CA	PF12041,PF03514	X	X	X	K14494	AT2G01570.1	RGA1	GRAS family transcription factor family protein	Cpa_SRR_000700	1	350	60.593	59.929	AACGTGGTGGCATGCGAA	ACGAGCACATTGACAGCCA	evm.model.supercontig_2.240	nucleus|	GO:0005634|	nucleus|	regulation of transcription, DNA-dependent|hyperosmotic salinity response|response to far red light|regulation of protein catabolic process|negative regulation of seed germination|response to abscisic acid stimulus|response to salt stress|regulation of reactive oxygen species metabolic process|negative regulation of gibberellic acid mediated signaling pathway|jasmonic acid mediated signaling path…	GO:0006355|GO:0042538|GO:0010218|GO:0042176|GO:0010187|GO:0009737|GO:0009651|GO:2000377|GO:0009938|GO:0009867|GO:0009723|GO:2000033|	other cellular processes|other metabolic processes|response to stress|response to abiotic or biotic stimulus|protein metabolism|developmental processes|other biological processes|signal transduction|	protein binding|sequence-specific DNA binding transcription factor activity|	GO:0005515|GO:0003700|	protein binding|transcription factor activity|
evm.model.supercontig_2.272	Solyc07g043130	Os12g0117400 protein (Fragment) IPR004249 NPH3	Cpa_SRR_000715	EXONIC	evm.model.supercontig_2.272	3421386	3423582	LG9	supercontig_2	3423556	3423567	12	3	4	AGA AGA AGA AGA	PF00651,PF03000	PTHR23230	X	X	X	AT2G30520.1	RPT2	Phototropic-responsive NPH3 family protein	Cpa_SRR_000715	1	266	60.005	58.473	TCAGGGACGAGCAGCAAAG	TCCTGATCCCCAAACTTCTACA	evm.model.supercontig_2.272	nucleus|	GO:0005634|	nucleus|	signal transduction|phototropism|	GO:0007165|GO:0009638|	signal transduction|response to abiotic or biotic stimulus|	signal transducer activity|protein binding|	GO:0004871|GO:0005515|	other molecular functions|protein binding|
evm.model.supercontig_2304.1	Solyc01g065980	Ethylene responsive transcription factor 2b IPR001471 Pathogenesis-related transcriptional factor and ERF, DNA-binding	Cpa_SRR_021061	EXONIC	evm.model.supercontig_2304.1	7539	8662	Un	supercontig_2304	7699	7710	12	3	4	GGT GGT GGT GGT	PF00847	X	X	X	K09286	AT3G16770.1	EBP	ethylene-responsive element binding protein	Cpa_SRR_021061	1	311	59.487	60.153	TCCCAGCAGCGTTTCCAA	CCTACGATGAAGCCGCCAA	evm.model.supercontig_2304.1	cytoplasm|nucleus|plasma membrane|	GO:0005737|GO:0005634|GO:0005886|	other cytoplasmic components|nucleus|plasma membrane|	positive regulation of transcription, DNA-dependent|ethylene mediated signaling pathway|cell death|response to jasmonic acid stimulus|response to cytokinin stimulus|response to ethylene stimulus|response to other organism|response to stress|	GO:0045893|GO:0009873|GO:0008219|GO:0009753|GO:0009735|GO:0009723|GO:0051707|GO:0006950|	other cellular processes|other metabolic processes|signal transduction|other biological processes|response to abiotic or biotic stimulus|response to stress|	DNA binding|protein binding|sequence-specific DNA binding transcription factor activity|	GO:0003677|GO:0005515|GO:0003700|	DNA or RNA binding|protein binding|transcription factor activity|
evm.model.supercontig_23.159	Solyc03g120390	Auxin responsive protein IPR003311 AUX_IAA protein	Cpa_SRR_005962	INTRONIC	evm.model.supercontig_23.159	2374540	2376615	LG7	supercontig_23	2375017	2375054	38	2	19	TA TA TA TA TA TA TA TA TA TA TA TA TA TA TA TA TA TA TA	PF02309	X	X	X	X	AT3G04730.1	IAA16	indoleacetic acid-induced protein 16	Cpa_SRR_005962	1	260	59.707	59.322	GCTTCTCCACGGCTCTTCA	CCAGACAGGCCCGTAAACT	evm.model.supercontig_23.159	nucleus|	GO:0005634|	nucleus|	regulation of transcription, DNA-dependent|response to auxin stimulus|	GO:0006355|GO:0009733|	other cellular processes|other metabolic processes|other biological processes|	sequence-specific DNA binding transcription factor activity|	GO:0003700|	transcription factor activity|
evm.model.supercontig_23.159	Solyc03g120390	Auxin responsive protein IPR003311 AUX_IAA protein	Cpa_SRR_005963	INTRONIC	evm.model.supercontig_23.159	2374540	2376615	LG7	supercontig_23	2376016	2376042	27	2	13.5	AT AT AT AT AT AT AT AT AT AT AT AT AT A	PF02309	X	X	X	X	AT3G04730.1	IAA16	indoleacetic acid-induced protein 16	Cpa_SRR_005963	1	315	59.309	57.642	GGGATGCAAAGGGAGTGGA	GGAGCCAGCCAAATCTATAAGA	evm.model.supercontig_23.159	nucleus|	GO:0005634|	nucleus|	regulation of transcription, DNA-dependent|response to auxin stimulus|	GO:0006355|GO:0009733|	other cellular processes|other metabolic processes|other biological processes|	sequence-specific DNA binding transcription factor activity|	GO:0003700|	transcription factor activity|
evm.model.supercontig_23.159	Solyc03g120390	Auxin responsive protein IPR003311 AUX_IAA protein	Cpa_SRR_005964	INTRONIC	evm.model.supercontig_23.159	2374540	2376615	LG7	supercontig_23	2376063	2376075	13	4	3.25	AATT AATT AATT A	PF02309	X	X	X	X	AT3G04730.1	IAA16	indoleacetic acid-induced protein 16	Cpa_SRR_005964	1	315	59.309	57.642	GGGATGCAAAGGGAGTGGA	GGAGCCAGCCAAATCTATAAGA	evm.model.supercontig_23.159	nucleus|	GO:0005634|	nucleus|	regulation of transcription, DNA-dependent|response to auxin stimulus|	GO:0006355|GO:0009733|	other cellular processes|other metabolic processes|other biological processes|	sequence-specific DNA binding transcription factor activity|	GO:0003700|	transcription factor activity|
evm.model.supercontig_23.159	Solyc03g120390	Auxin responsive protein IPR003311 AUX_IAA protein	Cpa_SRR_005965	INTRONIC	evm.model.supercontig_23.159	2374540	2376615	LG7	supercontig_23	2376486	2376505	20	2	10	TA TA TA TA TA TA TA TA TA TA	PF02309	X	X	X	X	AT3G04730.1	IAA16	indoleacetic acid-induced protein 16	Cpa_SRR_005965	1	256	57.11	59.243	ACGATGGCAGTATATTCATGGA	TGTTGATTAAGGTCTCAGCTTGTG	evm.model.supercontig_23.159	nucleus|	GO:0005634|	nucleus|	regulation of transcription, DNA-dependent|response to auxin stimulus|	GO:0006355|GO:0009733|	other cellular processes|other metabolic processes|other biological processes|	sequence-specific DNA binding transcription factor activity|	GO:0003700|	transcription factor activity|
evm.model.supercontig_23.159	Solyc03g120390	Auxin responsive protein IPR003311 AUX_IAA protein	Cpa_SRR_005966	INTRONIC	evm.model.supercontig_23.159	2374540	2376615	LG7	supercontig_23	2376503	2376515	13	4	3.25	ATAC ATAC ATAC A	PF02309	X	X	X	X	AT3G04730.1	IAA16	indoleacetic acid-induced protein 16	Cpa_SRR_005966	1	256	57.11	59.243	ACGATGGCAGTATATTCATGGA	TGTTGATTAAGGTCTCAGCTTGTG	evm.model.supercontig_23.159	nucleus|	GO:0005634|	nucleus|	regulation of transcription, DNA-dependent|response to auxin stimulus|	GO:0006355|GO:0009733|	other cellular processes|other metabolic processes|other biological processes|	sequence-specific DNA binding transcription factor activity|	GO:0003700|	transcription factor activity|
evm.model.supercontig_23.169	Solyc03g119910	Gibberellin 3-beta-hydroxylase (Fragment) IPR005123 Oxoglutarate and iron-dependent oxygenase	Cpa_SRR_005968	INTRONIC	evm.model.supercontig_23.169	2587930	2592329	LG7	supercontig_23	2588431	2588443	13	4	3.25	CATG CATG CATG C	PF03171	PTHR10209	KOG0143	X	X	AT4G21690.1	GA3OX3	gibberellin 3-oxidase 3	Cpa_SRR_005968	1	320	60.004	60.324	AGACAAGGAGGCTGTTCGC	TGACCACCCAACAACTTGCA	evm.model.supercontig_23.169	cellular_component_unknown|	GO:0005575|	unknown cellular components|	oxidation-reduction process|	GO:0055114|	other metabolic processes|	oxidoreductase activity|iron ion binding|	GO:0016491|GO:0005506|	other enzyme activity|other binding|
evm.model.supercontig_23.169	Solyc03g119910	Gibberellin 3-beta-hydroxylase (Fragment) IPR005123 Oxoglutarate and iron-dependent oxygenase	Cpa_SRR_005969	INTRONIC	evm.model.supercontig_23.169	2587930	2592329	LG7	supercontig_23	2588714	2588730	17	6	2.83	AAAAAT AAAAAT AAAAA	PF03171	PTHR10209	KOG0143	X	X	AT4G21690.1	GA3OX3	gibberellin 3-oxidase 3	Cpa_SRR_005969	1	280	58.019	60.226	AGTTGTTGGGTGGTCATGAC	GCCCGCAACAAGATAACGC	evm.model.supercontig_23.169	cellular_component_unknown|	GO:0005575|	unknown cellular components|	oxidation-reduction process|	GO:0055114|	other metabolic processes|	oxidoreductase activity|iron ion binding|	GO:0016491|GO:0005506|	other enzyme activity|other binding|
evm.model.supercontig_23.169	Solyc03g119910	Gibberellin 3-beta-hydroxylase (Fragment) IPR005123 Oxoglutarate and iron-dependent oxygenase	Cpa_SRR_005970	INTRONIC	evm.model.supercontig_23.169	2587930	2592329	LG7	supercontig_23	2590850	2590870	21	2	10.5	TA TA TA TA TA TA TA TA TA TA T	PF03171	PTHR10209	KOG0143	X	X	AT4G21690.1	GA3OX3	gibberellin 3-oxidase 3	Cpa_SRR_005970	0	X	X	X	X	X	evm.model.supercontig_23.169	cellular_component_unknown|	GO:0005575|	unknown cellular components|	oxidation-reduction process|	GO:0055114|	other metabolic processes|	oxidoreductase activity|iron ion binding|	GO:0016491|GO:0005506|	other enzyme activity|other binding|
evm.model.supercontig_23.169	Solyc03g119910	Gibberellin 3-beta-hydroxylase (Fragment) IPR005123 Oxoglutarate and iron-dependent oxygenase	Cpa_SRR_005971	INTRONIC	evm.model.supercontig_23.169	2587930	2592329	LG7	supercontig_23	2591092	2591103	12	3	4	AAT AAT AAT AAT	PF03171	PTHR10209	KOG0143	X	X	AT4G21690.1	GA3OX3	gibberellin 3-oxidase 3	Cpa_SRR_005971	0	X	X	X	X	X	evm.model.supercontig_23.169	cellular_component_unknown|	GO:0005575|	unknown cellular components|	oxidation-reduction process|	GO:0055114|	other metabolic processes|	oxidoreductase activity|iron ion binding|	GO:0016491|GO:0005506|	other enzyme activity|other binding|
evm.model.supercontig_23.169	Solyc03g119910	Gibberellin 3-beta-hydroxylase (Fragment) IPR005123 Oxoglutarate and iron-dependent oxygenase	Cpa_SRR_005972	INTRONIC	evm.model.supercontig_23.169	2587930	2592329	LG7	supercontig_23	2591345	2591367	23	5	4.6	TTTTA TTTTA TTTTA TTTTA TTT	PF03171	PTHR10209	KOG0143	X	X	AT4G21690.1	GA3OX3	gibberellin 3-oxidase 3	Cpa_SRR_005972	0	X	X	X	X	X	evm.model.supercontig_23.169	cellular_component_unknown|	GO:0005575|	unknown cellular components|	oxidation-reduction process|	GO:0055114|	other metabolic processes|	oxidoreductase activity|iron ion binding|	GO:0016491|GO:0005506|	other enzyme activity|other binding|
evm.model.supercontig_2.345	Solyc09g014990	WRKY-like transcription factor IPR003657 DNA-binding WRKY	Cpa_SRR_000763	EXONIC	evm.model.supercontig_2.345	4002808	4005630	LG9	supercontig_2	4003667	4003681	15	3	5	CAA CAA CAA CAA CAA	PF03106	X	X	X	X	AT2G38470.1	WRKY33	WRKY DNA-binding protein 33	Cpa_SRR_000763	1	302	59.927	59.89	TTTCAGCCCCGACCAAGAC	TGGTGCTTTGGGTGGTAGTC	evm.model.supercontig_2.345	nucleus|	GO:0005634|	nucleus|	regulation of transcription, DNA-dependent|defense response to fungus|camalexin biosynthetic process|response to osmotic stress|response to water deprivation|response to chitin|positive regulation of autophagy|response to cold|cellular heat acclimation|cellular response to heat|defense response to bacterium|response to salt stress|	GO:0006355|GO:0050832|GO:0010120|GO:0006970|GO:0009414|GO:0010200|GO:0010508|GO:0009409|GO:0070370|GO:0034605|GO:0042742|GO:0009651|	other cellular processes|other metabolic processes|response to stress|response to abiotic or biotic stimulus|other biological processes|	sequence-specific DNA binding transcription factor activity|protein binding|	GO:0003700|GO:0005515|	transcription factor activity|protein binding|
evm.model.supercontig_2.345	Solyc09g014990	WRKY-like transcription factor IPR003657 DNA-binding WRKY	Cpa_SRR_000764	EXONIC	evm.model.supercontig_2.345	4002808	4005630	LG9	supercontig_2	4004188	4004205	18	3	6	ATC ATC ATC ATC ATC ATC	PF03106	X	X	X	X	AT2G38470.1	WRKY33	WRKY DNA-binding protein 33	Cpa_SRR_000764	1	350	59.313	57.716	GGGTCACAGAGAAAGCAGGA	GTGTCGCAGCAGAATCCA	evm.model.supercontig_2.345	nucleus|	GO:0005634|	nucleus|	regulation of transcription, DNA-dependent|defense response to fungus|camalexin biosynthetic process|response to osmotic stress|response to water deprivation|response to chitin|positive regulation of autophagy|response to cold|cellular heat acclimation|cellular response to heat|defense response to bacterium|response to salt stress|	GO:0006355|GO:0050832|GO:0010120|GO:0006970|GO:0009414|GO:0010200|GO:0010508|GO:0009409|GO:0070370|GO:0034605|GO:0042742|GO:0009651|	other cellular processes|other metabolic processes|response to stress|response to abiotic or biotic stimulus|other biological processes|	sequence-specific DNA binding transcription factor activity|protein binding|	GO:0003700|GO:0005515|	transcription factor activity|protein binding|
evm.model.supercontig_2.345	Solyc09g014990	WRKY-like transcription factor IPR003657 DNA-binding WRKY	Cpa_SRR_000765	EXONIC	evm.model.supercontig_2.345	4002808	4005630	LG9	supercontig_2	4005351	4005365	15	6	2.5	CAATAG CAATAG CAA	PF03106	X	X	X	X	AT2G38470.1	WRKY33	WRKY DNA-binding protein 33	Cpa_SRR_000765	1	286	59.625	60.153	AACCATGACGTCCCACCTG	TGGTGTTTGGTGCCTGAGG	evm.model.supercontig_2.345	nucleus|	GO:0005634|	nucleus|	regulation of transcription, DNA-dependent|defense response to fungus|camalexin biosynthetic process|response to osmotic stress|response to water deprivation|response to chitin|positive regulation of autophagy|response to cold|cellular heat acclimation|cellular response to heat|defense response to bacterium|response to salt stress|	GO:0006355|GO:0050832|GO:0010120|GO:0006970|GO:0009414|GO:0010200|GO:0010508|GO:0009409|GO:0070370|GO:0034605|GO:0042742|GO:0009651|	other cellular processes|other metabolic processes|response to stress|response to abiotic or biotic stimulus|other biological processes|	sequence-specific DNA binding transcription factor activity|protein binding|	GO:0003700|GO:0005515|	transcription factor activity|protein binding|
evm.model.supercontig_2388.2	Solyc11g006180	Ethylene receptor IPR001789 Signal transduction response regulator, receiver region IPR014525 Signal transduction histidine kinase, hybrid-type, ethylene sensor IPR005467 Signal transduction histidine kinase, core	Cpa_SRR_021065	EXONIC	evm.model.supercontig_2388.2	3578	6557	Un	supercontig_2388	4347	4363	17	6	2.83	GTGGGG GTGGGG GTGGG	PF01590,PF00512,PF00072	PTHR23283	KOG0519	2.7.13.-	K14509	AT3G04580.1	EIN4	Signal transduction histidine kinase, hybrid-type, ethylene sensor	Cpa_SRR_021065	1	257	58.821	60.004	TCAGCCCTTGGGATTGCA	TCTTCAAGAACCGCGGCAT	evm.model.supercontig_2388.2	endoplasmic reticulum|	GO:0005783|	ER|	protein phosphorylation|negative regulation of ethylene mediated signaling pathway|	GO:0006468|GO:0010105|	protein metabolism|other cellular processes|other metabolic processes|signal transduction|	receptor activity|protein serine/threonine kinase activity|protein binding|ethylene binding|protein histidine kinase activity|	GO:0004872|GO:0004674|GO:0005515|GO:0051740|GO:0004673|	receptor binding or activity|kinase activity|transferase activity|protein binding|other binding|
evm.model.supercontig_2388.2	Solyc11g006180	Ethylene receptor IPR001789 Signal transduction response regulator, receiver region IPR014525 Signal transduction histidine kinase, hybrid-type, ethylene sensor IPR005467 Signal transduction histidine kinase, core	Cpa_SRR_021066	INTRONIC	evm.model.supercontig_2388.2	3578	6557	Un	supercontig_2388	5340	5352	13	2	6.5	TA TA TA TA TA TA T	PF01590,PF00512,PF00072	PTHR23283	KOG0519	2.7.13.-	K14509	AT3G04580.1	EIN4	Signal transduction histidine kinase, hybrid-type, ethylene sensor	Cpa_SRR_021066	1	270	59.683	59.93	GGAATGTGGAGATCATCTTTGCC	TCCGACTTGCTAGCAACAACT	evm.model.supercontig_2388.2	endoplasmic reticulum|	GO:0005783|	ER|	protein phosphorylation|negative regulation of ethylene mediated signaling pathway|	GO:0006468|GO:0010105|	protein metabolism|other cellular processes|other metabolic processes|signal transduction|	receptor activity|protein serine/threonine kinase activity|protein binding|ethylene binding|protein histidine kinase activity|	GO:0004872|GO:0004674|GO:0005515|GO:0051740|GO:0004673|	receptor binding or activity|kinase activity|transferase activity|protein binding|other binding|
evm.model.supercontig_2388.2	Solyc11g006180	Ethylene receptor IPR001789 Signal transduction response regulator, receiver region IPR014525 Signal transduction histidine kinase, hybrid-type, ethylene sensor IPR005467 Signal transduction histidine kinase, core	Cpa_SRR_021067	EXONIC	evm.model.supercontig_2388.2	3578	6557	Un	supercontig_2388	6194	6207	14	3	4.67	TGA TGA TGA TGA TG	PF01590,PF00512,PF00072	PTHR23283	KOG0519	2.7.13.-	K14509	AT3G04580.1	EIN4	Signal transduction histidine kinase, hybrid-type, ethylene sensor	Cpa_SRR_021067	1	348	59.997	59.089	CTCAGGTTTCGGATCCAACCA	ACTGGCTGTGAGGGCTATG	evm.model.supercontig_2388.2	endoplasmic reticulum|	GO:0005783|	ER|	protein phosphorylation|negative regulation of ethylene mediated signaling pathway|	GO:0006468|GO:0010105|	protein metabolism|other cellular processes|other metabolic processes|signal transduction|	receptor activity|protein serine/threonine kinase activity|protein binding|ethylene binding|protein histidine kinase activity|	GO:0004872|GO:0004674|GO:0005515|GO:0051740|GO:0004673|	receptor binding or activity|kinase activity|transferase activity|protein binding|other binding|
evm.model.supercontig_2.422	Solyc02g064690	Acetyltransferase-like protein IPR000182 GCN5-related N-acetyltransferase	Cpa_SRR_000818	INTRONIC	evm.model.supercontig_2.422	4499980	4501313	LG9	supercontig_2	4500162	4500182	21	6	3.5	ATACAT ATACAT ATACAT ATA	PF00583	PTHR23091	X	X	X	AT2G30090.1	X	Acyl-CoA N-acyltransferases (NAT) superfamily protein	Cpa_SRR_000818	1	251	59.482	60.154	CCCAGCCGATCGAGTCTTT	GCCACCTGCGCATAACAAC	evm.model.supercontig_2.422	cellular_component_unknown|	GO:0005575|	unknown cellular components|	metabolic process|	GO:0008152|	other metabolic processes|	N-acetyltransferase activity|	GO:0008080|	transferase activity|
evm.model.supercontig_2.422	Solyc02g064690	Acetyltransferase-like protein IPR000182 GCN5-related N-acetyltransferase	Cpa_SRR_000819	INTRONIC	evm.model.supercontig_2.422	4499980	4501313	LG9	supercontig_2	4500215	4500245	31	3	10.33	TCT TCT TCT TCT TCT TCT TCT TCT TCT TCT T	PF00583	PTHR23091	X	X	X	AT2G30090.1	X	Acyl-CoA N-acyltransferases (NAT) superfamily protein	Cpa_SRR_000819	1	251	59.482	60.154	CCCAGCCGATCGAGTCTTT	GCCACCTGCGCATAACAAC	evm.model.supercontig_2.422	cellular_component_unknown|	GO:0005575|	unknown cellular components|	metabolic process|	GO:0008152|	other metabolic processes|	N-acetyltransferase activity|	GO:0008080|	transferase activity|
evm.model.supercontig_244.3	Solyc08g006110	Opaque 2 (Fragment) IPR011616 bZIP transcription factor, bZIP-1	Cpa_SRR_018595	INTRONIC	evm.model.supercontig_244.3	22501	24148	Un	supercontig_244	23053	23078	26	2	13	AT AT AT AT AT AT AT AT AT AT AT AT AT	PF00170,PF07716,PF12498	PTHR22952	X	X	X	AT5G24800.1	BZIP9	basic leucine zipper 9	Cpa_SRR_018595	1	259	57.695	58.288	CCCGGCGGACACAATTAA	TGCGAGGAATCAGAGCCA	evm.model.supercontig_244.3	nucleus|	GO:0005634|	nucleus|	regulation of transcription, DNA-dependent|	GO:0006355|	other cellular processes|other metabolic processes|	protein binding|sequence-specific DNA binding transcription factor activity|protein heterodimerization activity|	GO:0005515|GO:0003700|GO:0046982|	protein binding|transcription factor activity|DNA or RNA binding|
evm.model.supercontig_244.3	Solyc08g006110	Opaque 2 (Fragment) IPR011616 bZIP transcription factor, bZIP-1	Cpa_SRR_018596	EXONIC	evm.model.supercontig_244.3	22501	24148	Un	supercontig_244	23146	23157	12	3	4	TAA TAA TAA TAA	PF00170,PF07716,PF12498	PTHR22952	X	X	X	AT5G24800.1	BZIP9	basic leucine zipper 9	Cpa_SRR_018596	1	259	57.695	58.288	CCCGGCGGACACAATTAA	TGCGAGGAATCAGAGCCA	evm.model.supercontig_244.3	nucleus|	GO:0005634|	nucleus|	regulation of transcription, DNA-dependent|	GO:0006355|	other cellular processes|other metabolic processes|	protein binding|sequence-specific DNA binding transcription factor activity|protein heterodimerization activity|	GO:0005515|GO:0003700|GO:0046982|	protein binding|transcription factor activity|DNA or RNA binding|
evm.model.supercontig_244.3	Solyc08g006110	Opaque 2 (Fragment) IPR011616 bZIP transcription factor, bZIP-1	Cpa_SRR_018597	INTRONIC	evm.model.supercontig_244.3	22501	24148	Un	supercontig_244	23563	23578	16	4	4	TTAA TTAA TTAA TTAA	PF00170,PF07716,PF12498	PTHR22952	X	X	X	AT5G24800.1	BZIP9	basic leucine zipper 9	Cpa_SRR_018597	1	263	59.79	58.241	CAAACCGGGAATCTGCTAGGA	TGATTTGCATCTCCCAGCTG	evm.model.supercontig_244.3	nucleus|	GO:0005634|	nucleus|	regulation of transcription, DNA-dependent|	GO:0006355|	other cellular processes|other metabolic processes|	protein binding|sequence-specific DNA binding transcription factor activity|protein heterodimerization activity|	GO:0005515|GO:0003700|GO:0046982|	protein binding|transcription factor activity|DNA or RNA binding|
evm.model.supercontig_244.3	Solyc08g006110	Opaque 2 (Fragment) IPR011616 bZIP transcription factor, bZIP-1	Cpa_SRR_018598	INTRONIC	evm.model.supercontig_244.3	22501	24148	Un	supercontig_244	23764	23778	15	2	7.5	AC AC AC AC AC AC AC A	PF00170,PF07716,PF12498	PTHR22952	X	X	X	AT5G24800.1	BZIP9	basic leucine zipper 9	Cpa_SRR_018598	1	333	58.241	59.847	CAGCTGGGAGATGCAAATCA	AGGAATTGCAACGGTGGGT	evm.model.supercontig_244.3	nucleus|	GO:0005634|	nucleus|	regulation of transcription, DNA-dependent|	GO:0006355|	other cellular processes|other metabolic processes|	protein binding|sequence-specific DNA binding transcription factor activity|protein heterodimerization activity|	GO:0005515|GO:0003700|GO:0046982|	protein binding|transcription factor activity|DNA or RNA binding|
evm.model.supercontig_244.3	Solyc08g006110	Opaque 2 (Fragment) IPR011616 bZIP transcription factor, bZIP-1	Cpa_SRR_018599	EXONIC	evm.model.supercontig_244.3	22501	24148	Un	supercontig_244	23946	23963	18	3	6	ATA ATA ATA ATA ATA ATA	PF00170,PF07716,PF12498	PTHR22952	X	X	X	AT5G24800.1	BZIP9	basic leucine zipper 9	Cpa_SRR_018599	1	250	59.89	58.628	AAGTTGGCCGAAGACATGGT	TTCCATTCTCCACCGCTGA	evm.model.supercontig_244.3	nucleus|	GO:0005634|	nucleus|	regulation of transcription, DNA-dependent|	GO:0006355|	other cellular processes|other metabolic processes|	protein binding|sequence-specific DNA binding transcription factor activity|protein heterodimerization activity|	GO:0005515|GO:0003700|GO:0046982|	protein binding|transcription factor activity|DNA or RNA binding|
evm.model.supercontig_244.3	Solyc08g006110	Opaque 2 (Fragment) IPR011616 bZIP transcription factor, bZIP-1	Cpa_SRR_018600	INTRONIC	evm.model.supercontig_244.3	22501	24148	Un	supercontig_244	24049	24076	28	3	9.33	TAA TAA TAA TAA TAA TAA TAA TAA TAA T	PF00170,PF07716,PF12498	PTHR22952	X	X	X	AT5G24800.1	BZIP9	basic leucine zipper 9	Cpa_SRR_018600	1	258	59.239	58.903	AGTTGGCCGAAGACATGGT	CAGCAGCAATTCCATTCTCCA	evm.model.supercontig_244.3	nucleus|	GO:0005634|	nucleus|	regulation of transcription, DNA-dependent|	GO:0006355|	other cellular processes|other metabolic processes|	protein binding|sequence-specific DNA binding transcription factor activity|protein heterodimerization activity|	GO:0005515|GO:0003700|GO:0046982|	protein binding|transcription factor activity|DNA or RNA binding|
evm.model.supercontig_249.9	Solyc11g044750	DNA-binding protein p24 IPR013742 Plant transcription factor	Cpa_SRR_018638	INTRONIC	evm.model.supercontig_249.9	149169	153403	LG1	supercontig_249	151201	151246	46	2	23	GA GA GA GA GA GA GA GA GA GA GA GA GA GA GA GA GA GA GA GA GA GA GA	PF08536	X	X	X	X	AT1G71260.1	ATWHY2	WHIRLY 2	Cpa_SRR_018638	1	267	57.051	59.225	TCTCTGATCCCCTCCTTCAA	ACCGTTTTTCCCCCATGAGA	evm.model.supercontig_249.9	mitochondrion|	GO:0005739|	mitochondria|	DNA repair|defense response|	GO:0006281|GO:0006952|	response to stress|DNA or RNA metabolism|other cellular processes|	DNA binding|	GO:0003677|	DNA or RNA binding|
evm.model.supercontig_249.9	Solyc11g044750	DNA-binding protein p24 IPR013742 Plant transcription factor	Cpa_SRR_018639	INTRONIC	evm.model.supercontig_249.9	149169	153403	LG1	supercontig_249	152382	152399	18	5	3.6	AAAAG AAAAG AAAAG AAA	PF08536	X	X	X	X	AT1G71260.1	ATWHY2	WHIRLY 2	Cpa_SRR_018639	1	251	59.825	59.93	AGCAAAAGTGGGTAGAACAGGT	CCGTGCTGGTGTCTCAACT	evm.model.supercontig_249.9	mitochondrion|	GO:0005739|	mitochondria|	DNA repair|defense response|	GO:0006281|GO:0006952|	response to stress|DNA or RNA metabolism|other cellular processes|	DNA binding|	GO:0003677|	DNA or RNA binding|
evm.model.supercontig_26.186	Solyc04g082480	Nodule inception protein (Fragment) IPR003035 Plant regulator RWP-RK	Cpa_SRR_006380	INTRONIC	evm.model.supercontig_26.186	1358672	1364707	LG1	supercontig_26	1363762	1363776	15	5	3	CTGAA CTGAA CTGAA	PF02042,PF00564	X	X	X	X	AT1G76350.1	X	Plant regulator RWP-RK family protein	Cpa_SRR_006380	1	291	57.48	59.454	ACGAGCTATCAATTCCGTCAA	TGAGGTGTGTTTCCAGTGCT	evm.model.supercontig_26.186	X	X	X	regulation of transcription, DNA-dependent|	GO:0006355|	other cellular processes|other metabolic processes|	sequence-specific DNA binding transcription factor activity|	GO:0003700|	transcription factor activity|
evm.model.supercontig_26.316	Solyc06g059970	MADS box transcription factor IPR002100 Transcription factor, MADS-box	Cpa_SRR_006487	INTRONIC	evm.model.supercontig_26.316	2048133	2050635	LG1	supercontig_26	2048537	2048551	15	6	2.5	TTTTTA TTTTTA TTT	PF00319,PF01486	PTHR11945	KOG0014	X	K09264	AT5G20240.1	PI	K-box region and MADS-box transcription factor family protein	Cpa_SRR_006487	1	347	59.86	57.069	TCACACAATCCCAAGACACGT	ACGGGTTGAAACATGAGTCT	evm.model.supercontig_26.316	nucleus|cytoplasm|	GO:0005634|GO:0005737|	nucleus|other cytoplasmic components|	regulation of transcription, DNA-dependent|	GO:0006355|	other cellular processes|other metabolic processes|	protein binding|sequence-specific DNA binding transcription factor activity|	GO:0005515|GO:0003700|	protein binding|transcription factor activity|DNA or RNA binding|
evm.model.supercontig_26.316	Solyc06g059970	MADS box transcription factor IPR002100 Transcription factor, MADS-box	Cpa_SRR_006488	INTRONIC	evm.model.supercontig_26.316	2048133	2050635	LG1	supercontig_26	2048862	2048880	19	2	9.5	TA TA TA TA TA TA TA TA TA T	PF00319,PF01486	PTHR11945	KOG0014	X	K09264	AT5G20240.1	PI	K-box region and MADS-box transcription factor family protein	Cpa_SRR_006488	1	277	59.84	59.317	CGGTTCTCACAATACACCTTGC	TCGCTTGTTGGCCCATACT	evm.model.supercontig_26.316	nucleus|cytoplasm|	GO:0005634|GO:0005737|	nucleus|other cytoplasmic components|	regulation of transcription, DNA-dependent|	GO:0006355|	other cellular processes|other metabolic processes|	protein binding|sequence-specific DNA binding transcription factor activity|	GO:0005515|GO:0003700|	protein binding|transcription factor activity|DNA or RNA binding|
evm.model.supercontig_26.316	Solyc06g059970	MADS box transcription factor IPR002100 Transcription factor, MADS-box	Cpa_SRR_006489	INTRONIC	evm.model.supercontig_26.316	2048133	2050635	LG1	supercontig_26	2049265	2049285	21	2	10.5	AT AT AT AT AT AT AT AT AT AT A	PF00319,PF01486	PTHR11945	KOG0014	X	K09264	AT5G20240.1	PI	K-box region and MADS-box transcription factor family protein	Cpa_SRR_006489	1	349	59.317	59.889	AGTATGGGCCAACAAGCGA	CCCTTGAAACTGGTCTGGCT	evm.model.supercontig_26.316	nucleus|cytoplasm|	GO:0005634|GO:0005737|	nucleus|other cytoplasmic components|	regulation of transcription, DNA-dependent|	GO:0006355|	other cellular processes|other metabolic processes|	protein binding|sequence-specific DNA binding transcription factor activity|	GO:0005515|GO:0003700|	protein binding|transcription factor activity|DNA or RNA binding|
evm.model.supercontig_26.316	Solyc06g059970	MADS box transcription factor IPR002100 Transcription factor, MADS-box	Cpa_SRR_006490	INTRONIC	evm.model.supercontig_26.316	2048133	2050635	LG1	supercontig_26	2049939	2049953	15	6	2.5	GAAAAA GAAAAA GAA	PF00319,PF01486	PTHR11945	KOG0014	X	K09264	AT5G20240.1	PI	K-box region and MADS-box transcription factor family protein	Cpa_SRR_006490	1	263	59.631	59.47	CCAGAAACCCTAATATACCACTGGA	TCTCCTTCTTATCATCATCGCCAT	evm.model.supercontig_26.316	nucleus|cytoplasm|	GO:0005634|GO:0005737|	nucleus|other cytoplasmic components|	regulation of transcription, DNA-dependent|	GO:0006355|	other cellular processes|other metabolic processes|	protein binding|sequence-specific DNA binding transcription factor activity|	GO:0005515|GO:0003700|	protein binding|transcription factor activity|DNA or RNA binding|
evm.model.supercontig_26.316	Solyc06g059970	MADS box transcription factor IPR002100 Transcription factor, MADS-box	Cpa_SRR_006491	INTRONIC	evm.model.supercontig_26.316	2048133	2050635	LG1	supercontig_26	2050398	2050439	42	3	14	AGA AGA AGA AGA AGA AGA AGA AGA AGA AGA AGA AGA AGA AGA	PF00319,PF01486	PTHR11945	KOG0014	X	K09264	AT5G20240.1	PI	K-box region and MADS-box transcription factor family protein	Cpa_SRR_006491	1	298	59.774	58.815	GCTTAGCATCCCACAGCCT	AGGCCAAGGAGATTACTGTTCT	evm.model.supercontig_26.316	nucleus|cytoplasm|	GO:0005634|GO:0005737|	nucleus|other cytoplasmic components|	regulation of transcription, DNA-dependent|	GO:0006355|	other cellular processes|other metabolic processes|	protein binding|sequence-specific DNA binding transcription factor activity|	GO:0005515|GO:0003700|	protein binding|transcription factor activity|DNA or RNA binding|
evm.model.supercontig_26.33	Solyc04g081370	Transcription factor (Fragment) IPR007087 Zinc finger, C2H2-type	Cpa_SRR_006236	EXONIC	evm.model.supercontig_26.33	373326	375190	LG1	supercontig_26	373391	373412	22	3	7.33	GAA GAA GAA GAA GAA GAA GAA G	PF00096	X	X	X	X	AT1G75710.1	X	C2H2-like zinc finger protein	Cpa_SRR_006236	1	297	59.484	59.627	ACCGAAAAGCAGCCACCT	TTTGTGAGCCGGGGTAGTG	evm.model.supercontig_26.33	intracellular|	GO:0005622|	other intracellular components|	regulation of transcription, DNA-dependent|	GO:0006355|	other cellular processes|other metabolic processes|	sequence-specific DNA binding transcription factor activity|nucleic acid binding|zinc ion binding|	GO:0003700|GO:0003676|GO:0008270|	transcription factor activity|nucleic acid binding|other binding|
evm.model.supercontig_26.33	Solyc04g081370	Transcription factor (Fragment) IPR007087 Zinc finger, C2H2-type	Cpa_SRR_006237	EXONIC	evm.model.supercontig_26.33	373326	375190	LG1	supercontig_26	373433	373449	17	6	2.83	AAAGCC AAAGCC AAAGC	PF00096	X	X	X	X	AT1G75710.1	X	C2H2-like zinc finger protein	Cpa_SRR_006237	1	311	59.484	59.72	ACCGAAAAGCAGCCACCT	GCGAGCAAGCGAGTTTTGT	evm.model.supercontig_26.33	intracellular|	GO:0005622|	other intracellular components|	regulation of transcription, DNA-dependent|	GO:0006355|	other cellular processes|other metabolic processes|	sequence-specific DNA binding transcription factor activity|nucleic acid binding|zinc ion binding|	GO:0003700|GO:0003676|GO:0008270|	transcription factor activity|nucleic acid binding|other binding|
evm.model.supercontig_26.33	Solyc04g081370	Transcription factor (Fragment) IPR007087 Zinc finger, C2H2-type	Cpa_SRR_006238	INTRONIC	evm.model.supercontig_26.33	373326	375190	LG1	supercontig_26	373879	373891	13	4	3.25	TAAT TAAT TAAT T	PF00096	X	X	X	X	AT1G75710.1	X	C2H2-like zinc finger protein	Cpa_SRR_006238	1	321	59.482	59.736	TGCCCCGCTTCTTCCAAA	CGAACTGCTTGGTGAAGTTCC	evm.model.supercontig_26.33	intracellular|	GO:0005622|	other intracellular components|	regulation of transcription, DNA-dependent|	GO:0006355|	other cellular processes|other metabolic processes|	sequence-specific DNA binding transcription factor activity|nucleic acid binding|zinc ion binding|	GO:0003700|GO:0003676|GO:0008270|	transcription factor activity|nucleic acid binding|other binding|
evm.model.supercontig_26.33	Solyc04g081370	Transcription factor (Fragment) IPR007087 Zinc finger, C2H2-type	Cpa_SRR_006239	INTRONIC	evm.model.supercontig_26.33	373326	375190	LG1	supercontig_26	374107	374126	20	2	10	TA TA TA TA TA TA TA TA TA TA	PF00096	X	X	X	X	AT1G75710.1	X	C2H2-like zinc finger protein	Cpa_SRR_006239	0	X	X	X	X	X	evm.model.supercontig_26.33	intracellular|	GO:0005622|	other intracellular components|	regulation of transcription, DNA-dependent|	GO:0006355|	other cellular processes|other metabolic processes|	sequence-specific DNA binding transcription factor activity|nucleic acid binding|zinc ion binding|	GO:0003700|GO:0003676|GO:0008270|	transcription factor activity|nucleic acid binding|other binding|
evm.model.supercontig_27.246	Solyc05g054200	Transcriptional adapter 2 IPR016827 Transcriptional adaptor 2	Cpa_SRR_006715	INTRONIC	evm.model.supercontig_27.246	2256673	2260889	LG7	supercontig_27	2258184	2258195	12	3	4	GAA GAA GAA GAA	PF00569,PF00249	PTHR12374	X	X	X	AT3G07740.1	ADA2A	homolog of yeast ADA2 2A	Cpa_SRR_006715	1	323	59.256	58.333	TCGGGGACATTGCACGAA	TGGTGGGAAAGCAGGTGA	evm.model.supercontig_27.246	X	X	X	response to cold|regulation of transcription, DNA-dependent|	GO:0009409|GO:0006355|	response to stress|response to abiotic or biotic stimulus|other cellular processes|other metabolic processes|	zinc ion binding|sequence-specific DNA binding transcription factor activity|	GO:0008270|GO:0003700|	other binding|transcription factor activity|DNA or RNA binding|
evm.model.supercontig_27.249	Solyc05g054200	Transcriptional adapter 2 IPR016827 Transcriptional adaptor 2	Cpa_SRR_006717	INTRONIC	evm.model.supercontig_27.249	2271268	2276866	LG7	supercontig_27	2275459	2275472	14	5	2.8	AAGAG AAGAG AAGA	PF00569,PF00249	PTHR12374	KOG0457	X	X	AT4G16420.2	ADA2B	homolog of yeast ADA2 2B	Cpa_SRR_006717	1	286	59.929	57.359	CAACCTCTGCCCAGTCGTT	ACTGTAGCCATCTGATTTGCT	evm.model.supercontig_27.249	nucleus|	GO:0005634|	nucleus|	response to cytokinin stimulus|regulation of cell proliferation|response to auxin stimulus|regulation of transcription, DNA-dependent|cold acclimation|	GO:0009735|GO:0042127|GO:0009733|GO:0006355|GO:0009631|	other biological processes|other cellular processes|other metabolic processes|response to stress|response to abiotic or biotic stimulus|	DNA binding|transcription coactivator activity|protein binding|sequence-specific DNA binding transcription factor activity|	GO:0003677|GO:0003713|GO:0005515|GO:0003700|	DNA or RNA binding|other molecular functions|protein binding|transcription factor activity|
evm.model.supercontig_27.250	Solyc05g054200	Transcriptional adapter 2 IPR016827 Transcriptional adaptor 2	Cpa_SRR_006718	INTRONIC	evm.model.supercontig_27.250	2350756	2355401	LG7	supercontig_27	2353465	2353476	12	3	4	TTC TTC TTC TTC	PF00569,PF00249,PF04433	PTHR12374	KOG0457	X	K11314	AT3G07740.1	ADA2A	homolog of yeast ADA2 2A	Cpa_SRR_006718	1	330	59.102	59.051	TACTCTCTGGCGGGAAAGC	GCTTGTGGACATTGCACGA	evm.model.supercontig_27.250	X	X	X	response to cold|regulation of transcription, DNA-dependent|	GO:0009409|GO:0006355|	response to stress|response to abiotic or biotic stimulus|other cellular processes|other metabolic processes|	zinc ion binding|sequence-specific DNA binding transcription factor activity|	GO:0008270|GO:0003700|	other binding|transcription factor activity|DNA or RNA binding|
evm.model.supercontig_277.8	Solyc10g076840	1-aminocyclopropane-1-carboxylate oxidase 1 IPR005123 Oxoglutarate and iron-dependent oxygenase	Cpa_SRR_018898	INTRONIC	evm.model.supercontig_277.8	29212	30675	LG7	supercontig_277	29561	29580	20	2	10	AT AT AT AT AT AT AT AT AT AT	PF03171	PTHR10209	KOG0143	X	X	AT5G20400.1	X	2-oxoglutarate (2OG) and Fe(II)-dependent oxygenase superfamily protein	Cpa_SRR_018898	1	329	59.406	60.378	TGCCGGAGAAGAGCTTGAG	TGCCGGCTTCTCTCGAGTA	evm.model.supercontig_277.8	cytosol|	GO:0005829|	cytosol|	biological_process_unknown|oxidation-reduction process|	GO:0008150|GO:0055114|	unknown biological processes|other metabolic processes|	oxidoreductase activity, acting on paired donors, with incorporation or reduction of molecular oxygen, 2-oxoglutarate as one donor, and incorporation of one atom each of oxygen into both donors|	GO:0016706|	other enzyme activity|
evm.model.supercontig_27.81	Solyc07g063420	NAC domain transcription factor protein	Cpa_SRR_006564	EXONIC	evm.model.supercontig_27.81	920505	921873	LG7	supercontig_27	921426	921440	15	3	5	ATC ATC ATC ATC ATC	PF02365	X	X	X	X	AT1G61110.1	NAC025	NAC domain containing protein 25	Cpa_SRR_006564	0	X	X	X	X	X	evm.model.supercontig_27.81	cellular_component_unknown|	GO:0005575|	unknown cellular components|	regulation of transcription, DNA-dependent|multicellular organismal development|	GO:0006355|GO:0007275|	other cellular processes|other metabolic processes|developmental processes|	sequence-specific DNA binding transcription factor activity|	GO:0003700|	transcription factor activity|
evm.model.supercontig_27.81	Solyc07g063420	NAC domain transcription factor protein	Cpa_SRR_006565	EXONIC	evm.model.supercontig_27.81	920505	921873	LG7	supercontig_27	921455	921479	25	3	8.33	ATC ATC ATC ATC ATC ATC ATC ATC A	PF02365	X	X	X	X	AT1G61110.1	NAC025	NAC domain containing protein 25	Cpa_SRR_006565	1	302	58.622	59.164	AGCTCGACGATTGGGTGT	AGCCGGCTTTGAGGTTGA	evm.model.supercontig_27.81	cellular_component_unknown|	GO:0005575|	unknown cellular components|	regulation of transcription, DNA-dependent|multicellular organismal development|	GO:0006355|GO:0007275|	other cellular processes|other metabolic processes|developmental processes|	sequence-specific DNA binding transcription factor activity|	GO:0003700|	transcription factor activity|
evm.model.supercontig_27.81	Solyc07g063420	NAC domain transcription factor protein	Cpa_SRR_006566	EXONIC	evm.model.supercontig_27.81	920505	921873	LG7	supercontig_27	921698	921716	19	6	3.17	ATGATC ATGATC ATGATC A	PF02365	X	X	X	X	AT1G61110.1	NAC025	NAC domain containing protein 25	Cpa_SRR_006566	1	331	59.164	59.839	AACCTCAAAGCCGGCTGA	ACCATCTCCCAGTGACCCA	evm.model.supercontig_27.81	cellular_component_unknown|	GO:0005575|	unknown cellular components|	regulation of transcription, DNA-dependent|multicellular organismal development|	GO:0006355|GO:0007275|	other cellular processes|other metabolic processes|developmental processes|	sequence-specific DNA binding transcription factor activity|	GO:0003700|	transcription factor activity|
evm.model.supercontig_29.121	Solyc01g091010	YABBY-like transcription factor CRABS CLAW-like protein IPR006780 YABBY protein	Cpa_SRR_006944	INTRONIC	evm.model.supercontig_29.121	1127706	1130362	LG2	supercontig_29	1128218	1128231	14	2	7	AT AT AT AT AT AT AT	PF04690	X	X	X	X	AT2G45190.1	AFO	Plant-specific transcription factor YABBY family protein	Cpa_SRR_006944	1	294	58.985	60	CCGCCGGCTAATCAGTTTC	GGTGGCCTTGGAAGCTCAT	evm.model.supercontig_29.121	nucleus|	GO:0005634|	nucleus|	inflorescence meristem growth|polarity specification of adaxial/abaxial axis|abaxial cell fate specification|regulation of transcription, DNA-dependent|cell fate commitment|regulation of flower development|meristem structural organization|fruit development|specification of floral organ identity|specification of organ position|	GO:0010450|GO:0009944|GO:0010158|GO:0006355|GO:0045165|GO:0009909|GO:0009933|GO:0010154|GO:0010093|GO:0010159|	developmental processes|other cellular processes|other metabolic processes|other biological processes|	protein binding|sequence-specific DNA binding transcription factor activity|	GO:0005515|GO:0003700|	protein binding|transcription factor activity|
evm.model.supercontig_29.121	Solyc01g091010	YABBY-like transcription factor CRABS CLAW-like protein IPR006780 YABBY protein	Cpa_SRR_006945	INTRONIC	evm.model.supercontig_29.121	1127706	1130362	LG2	supercontig_29	1129260	1129296	37	3	12.33	ATG ATG ATG ATG ATG ATG ATG ATG ATG ATG ATG ATG A	PF04690	X	X	X	X	AT2G45190.1	AFO	Plant-specific transcription factor YABBY family protein	Cpa_SRR_006945	1	295	57.651	59.08	AGTGTTGGTGGGGGATGA	AGTGAAAAAGATAGGGGCCTGA	evm.model.supercontig_29.121	nucleus|	GO:0005634|	nucleus|	inflorescence meristem growth|polarity specification of adaxial/abaxial axis|abaxial cell fate specification|regulation of transcription, DNA-dependent|cell fate commitment|regulation of flower development|meristem structural organization|fruit development|specification of floral organ identity|specification of organ position|	GO:0010450|GO:0009944|GO:0010158|GO:0006355|GO:0045165|GO:0009909|GO:0009933|GO:0010154|GO:0010093|GO:0010159|	developmental processes|other cellular processes|other metabolic processes|other biological processes|	protein binding|sequence-specific DNA binding transcription factor activity|	GO:0005515|GO:0003700|	protein binding|transcription factor activity|
evm.model.supercontig_29.121	Solyc01g091010	YABBY-like transcription factor CRABS CLAW-like protein IPR006780 YABBY protein	Cpa_SRR_006946	INTRONIC	evm.model.supercontig_29.121	1127706	1130362	LG2	supercontig_29	1130065	1130083	19	2	9.5	TA TA TA TA TA TA TA TA TA T	PF04690	X	X	X	X	AT2G45190.1	AFO	Plant-specific transcription factor YABBY family protein	Cpa_SRR_006946	1	268	60.229	57.254	GGCCCACTTCCCACACATT	ACGAAGGACAGTTACATGTGT	evm.model.supercontig_29.121	nucleus|	GO:0005634|	nucleus|	inflorescence meristem growth|polarity specification of adaxial/abaxial axis|abaxial cell fate specification|regulation of transcription, DNA-dependent|cell fate commitment|regulation of flower development|meristem structural organization|fruit development|specification of floral organ identity|specification of organ position|	GO:0010450|GO:0009944|GO:0010158|GO:0006355|GO:0045165|GO:0009909|GO:0009933|GO:0010154|GO:0010093|GO:0010159|	developmental processes|other cellular processes|other metabolic processes|other biological processes|	protein binding|sequence-specific DNA binding transcription factor activity|	GO:0005515|GO:0003700|	protein binding|transcription factor activity|
evm.model.supercontig_29.139	Solyc01g090950	GRAS family transcription factor IPR005202 GRAS transcription factor	Cpa_SRR_006967	EXONIC	evm.model.supercontig_29.139	1499487	1501880	LG2	supercontig_29	1500601	1500616	16	3	5.33	AGC AGC AGC AGC AGC A	PF03514	X	X	X	X	AT4G00150.1	HAM3	GRAS family transcription factor	Cpa_SRR_006967	1	297	59.805	59.32	TGGGCAGCAAGAACAGCA	TGCAACTGGTGGTGGTGT	evm.model.supercontig_29.139	chloroplast|	GO:0009507|	chloroplast|	maintenance of shoot apical meristem identity|regulation of transcription, DNA-dependent|cell division|circadian rhythm|root hair cell tip growth|cell differentiation|	GO:0010492|GO:0006355|GO:0051301|GO:0007623|GO:0048768|GO:0030154|	developmental processes|other cellular processes|other metabolic processes|other biological processes|cell organization and biogenesis|	sequence-specific DNA binding transcription factor activity|protein binding|	GO:0003700|GO:0005515|	transcription factor activity|protein binding|
evm.model.supercontig_29.139	Solyc01g090950	GRAS family transcription factor IPR005202 GRAS transcription factor	Cpa_SRR_006968	EXONIC	evm.model.supercontig_29.139	1499487	1501880	LG2	supercontig_29	1500767	1500778	12	3	4	GCA GCA GCA GCA	PF03514	X	X	X	X	AT4G00150.1	HAM3	GRAS family transcription factor	Cpa_SRR_006968	1	287	60	59.025	TCTCTGATCCTGGGCACGA	TATCCCTTGCGCGTGTGA	evm.model.supercontig_29.139	chloroplast|	GO:0009507|	chloroplast|	maintenance of shoot apical meristem identity|regulation of transcription, DNA-dependent|cell division|circadian rhythm|root hair cell tip growth|cell differentiation|	GO:0010492|GO:0006355|GO:0051301|GO:0007623|GO:0048768|GO:0030154|	developmental processes|other cellular processes|other metabolic processes|other biological processes|cell organization and biogenesis|	sequence-specific DNA binding transcription factor activity|protein binding|	GO:0003700|GO:0005515|	transcription factor activity|protein binding|
evm.model.supercontig_29.56	Solyc08g079750	1-aminocyclopropane-1-carboxylate synthase IPR004839 Aminotransferase, class I and II	Cpa_SRR_006894	INTRONIC	evm.model.supercontig_29.56	454185	457092	LG2	supercontig_29	454704	454718	15	4	3.75	TTTC TTTC TTTC TTT	PF00155	PTHR11751	KOG0256	X	K14270	AT1G62960.1	ACS10	ACC synthase 10	Cpa_SRR_006894	1	306	60.228	59.648	CCTTGTCTGGTCGGGCAAA	AGCATTCTCCGCAAGCCA	evm.model.supercontig_29.56	X	X	X	ethylene biosynthetic process|cellular amino acid metabolic process|1-aminocyclopropane-1-carboxylate biosynthetic process|	GO:0009693|GO:0006520|GO:0042218|	other cellular processes|other metabolic processes|	aromatic-amino-acid:2-oxoglutarate aminotransferase activity|L-aspartate:2-oxoglutarate aminotransferase activity|1-aminocyclopropane-1-carboxylate synthase activity|	GO:0008793|GO:0004069|GO:0016847|	transferase activity|other enzyme activity|
evm.model.supercontig_3.160	Solyc03g080190	Flavanone 3-hydroxylase-like protein IPR005123 Oxoglutarate and iron-dependent oxygenase	Cpa_SRR_001029	INTRONIC	evm.model.supercontig_3.160	1203604	1206334	LG8	supercontig_3	1203863	1203875	13	2	6.5	TA TA TA TA TA TA T	PF03171	PTHR10209	KOG0143	X	X	AT5G24530.1	DMR6	2-oxoglutarate (2OG) and Fe(II)-dependent oxygenase superfamily protein	Cpa_SRR_001029	1	281	60.004	59.033	GTGACGACCGGACCCAAAT	TCGTTGTCTTCGCCGGAT	evm.model.supercontig_3.160	cellular_component_unknown|	GO:0005575|	unknown cellular components|	response to fungus|oxidation-reduction process|flavonoid biosynthetic process|response to bacterium|	GO:0009620|GO:0055114|GO:0009813|GO:0009617|	response to abiotic or biotic stimulus|other metabolic processes|other cellular processes|	oxidoreductase activity|oxidoreductase activity, acting on paired donors, with incorporation or reduction of molecular oxygen, 2-oxoglutarate as one donor, and incorporation of one atom each of oxygen into both donors|	GO:0016491|GO:0016706|	other enzyme activity|
evm.model.supercontig_3.160	Solyc03g080190	Flavanone 3-hydroxylase-like protein IPR005123 Oxoglutarate and iron-dependent oxygenase	Cpa_SRR_001030	INTRONIC	evm.model.supercontig_3.160	1203604	1206334	LG8	supercontig_3	1204156	1204169	14	4	3.5	ATAC ATAC ATAC AT	PF03171	PTHR10209	KOG0143	X	X	AT5G24530.1	DMR6	2-oxoglutarate (2OG) and Fe(II)-dependent oxygenase superfamily protein	Cpa_SRR_001030	1	314	59.033	58.333	ATCCGGCGAAGACAACGA	GCATTCGAACTGGGTGCA	evm.model.supercontig_3.160	cellular_component_unknown|	GO:0005575|	unknown cellular components|	response to fungus|oxidation-reduction process|flavonoid biosynthetic process|response to bacterium|	GO:0009620|GO:0055114|GO:0009813|GO:0009617|	response to abiotic or biotic stimulus|other metabolic processes|other cellular processes|	oxidoreductase activity|oxidoreductase activity, acting on paired donors, with incorporation or reduction of molecular oxygen, 2-oxoglutarate as one donor, and incorporation of one atom each of oxygen into both donors|	GO:0016491|GO:0016706|	other enzyme activity|
evm.model.supercontig_3.160	Solyc03g080190	Flavanone 3-hydroxylase-like protein IPR005123 Oxoglutarate and iron-dependent oxygenase	Cpa_SRR_001031	INTRONIC	evm.model.supercontig_3.160	1203604	1206334	LG8	supercontig_3	1204347	1204368	22	6	3.67	TATACA TATACA TATACA TATA	PF03171	PTHR10209	KOG0143	X	X	AT5G24530.1	DMR6	2-oxoglutarate (2OG) and Fe(II)-dependent oxygenase superfamily protein	Cpa_SRR_001031	1	328	58.998	59.309	ACATGCTCCGCCTTCCAT	CGTGAGTTATGGTTCATGTGTTCT	evm.model.supercontig_3.160	cellular_component_unknown|	GO:0005575|	unknown cellular components|	response to fungus|oxidation-reduction process|flavonoid biosynthetic process|response to bacterium|	GO:0009620|GO:0055114|GO:0009813|GO:0009617|	response to abiotic or biotic stimulus|other metabolic processes|other cellular processes|	oxidoreductase activity|oxidoreductase activity, acting on paired donors, with incorporation or reduction of molecular oxygen, 2-oxoglutarate as one donor, and incorporation of one atom each of oxygen into both donors|	GO:0016491|GO:0016706|	other enzyme activity|
evm.model.supercontig_3.160	Solyc03g080190	Flavanone 3-hydroxylase-like protein IPR005123 Oxoglutarate and iron-dependent oxygenase	Cpa_SRR_001032	INTRONIC	evm.model.supercontig_3.160	1203604	1206334	LG8	supercontig_3	1204364	1204377	14	2	7	AT AT AT AT AT AT AT	PF03171	PTHR10209	KOG0143	X	X	AT5G24530.1	DMR6	2-oxoglutarate (2OG) and Fe(II)-dependent oxygenase superfamily protein	Cpa_SRR_001032	1	328	58.998	59.309	ACATGCTCCGCCTTCCAT	CGTGAGTTATGGTTCATGTGTTCT	evm.model.supercontig_3.160	cellular_component_unknown|	GO:0005575|	unknown cellular components|	response to fungus|oxidation-reduction process|flavonoid biosynthetic process|response to bacterium|	GO:0009620|GO:0055114|GO:0009813|GO:0009617|	response to abiotic or biotic stimulus|other metabolic processes|other cellular processes|	oxidoreductase activity|oxidoreductase activity, acting on paired donors, with incorporation or reduction of molecular oxygen, 2-oxoglutarate as one donor, and incorporation of one atom each of oxygen into both donors|	GO:0016491|GO:0016706|	other enzyme activity|
evm.model.supercontig_3.160	Solyc03g080190	Flavanone 3-hydroxylase-like protein IPR005123 Oxoglutarate and iron-dependent oxygenase	Cpa_SRR_001033	INTRONIC	evm.model.supercontig_3.160	1203604	1206334	LG8	supercontig_3	1204748	1204760	13	2	6.5	AT AT AT AT AT AT A	PF03171	PTHR10209	KOG0143	X	X	AT5G24530.1	DMR6	2-oxoglutarate (2OG) and Fe(II)-dependent oxygenase superfamily protein	Cpa_SRR_001033	1	253	57.252	59.871	ATTGTGCCACGTTTTGCC	TCAATGATGACGTCCTCTCTGAC	evm.model.supercontig_3.160	cellular_component_unknown|	GO:0005575|	unknown cellular components|	response to fungus|oxidation-reduction process|flavonoid biosynthetic process|response to bacterium|	GO:0009620|GO:0055114|GO:0009813|GO:0009617|	response to abiotic or biotic stimulus|other metabolic processes|other cellular processes|	oxidoreductase activity|oxidoreductase activity, acting on paired donors, with incorporation or reduction of molecular oxygen, 2-oxoglutarate as one donor, and incorporation of one atom each of oxygen into both donors|	GO:0016491|GO:0016706|	other enzyme activity|
evm.model.supercontig_3.160	Solyc03g080190	Flavanone 3-hydroxylase-like protein IPR005123 Oxoglutarate and iron-dependent oxygenase	Cpa_SRR_001034	INTRONIC	evm.model.supercontig_3.160	1203604	1206334	LG8	supercontig_3	1205381	1205394	14	5	2.8	ATTAG ATTAG ATTA	PF03171	PTHR10209	KOG0143	X	X	AT5G24530.1	DMR6	2-oxoglutarate (2OG) and Fe(II)-dependent oxygenase superfamily protein	Cpa_SRR_001034	1	258	59.708	59.26	CCTTCTCGCGTCTTCCCAA	ACGTAGATTCCGGAGCTGTC	evm.model.supercontig_3.160	cellular_component_unknown|	GO:0005575|	unknown cellular components|	response to fungus|oxidation-reduction process|flavonoid biosynthetic process|response to bacterium|	GO:0009620|GO:0055114|GO:0009813|GO:0009617|	response to abiotic or biotic stimulus|other metabolic processes|other cellular processes|	oxidoreductase activity|oxidoreductase activity, acting on paired donors, with incorporation or reduction of molecular oxygen, 2-oxoglutarate as one donor, and incorporation of one atom each of oxygen into both donors|	GO:0016491|GO:0016706|	other enzyme activity|
evm.model.supercontig_3.160	Solyc03g080190	Flavanone 3-hydroxylase-like protein IPR005123 Oxoglutarate and iron-dependent oxygenase	Cpa_SRR_001035	INTRONIC	evm.model.supercontig_3.160	1203604	1206334	LG8	supercontig_3	1206032	1206043	12	2	6	AT AT AT AT AT AT	PF03171	PTHR10209	KOG0143	X	X	AT5G24530.1	DMR6	2-oxoglutarate (2OG) and Fe(II)-dependent oxygenase superfamily protein	Cpa_SRR_001035	1	265	60.003	59.965	TCGCAGTTCATCCCCAACC	TGCATCATCACACGGACACA	evm.model.supercontig_3.160	cellular_component_unknown|	GO:0005575|	unknown cellular components|	response to fungus|oxidation-reduction process|flavonoid biosynthetic process|response to bacterium|	GO:0009620|GO:0055114|GO:0009813|GO:0009617|	response to abiotic or biotic stimulus|other metabolic processes|other cellular processes|	oxidoreductase activity|oxidoreductase activity, acting on paired donors, with incorporation or reduction of molecular oxygen, 2-oxoglutarate as one donor, and incorporation of one atom each of oxygen into both donors|	GO:0016491|GO:0016706|	other enzyme activity|
evm.model.supercontig_3.196	Solyc03g114840	MADS box transcription factor 11 IPR002100 Transcription factor, MADS-box IPR002487 Transcription factor, K-box	Cpa_SRR_001062	INTRONIC	evm.model.supercontig_3.196	1422463	1428741	LG8	supercontig_3	1422663	1422678	16	2	8	CT CT CT CT CT CT CT CT	PF00319,PF01486	PTHR11945	KOG0014	X	X	AT3G02310.1	SEP2	K-box region and MADS-box transcription factor family protein	Cpa_SRR_001062	0	X	X	X	X	X	evm.model.supercontig_3.196	nucleus|	GO:0005634|	nucleus|	regulation of transcription, DNA-dependent|flower development|ovule development|	GO:0006355|GO:0009908|GO:0048481|	other cellular processes|other metabolic processes|developmental processes|	sequence-specific DNA binding transcription factor activity|protein binding|	GO:0003700|GO:0005515|	transcription factor activity|protein binding|DNA or RNA binding|
evm.model.supercontig_3.196	Solyc03g114840	MADS box transcription factor 11 IPR002100 Transcription factor, MADS-box IPR002487 Transcription factor, K-box	Cpa_SRR_001063	INTRONIC	evm.model.supercontig_3.196	1422463	1428741	LG8	supercontig_3	1422678	1422690	13	2	6.5	TA TA TA TA TA TA T	PF00319,PF01486	PTHR11945	KOG0014	X	X	AT3G02310.1	SEP2	K-box region and MADS-box transcription factor family protein	Cpa_SRR_001063	0	X	X	X	X	X	evm.model.supercontig_3.196	nucleus|	GO:0005634|	nucleus|	regulation of transcription, DNA-dependent|flower development|ovule development|	GO:0006355|GO:0009908|GO:0048481|	other cellular processes|other metabolic processes|developmental processes|	sequence-specific DNA binding transcription factor activity|protein binding|	GO:0003700|GO:0005515|	transcription factor activity|protein binding|DNA or RNA binding|
evm.model.supercontig_3.196	Solyc03g114840	MADS box transcription factor 11 IPR002100 Transcription factor, MADS-box IPR002487 Transcription factor, K-box	Cpa_SRR_001064	INTRONIC	evm.model.supercontig_3.196	1422463	1428741	LG8	supercontig_3	1422690	1422706	17	2	8.5	TG TG TG TG TG TG TG TG T	PF00319,PF01486	PTHR11945	KOG0014	X	X	AT3G02310.1	SEP2	K-box region and MADS-box transcription factor family protein	Cpa_SRR_001064	0	X	X	X	X	X	evm.model.supercontig_3.196	nucleus|	GO:0005634|	nucleus|	regulation of transcription, DNA-dependent|flower development|ovule development|	GO:0006355|GO:0009908|GO:0048481|	other cellular processes|other metabolic processes|developmental processes|	sequence-specific DNA binding transcription factor activity|protein binding|	GO:0003700|GO:0005515|	transcription factor activity|protein binding|DNA or RNA binding|
evm.model.supercontig_3.196	Solyc03g114840	MADS box transcription factor 11 IPR002100 Transcription factor, MADS-box IPR002487 Transcription factor, K-box	Cpa_SRR_001065	INTRONIC	evm.model.supercontig_3.196	1422463	1428741	LG8	supercontig_3	1423366	1423381	16	4	4	AAGA AAGA AAGA AAGA	PF00319,PF01486	PTHR11945	KOG0014	X	X	AT3G02310.1	SEP2	K-box region and MADS-box transcription factor family protein	Cpa_SRR_001065	1	337	58.637	60.032	TCCTGAGATGTGATGCTTTGC	TCTGGCCTGGATGAGCTACT	evm.model.supercontig_3.196	nucleus|	GO:0005634|	nucleus|	regulation of transcription, DNA-dependent|flower development|ovule development|	GO:0006355|GO:0009908|GO:0048481|	other cellular processes|other metabolic processes|developmental processes|	sequence-specific DNA binding transcription factor activity|protein binding|	GO:0003700|GO:0005515|	transcription factor activity|protein binding|DNA or RNA binding|
evm.model.supercontig_3.196	Solyc03g114840	MADS box transcription factor 11 IPR002100 Transcription factor, MADS-box IPR002487 Transcription factor, K-box	Cpa_SRR_001066	INTRONIC	evm.model.supercontig_3.196	1422463	1428741	LG8	supercontig_3	1423918	1423932	15	6	2.5	TTTTAG TTTTAG TTT	PF00319,PF01486	PTHR11945	KOG0014	X	X	AT3G02310.1	SEP2	K-box region and MADS-box transcription factor family protein	Cpa_SRR_001066	0	X	X	X	X	X	evm.model.supercontig_3.196	nucleus|	GO:0005634|	nucleus|	regulation of transcription, DNA-dependent|flower development|ovule development|	GO:0006355|GO:0009908|GO:0048481|	other cellular processes|other metabolic processes|developmental processes|	sequence-specific DNA binding transcription factor activity|protein binding|	GO:0003700|GO:0005515|	transcription factor activity|protein binding|DNA or RNA binding|
evm.model.supercontig_3.196	Solyc03g114840	MADS box transcription factor 11 IPR002100 Transcription factor, MADS-box IPR002487 Transcription factor, K-box	Cpa_SRR_001067	INTRONIC	evm.model.supercontig_3.196	1422463	1428741	LG8	supercontig_3	1424178	1424193	16	2	8	TA TA TA TA TA TA TA TA	PF00319,PF01486	PTHR11945	KOG0014	X	X	AT3G02310.1	SEP2	K-box region and MADS-box transcription factor family protein	Cpa_SRR_001067	0	X	X	X	X	X	evm.model.supercontig_3.196	nucleus|	GO:0005634|	nucleus|	regulation of transcription, DNA-dependent|flower development|ovule development|	GO:0006355|GO:0009908|GO:0048481|	other cellular processes|other metabolic processes|developmental processes|	sequence-specific DNA binding transcription factor activity|protein binding|	GO:0003700|GO:0005515|	transcription factor activity|protein binding|DNA or RNA binding|
evm.model.supercontig_3.196	Solyc03g114840	MADS box transcription factor 11 IPR002100 Transcription factor, MADS-box IPR002487 Transcription factor, K-box	Cpa_SRR_001068	INTRONIC	evm.model.supercontig_3.196	1422463	1428741	LG8	supercontig_3	1425075	1425086	12	3	4	ATG ATG ATG ATG	PF00319,PF01486	PTHR11945	KOG0014	X	X	AT3G02310.1	SEP2	K-box region and MADS-box transcription factor family protein	Cpa_SRR_001068	1	337	57.16	58.635	CCTTTGGTGTCCCTTCCAA	CGGTGCGTTCCAATGTATGA	evm.model.supercontig_3.196	nucleus|	GO:0005634|	nucleus|	regulation of transcription, DNA-dependent|flower development|ovule development|	GO:0006355|GO:0009908|GO:0048481|	other cellular processes|other metabolic processes|developmental processes|	sequence-specific DNA binding transcription factor activity|protein binding|	GO:0003700|GO:0005515|	transcription factor activity|protein binding|DNA or RNA binding|
evm.model.supercontig_3.196	Solyc03g114840	MADS box transcription factor 11 IPR002100 Transcription factor, MADS-box IPR002487 Transcription factor, K-box	Cpa_SRR_001069	INTRONIC	evm.model.supercontig_3.196	1422463	1428741	LG8	supercontig_3	1425182	1425198	17	6	2.83	AAAAAT AAAAAT AAAAA	PF00319,PF01486	PTHR11945	KOG0014	X	X	AT3G02310.1	SEP2	K-box region and MADS-box transcription factor family protein	Cpa_SRR_001069	1	256	59.367	58.635	CTGGTGTCTTAAGTGTCCAGGA	CGGTGCGTTCCAATGTATGA	evm.model.supercontig_3.196	nucleus|	GO:0005634|	nucleus|	regulation of transcription, DNA-dependent|flower development|ovule development|	GO:0006355|GO:0009908|GO:0048481|	other cellular processes|other metabolic processes|developmental processes|	sequence-specific DNA binding transcription factor activity|protein binding|	GO:0003700|GO:0005515|	transcription factor activity|protein binding|DNA or RNA binding|
evm.model.supercontig_3.196	Solyc03g114840	MADS box transcription factor 11 IPR002100 Transcription factor, MADS-box IPR002487 Transcription factor, K-box	Cpa_SRR_001070	INTRONIC	evm.model.supercontig_3.196	1422463	1428741	LG8	supercontig_3	1426587	1426609	23	2	11.5	TA TA TA TA TA TA TA TA TA TA TA T	PF00319,PF01486	PTHR11945	KOG0014	X	X	AT3G02310.1	SEP2	K-box region and MADS-box transcription factor family protein	Cpa_SRR_001070	1	272	59.169	61.767	TGATTGGTACTTTGTGGTTTTAGCT	TGGGGCTGGCTCAAACTGT	evm.model.supercontig_3.196	nucleus|	GO:0005634|	nucleus|	regulation of transcription, DNA-dependent|flower development|ovule development|	GO:0006355|GO:0009908|GO:0048481|	other cellular processes|other metabolic processes|developmental processes|	sequence-specific DNA binding transcription factor activity|protein binding|	GO:0003700|GO:0005515|	transcription factor activity|protein binding|DNA or RNA binding|
evm.model.supercontig_3.196	Solyc03g114840	MADS box transcription factor 11 IPR002100 Transcription factor, MADS-box IPR002487 Transcription factor, K-box	Cpa_SRR_001071	INTRONIC	evm.model.supercontig_3.196	1422463	1428741	LG8	supercontig_3	1426607	1426621	15	4	3.75	TATG TATG TATG TAT	PF00319,PF01486	PTHR11945	KOG0014	X	X	AT3G02310.1	SEP2	K-box region and MADS-box transcription factor family protein	Cpa_SRR_001071	1	272	59.169	61.767	TGATTGGTACTTTGTGGTTTTAGCT	TGGGGCTGGCTCAAACTGT	evm.model.supercontig_3.196	nucleus|	GO:0005634|	nucleus|	regulation of transcription, DNA-dependent|flower development|ovule development|	GO:0006355|GO:0009908|GO:0048481|	other cellular processes|other metabolic processes|developmental processes|	sequence-specific DNA binding transcription factor activity|protein binding|	GO:0003700|GO:0005515|	transcription factor activity|protein binding|DNA or RNA binding|
evm.model.supercontig_3.196	Solyc03g114840	MADS box transcription factor 11 IPR002100 Transcription factor, MADS-box IPR002487 Transcription factor, K-box	Cpa_SRR_001072	INTRONIC	evm.model.supercontig_3.196	1422463	1428741	LG8	supercontig_3	1427137	1427154	18	2	9	TA TA TA TA TA TA TA TA TA	PF00319,PF01486	PTHR11945	KOG0014	X	X	AT3G02310.1	SEP2	K-box region and MADS-box transcription factor family protein	Cpa_SRR_001072	1	250	58.729	59.183	TGTAGTTATGGGGCACAAGGA	GTAGCTCTGCATCCCACGA	evm.model.supercontig_3.196	nucleus|	GO:0005634|	nucleus|	regulation of transcription, DNA-dependent|flower development|ovule development|	GO:0006355|GO:0009908|GO:0048481|	other cellular processes|other metabolic processes|developmental processes|	sequence-specific DNA binding transcription factor activity|protein binding|	GO:0003700|GO:0005515|	transcription factor activity|protein binding|DNA or RNA binding|
evm.model.supercontig_32.14	Solyc06g074320	BZIP transcription factor IPR011616 bZIP transcription factor, bZIP-1	Cpa_SRR_007224	INTRONIC	evm.model.supercontig_32.14	217860	221258	LG9	supercontig_32	218347	218366	20	6	3.33	TATAGT TATAGT TATAGT TA	PF00170,PF07716	X	X	X	K14431	AT1G08320.1	TGA9	bZIP transcription factor family protein	Cpa_SRR_007224	1	314	59.24	58.111	AGCTTCTTCTGCCTGCTGT	CGAGGGATCGCTGCAAAA	evm.model.supercontig_32.14	X	X	X	regulation of transcription, DNA-dependent|	GO:0006355|	other cellular processes|other metabolic processes|	sequence-specific DNA binding transcription factor activity|	GO:0003700|	transcription factor activity|DNA or RNA binding|
evm.model.supercontig_32.14	Solyc06g074320	BZIP transcription factor IPR011616 bZIP transcription factor, bZIP-1	Cpa_SRR_007225	INTRONIC	evm.model.supercontig_32.14	217860	221258	LG9	supercontig_32	218368	218389	22	4	5.5	ATGT ATGT ATGT ATGT ATGT AT	PF00170,PF07716	X	X	X	K14431	AT1G08320.1	TGA9	bZIP transcription factor family protein	Cpa_SRR_007225	1	314	59.24	58.111	AGCTTCTTCTGCCTGCTGT	CGAGGGATCGCTGCAAAA	evm.model.supercontig_32.14	X	X	X	regulation of transcription, DNA-dependent|	GO:0006355|	other cellular processes|other metabolic processes|	sequence-specific DNA binding transcription factor activity|	GO:0003700|	transcription factor activity|DNA or RNA binding|
evm.model.supercontig_32.14	Solyc06g074320	BZIP transcription factor IPR011616 bZIP transcription factor, bZIP-1	Cpa_SRR_007226	INTRONIC	evm.model.supercontig_32.14	217860	221258	LG9	supercontig_32	219104	219121	18	3	6	ATT ATT ATT ATT ATT ATT	PF00170,PF07716	X	X	X	K14431	AT1G08320.1	TGA9	bZIP transcription factor family protein	Cpa_SRR_007226	1	310	59.26	57.496	GCCACACCCAACCAAGAAC	AAGCCGTCTAAGGAAAAAGGT	evm.model.supercontig_32.14	X	X	X	regulation of transcription, DNA-dependent|	GO:0006355|	other cellular processes|other metabolic processes|	sequence-specific DNA binding transcription factor activity|	GO:0003700|	transcription factor activity|DNA or RNA binding|
evm.model.supercontig_32.14	Solyc06g074320	BZIP transcription factor IPR011616 bZIP transcription factor, bZIP-1	Cpa_SRR_007227	INTRONIC	evm.model.supercontig_32.14	217860	221258	LG9	supercontig_32	219133	219146	14	5	2.8	ATTAA ATTAA ATTA	PF00170,PF07716	X	X	X	K14431	AT1G08320.1	TGA9	bZIP transcription factor family protein	Cpa_SRR_007227	1	324	59.26	59.411	GCCACACCCAACCAAGAAC	GAAGCTGCCAGGAAAAGCC	evm.model.supercontig_32.14	X	X	X	regulation of transcription, DNA-dependent|	GO:0006355|	other cellular processes|other metabolic processes|	sequence-specific DNA binding transcription factor activity|	GO:0003700|	transcription factor activity|DNA or RNA binding|
evm.model.supercontig_32.14	Solyc06g074320	BZIP transcription factor IPR011616 bZIP transcription factor, bZIP-1	Cpa_SRR_007228	INTRONIC	evm.model.supercontig_32.14	217860	221258	LG9	supercontig_32	219443	219458	16	6	2.67	TATATG TATATG TATA	PF00170,PF07716	X	X	X	K14431	AT1G08320.1	TGA9	bZIP transcription factor family protein	Cpa_SRR_007228	1	337	59.164	59.564	AGACGGCTTTTCCTGGCA	AGCCACCGAACCAATGCT	evm.model.supercontig_32.14	X	X	X	regulation of transcription, DNA-dependent|	GO:0006355|	other cellular processes|other metabolic processes|	sequence-specific DNA binding transcription factor activity|	GO:0003700|	transcription factor activity|DNA or RNA binding|
evm.model.supercontig_32.14	Solyc06g074320	BZIP transcription factor IPR011616 bZIP transcription factor, bZIP-1	Cpa_SRR_007229	EXONIC	evm.model.supercontig_32.14	217860	221258	LG9	supercontig_32	220306	220319	14	3	4.67	TGA TGA TGA TGA TG	PF00170,PF07716	X	X	X	K14431	AT1G08320.1	TGA9	bZIP transcription factor family protein	Cpa_SRR_007229	1	337	59.241	59.299	TGTGGGTTGTTGGGATTTGTG	TCAGGAGGAGAGAGCACAGA	evm.model.supercontig_32.14	X	X	X	regulation of transcription, DNA-dependent|	GO:0006355|	other cellular processes|other metabolic processes|	sequence-specific DNA binding transcription factor activity|	GO:0003700|	transcription factor activity|DNA or RNA binding|
evm.model.supercontig_32.14	Solyc06g074320	BZIP transcription factor IPR011616 bZIP transcription factor, bZIP-1	Cpa_SRR_007230	EXONIC	evm.model.supercontig_32.14	217860	221258	LG9	supercontig_32	220321	220342	22	3	7.33	GAA GAA GAA GAA GAA GAA GAA G	PF00170,PF07716	X	X	X	K14431	AT1G08320.1	TGA9	bZIP transcription factor family protein	Cpa_SRR_007230	1	343	58.879	60.385	GGTTGGTTTTGGAGGCGTT	TCCACCACACCCCAAGAGT	evm.model.supercontig_32.14	X	X	X	regulation of transcription, DNA-dependent|	GO:0006355|	other cellular processes|other metabolic processes|	sequence-specific DNA binding transcription factor activity|	GO:0003700|	transcription factor activity|DNA or RNA binding|
evm.model.supercontig_32.14	Solyc06g074320	BZIP transcription factor IPR011616 bZIP transcription factor, bZIP-1	Cpa_SRR_007231	INTRONIC	evm.model.supercontig_32.14	217860	221258	LG9	supercontig_32	220493	220504	12	2	6	AT AT AT AT AT AT	PF00170,PF07716	X	X	X	K14431	AT1G08320.1	TGA9	bZIP transcription factor family protein	Cpa_SRR_007231	1	344	59.229	59.626	TGCCATATCTACTTGCAGGTGA	ACAGAAGCCAGACCTGCAG	evm.model.supercontig_32.14	X	X	X	regulation of transcription, DNA-dependent|	GO:0006355|	other cellular processes|other metabolic processes|	sequence-specific DNA binding transcription factor activity|	GO:0003700|	transcription factor activity|DNA or RNA binding|
evm.model.supercontig_32.14	Solyc06g074320	BZIP transcription factor IPR011616 bZIP transcription factor, bZIP-1	Cpa_SRR_007232	EXONIC	evm.model.supercontig_32.14	217860	221258	LG9	supercontig_32	221190	221204	15	3	5	ATG ATG ATG ATG ATG	PF00170,PF07716	X	X	X	K14431	AT1G08320.1	TGA9	bZIP transcription factor family protein	Cpa_SRR_007232	1	302	59.805	59.254	TGAAGCTTGCGGGGTTGT	CTGGGTTGAGTTTTGCTGCA	evm.model.supercontig_32.14	X	X	X	regulation of transcription, DNA-dependent|	GO:0006355|	other cellular processes|other metabolic processes|	sequence-specific DNA binding transcription factor activity|	GO:0003700|	transcription factor activity|DNA or RNA binding|
evm.model.supercontig_3.225	Solyc06g069370	Transcription factor protein IPR011598 Helix-loop-helix DNA-binding	Cpa_SRR_001087	INTRONIC	evm.model.supercontig_3.225	1605019	1611058	LG8	supercontig_3	1606355	1606377	23	2	11.5	TC TC TC TC TC TC TC TC TC TC TC T	PF00010	PTHR12565:SF5	KOG2483	X	X	AT5G08130.2	BIM1	basic helix-loop-helix (bHLH) DNA-binding superfamily protein	Cpa_SRR_001087	1	308	60.028	58.81	CCAAGTCCTTTACCTAGCACGT	CAGTGGCAGCTAGACCGTA	evm.model.supercontig_3.225	nucleus|	GO:0005634|	nucleus|	regulation of transcription, DNA-dependent|brassinosteroid mediated signaling pathway|	GO:0006355|GO:0009742|	other cellular processes|other metabolic processes|signal transduction|	DNA binding|protein binding|sequence-specific DNA binding transcription factor activity|	GO:0003677|GO:0005515|GO:0003700|	DNA or RNA binding|protein binding|transcription factor activity|
evm.model.supercontig_3.225	Solyc06g069370	Transcription factor protein IPR011598 Helix-loop-helix DNA-binding	Cpa_SRR_001088	INTRONIC	evm.model.supercontig_3.225	1605019	1611058	LG8	supercontig_3	1606389	1606406	18	2	9	TA TA TA TA TA TA TA TA TA	PF00010	PTHR12565:SF5	KOG2483	X	X	AT5G08130.2	BIM1	basic helix-loop-helix (bHLH) DNA-binding superfamily protein	Cpa_SRR_001088	1	316	60.028	59.466	CCAAGTCCTTTACCTAGCACGT	ACCTTGTTCAGTGGCAGCT	evm.model.supercontig_3.225	nucleus|	GO:0005634|	nucleus|	regulation of transcription, DNA-dependent|brassinosteroid mediated signaling pathway|	GO:0006355|GO:0009742|	other cellular processes|other metabolic processes|signal transduction|	DNA binding|protein binding|sequence-specific DNA binding transcription factor activity|	GO:0003677|GO:0005515|GO:0003700|	DNA or RNA binding|protein binding|transcription factor activity|
evm.model.supercontig_3.225	Solyc06g069370	Transcription factor protein IPR011598 Helix-loop-helix DNA-binding	Cpa_SRR_001089	EXONIC	evm.model.supercontig_3.225	1605019	1611058	LG8	supercontig_3	1606768	1606779	12	3	4	CCG CCG CCG CCG	PF00010	PTHR12565:SF5	KOG2483	X	X	AT5G08130.2	BIM1	basic helix-loop-helix (bHLH) DNA-binding superfamily protein	Cpa_SRR_001089	1	260	59.466	59.926	AGCTGCCACTGAACAAGGT	GGGCTTCGGAACCCTTTGA	evm.model.supercontig_3.225	nucleus|	GO:0005634|	nucleus|	regulation of transcription, DNA-dependent|brassinosteroid mediated signaling pathway|	GO:0006355|GO:0009742|	other cellular processes|other metabolic processes|signal transduction|	DNA binding|protein binding|sequence-specific DNA binding transcription factor activity|	GO:0003677|GO:0005515|GO:0003700|	DNA or RNA binding|protein binding|transcription factor activity|
evm.model.supercontig_3.225	Solyc06g069370	Transcription factor protein IPR011598 Helix-loop-helix DNA-binding	Cpa_SRR_001090	INTRONIC	evm.model.supercontig_3.225	1605019	1611058	LG8	supercontig_3	1609650	1609666	17	2	8.5	TG TG TG TG TG TG TG TG T	PF00010	PTHR12565:SF5	KOG2483	X	X	AT5G08130.2	BIM1	basic helix-loop-helix (bHLH) DNA-binding superfamily protein	Cpa_SRR_001090	1	283	58.288	57.414	TGGCTTCGGATGCAGAGA	TGGAGCCTACAGTTGGAAAAA	evm.model.supercontig_3.225	nucleus|	GO:0005634|	nucleus|	regulation of transcription, DNA-dependent|brassinosteroid mediated signaling pathway|	GO:0006355|GO:0009742|	other cellular processes|other metabolic processes|signal transduction|	DNA binding|protein binding|sequence-specific DNA binding transcription factor activity|	GO:0003677|GO:0005515|GO:0003700|	DNA or RNA binding|protein binding|transcription factor activity|
evm.model.supercontig_34.111	Solyc07g054450	Transcription factor (Fragment) IPR000770 SAND	Cpa_SRR_007528	INTRONIC	evm.model.supercontig_34.111	949527	953934	LG5	supercontig_34	949730	949751	22	2	11	CT CT CT CT CT CT CT CT CT CT CT	X	X	X	X	X	AT4G28190.1	ULT1	Developmental regulator, ULTRAPETALA	Cpa_SRR_007528	1	317	59.256	59.493	AGGTGACGTGTGGGTGTAC	AACGGAAAGCGACACCCA	evm.model.supercontig_34.111	nucleus|cytosol|	GO:0005634|GO:0005829|	nucleus|cytosol|	meristem determinacy|regulation of inflorescence meristem growth|regulation of floral meristem growth|floral meristem determinacy|	GO:0010022|GO:0010081|GO:0010080|GO:0010582|	developmental processes|	DNA binding|	GO:0003677|	DNA or RNA binding|
evm.model.supercontig_34.111	Solyc07g054450	Transcription factor (Fragment) IPR000770 SAND	Cpa_SRR_007529	INTRONIC	evm.model.supercontig_34.111	949527	953934	LG5	supercontig_34	949755	949768	14	2	7	TC TC TC TC TC TC TC	X	X	X	X	X	AT4G28190.1	ULT1	Developmental regulator, ULTRAPETALA	Cpa_SRR_007529	1	317	59.256	59.493	AGGTGACGTGTGGGTGTAC	AACGGAAAGCGACACCCA	evm.model.supercontig_34.111	nucleus|cytosol|	GO:0005634|GO:0005829|	nucleus|cytosol|	meristem determinacy|regulation of inflorescence meristem growth|regulation of floral meristem growth|floral meristem determinacy|	GO:0010022|GO:0010081|GO:0010080|GO:0010582|	developmental processes|	DNA binding|	GO:0003677|	DNA or RNA binding|
evm.model.supercontig_34.111	Solyc07g054450	Transcription factor (Fragment) IPR000770 SAND	Cpa_SRR_007530	INTRONIC	evm.model.supercontig_34.111	949527	953934	LG5	supercontig_34	949979	949993	15	6	2.5	TTTTTC TTTTTC TTT	X	X	X	X	X	AT4G28190.1	ULT1	Developmental regulator, ULTRAPETALA	Cpa_SRR_007530	1	344	59.259	57.996	ACGTTGATGGGTGTCGCT	ACGCCTGATCTGAGACGT	evm.model.supercontig_34.111	nucleus|cytosol|	GO:0005634|GO:0005829|	nucleus|cytosol|	meristem determinacy|regulation of inflorescence meristem growth|regulation of floral meristem growth|floral meristem determinacy|	GO:0010022|GO:0010081|GO:0010080|GO:0010582|	developmental processes|	DNA binding|	GO:0003677|	DNA or RNA binding|
evm.model.supercontig_34.111	Solyc07g054450	Transcription factor (Fragment) IPR000770 SAND	Cpa_SRR_007531	INTRONIC	evm.model.supercontig_34.111	949527	953934	LG5	supercontig_34	952144	952158	15	5	3	CTATT CTATT CTATT	X	X	X	X	X	AT4G28190.1	ULT1	Developmental regulator, ULTRAPETALA	Cpa_SRR_007531	1	329	59.658	57.038	GGTTGTAAATGTTGCCCGGTT	TCATGATGTTGAGCTGCCA	evm.model.supercontig_34.111	nucleus|cytosol|	GO:0005634|GO:0005829|	nucleus|cytosol|	meristem determinacy|regulation of inflorescence meristem growth|regulation of floral meristem growth|floral meristem determinacy|	GO:0010022|GO:0010081|GO:0010080|GO:0010582|	developmental processes|	DNA binding|	GO:0003677|	DNA or RNA binding|
evm.model.supercontig_34.111	Solyc07g054450	Transcription factor (Fragment) IPR000770 SAND	Cpa_SRR_007532	EXONIC	evm.model.supercontig_34.111	949527	953934	LG5	supercontig_34	953769	953780	12	3	4	TGA TGA TGA TGA	X	X	X	X	X	AT4G28190.1	ULT1	Developmental regulator, ULTRAPETALA	Cpa_SRR_007532	1	284	58.553	59.546	GTGCTGCTTAATAGGTTTTTGAACT	ACGGCAAATCTGACACCCA	evm.model.supercontig_34.111	nucleus|cytosol|	GO:0005634|GO:0005829|	nucleus|cytosol|	meristem determinacy|regulation of inflorescence meristem growth|regulation of floral meristem growth|floral meristem determinacy|	GO:0010022|GO:0010081|GO:0010080|GO:0010582|	developmental processes|	DNA binding|	GO:0003677|	DNA or RNA binding|
evm.model.supercontig_34.30	Solyc03g110950	GRAS family transcription factor IPR005202 GRAS transcription factor	Cpa_SRR_007474	EXONIC	evm.model.supercontig_34.30	193393	195024	LG5	supercontig_34	194718	194729	12	3	4	CAT CAT CAT CAT	PF03514	X	X	X	X	AT1G50420.1	SCL3	scarecrow-like 3	Cpa_SRR_007474	1	275	58.235	59.424	ACTGGGTCTTGACCTGGAG	GTTTTGCCCTGCTCGACTG	evm.model.supercontig_34.30	nucleus|	GO:0005634|	nucleus|	regulation of transcription, DNA-dependent|response to gibberellin stimulus|	GO:0006355|GO:0009739|	other cellular processes|other metabolic processes|other biological processes|	sequence-specific DNA binding transcription factor activity|	GO:0003700|	transcription factor activity|
evm.model.supercontig_347.7	Solyc01g106720	MADS-box transcription factor IPR002100 Transcription factor, MADS-box	Cpa_SRR_019211	EXONIC	evm.model.supercontig_347.7	24417	25239	Un	supercontig_347	24569	24582	14	3	4.67	GAT GAT GAT GAT GA	PF00319	PTHR11945	KOG0014	X	X	AT5G60440.1	AGL62	AGAMOUS-like 62	Cpa_SRR_019211	1	267	57.193	59.566	CCAGCAGGCTTTGTCTCA	TTGGTGGATGGCTCGCAA	evm.model.supercontig_347.7	nucleus|	GO:0005634|	nucleus|	regulation of transcription, DNA-dependent|endosperm development|	GO:0006355|GO:0009960|	other cellular processes|other metabolic processes|developmental processes|	sequence-specific DNA binding transcription factor activity|	GO:0003700|	transcription factor activity|DNA or RNA binding|
evm.model.supercontig_347.7	Solyc01g106720	MADS-box transcription factor IPR002100 Transcription factor, MADS-box	Cpa_SRR_019212	EXONIC	evm.model.supercontig_347.7	24417	25239	Un	supercontig_347	24578	24597	20	6	3.33	GATGAG GATGAG GATGAG GA	PF00319	PTHR11945	KOG0014	X	X	AT5G60440.1	AGL62	AGAMOUS-like 62	Cpa_SRR_019212	1	267	57.193	59.566	CCAGCAGGCTTTGTCTCA	TTGGTGGATGGCTCGCAA	evm.model.supercontig_347.7	nucleus|	GO:0005634|	nucleus|	regulation of transcription, DNA-dependent|endosperm development|	GO:0006355|GO:0009960|	other cellular processes|other metabolic processes|developmental processes|	sequence-specific DNA binding transcription factor activity|	GO:0003700|	transcription factor activity|DNA or RNA binding|
evm.model.supercontig_347.7	Solyc01g106720	MADS-box transcription factor IPR002100 Transcription factor, MADS-box	Cpa_SRR_019213	EXONIC	evm.model.supercontig_347.7	24417	25239	Un	supercontig_347	24599	24618	20	6	3.33	GATGAG GATGAG GATGAG GA	PF00319	PTHR11945	KOG0014	X	X	AT5G60440.1	AGL62	AGAMOUS-like 62	Cpa_SRR_019213	1	267	57.193	59.566	CCAGCAGGCTTTGTCTCA	TTGGTGGATGGCTCGCAA	evm.model.supercontig_347.7	nucleus|	GO:0005634|	nucleus|	regulation of transcription, DNA-dependent|endosperm development|	GO:0006355|GO:0009960|	other cellular processes|other metabolic processes|developmental processes|	sequence-specific DNA binding transcription factor activity|	GO:0003700|	transcription factor activity|DNA or RNA binding|
evm.model.supercontig_348.4	Solyc01g106720	MADS-box transcription factor IPR002100 Transcription factor, MADS-box	Cpa_SRR_019214	EXONIC	evm.model.supercontig_348.4	10246	11074	Un	supercontig_348	10398	10411	14	3	4.67	GAT GAT GAT GAT GA	PF00319	PTHR11945	KOG0014	X	X	AT5G60440.1	AGL62	AGAMOUS-like 62	Cpa_SRR_019214	1	251	59.965	59.566	GAAGACTTGCTCCACCGGAA	TTGGTGGATGGCTCGCAA	evm.model.supercontig_348.4	nucleus|	GO:0005634|	nucleus|	regulation of transcription, DNA-dependent|endosperm development|	GO:0006355|GO:0009960|	other cellular processes|other metabolic processes|developmental processes|	sequence-specific DNA binding transcription factor activity|	GO:0003700|	transcription factor activity|DNA or RNA binding|
evm.model.supercontig_348.4	Solyc01g106720	MADS-box transcription factor IPR002100 Transcription factor, MADS-box	Cpa_SRR_019215	EXONIC	evm.model.supercontig_348.4	10246	11074	Un	supercontig_348	10407	10427	21	6	3.5	GATGAG GATGAG GATGAG GAT	PF00319	PTHR11945	KOG0014	X	X	AT5G60440.1	AGL62	AGAMOUS-like 62	Cpa_SRR_019215	1	251	59.965	59.566	GAAGACTTGCTCCACCGGAA	TTGGTGGATGGCTCGCAA	evm.model.supercontig_348.4	nucleus|	GO:0005634|	nucleus|	regulation of transcription, DNA-dependent|endosperm development|	GO:0006355|GO:0009960|	other cellular processes|other metabolic processes|developmental processes|	sequence-specific DNA binding transcription factor activity|	GO:0003700|	transcription factor activity|DNA or RNA binding|
evm.model.supercontig_348.4	Solyc01g106720	MADS-box transcription factor IPR002100 Transcription factor, MADS-box	Cpa_SRR_019216	EXONIC	evm.model.supercontig_348.4	10246	11074	Un	supercontig_348	10434	10453	20	6	3.33	GATGAG GATGAG GATGAG GA	PF00319	PTHR11945	KOG0014	X	X	AT5G60440.1	AGL62	AGAMOUS-like 62	Cpa_SRR_019216	1	251	59.965	59.566	GAAGACTTGCTCCACCGGAA	TTGGTGGATGGCTCGCAA	evm.model.supercontig_348.4	nucleus|	GO:0005634|	nucleus|	regulation of transcription, DNA-dependent|endosperm development|	GO:0006355|GO:0009960|	other cellular processes|other metabolic processes|developmental processes|	sequence-specific DNA binding transcription factor activity|	GO:0003700|	transcription factor activity|DNA or RNA binding|
evm.model.supercontig_3.53	Solyc08g008280	WRKY transcription factor-30 IPR003657 DNA-binding WRKY	Cpa_SRR_000882	INTRONIC	evm.model.supercontig_3.53	312632	314116	LG8	supercontig_3	313386	313403	18	2	9	AT AT AT AT AT AT AT AT AT	PF03106	X	X	X	X	AT5G24110.1	WRKY30	WRKY DNA-binding protein 30	Cpa_SRR_000882	1	340	60.228	57.778	GCCAGACAACCTTGGACGT	TGGGGCCAAATATCCTAGGT	evm.model.supercontig_3.53	cytoplasm|nucleus|	GO:0005737|GO:0005634|	other cytoplasmic components|nucleus|	regulation of transcription, DNA-dependent|	GO:0006355|	other cellular processes|other metabolic processes|	sequence-specific DNA binding transcription factor activity|	GO:0003700|	transcription factor activity|
evm.model.supercontig_3.53	Solyc08g008280	WRKY transcription factor-30 IPR003657 DNA-binding WRKY	Cpa_SRR_000883	INTRONIC	evm.model.supercontig_3.53	312632	314116	LG8	supercontig_3	313531	313547	17	6	2.83	TATATG TATATG TATAT	PF03106	X	X	X	X	AT5G24110.1	WRKY30	WRKY DNA-binding protein 30	Cpa_SRR_000883	1	342	57.005	59.826	ACACCTGTAGTACCCTCTGT	GCTGGAGGAAGTACGGACAG	evm.model.supercontig_3.53	cytoplasm|nucleus|	GO:0005737|GO:0005634|	other cytoplasmic components|nucleus|	regulation of transcription, DNA-dependent|	GO:0006355|	other cellular processes|other metabolic processes|	sequence-specific DNA binding transcription factor activity|	GO:0003700|	transcription factor activity|
evm.model.supercontig_36.32	Solyc11g013150	GRAS family transcription factor IPR005202 GRAS transcription factor	Cpa_SRR_007685	EXONIC	evm.model.supercontig_36.32	282872	284341	LG1	supercontig_36	282918	282933	16	3	5.33	CCA CCA CCA CCA CCA C	PF03514	X	X	X	X	AT4G08250.1	X	GRAS family transcription factor	Cpa_SRR_007685	1	272	59.998	60.154	ACCCCCGCTCTTCTCTCAT	CGAGCGGAAGGATTGAGCA	evm.model.supercontig_36.32	cellular_component_unknown|	GO:0005575|	unknown cellular components|	regulation of transcription, DNA-dependent|	GO:0006355|	other cellular processes|other metabolic processes|	sequence-specific DNA binding transcription factor activity|	GO:0003700|	transcription factor activity|
evm.model.supercontig_36.41	Solyc11g012980	Ethylene-responsive transcription factor 9 IPR001471 Pathogenesis-related transcriptional factor and ERF, DNA-binding	Cpa_SRR_007690	EXONIC	evm.model.supercontig_36.41	353602	354303	LG1	supercontig_36	353895	353911	17	6	2.83	TATTAC TATTAC TATTA	PF00847	X	X	X	X	AT1G21910.1	X	Integrase-type DNA-binding superfamily protein	Cpa_SRR_007690	1	329	59.783	59.521	CGGCGACTGTAACCCATCA	TCCCCATCACTCCTTCCCA	evm.model.supercontig_36.41	nucleus|	GO:0005634|	nucleus|	response to jasmonic acid stimulus|cellular response to heat|response to salicylic acid stimulus|positive regulation of transcription, DNA-dependent|cellular response to freezing|	GO:0009753|GO:0034605|GO:0009751|GO:0045893|GO:0071497|	other biological processes|response to stress|other cellular processes|response to abiotic or biotic stimulus|other metabolic processes|	DNA binding|sequence-specific DNA binding transcription factor activity|	GO:0003677|GO:0003700|	DNA or RNA binding|transcription factor activity|
evm.model.supercontig_36.41	Solyc11g012980	Ethylene-responsive transcription factor 9 IPR001471 Pathogenesis-related transcriptional factor and ERF, DNA-binding	Cpa_SRR_007691	EXONIC	evm.model.supercontig_36.41	353602	354303	LG1	supercontig_36	353907	353932	26	3	8.67	TAT TAT TAT TAT TAT TAT TAT TAT TA	PF00847	X	X	X	X	AT1G21910.1	X	Integrase-type DNA-binding superfamily protein	Cpa_SRR_007691	1	329	59.783	59.521	CGGCGACTGTAACCCATCA	TCCCCATCACTCCTTCCCA	evm.model.supercontig_36.41	nucleus|	GO:0005634|	nucleus|	response to jasmonic acid stimulus|cellular response to heat|response to salicylic acid stimulus|positive regulation of transcription, DNA-dependent|cellular response to freezing|	GO:0009753|GO:0034605|GO:0009751|GO:0045893|GO:0071497|	other biological processes|response to stress|other cellular processes|response to abiotic or biotic stimulus|other metabolic processes|	DNA binding|sequence-specific DNA binding transcription factor activity|	GO:0003677|GO:0003700|	DNA or RNA binding|transcription factor activity|
evm.model.supercontig_37.28	Solyc04g009440	NAC domain protein protein	Cpa_SRR_007869	INTRONIC	evm.model.supercontig_37.28	185021	186218	LG3	supercontig_37	185479	185506	28	3	9.33	GAA GAA GAA GAA GAA GAA GAA GAA GAA G	PF02365	X	X	X	X	AT1G01720.1	ATAF1	NAC (No Apical Meristem) domain transcriptional regulator superfamily protein	Cpa_SRR_007869	1	293	60.005	58.938	TCTGCTCAACCGCTTCTGG	TTCTACGCGGGAAAGGCA	evm.model.supercontig_37.28	X	X	X	response to wounding|regulation of transcription, DNA-dependent|multicellular organismal development|negative regulation of abscisic acid mediated signaling pathway|	GO:0009611|GO:0006355|GO:0007275|GO:0009788|	response to stress|other cellular processes|other metabolic processes|developmental processes|signal transduction|	sequence-specific DNA binding transcription factor activity|	GO:0003700|	transcription factor activity|
evm.model.supercontig_37.28	Solyc04g009440	NAC domain protein protein	Cpa_SRR_007870	INTRONIC	evm.model.supercontig_37.28	185021	186218	LG3	supercontig_37	186019	186038	20	4	5	CATA CATA CATA CATA CATA	PF02365	X	X	X	X	AT1G01720.1	ATAF1	NAC (No Apical Meristem) domain transcriptional regulator superfamily protein	Cpa_SRR_007870	1	309	59.564	58.934	ACAGCGCAACCCCTGAAT	ACAAGTTCGATCCCTGGCA	evm.model.supercontig_37.28	X	X	X	response to wounding|regulation of transcription, DNA-dependent|multicellular organismal development|negative regulation of abscisic acid mediated signaling pathway|	GO:0009611|GO:0006355|GO:0007275|GO:0009788|	response to stress|other cellular processes|other metabolic processes|developmental processes|signal transduction|	sequence-specific DNA binding transcription factor activity|	GO:0003700|	transcription factor activity|
evm.model.supercontig_37.28	Solyc04g009440	NAC domain protein protein	Cpa_SRR_007871	INTRONIC	evm.model.supercontig_37.28	185021	186218	LG3	supercontig_37	186036	186054	19	2	9.5	AT AT AT AT AT AT AT AT AT A	PF02365	X	X	X	X	AT1G01720.1	ATAF1	NAC (No Apical Meristem) domain transcriptional regulator superfamily protein	Cpa_SRR_007871	0	X	X	X	X	X	evm.model.supercontig_37.28	X	X	X	response to wounding|regulation of transcription, DNA-dependent|multicellular organismal development|negative regulation of abscisic acid mediated signaling pathway|	GO:0009611|GO:0006355|GO:0007275|GO:0009788|	response to stress|other cellular processes|other metabolic processes|developmental processes|signal transduction|	sequence-specific DNA binding transcription factor activity|	GO:0003700|	transcription factor activity|
evm.model.supercontig_3.74	Solyc03g083400	CCT motif family protein IPR010402 CCT domain	Cpa_SRR_000925	INTRONIC	evm.model.supercontig_3.74	541974	545158	LG8	supercontig_3	545033	545045	13	4	3.25	AAAG AAAG AAAG A	PF06203	X	X	X	X	AT5G53420.1	X	CCT motif family protein	Cpa_SRR_000925	1	284	59.708	59.497	ACCATTCTCCACCGTCACG	CCTTATGTGCAAAGCTTCTGTCA	evm.model.supercontig_3.74	cellular_component_unknown|	GO:0005575|	unknown cellular components|	biological_process_unknown|	GO:0008150|	unknown biological processes|	molecular_function_unknown|	GO:0003674|	unknown molecular functions|
evm.model.supercontig_37.77	Solyc11g013110	Anthocyanidin synthase IPR005123 Oxoglutarate and iron-dependent oxygenase	Cpa_SRR_007955	INTRONIC	evm.model.supercontig_37.77	580252	582599	LG3	supercontig_37	580468	580482	15	4	3.75	CCAC CCAC CCAC CCA	PF03171	PTHR10209	KOG0143	1.14.11.23	K05278	AT5G08640.1	FLS1	flavonol synthase 1	Cpa_SRR_007955	1	318	59.626	57.277	GGCGTGTACTTTGGAGGGT	TGGTAGAATGTCCACAAAATGTTT	evm.model.supercontig_37.77	cellular_component_unknown|	GO:0005575|	unknown cellular components|	oxidation-reduction process|flavonoid biosynthetic process|flavonol biosynthetic process|response to auxin stimulus|response to karrikin|	GO:0055114|GO:0009813|GO:0051555|GO:0009733|GO:0080167|	other metabolic processes|other cellular processes|other biological processes|response to abiotic or biotic stimulus|	flavonol synthase activity|	GO:0045431|	other enzyme activity|
evm.model.supercontig_37.77	Solyc11g013110	Anthocyanidin synthase IPR005123 Oxoglutarate and iron-dependent oxygenase	Cpa_SRR_007956	INTRONIC	evm.model.supercontig_37.77	580252	582599	LG3	supercontig_37	581045	581056	12	2	6	AT AT AT AT AT AT	PF03171	PTHR10209	KOG0143	1.14.11.23	K05278	AT5G08640.1	FLS1	flavonol synthase 1	Cpa_SRR_007956	1	257	59.321	60.23	ACGTTTGTGGCTATGTTTGCA	ATGAGGTTCCAGGGCTCCA	evm.model.supercontig_37.77	cellular_component_unknown|	GO:0005575|	unknown cellular components|	oxidation-reduction process|flavonoid biosynthetic process|flavonol biosynthetic process|response to auxin stimulus|response to karrikin|	GO:0055114|GO:0009813|GO:0051555|GO:0009733|GO:0080167|	other metabolic processes|other cellular processes|other biological processes|response to abiotic or biotic stimulus|	flavonol synthase activity|	GO:0045431|	other enzyme activity|
evm.model.supercontig_37.77	Solyc11g013110	Anthocyanidin synthase IPR005123 Oxoglutarate and iron-dependent oxygenase	Cpa_SRR_007957	INTRONIC	evm.model.supercontig_37.77	580252	582599	LG3	supercontig_37	581052	581069	18	6	3	TATATG TATATG TATATG	PF03171	PTHR10209	KOG0143	1.14.11.23	K05278	AT5G08640.1	FLS1	flavonol synthase 1	Cpa_SRR_007957	1	257	59.321	60.23	ACGTTTGTGGCTATGTTTGCA	ATGAGGTTCCAGGGCTCCA	evm.model.supercontig_37.77	cellular_component_unknown|	GO:0005575|	unknown cellular components|	oxidation-reduction process|flavonoid biosynthetic process|flavonol biosynthetic process|response to auxin stimulus|response to karrikin|	GO:0055114|GO:0009813|GO:0051555|GO:0009733|GO:0080167|	other metabolic processes|other cellular processes|other biological processes|response to abiotic or biotic stimulus|	flavonol synthase activity|	GO:0045431|	other enzyme activity|
evm.model.supercontig_37.77	Solyc11g013110	Anthocyanidin synthase IPR005123 Oxoglutarate and iron-dependent oxygenase	Cpa_SRR_007958	EXONIC	evm.model.supercontig_37.77	580252	582599	LG3	supercontig_37	581393	581408	16	6	2.67	CTAACC CTAACC CTAA	PF03171	PTHR10209	KOG0143	1.14.11.23	K05278	AT5G08640.1	FLS1	flavonol synthase 1	Cpa_SRR_007958	1	288	59.226	59.692	ACCCAGATGTATGATGAGTGCA	ATGAGAGAGGTGGCGGAGA	evm.model.supercontig_37.77	cellular_component_unknown|	GO:0005575|	unknown cellular components|	oxidation-reduction process|flavonoid biosynthetic process|flavonol biosynthetic process|response to auxin stimulus|response to karrikin|	GO:0055114|GO:0009813|GO:0051555|GO:0009733|GO:0080167|	other metabolic processes|other cellular processes|other biological processes|response to abiotic or biotic stimulus|	flavonol synthase activity|	GO:0045431|	other enzyme activity|
evm.model.supercontig_37.89	Solyc08g008660	NAC domain protein IPR003441 protein	Cpa_SRR_007975	EXONIC	evm.model.supercontig_37.89	686625	688254	LG3	supercontig_37	686784	686803	20	3	6.67	ATC ATC ATC ATC ATC ATC AT	PF02365	X	X	X	X	AT1G32770.1	NAC012	NAC domain containing protein 12	Cpa_SRR_007975	1	250	58.969	59.582	ACGGACAAATGGCATAATGGG	AGCAGTTGTCGTCGTGCT	evm.model.supercontig_37.89	nucleus|	GO:0005634|	nucleus|	fruit dehiscence|secondary cell wall biogenesis|lignin biosynthetic process|positive regulation of transcription, DNA-dependent|multicellular organismal development|	GO:0010047|GO:0009834|GO:0009809|GO:0045893|GO:0007275|	other biological processes|other cellular processes|other metabolic processes|developmental processes|	sequence-specific DNA binding transcription factor activity|	GO:0003700|	transcription factor activity|DNA or RNA binding|
evm.model.supercontig_37.89	Solyc08g008660	NAC domain protein IPR003441 protein	Cpa_SRR_007976	INTRONIC	evm.model.supercontig_37.89	686625	688254	LG3	supercontig_37	688028	688054	27	6	4.5	TATGTA TATGTA TATGTA TATGTA TAT	PF02365	X	X	X	X	AT1G32770.1	NAC012	NAC domain containing protein 12	Cpa_SRR_007976	1	265	59.466	59.396	CCTTCCAGAATCCGGCCAT	CAAGCTCGAACCCTGGGAT	evm.model.supercontig_37.89	nucleus|	GO:0005634|	nucleus|	fruit dehiscence|secondary cell wall biogenesis|lignin biosynthetic process|positive regulation of transcription, DNA-dependent|multicellular organismal development|	GO:0010047|GO:0009834|GO:0009809|GO:0045893|GO:0007275|	other biological processes|other cellular processes|other metabolic processes|developmental processes|	sequence-specific DNA binding transcription factor activity|	GO:0003700|	transcription factor activity|DNA or RNA binding|
evm.model.supercontig_414.3	Solyc01g093960	MADS box transcription factor IPR002487 Transcription factor, K-box	Cpa_SRR_019403	INTRONIC	evm.model.supercontig_414.3	27599	32368	Un	supercontig_414	27786	27804	19	2	9.5	TA TA TA TA TA TA TA TA TA T	PF00319,PF01486	PTHR11945	KOG0014	X	K09264	AT2G45650.1	AGL6	AGAMOUS-like 6	Cpa_SRR_019403	0	X	X	X	X	X	evm.model.supercontig_414.3	nucleus|	GO:0005634|	nucleus|	regulation of transcription, DNA-dependent|floral organ development|positive regulation of flower development|vegetative to reproductive phase transition of meristem|	GO:0006355|GO:0048437|GO:0009911|GO:0010228|	other cellular processes|other metabolic processes|developmental processes|	sequence-specific DNA binding transcription factor activity|protein binding|	GO:0003700|GO:0005515|	transcription factor activity|DNA or RNA binding|protein binding|
evm.model.supercontig_414.3	Solyc01g093960	MADS box transcription factor IPR002487 Transcription factor, K-box	Cpa_SRR_019404	INTRONIC	evm.model.supercontig_414.3	27599	32368	Un	supercontig_414	27835	27854	20	2	10	CT CT CT CT CT CT CT CT CT CT	PF00319,PF01486	PTHR11945	KOG0014	X	K09264	AT2G45650.1	AGL6	AGAMOUS-like 6	Cpa_SRR_019404	1	333	59.397	60.159	AGTTTGGCAGCACTGGGT	AGGACAACGACAAAAGTAGGCA	evm.model.supercontig_414.3	nucleus|	GO:0005634|	nucleus|	regulation of transcription, DNA-dependent|floral organ development|positive regulation of flower development|vegetative to reproductive phase transition of meristem|	GO:0006355|GO:0048437|GO:0009911|GO:0010228|	other cellular processes|other metabolic processes|developmental processes|	sequence-specific DNA binding transcription factor activity|protein binding|	GO:0003700|GO:0005515|	transcription factor activity|DNA or RNA binding|protein binding|
evm.model.supercontig_414.3	Solyc01g093960	MADS box transcription factor IPR002487 Transcription factor, K-box	Cpa_SRR_019405	INTRONIC	evm.model.supercontig_414.3	27599	32368	Un	supercontig_414	28324	28341	18	2	9	TC TC TC TC TC TC TC TC TC	PF00319,PF01486	PTHR11945	KOG0014	X	K09264	AT2G45650.1	AGL6	AGAMOUS-like 6	Cpa_SRR_019405	1	284	59.249	57.7	GGTTATGGAGGAAAGCTTGGC	ACCCTAGATCTTGCACGGA	evm.model.supercontig_414.3	nucleus|	GO:0005634|	nucleus|	regulation of transcription, DNA-dependent|floral organ development|positive regulation of flower development|vegetative to reproductive phase transition of meristem|	GO:0006355|GO:0048437|GO:0009911|GO:0010228|	other cellular processes|other metabolic processes|developmental processes|	sequence-specific DNA binding transcription factor activity|protein binding|	GO:0003700|GO:0005515|	transcription factor activity|DNA or RNA binding|protein binding|
evm.model.supercontig_414.3	Solyc01g093960	MADS box transcription factor IPR002487 Transcription factor, K-box	Cpa_SRR_019406	INTRONIC	evm.model.supercontig_414.3	27599	32368	Un	supercontig_414	28825	28845	21	2	10.5	AT AT AT AT AT AT AT AT AT AT A	PF00319,PF01486	PTHR11945	KOG0014	X	K09264	AT2G45650.1	AGL6	AGAMOUS-like 6	Cpa_SRR_019406	1	307	59.746	58.968	CAGTGCAGATCATGGTGGGA	ACCCCAACTTCACTGAAAAGC	evm.model.supercontig_414.3	nucleus|	GO:0005634|	nucleus|	regulation of transcription, DNA-dependent|floral organ development|positive regulation of flower development|vegetative to reproductive phase transition of meristem|	GO:0006355|GO:0048437|GO:0009911|GO:0010228|	other cellular processes|other metabolic processes|developmental processes|	sequence-specific DNA binding transcription factor activity|protein binding|	GO:0003700|GO:0005515|	transcription factor activity|DNA or RNA binding|protein binding|
evm.model.supercontig_414.3	Solyc01g093960	MADS box transcription factor IPR002487 Transcription factor, K-box	Cpa_SRR_019407	INTRONIC	evm.model.supercontig_414.3	27599	32368	Un	supercontig_414	28881	28892	12	2	6	TA TA TA TA TA TA	PF00319,PF01486	PTHR11945	KOG0014	X	K09264	AT2G45650.1	AGL6	AGAMOUS-like 6	Cpa_SRR_019407	1	346	58.333	57.527	TCAAGGGTGGTGAAGGCA	TGGTATCGCTCCAGGGTT	evm.model.supercontig_414.3	nucleus|	GO:0005634|	nucleus|	regulation of transcription, DNA-dependent|floral organ development|positive regulation of flower development|vegetative to reproductive phase transition of meristem|	GO:0006355|GO:0048437|GO:0009911|GO:0010228|	other cellular processes|other metabolic processes|developmental processes|	sequence-specific DNA binding transcription factor activity|protein binding|	GO:0003700|GO:0005515|	transcription factor activity|DNA or RNA binding|protein binding|
evm.model.supercontig_414.3	Solyc01g093960	MADS box transcription factor IPR002487 Transcription factor, K-box	Cpa_SRR_019408	INTRONIC	evm.model.supercontig_414.3	27599	32368	Un	supercontig_414	29040	29058	19	2	9.5	TG TG TG TG TG TG TG TG TG T	PF00319,PF01486	PTHR11945	KOG0014	X	K09264	AT2G45650.1	AGL6	AGAMOUS-like 6	Cpa_SRR_019408	1	346	58.333	57.527	TCAAGGGTGGTGAAGGCA	TGGTATCGCTCCAGGGTT	evm.model.supercontig_414.3	nucleus|	GO:0005634|	nucleus|	regulation of transcription, DNA-dependent|floral organ development|positive regulation of flower development|vegetative to reproductive phase transition of meristem|	GO:0006355|GO:0048437|GO:0009911|GO:0010228|	other cellular processes|other metabolic processes|developmental processes|	sequence-specific DNA binding transcription factor activity|protein binding|	GO:0003700|GO:0005515|	transcription factor activity|DNA or RNA binding|protein binding|
evm.model.supercontig_414.3	Solyc01g093960	MADS box transcription factor IPR002487 Transcription factor, K-box	Cpa_SRR_019409	INTRONIC	evm.model.supercontig_414.3	27599	32368	Un	supercontig_414	29058	29069	12	2	6	TA TA TA TA TA TA	PF00319,PF01486	PTHR11945	KOG0014	X	K09264	AT2G45650.1	AGL6	AGAMOUS-like 6	Cpa_SRR_019409	1	261	58.462	59.536	TGGCAAGTAGAAGACGTTTTGT	TGTCTCACGTTCAAGGCTGT	evm.model.supercontig_414.3	nucleus|	GO:0005634|	nucleus|	regulation of transcription, DNA-dependent|floral organ development|positive regulation of flower development|vegetative to reproductive phase transition of meristem|	GO:0006355|GO:0048437|GO:0009911|GO:0010228|	other cellular processes|other metabolic processes|developmental processes|	sequence-specific DNA binding transcription factor activity|protein binding|	GO:0003700|GO:0005515|	transcription factor activity|DNA or RNA binding|protein binding|
evm.model.supercontig_414.3	Solyc01g093960	MADS box transcription factor IPR002487 Transcription factor, K-box	Cpa_SRR_019410	INTRONIC	evm.model.supercontig_414.3	27599	32368	Un	supercontig_414	29698	29734	37	2	18.5	AT AT AT AT AT AT AT AT AT AT AT AT AT AT AT AT AT AT A	PF00319,PF01486	PTHR11945	KOG0014	X	K09264	AT2G45650.1	AGL6	AGAMOUS-like 6	Cpa_SRR_019410	1	257	59.187	59.77	GGAGGTAGCAAAGTTGAAGGC	TGGCCAATGGACTTATAGAAACCT	evm.model.supercontig_414.3	nucleus|	GO:0005634|	nucleus|	regulation of transcription, DNA-dependent|floral organ development|positive regulation of flower development|vegetative to reproductive phase transition of meristem|	GO:0006355|GO:0048437|GO:0009911|GO:0010228|	other cellular processes|other metabolic processes|developmental processes|	sequence-specific DNA binding transcription factor activity|protein binding|	GO:0003700|GO:0005515|	transcription factor activity|DNA or RNA binding|protein binding|
evm.model.supercontig_414.3	Solyc01g093960	MADS box transcription factor IPR002487 Transcription factor, K-box	Cpa_SRR_019411	INTRONIC	evm.model.supercontig_414.3	27599	32368	Un	supercontig_414	30190	30207	18	2	9	AT AT AT AT AT AT AT AT AT	PF00319,PF01486	PTHR11945	KOG0014	X	K09264	AT2G45650.1	AGL6	AGAMOUS-like 6	Cpa_SRR_019411	1	250	57.227	59.091	TGGGTGAAGGTTGTAATCGAA	TCAGTGGTCCAAGATCTTCCC	evm.model.supercontig_414.3	nucleus|	GO:0005634|	nucleus|	regulation of transcription, DNA-dependent|floral organ development|positive regulation of flower development|vegetative to reproductive phase transition of meristem|	GO:0006355|GO:0048437|GO:0009911|GO:0010228|	other cellular processes|other metabolic processes|developmental processes|	sequence-specific DNA binding transcription factor activity|protein binding|	GO:0003700|GO:0005515|	transcription factor activity|DNA or RNA binding|protein binding|
evm.model.supercontig_414.3	Solyc01g093960	MADS box transcription factor IPR002487 Transcription factor, K-box	Cpa_SRR_019412	INTRONIC	evm.model.supercontig_414.3	27599	32368	Un	supercontig_414	30249	30268	20	2	10	TA TA TA TA TA TA TA TA TA TA	PF00319,PF01486	PTHR11945	KOG0014	X	K09264	AT2G45650.1	AGL6	AGAMOUS-like 6	Cpa_SRR_019412	1	250	57.227	59.091	TGGGTGAAGGTTGTAATCGAA	TCAGTGGTCCAAGATCTTCCC	evm.model.supercontig_414.3	nucleus|	GO:0005634|	nucleus|	regulation of transcription, DNA-dependent|floral organ development|positive regulation of flower development|vegetative to reproductive phase transition of meristem|	GO:0006355|GO:0048437|GO:0009911|GO:0010228|	other cellular processes|other metabolic processes|developmental processes|	sequence-specific DNA binding transcription factor activity|protein binding|	GO:0003700|GO:0005515|	transcription factor activity|DNA or RNA binding|protein binding|
evm.model.supercontig_414.3	Solyc01g093960	MADS box transcription factor IPR002487 Transcription factor, K-box	Cpa_SRR_019413	INTRONIC	evm.model.supercontig_414.3	27599	32368	Un	supercontig_414	31192	31207	16	2	8	AT AT AT AT AT AT AT AT	PF00319,PF01486	PTHR11945	KOG0014	X	K09264	AT2G45650.1	AGL6	AGAMOUS-like 6	Cpa_SRR_019413	1	250	57.753	57.359	TTATTACTTAGAAGCCATGCCAGA	TGGTTCAGAGCAACCTTAATCT	evm.model.supercontig_414.3	nucleus|	GO:0005634|	nucleus|	regulation of transcription, DNA-dependent|floral organ development|positive regulation of flower development|vegetative to reproductive phase transition of meristem|	GO:0006355|GO:0048437|GO:0009911|GO:0010228|	other cellular processes|other metabolic processes|developmental processes|	sequence-specific DNA binding transcription factor activity|protein binding|	GO:0003700|GO:0005515|	transcription factor activity|DNA or RNA binding|protein binding|
evm.model.supercontig_414.3	Solyc01g093960	MADS box transcription factor IPR002487 Transcription factor, K-box	Cpa_SRR_019414	INTRONIC	evm.model.supercontig_414.3	27599	32368	Un	supercontig_414	31766	31784	19	5	3.8	TAAAA TAAAA TAAAA TAAA	PF00319,PF01486	PTHR11945	KOG0014	X	K09264	AT2G45650.1	AGL6	AGAMOUS-like 6	Cpa_SRR_019414	1	320	58.255	58.26	TCACACATGAGAAATAGGTCGTC	ACTCCGTGCTAAAAATGTGAGT	evm.model.supercontig_414.3	nucleus|	GO:0005634|	nucleus|	regulation of transcription, DNA-dependent|floral organ development|positive regulation of flower development|vegetative to reproductive phase transition of meristem|	GO:0006355|GO:0048437|GO:0009911|GO:0010228|	other cellular processes|other metabolic processes|developmental processes|	sequence-specific DNA binding transcription factor activity|protein binding|	GO:0003700|GO:0005515|	transcription factor activity|DNA or RNA binding|protein binding|
evm.model.supercontig_414.3	Solyc01g093960	MADS box transcription factor IPR002487 Transcription factor, K-box	Cpa_SRR_019415	INTRONIC	evm.model.supercontig_414.3	27599	32368	Un	supercontig_414	32128	32143	16	2	8	TA TA TA TA TA TA TA TA	PF00319,PF01486	PTHR11945	KOG0014	X	K09264	AT2G45650.1	AGL6	AGAMOUS-like 6	Cpa_SRR_019415	1	250	59.607	59.321	GGCCCTTCCTCCGTTATCTC	AGCCATGCTCTTCGGAACA	evm.model.supercontig_414.3	nucleus|	GO:0005634|	nucleus|	regulation of transcription, DNA-dependent|floral organ development|positive regulation of flower development|vegetative to reproductive phase transition of meristem|	GO:0006355|GO:0048437|GO:0009911|GO:0010228|	other cellular processes|other metabolic processes|developmental processes|	sequence-specific DNA binding transcription factor activity|protein binding|	GO:0003700|GO:0005515|	transcription factor activity|DNA or RNA binding|protein binding|
evm.model.supercontig_4.210	Solyc03g006800	TCP family transcription factor IPR005333 Transcription factor, TCP	Cpa_SRR_001548	EXONIC	evm.model.supercontig_4.210	3722803	3723903	LG8	supercontig_4	3722920	3722931	12	3	4	AGC AGC AGC AGC	PF03634	X	X	X	X	AT5G51910.1	X	TCP family transcription factor	Cpa_SRR_001548	1	277	59.961	59.154	ACGACCCAAGAATTGAAGCTCT	TGTTGCTGCCAGACCCAT	evm.model.supercontig_4.210	cellular_component_unknown|	GO:0005575|	unknown cellular components|	regulation of transcription, DNA-dependent|regulation of defense response|	GO:0006355|GO:0031347|	other cellular processes|other metabolic processes|response to stress|	sequence-specific DNA binding transcription factor activity|	GO:0003700|	transcription factor activity|
evm.model.supercontig_4.32	Solyc06g071820	Speckle-type poz protein IPR000197 Zinc finger, TAZ-type	Cpa_SRR_001398	INTRONIC	evm.model.supercontig_4.32	1024890	1026280	LG8	supercontig_4	1025787	1025804	18	2	9	TA TA TA TA TA TA TA TA TA	PF00651,PF02135	PTHR23230	KOG1778	1.14.-.-	K00517	AT5G63160.1	BT1	BTB and TAZ domain protein 1	Cpa_SRR_001398	1	276	60.229	60.078	TCTGTTCCTCCGAGCACCT	CCGCCTTCGTTGGATTCCT	evm.model.supercontig_4.32	cytoplasm|nucleus|	GO:0005737|GO:0005634|	other cytoplasmic components|nucleus|	response to hydrogen peroxide|regulation of transcription, DNA-dependent|pollen development|response to salicylic acid stimulus|embryo sac development|response to auxin stimulus|	GO:0042542|GO:0006355|GO:0009555|GO:0009751|GO:0009553|GO:0009733|	response to stress|other cellular processes|other metabolic processes|developmental processes|other biological processes|	calmodulin binding|protein binding|	GO:0005516|GO:0005515|	protein binding|
evm.model.supercontig_4.32	Solyc06g071820	Speckle-type poz protein IPR000197 Zinc finger, TAZ-type	Cpa_SRR_001399	INTRONIC	evm.model.supercontig_4.32	1024890	1026280	LG8	supercontig_4	1025804	1025820	17	2	8.5	AC AC AC AC AC AC AC AC A	PF00651,PF02135	PTHR23230	KOG1778	1.14.-.-	K00517	AT5G63160.1	BT1	BTB and TAZ domain protein 1	Cpa_SRR_001399	1	276	60.229	60.078	TCTGTTCCTCCGAGCACCT	CCGCCTTCGTTGGATTCCT	evm.model.supercontig_4.32	cytoplasm|nucleus|	GO:0005737|GO:0005634|	other cytoplasmic components|nucleus|	response to hydrogen peroxide|regulation of transcription, DNA-dependent|pollen development|response to salicylic acid stimulus|embryo sac development|response to auxin stimulus|	GO:0042542|GO:0006355|GO:0009555|GO:0009751|GO:0009553|GO:0009733|	response to stress|other cellular processes|other metabolic processes|developmental processes|other biological processes|	calmodulin binding|protein binding|	GO:0005516|GO:0005515|	protein binding|
evm.model.supercontig_4.32	Solyc06g071820	Speckle-type poz protein IPR000197 Zinc finger, TAZ-type	Cpa_SRR_001400	INTRONIC	evm.model.supercontig_4.32	1024890	1026280	LG8	supercontig_4	1026041	1026059	19	5	3.8	AAAGA AAAGA AAAGA AAAG	PF00651,PF02135	PTHR23230	KOG1778	1.14.-.-	K00517	AT5G63160.1	BT1	BTB and TAZ domain protein 1	Cpa_SRR_001400	1	341	60.454	59.255	GCTTGCCCGGCCTTTCTAT	AAACTCCACCGCCGCTTA	evm.model.supercontig_4.32	cytoplasm|nucleus|	GO:0005737|GO:0005634|	other cytoplasmic components|nucleus|	response to hydrogen peroxide|regulation of transcription, DNA-dependent|pollen development|response to salicylic acid stimulus|embryo sac development|response to auxin stimulus|	GO:0042542|GO:0006355|GO:0009555|GO:0009751|GO:0009553|GO:0009733|	response to stress|other cellular processes|other metabolic processes|developmental processes|other biological processes|	calmodulin binding|protein binding|	GO:0005516|GO:0005515|	protein binding|
evm.model.supercontig_43.78	Solyc05g015750	Transcription factor MADS-box 2 IPR002100 Transcription factor, MADS-box IPR002487 Transcription factor, K-box	Cpa_SRR_008528	INTRONIC	evm.model.supercontig_43.78	996953	1005696	LG3	supercontig_43	997369	997380	12	2	6	GA GA GA GA GA GA	PF00319,PF01486	PTHR11945	KOG0014	X	X	AT1G24260.1	SEP3	K-box region and MADS-box transcription factor family protein	Cpa_SRR_008528	1	259	57.236	58.944	ACCTCTCGAAAAAGCTAACCA	ACGCCGAGACATTCACCA	evm.model.supercontig_43.78	nucleus|	GO:0005634|	nucleus|	regulation of transcription, DNA-dependent|cell fate specification|specification of floral organ identity|specification of floral organ number|ovule development|flower development|	GO:0006355|GO:0001708|GO:0010093|GO:0048833|GO:0048481|GO:0009908|	other cellular processes|other metabolic processes|developmental processes|	protein binding|sequence-specific DNA binding transcription factor activity|	GO:0005515|GO:0003700|	protein binding|transcription factor activity|DNA or RNA binding|
evm.model.supercontig_43.78	Solyc05g015750	Transcription factor MADS-box 2 IPR002100 Transcription factor, MADS-box IPR002487 Transcription factor, K-box	Cpa_SRR_008529	INTRONIC	evm.model.supercontig_43.78	996953	1005696	LG3	supercontig_43	997386	997397	12	2	6	AT AT AT AT AT AT	PF00319,PF01486	PTHR11945	KOG0014	X	X	AT1G24260.1	SEP3	K-box region and MADS-box transcription factor family protein	Cpa_SRR_008529	1	259	57.236	58.944	ACCTCTCGAAAAAGCTAACCA	ACGCCGAGACATTCACCA	evm.model.supercontig_43.78	nucleus|	GO:0005634|	nucleus|	regulation of transcription, DNA-dependent|cell fate specification|specification of floral organ identity|specification of floral organ number|ovule development|flower development|	GO:0006355|GO:0001708|GO:0010093|GO:0048833|GO:0048481|GO:0009908|	other cellular processes|other metabolic processes|developmental processes|	protein binding|sequence-specific DNA binding transcription factor activity|	GO:0005515|GO:0003700|	protein binding|transcription factor activity|DNA or RNA binding|
evm.model.supercontig_43.78	Solyc05g015750	Transcription factor MADS-box 2 IPR002100 Transcription factor, MADS-box IPR002487 Transcription factor, K-box	Cpa_SRR_008530	INTRONIC	evm.model.supercontig_43.78	996953	1005696	LG3	supercontig_43	997941	997965	25	2	12.5	TC TC TC TC TC TC TC TC TC TC TC TC T	PF00319,PF01486	PTHR11945	KOG0014	X	X	AT1G24260.1	SEP3	K-box region and MADS-box transcription factor family protein	Cpa_SRR_008530	1	250	59.97	59.563	ACGTTTGGTCACCGCGAT	GGTTTTGAAGAATGACGGAGAGG	evm.model.supercontig_43.78	nucleus|	GO:0005634|	nucleus|	regulation of transcription, DNA-dependent|cell fate specification|specification of floral organ identity|specification of floral organ number|ovule development|flower development|	GO:0006355|GO:0001708|GO:0010093|GO:0048833|GO:0048481|GO:0009908|	other cellular processes|other metabolic processes|developmental processes|	protein binding|sequence-specific DNA binding transcription factor activity|	GO:0005515|GO:0003700|	protein binding|transcription factor activity|DNA or RNA binding|
evm.model.supercontig_43.78	Solyc05g015750	Transcription factor MADS-box 2 IPR002100 Transcription factor, MADS-box IPR002487 Transcription factor, K-box	Cpa_SRR_008531	INTRONIC	evm.model.supercontig_43.78	996953	1005696	LG3	supercontig_43	998183	998196	14	5	2.8	TTTTC TTTTC TTTT	PF00319,PF01486	PTHR11945	KOG0014	X	X	AT1G24260.1	SEP3	K-box region and MADS-box transcription factor family protein	Cpa_SRR_008531	1	317	60.026	57.906	ACTCTCATCTTCCTCTCCGTCA	ACGCCAAGCAAAAGTCTCA	evm.model.supercontig_43.78	nucleus|	GO:0005634|	nucleus|	regulation of transcription, DNA-dependent|cell fate specification|specification of floral organ identity|specification of floral organ number|ovule development|flower development|	GO:0006355|GO:0001708|GO:0010093|GO:0048833|GO:0048481|GO:0009908|	other cellular processes|other metabolic processes|developmental processes|	protein binding|sequence-specific DNA binding transcription factor activity|	GO:0005515|GO:0003700|	protein binding|transcription factor activity|DNA or RNA binding|
evm.model.supercontig_43.78	Solyc05g015750	Transcription factor MADS-box 2 IPR002100 Transcription factor, MADS-box IPR002487 Transcription factor, K-box	Cpa_SRR_008532	INTRONIC	evm.model.supercontig_43.78	996953	1005696	LG3	supercontig_43	998188	998202	15	6	2.5	TTTTCT TTTTCT TTT	PF00319,PF01486	PTHR11945	KOG0014	X	X	AT1G24260.1	SEP3	K-box region and MADS-box transcription factor family protein	Cpa_SRR_008532	1	317	60.026	57.906	ACTCTCATCTTCCTCTCCGTCA	ACGCCAAGCAAAAGTCTCA	evm.model.supercontig_43.78	nucleus|	GO:0005634|	nucleus|	regulation of transcription, DNA-dependent|cell fate specification|specification of floral organ identity|specification of floral organ number|ovule development|flower development|	GO:0006355|GO:0001708|GO:0010093|GO:0048833|GO:0048481|GO:0009908|	other cellular processes|other metabolic processes|developmental processes|	protein binding|sequence-specific DNA binding transcription factor activity|	GO:0005515|GO:0003700|	protein binding|transcription factor activity|DNA or RNA binding|
evm.model.supercontig_43.78	Solyc05g015750	Transcription factor MADS-box 2 IPR002100 Transcription factor, MADS-box IPR002487 Transcription factor, K-box	Cpa_SRR_008533	INTRONIC	evm.model.supercontig_43.78	996953	1005696	LG3	supercontig_43	998239	998252	14	2	7	CT CT CT CT CT CT CT	PF00319,PF01486	PTHR11945	KOG0014	X	X	AT1G24260.1	SEP3	K-box region and MADS-box transcription factor family protein	Cpa_SRR_008533	1	317	60.026	57.906	ACTCTCATCTTCCTCTCCGTCA	ACGCCAAGCAAAAGTCTCA	evm.model.supercontig_43.78	nucleus|	GO:0005634|	nucleus|	regulation of transcription, DNA-dependent|cell fate specification|specification of floral organ identity|specification of floral organ number|ovule development|flower development|	GO:0006355|GO:0001708|GO:0010093|GO:0048833|GO:0048481|GO:0009908|	other cellular processes|other metabolic processes|developmental processes|	protein binding|sequence-specific DNA binding transcription factor activity|	GO:0005515|GO:0003700|	protein binding|transcription factor activity|DNA or RNA binding|
evm.model.supercontig_43.78	Solyc05g015750	Transcription factor MADS-box 2 IPR002100 Transcription factor, MADS-box IPR002487 Transcription factor, K-box	Cpa_SRR_008534	INTRONIC	evm.model.supercontig_43.78	996953	1005696	LG3	supercontig_43	998981	998995	15	6	2.5	TATACG TATACG TAT	PF00319,PF01486	PTHR11945	KOG0014	X	X	AT1G24260.1	SEP3	K-box region and MADS-box transcription factor family protein	Cpa_SRR_008534	1	301	58.654	59.967	ACTCAAACACTTTACCCCAAACA	AACGCCGCATTTCTCCCA	evm.model.supercontig_43.78	nucleus|	GO:0005634|	nucleus|	regulation of transcription, DNA-dependent|cell fate specification|specification of floral organ identity|specification of floral organ number|ovule development|flower development|	GO:0006355|GO:0001708|GO:0010093|GO:0048833|GO:0048481|GO:0009908|	other cellular processes|other metabolic processes|developmental processes|	protein binding|sequence-specific DNA binding transcription factor activity|	GO:0005515|GO:0003700|	protein binding|transcription factor activity|DNA or RNA binding|
evm.model.supercontig_43.78	Solyc05g015750	Transcription factor MADS-box 2 IPR002100 Transcription factor, MADS-box IPR002487 Transcription factor, K-box	Cpa_SRR_008535	INTRONIC	evm.model.supercontig_43.78	996953	1005696	LG3	supercontig_43	999000	999018	19	2	9.5	AT AT AT AT AT AT AT AT AT A	PF00319,PF01486	PTHR11945	KOG0014	X	X	AT1G24260.1	SEP3	K-box region and MADS-box transcription factor family protein	Cpa_SRR_008535	1	301	58.654	59.967	ACTCAAACACTTTACCCCAAACA	AACGCCGCATTTCTCCCA	evm.model.supercontig_43.78	nucleus|	GO:0005634|	nucleus|	regulation of transcription, DNA-dependent|cell fate specification|specification of floral organ identity|specification of floral organ number|ovule development|flower development|	GO:0006355|GO:0001708|GO:0010093|GO:0048833|GO:0048481|GO:0009908|	other cellular processes|other metabolic processes|developmental processes|	protein binding|sequence-specific DNA binding transcription factor activity|	GO:0005515|GO:0003700|	protein binding|transcription factor activity|DNA or RNA binding|
evm.model.supercontig_43.78	Solyc05g015750	Transcription factor MADS-box 2 IPR002100 Transcription factor, MADS-box IPR002487 Transcription factor, K-box	Cpa_SRR_008536	INTRONIC	evm.model.supercontig_43.78	996953	1005696	LG3	supercontig_43	1005478	1005497	20	2	10	AT AT AT AT AT AT AT AT AT AT	PF00319,PF01486	PTHR11945	KOG0014	X	X	AT1G24260.1	SEP3	K-box region and MADS-box transcription factor family protein	Cpa_SRR_008536	1	322	58.697	58.335	TCTTTTGGAGATGGTATTGTTGACA	ACTTTCCTACAATTTTTAGCACGAC	evm.model.supercontig_43.78	nucleus|	GO:0005634|	nucleus|	regulation of transcription, DNA-dependent|cell fate specification|specification of floral organ identity|specification of floral organ number|ovule development|flower development|	GO:0006355|GO:0001708|GO:0010093|GO:0048833|GO:0048481|GO:0009908|	other cellular processes|other metabolic processes|developmental processes|	protein binding|sequence-specific DNA binding transcription factor activity|	GO:0005515|GO:0003700|	protein binding|transcription factor activity|DNA or RNA binding|
evm.model.supercontig_44.122	Solyc09g065660	Heat stress transcription factor A3-type, DNA-binding	Cpa_SRR_008699	INTRONIC	evm.model.supercontig_44.122	1542421	1544254	LG6	supercontig_44	1543131	1543164	34	2	17	AT AT AT AT AT AT AT AT AT AT AT AT AT AT AT AT AT	PF00447	PTHR10015	KOG0627	X	X	AT3G22830.1	HSFA6B	heat shock transcription factor A6B	Cpa_SRR_008699	1	338	58.537	57.527	TGCCCCTCACTGTAAAGCT	TCAACTCAAACTAGGCGCAT	evm.model.supercontig_44.122	nucleus|	GO:0005634|	nucleus|	regulation of transcription, DNA-dependent|	GO:0006355|	other cellular processes|other metabolic processes|	sequence-specific DNA binding transcription factor activity|	GO:0003700|	transcription factor activity|DNA or RNA binding|
evm.model.supercontig_44.122	Solyc09g065660	Heat stress transcription factor A3-type, DNA-binding	Cpa_SRR_008700	INTRONIC	evm.model.supercontig_44.122	1542421	1544254	LG6	supercontig_44	1543183	1543199	17	2	8.5	AC AC AC AC AC AC AC AC A	PF00447	PTHR10015	KOG0627	X	X	AT3G22830.1	HSFA6B	heat shock transcription factor A6B	Cpa_SRR_008700	1	338	58.537	57.527	TGCCCCTCACTGTAAAGCT	TCAACTCAAACTAGGCGCAT	evm.model.supercontig_44.122	nucleus|	GO:0005634|	nucleus|	regulation of transcription, DNA-dependent|	GO:0006355|	other cellular processes|other metabolic processes|	sequence-specific DNA binding transcription factor activity|	GO:0003700|	transcription factor activity|DNA or RNA binding|
evm.model.supercontig_44.122	Solyc09g065660	Heat stress transcription factor A3-type, DNA-binding	Cpa_SRR_008701	INTRONIC	evm.model.supercontig_44.122	1542421	1544254	LG6	supercontig_44	1543199	1543214	16	2	8	AT AT AT AT AT AT AT AT	PF00447	PTHR10015	KOG0627	X	X	AT3G22830.1	HSFA6B	heat shock transcription factor A6B	Cpa_SRR_008701	1	338	58.537	57.527	TGCCCCTCACTGTAAAGCT	TCAACTCAAACTAGGCGCAT	evm.model.supercontig_44.122	nucleus|	GO:0005634|	nucleus|	regulation of transcription, DNA-dependent|	GO:0006355|	other cellular processes|other metabolic processes|	sequence-specific DNA binding transcription factor activity|	GO:0003700|	transcription factor activity|DNA or RNA binding|
evm.model.supercontig_44.71	Solyc09g089930	Ethylene responsive transcription factor 1a IPR001471 Pathogenesis-related transcriptional factor and ERF, DNA-binding	Cpa_SRR_008665	EXONIC	evm.model.supercontig_44.71	814486	815112	LG6	supercontig_44	814929	814940	12	3	4	CCT CCT CCT CCT	PF00847	X	X	X	K14516	AT3G23240.1	ERF1	ethylene response factor 1	Cpa_SRR_008665	1	318	59.923	59.637	TCCCTCAGCGACTCCTCAA	GCTCTACGGCCTAATCGCA	evm.model.supercontig_44.71	nucleus|	GO:0005634|	nucleus|	jasmonic acid mediated signaling pathway|regulation of transcription, DNA-dependent|defense response|ethylene mediated signaling pathway|	GO:0009867|GO:0006355|GO:0006952|GO:0009873|	signal transduction|other cellular processes|other metabolic processes|response to stress|	sequence-specific DNA binding transcription factor activity|	GO:0003700|	transcription factor activity|DNA or RNA binding|
evm.model.supercontig_45.59	Solyc06g075250	C2H2L domain class transcription factor IPR007087 Zinc finger, C2H2-type	Cpa_SRR_008751	EXONIC	evm.model.supercontig_45.59	1633770	1635941	Un	supercontig_45	1635699	1635712	14	3	4.67	AAC AAC AAC AAC AA	PF12171,PF00096	PTHR11389	X	X	X	AT5G03150.1	JKD	C2H2-like zinc finger protein	Cpa_SRR_008751	1	328	59.23	59.599	AGCAGCTCAAATGGGGTCA	TGAACCAGGATGCAGCTTCA	evm.model.supercontig_45.59	intracellular|	GO:0005622|	other intracellular components|	regulation of meristem growth|regulation of transcription, DNA-dependent|regulation of epidermal cell differentiation|root development|regulation of cell division|	GO:0010075|GO:0006355|GO:0045604|GO:0048364|GO:0051302|	developmental processes|other cellular processes|other metabolic processes|	identical protein binding|nucleic acid binding|protein homodimerization activity|zinc ion binding|sequence-specific DNA binding transcription factor activity|	GO:0042802|GO:0003676|GO:0042803|GO:0008270|GO:0003700|	protein binding|nucleic acid binding|other binding|transcription factor activity|
evm.model.supercontig_46.14	Solyc07g008180	YABBY-like transcription factor CRABS CLAW-like protein IPR006780 YABBY protein	Cpa_SRR_008759	INTRONIC	evm.model.supercontig_46.14	147422	150995	LG7	supercontig_46	148283	148295	13	2	6.5	AC AC AC AC AC AC A	PF04690	X	X	X	X	AT2G26580.1	YAB5	plant-specific transcription factor YABBY family protein	Cpa_SRR_008759	0	X	X	X	X	X	evm.model.supercontig_46.14	X	X	X	regulation of transcription, DNA-dependent|	GO:0006355|	other cellular processes|other metabolic processes|	sequence-specific DNA binding transcription factor activity|	GO:0003700|	transcription factor activity|
evm.model.supercontig_46.14	Solyc07g008180	YABBY-like transcription factor CRABS CLAW-like protein IPR006780 YABBY protein	Cpa_SRR_008760	INTRONIC	evm.model.supercontig_46.14	147422	150995	LG7	supercontig_46	148459	148470	12	2	6	GT GT GT GT GT GT	PF04690	X	X	X	X	AT2G26580.1	YAB5	plant-specific transcription factor YABBY family protein	Cpa_SRR_008760	1	278	58.901	59.745	TACTCGCTGCCTCTTCTCG	CCAAAATACGCCTCCCCAGA	evm.model.supercontig_46.14	X	X	X	regulation of transcription, DNA-dependent|	GO:0006355|	other cellular processes|other metabolic processes|	sequence-specific DNA binding transcription factor activity|	GO:0003700|	transcription factor activity|
evm.model.supercontig_46.14	Solyc07g008180	YABBY-like transcription factor CRABS CLAW-like protein IPR006780 YABBY protein	Cpa_SRR_008761	INTRONIC	evm.model.supercontig_46.14	147422	150995	LG7	supercontig_46	148470	148485	16	2	8	TA TA TA TA TA TA TA TA	PF04690	X	X	X	X	AT2G26580.1	YAB5	plant-specific transcription factor YABBY family protein	Cpa_SRR_008761	1	278	58.901	59.745	TACTCGCTGCCTCTTCTCG	CCAAAATACGCCTCCCCAGA	evm.model.supercontig_46.14	X	X	X	regulation of transcription, DNA-dependent|	GO:0006355|	other cellular processes|other metabolic processes|	sequence-specific DNA binding transcription factor activity|	GO:0003700|	transcription factor activity|
evm.model.supercontig_46.14	Solyc07g008180	YABBY-like transcription factor CRABS CLAW-like protein IPR006780 YABBY protein	Cpa_SRR_008762	INTRONIC	evm.model.supercontig_46.14	147422	150995	LG7	supercontig_46	148948	148986	39	2	19.5	GA GA GA GA GA GA GA GA GA GA GA GA GA GA GA GA GA GA GA G	PF04690	X	X	X	X	AT2G26580.1	YAB5	plant-specific transcription factor YABBY family protein	Cpa_SRR_008762	1	324	58.912	58.524	TCTTTGGTCGTTGCACTTTGT	TGTGTGCTGCAATTCTAACAGA	evm.model.supercontig_46.14	X	X	X	regulation of transcription, DNA-dependent|	GO:0006355|	other cellular processes|other metabolic processes|	sequence-specific DNA binding transcription factor activity|	GO:0003700|	transcription factor activity|
evm.model.supercontig_46.14	Solyc07g008180	YABBY-like transcription factor CRABS CLAW-like protein IPR006780 YABBY protein	Cpa_SRR_008763	INTRONIC	evm.model.supercontig_46.14	147422	150995	LG7	supercontig_46	148988	148999	12	2	6	GA GA GA GA GA GA	PF04690	X	X	X	X	AT2G26580.1	YAB5	plant-specific transcription factor YABBY family protein	Cpa_SRR_008763	1	324	58.912	58.524	TCTTTGGTCGTTGCACTTTGT	TGTGTGCTGCAATTCTAACAGA	evm.model.supercontig_46.14	X	X	X	regulation of transcription, DNA-dependent|	GO:0006355|	other cellular processes|other metabolic processes|	sequence-specific DNA binding transcription factor activity|	GO:0003700|	transcription factor activity|
evm.model.supercontig_46.14	Solyc07g008180	YABBY-like transcription factor CRABS CLAW-like protein IPR006780 YABBY protein	Cpa_SRR_008764	INTRONIC	evm.model.supercontig_46.14	147422	150995	LG7	supercontig_46	149395	149411	17	2	8.5	AT AT AT AT AT AT AT AT A	PF04690	X	X	X	X	AT2G26580.1	YAB5	plant-specific transcription factor YABBY family protein	Cpa_SRR_008764	1	250	59.395	58.624	GGCAATGTCTCCCCGGTAA	CCTGTCCTGACCCATCACA	evm.model.supercontig_46.14	X	X	X	regulation of transcription, DNA-dependent|	GO:0006355|	other cellular processes|other metabolic processes|	sequence-specific DNA binding transcription factor activity|	GO:0003700|	transcription factor activity|
evm.model.supercontig_46.14	Solyc07g008180	YABBY-like transcription factor CRABS CLAW-like protein IPR006780 YABBY protein	Cpa_SRR_008765	INTRONIC	evm.model.supercontig_46.14	147422	150995	LG7	supercontig_46	149587	149617	31	3	10.33	AAG AAG AAG AAG AAG AAG AAG AAG AAG AAG A	PF04690	X	X	X	X	AT2G26580.1	YAB5	plant-specific transcription factor YABBY family protein	Cpa_SRR_008765	1	339	59.925	60.625	GGCCTGTTGTGATGGGTCA	GCTTAATTTCTAGGGTGGCCAGT	evm.model.supercontig_46.14	X	X	X	regulation of transcription, DNA-dependent|	GO:0006355|	other cellular processes|other metabolic processes|	sequence-specific DNA binding transcription factor activity|	GO:0003700|	transcription factor activity|
evm.model.supercontig_46.14	Solyc07g008180	YABBY-like transcription factor CRABS CLAW-like protein IPR006780 YABBY protein	Cpa_SRR_008766	INTRONIC	evm.model.supercontig_46.14	147422	150995	LG7	supercontig_46	150020	150034	15	5	3	CACAA CACAA CACAA	PF04690	X	X	X	X	AT2G26580.1	YAB5	plant-specific transcription factor YABBY family protein	Cpa_SRR_008766	1	325	59.25	59.813	AGCTGCCATGTTCACGGA	TGTGAGCGTGCAGTGTGT	evm.model.supercontig_46.14	X	X	X	regulation of transcription, DNA-dependent|	GO:0006355|	other cellular processes|other metabolic processes|	sequence-specific DNA binding transcription factor activity|	GO:0003700|	transcription factor activity|
evm.model.supercontig_46.14	Solyc07g008180	YABBY-like transcription factor CRABS CLAW-like protein IPR006780 YABBY protein	Cpa_SRR_008767	INTRONIC	evm.model.supercontig_46.14	147422	150995	LG7	supercontig_46	150817	150829	13	4	3.25	AAAG AAAG AAAG A	PF04690	X	X	X	X	AT2G26580.1	YAB5	plant-specific transcription factor YABBY family protein	Cpa_SRR_008767	1	321	60.339	60.011	GCCAAAAACAACCAACACCCA	CGAGCTGCATCGATGTTGC	evm.model.supercontig_46.14	X	X	X	regulation of transcription, DNA-dependent|	GO:0006355|	other cellular processes|other metabolic processes|	sequence-specific DNA binding transcription factor activity|	GO:0003700|	transcription factor activity|
evm.model.supercontig_47.44	Solyc11g066730	Phototropic-responsive NPH3 family protein IPR004249 NPH3	Cpa_SRR_008979	INTRONIC	evm.model.supercontig_47.44	622892	631883	LG9	supercontig_47	627445	627459	15	6	2.5	GAAGAT GAAGAT GAA	PF03000	X	X	X	X	AT3G44820.1	X	Phototropic-responsive NPH3 family protein	Cpa_SRR_008979	1	308	59.925	59.623	TGCCAAATGAGAGCCAGCA	TCCTCCAAATTGCTCTTGTCCT	evm.model.supercontig_47.44	cellular_component_unknown|	GO:0005575|	unknown cellular components|	response to light stimulus|signal transduction|	GO:0009416|GO:0007165|	response to abiotic or biotic stimulus|signal transduction|	signal transducer activity|	GO:0004871|	other molecular functions|
evm.model.supercontig_47.44	Solyc11g066730	Phototropic-responsive NPH3 family protein IPR004249 NPH3	Cpa_SRR_008980	INTRONIC	evm.model.supercontig_47.44	622892	631883	LG9	supercontig_47	631262	631283	22	2	11	TA TA TA TA TA TA TA TA TA TA TA	PF03000	X	X	X	X	AT3G44820.1	X	Phototropic-responsive NPH3 family protein	Cpa_SRR_008980	1	298	59.23	59.712	TGGCAGTGGATCCAGAAACA	CTGCACTGTGGGCAATGTG	evm.model.supercontig_47.44	cellular_component_unknown|	GO:0005575|	unknown cellular components|	response to light stimulus|signal transduction|	GO:0009416|GO:0007165|	response to abiotic or biotic stimulus|signal transduction|	signal transducer activity|	GO:0004871|	other molecular functions|
evm.model.supercontig_49.157	Solyc01g090950	GRAS family transcription factor IPR005202 GRAS transcription factor	Cpa_SRR_009405	EXONIC	evm.model.supercontig_49.157	1337360	1339935	LG1	supercontig_49	1339843	1339862	20	3	6.67	TTC TTC TTC TTC TTC TTC TT	PF03514	X	X	X	X	AT4G00150.1	HAM3	GRAS family transcription factor	Cpa_SRR_009405	0	X	X	X	X	X	evm.model.supercontig_49.157	chloroplast|	GO:0009507|	chloroplast|	maintenance of shoot apical meristem identity|regulation of transcription, DNA-dependent|cell division|circadian rhythm|root hair cell tip growth|cell differentiation|	GO:0010492|GO:0006355|GO:0051301|GO:0007623|GO:0048768|GO:0030154|	developmental processes|other cellular processes|other metabolic processes|other biological processes|cell organization and biogenesis|	sequence-specific DNA binding transcription factor activity|protein binding|	GO:0003700|GO:0005515|	transcription factor activity|protein binding|
evm.model.supercontig_49.157	Solyc01g090950	GRAS family transcription factor IPR005202 GRAS transcription factor	Cpa_SRR_009406	EXONIC	evm.model.supercontig_49.157	1337360	1339935	LG1	supercontig_49	1339863	1339876	14	3	4.67	TTC TTC TTC TTC TT	PF03514	X	X	X	X	AT4G00150.1	HAM3	GRAS family transcription factor	Cpa_SRR_009406	0	X	X	X	X	X	evm.model.supercontig_49.157	chloroplast|	GO:0009507|	chloroplast|	maintenance of shoot apical meristem identity|regulation of transcription, DNA-dependent|cell division|circadian rhythm|root hair cell tip growth|cell differentiation|	GO:0010492|GO:0006355|GO:0051301|GO:0007623|GO:0048768|GO:0030154|	developmental processes|other cellular processes|other metabolic processes|other biological processes|cell organization and biogenesis|	sequence-specific DNA binding transcription factor activity|protein binding|	GO:0003700|GO:0005515|	transcription factor activity|protein binding|
evm.model.supercontig_50.73	Solyc02g071730	MADS-box transcription factor AGAMOUS IPR002100 Transcription factor, MADS-box IPR002487 Transcription factor, K-box	Cpa_SRR_009503	INTRONIC	evm.model.supercontig_50.73	758245	766979	LG6	supercontig_50	758971	758982	12	2	6	AT AT AT AT AT AT	PF00319,PF01486	PTHR11945	KOG0014	X	K09264	AT3G58780.1	SHP1	K-box region and MADS-box transcription factor family protein	Cpa_SRR_009503	1	285	59.961	59.484	TGCTGTGACAAGTAACTAAGAGCT	AGCTAGTGTTAATCTGACAGCCA	evm.model.supercontig_50.73	nucleus|	GO:0005634|	nucleus|	regulation of transcription, DNA-dependent|fruit dehiscence|carpel development|ovule development|	GO:0006355|GO:0010047|GO:0048440|GO:0048481|	other cellular processes|other metabolic processes|other biological processes|developmental processes|	protein binding|DNA binding|sequence-specific DNA binding transcription factor activity|	GO:0005515|GO:0003677|GO:0003700|	protein binding|DNA or RNA binding|transcription factor activity|
evm.model.supercontig_50.73	Solyc02g071730	MADS-box transcription factor AGAMOUS IPR002100 Transcription factor, MADS-box IPR002487 Transcription factor, K-box	Cpa_SRR_009504	INTRONIC	evm.model.supercontig_50.73	758245	766979	LG6	supercontig_50	759437	759471	35	2	17.5	TC TC TC TC TC TC TC TC TC TC TC TC TC TC TC TC TC T	PF00319,PF01486	PTHR11945	KOG0014	X	K09264	AT3G58780.1	SHP1	K-box region and MADS-box transcription factor family protein	Cpa_SRR_009504	1	330	59.309	60.118	GACCCATTTGCCCTCCTCA	ACCAACTACCAAACCAGCTAACA	evm.model.supercontig_50.73	nucleus|	GO:0005634|	nucleus|	regulation of transcription, DNA-dependent|fruit dehiscence|carpel development|ovule development|	GO:0006355|GO:0010047|GO:0048440|GO:0048481|	other cellular processes|other metabolic processes|other biological processes|developmental processes|	protein binding|DNA binding|sequence-specific DNA binding transcription factor activity|	GO:0005515|GO:0003677|GO:0003700|	protein binding|DNA or RNA binding|transcription factor activity|
evm.model.supercontig_50.73	Solyc02g071730	MADS-box transcription factor AGAMOUS IPR002100 Transcription factor, MADS-box IPR002487 Transcription factor, K-box	Cpa_SRR_009505	INTRONIC	evm.model.supercontig_50.73	758245	766979	LG6	supercontig_50	760117	760129	13	4	3.25	ACAT ACAT ACAT A	PF00319,PF01486	PTHR11945	KOG0014	X	K09264	AT3G58780.1	SHP1	K-box region and MADS-box transcription factor family protein	Cpa_SRR_009505	1	287	60.254	59.698	ACCCACACCCATCTACCCAT	AACCCCCATTGGCTCGTAC	evm.model.supercontig_50.73	nucleus|	GO:0005634|	nucleus|	regulation of transcription, DNA-dependent|fruit dehiscence|carpel development|ovule development|	GO:0006355|GO:0010047|GO:0048440|GO:0048481|	other cellular processes|other metabolic processes|other biological processes|developmental processes|	protein binding|DNA binding|sequence-specific DNA binding transcription factor activity|	GO:0005515|GO:0003677|GO:0003700|	protein binding|DNA or RNA binding|transcription factor activity|
evm.model.supercontig_50.73	Solyc02g071730	MADS-box transcription factor AGAMOUS IPR002100 Transcription factor, MADS-box IPR002487 Transcription factor, K-box	Cpa_SRR_009506	INTRONIC	evm.model.supercontig_50.73	758245	766979	LG6	supercontig_50	760943	760967	25	2	12.5	TA TA TA TA TA TA TA TA TA TA TA TA T	PF00319,PF01486	PTHR11945	KOG0014	X	K09264	AT3G58780.1	SHP1	K-box region and MADS-box transcription factor family protein	Cpa_SRR_009506	1	275	57.936	59.254	CACTGCACCACCGTCATT	CACCGACACTTCTCACCCA	evm.model.supercontig_50.73	nucleus|	GO:0005634|	nucleus|	regulation of transcription, DNA-dependent|fruit dehiscence|carpel development|ovule development|	GO:0006355|GO:0010047|GO:0048440|GO:0048481|	other cellular processes|other metabolic processes|other biological processes|developmental processes|	protein binding|DNA binding|sequence-specific DNA binding transcription factor activity|	GO:0005515|GO:0003677|GO:0003700|	protein binding|DNA or RNA binding|transcription factor activity|
evm.model.supercontig_50.73	Solyc02g071730	MADS-box transcription factor AGAMOUS IPR002100 Transcription factor, MADS-box IPR002487 Transcription factor, K-box	Cpa_SRR_009507	INTRONIC	evm.model.supercontig_50.73	758245	766979	LG6	supercontig_50	761192	761216	25	4	6.25	TATC TATC TATC TATC TATC TATC T	PF00319,PF01486	PTHR11945	KOG0014	X	K09264	AT3G58780.1	SHP1	K-box region and MADS-box transcription factor family protein	Cpa_SRR_009507	1	253	60.528	59.288	CCGTGCTGGTTTTCTGGGT	GGAAGAAAAAGGGATCATCTTCACA	evm.model.supercontig_50.73	nucleus|	GO:0005634|	nucleus|	regulation of transcription, DNA-dependent|fruit dehiscence|carpel development|ovule development|	GO:0006355|GO:0010047|GO:0048440|GO:0048481|	other cellular processes|other metabolic processes|other biological processes|developmental processes|	protein binding|DNA binding|sequence-specific DNA binding transcription factor activity|	GO:0005515|GO:0003677|GO:0003700|	protein binding|DNA or RNA binding|transcription factor activity|
evm.model.supercontig_50.73	Solyc02g071730	MADS-box transcription factor AGAMOUS IPR002100 Transcription factor, MADS-box IPR002487 Transcription factor, K-box	Cpa_SRR_009508	INTRONIC	evm.model.supercontig_50.73	758245	766979	LG6	supercontig_50	761218	761231	14	2	7	TA TA TA TA TA TA TA	PF00319,PF01486	PTHR11945	KOG0014	X	K09264	AT3G58780.1	SHP1	K-box region and MADS-box transcription factor family protein	Cpa_SRR_009508	1	253	60.528	59.288	CCGTGCTGGTTTTCTGGGT	GGAAGAAAAAGGGATCATCTTCACA	evm.model.supercontig_50.73	nucleus|	GO:0005634|	nucleus|	regulation of transcription, DNA-dependent|fruit dehiscence|carpel development|ovule development|	GO:0006355|GO:0010047|GO:0048440|GO:0048481|	other cellular processes|other metabolic processes|other biological processes|developmental processes|	protein binding|DNA binding|sequence-specific DNA binding transcription factor activity|	GO:0005515|GO:0003677|GO:0003700|	protein binding|DNA or RNA binding|transcription factor activity|
evm.model.supercontig_50.73	Solyc02g071730	MADS-box transcription factor AGAMOUS IPR002100 Transcription factor, MADS-box IPR002487 Transcription factor, K-box	Cpa_SRR_009509	INTRONIC	evm.model.supercontig_50.73	758245	766979	LG6	supercontig_50	761231	761244	14	2	7	AC AC AC AC AC AC AC	PF00319,PF01486	PTHR11945	KOG0014	X	K09264	AT3G58780.1	SHP1	K-box region and MADS-box transcription factor family protein	Cpa_SRR_009509	1	253	60.528	59.288	CCGTGCTGGTTTTCTGGGT	GGAAGAAAAAGGGATCATCTTCACA	evm.model.supercontig_50.73	nucleus|	GO:0005634|	nucleus|	regulation of transcription, DNA-dependent|fruit dehiscence|carpel development|ovule development|	GO:0006355|GO:0010047|GO:0048440|GO:0048481|	other cellular processes|other metabolic processes|other biological processes|developmental processes|	protein binding|DNA binding|sequence-specific DNA binding transcription factor activity|	GO:0005515|GO:0003677|GO:0003700|	protein binding|DNA or RNA binding|transcription factor activity|
evm.model.supercontig_50.73	Solyc02g071730	MADS-box transcription factor AGAMOUS IPR002100 Transcription factor, MADS-box IPR002487 Transcription factor, K-box	Cpa_SRR_009510	INTRONIC	evm.model.supercontig_50.73	758245	766979	LG6	supercontig_50	761353	761377	25	2	12.5	AT AT AT AT AT AT AT AT AT AT AT AT A	PF00319,PF01486	PTHR11945	KOG0014	X	K09264	AT3G58780.1	SHP1	K-box region and MADS-box transcription factor family protein	Cpa_SRR_009510	1	294	59.253	57.141	GGTGAGAAGTGTCGGTGGT	TTACTTTTGGATATACTGAGGCAAC	evm.model.supercontig_50.73	nucleus|	GO:0005634|	nucleus|	regulation of transcription, DNA-dependent|fruit dehiscence|carpel development|ovule development|	GO:0006355|GO:0010047|GO:0048440|GO:0048481|	other cellular processes|other metabolic processes|other biological processes|developmental processes|	protein binding|DNA binding|sequence-specific DNA binding transcription factor activity|	GO:0005515|GO:0003677|GO:0003700|	protein binding|DNA or RNA binding|transcription factor activity|
evm.model.supercontig_50.73	Solyc02g071730	MADS-box transcription factor AGAMOUS IPR002100 Transcription factor, MADS-box IPR002487 Transcription factor, K-box	Cpa_SRR_009511	INTRONIC	evm.model.supercontig_50.73	758245	766979	LG6	supercontig_50	761574	761593	20	2	10	AT AT AT AT AT AT AT AT AT AT	PF00319,PF01486	PTHR11945	KOG0014	X	K09264	AT3G58780.1	SHP1	K-box region and MADS-box transcription factor family protein	Cpa_SRR_009511	0	X	X	X	X	X	evm.model.supercontig_50.73	nucleus|	GO:0005634|	nucleus|	regulation of transcription, DNA-dependent|fruit dehiscence|carpel development|ovule development|	GO:0006355|GO:0010047|GO:0048440|GO:0048481|	other cellular processes|other metabolic processes|other biological processes|developmental processes|	protein binding|DNA binding|sequence-specific DNA binding transcription factor activity|	GO:0005515|GO:0003677|GO:0003700|	protein binding|DNA or RNA binding|transcription factor activity|
evm.model.supercontig_50.73	Solyc02g071730	MADS-box transcription factor AGAMOUS IPR002100 Transcription factor, MADS-box IPR002487 Transcription factor, K-box	Cpa_SRR_009512	INTRONIC	evm.model.supercontig_50.73	758245	766979	LG6	supercontig_50	762458	762474	17	2	8.5	AT AT AT AT AT AT AT AT A	PF00319,PF01486	PTHR11945	KOG0014	X	K09264	AT3G58780.1	SHP1	K-box region and MADS-box transcription factor family protein	Cpa_SRR_009512	0	X	X	X	X	X	evm.model.supercontig_50.73	nucleus|	GO:0005634|	nucleus|	regulation of transcription, DNA-dependent|fruit dehiscence|carpel development|ovule development|	GO:0006355|GO:0010047|GO:0048440|GO:0048481|	other cellular processes|other metabolic processes|other biological processes|developmental processes|	protein binding|DNA binding|sequence-specific DNA binding transcription factor activity|	GO:0005515|GO:0003677|GO:0003700|	protein binding|DNA or RNA binding|transcription factor activity|
evm.model.supercontig_50.73	Solyc02g071730	MADS-box transcription factor AGAMOUS IPR002100 Transcription factor, MADS-box IPR002487 Transcription factor, K-box	Cpa_SRR_009513	INTRONIC	evm.model.supercontig_50.73	758245	766979	LG6	supercontig_50	762541	762556	16	3	5.33	TAA TAA TAA TAA TAA T	PF00319,PF01486	PTHR11945	KOG0014	X	K09264	AT3G58780.1	SHP1	K-box region and MADS-box transcription factor family protein	Cpa_SRR_009513	0	X	X	X	X	X	evm.model.supercontig_50.73	nucleus|	GO:0005634|	nucleus|	regulation of transcription, DNA-dependent|fruit dehiscence|carpel development|ovule development|	GO:0006355|GO:0010047|GO:0048440|GO:0048481|	other cellular processes|other metabolic processes|other biological processes|developmental processes|	protein binding|DNA binding|sequence-specific DNA binding transcription factor activity|	GO:0005515|GO:0003677|GO:0003700|	protein binding|DNA or RNA binding|transcription factor activity|
evm.model.supercontig_50.73	Solyc02g071730	MADS-box transcription factor AGAMOUS IPR002100 Transcription factor, MADS-box IPR002487 Transcription factor, K-box	Cpa_SRR_009514	INTRONIC	evm.model.supercontig_50.73	758245	766979	LG6	supercontig_50	762747	762762	16	6	2.67	TTTTTA TTTTTA TTTT	PF00319,PF01486	PTHR11945	KOG0014	X	K09264	AT3G58780.1	SHP1	K-box region and MADS-box transcription factor family protein	Cpa_SRR_009514	0	X	X	X	X	X	evm.model.supercontig_50.73	nucleus|	GO:0005634|	nucleus|	regulation of transcription, DNA-dependent|fruit dehiscence|carpel development|ovule development|	GO:0006355|GO:0010047|GO:0048440|GO:0048481|	other cellular processes|other metabolic processes|other biological processes|developmental processes|	protein binding|DNA binding|sequence-specific DNA binding transcription factor activity|	GO:0005515|GO:0003677|GO:0003700|	protein binding|DNA or RNA binding|transcription factor activity|
evm.model.supercontig_50.73	Solyc02g071730	MADS-box transcription factor AGAMOUS IPR002100 Transcription factor, MADS-box IPR002487 Transcription factor, K-box	Cpa_SRR_009515	INTRONIC	evm.model.supercontig_50.73	758245	766979	LG6	supercontig_50	765504	765525	22	3	7.33	TCT TCT TCT TCT TCT TCT TCT T	PF00319,PF01486	PTHR11945	KOG0014	X	K09264	AT3G58780.1	SHP1	K-box region and MADS-box transcription factor family protein	Cpa_SRR_009515	1	286	59.36	58.862	TGGAAGGAAGACTGGAGAAAGG	ACTTGTATGCTTAACACAAACCCT	evm.model.supercontig_50.73	nucleus|	GO:0005634|	nucleus|	regulation of transcription, DNA-dependent|fruit dehiscence|carpel development|ovule development|	GO:0006355|GO:0010047|GO:0048440|GO:0048481|	other cellular processes|other metabolic processes|other biological processes|developmental processes|	protein binding|DNA binding|sequence-specific DNA binding transcription factor activity|	GO:0005515|GO:0003677|GO:0003700|	protein binding|DNA or RNA binding|transcription factor activity|
evm.model.supercontig_50.73	Solyc02g071730	MADS-box transcription factor AGAMOUS IPR002100 Transcription factor, MADS-box IPR002487 Transcription factor, K-box	Cpa_SRR_009516	INTRONIC	evm.model.supercontig_50.73	758245	766979	LG6	supercontig_50	765524	765538	15	3	5	TTA TTA TTA TTA TTA	PF00319,PF01486	PTHR11945	KOG0014	X	K09264	AT3G58780.1	SHP1	K-box region and MADS-box transcription factor family protein	Cpa_SRR_009516	1	337	58.174	59.826	AGAGTACATGCAGAAGAGGGT	GCTGAAAATGAAAGAAAGGACAACG	evm.model.supercontig_50.73	nucleus|	GO:0005634|	nucleus|	regulation of transcription, DNA-dependent|fruit dehiscence|carpel development|ovule development|	GO:0006355|GO:0010047|GO:0048440|GO:0048481|	other cellular processes|other metabolic processes|other biological processes|developmental processes|	protein binding|DNA binding|sequence-specific DNA binding transcription factor activity|	GO:0005515|GO:0003677|GO:0003700|	protein binding|DNA or RNA binding|transcription factor activity|
evm.model.supercontig_50.73	Solyc02g071730	MADS-box transcription factor AGAMOUS IPR002100 Transcription factor, MADS-box IPR002487 Transcription factor, K-box	Cpa_SRR_009517	INTRONIC	evm.model.supercontig_50.73	758245	766979	LG6	supercontig_50	766731	766747	17	6	2.83	TATATG TATATG TATAT	PF00319,PF01486	PTHR11945	KOG0014	X	K09264	AT3G58780.1	SHP1	K-box region and MADS-box transcription factor family protein	Cpa_SRR_009517	1	350	60.179	59.858	TGGGGGAGAGCAGTTGTAGT	GTGTGATCATCGGCGGAGT	evm.model.supercontig_50.73	nucleus|	GO:0005634|	nucleus|	regulation of transcription, DNA-dependent|fruit dehiscence|carpel development|ovule development|	GO:0006355|GO:0010047|GO:0048440|GO:0048481|	other cellular processes|other metabolic processes|other biological processes|developmental processes|	protein binding|DNA binding|sequence-specific DNA binding transcription factor activity|	GO:0005515|GO:0003677|GO:0003700|	protein binding|DNA or RNA binding|transcription factor activity|
evm.model.supercontig_5.130	Solyc09g008560	1-aminocyclopropane-1-carboxylate oxidase IPR005123 Oxoglutarate and iron-dependent oxygenase	Cpa_SRR_001694	INTRONIC	evm.model.supercontig_5.130	971084	972575	LG4	supercontig_5	972284	972301	18	2	9	TA TA TA TA TA TA TA TA TA	PF03171	PTHR10209	KOG0143	X	X	AT2G36690.1	X	2-oxoglutarate (2OG) and Fe(II)-dependent oxygenase superfamily protein	Cpa_SRR_001694	1	323	59.781	60.078	GCTCACTCTCGGAATGCCA	GCCACTGAAATCCGAGGCT	evm.model.supercontig_5.130	cellular_component_unknown|	GO:0005575|	unknown cellular components|	oxidation-reduction process|biosynthetic process|	GO:0055114|GO:0009058|	other metabolic processes|	oxidoreductase activity|oxidoreductase activity, acting on paired donors, with incorporation or reduction of molecular oxygen, 2-oxoglutarate as one donor, and incorporation of one atom each of oxygen into both donors|	GO:0016491|GO:0016706|	other enzyme activity|
evm.model.supercontig_5.165	Solyc10g080770	BZIP transcription factor IPR011616 bZIP transcription factor, bZIP-1	Cpa_SRR_001723	EXONIC	evm.model.supercontig_5.165	1361004	1366929	LG4	supercontig_5	1361412	1361427	16	6	2.67	CCATGG CCATGG CCAT	PF00170,PF07716	PTHR22952:SF8	X	X	K14431	AT3G12250.1	TGA6	TGACG motif-binding factor 6	Cpa_SRR_001723	1	265	57.989	59.333	TCAGCCATCATCCAGGACA	AGGCTGAAGATGCGCTGT	evm.model.supercontig_5.165	chloroplast|	GO:0009507|	chloroplast|	regulation of transcription, DNA-dependent|response to xenobiotic stimulus|systemic acquired resistance|	GO:0006355|GO:0009410|GO:0009627|	other cellular processes|other metabolic processes|other biological processes|response to stress|response to abiotic or biotic stimulus|	DNA binding|protein binding|sequence-specific DNA binding transcription factor activity|	GO:0003677|GO:0005515|GO:0003700|	DNA or RNA binding|protein binding|transcription factor activity|
evm.model.supercontig_5.165	Solyc10g080770	BZIP transcription factor IPR011616 bZIP transcription factor, bZIP-1	Cpa_SRR_001724	INTRONIC	evm.model.supercontig_5.165	1361004	1366929	LG4	supercontig_5	1362763	1362788	26	2	13	AT AT AT AT AT AT AT AT AT AT AT AT AT	PF00170,PF07716	PTHR22952:SF8	X	X	K14431	AT3G12250.1	TGA6	TGACG motif-binding factor 6	Cpa_SRR_001724	1	276	59.925	57.395	AGCAATCGGGTTCTTGGCA	CCTGGTGGTCGTAGTAAATGT	evm.model.supercontig_5.165	chloroplast|	GO:0009507|	chloroplast|	regulation of transcription, DNA-dependent|response to xenobiotic stimulus|systemic acquired resistance|	GO:0006355|GO:0009410|GO:0009627|	other cellular processes|other metabolic processes|other biological processes|response to stress|response to abiotic or biotic stimulus|	DNA binding|protein binding|sequence-specific DNA binding transcription factor activity|	GO:0003677|GO:0005515|GO:0003700|	DNA or RNA binding|protein binding|transcription factor activity|
evm.model.supercontig_5.165	Solyc10g080770	BZIP transcription factor IPR011616 bZIP transcription factor, bZIP-1	Cpa_SRR_001725	INTRONIC	evm.model.supercontig_5.165	1361004	1366929	LG4	supercontig_5	1363715	1363729	15	2	7.5	AT AT AT AT AT AT AT A	PF00170,PF07716	PTHR22952:SF8	X	X	K14431	AT3G12250.1	TGA6	TGACG motif-binding factor 6	Cpa_SRR_001725	1	330	59.039	59.671	GCTGCATGAAGAAACCACCA	CACAGGGAGAATTGGGCAGA	evm.model.supercontig_5.165	chloroplast|	GO:0009507|	chloroplast|	regulation of transcription, DNA-dependent|response to xenobiotic stimulus|systemic acquired resistance|	GO:0006355|GO:0009410|GO:0009627|	other cellular processes|other metabolic processes|other biological processes|response to stress|response to abiotic or biotic stimulus|	DNA binding|protein binding|sequence-specific DNA binding transcription factor activity|	GO:0003677|GO:0005515|GO:0003700|	DNA or RNA binding|protein binding|transcription factor activity|
evm.model.supercontig_5.165	Solyc10g080770	BZIP transcription factor IPR011616 bZIP transcription factor, bZIP-1	Cpa_SRR_001726	INTRONIC	evm.model.supercontig_5.165	1361004	1366929	LG4	supercontig_5	1363729	1363753	25	2	12.5	AG AG AG AG AG AG AG AG AG AG AG AG A	PF00170,PF07716	PTHR22952:SF8	X	X	K14431	AT3G12250.1	TGA6	TGACG motif-binding factor 6	Cpa_SRR_001726	1	330	59.039	59.671	GCTGCATGAAGAAACCACCA	CACAGGGAGAATTGGGCAGA	evm.model.supercontig_5.165	chloroplast|	GO:0009507|	chloroplast|	regulation of transcription, DNA-dependent|response to xenobiotic stimulus|systemic acquired resistance|	GO:0006355|GO:0009410|GO:0009627|	other cellular processes|other metabolic processes|other biological processes|response to stress|response to abiotic or biotic stimulus|	DNA binding|protein binding|sequence-specific DNA binding transcription factor activity|	GO:0003677|GO:0005515|GO:0003700|	DNA or RNA binding|protein binding|transcription factor activity|
evm.model.supercontig_52.117	Solyc09g065670	Zinc finger family protein IPR007087 Zinc finger, C2H2-type	Cpa_SRR_009902	INTRONIC	evm.model.supercontig_52.117	969797	972762	LG6	supercontig_52	970416	970438	23	6	3.83	ATATAC ATATAC ATATAC ATATA	PF12171,PF00096	PTHR11389	X	X	X	AT4G02670.1	IDD12	indeterminate(ID)-domain 12	Cpa_SRR_009902	1	340	59.928	61.082	CTGCCCAGAACCTACTTGTGT	TGGGGTGGTTGAGAGGCAA	evm.model.supercontig_52.117	chloroplast|intracellular|	GO:0009507|GO:0005622|	chloroplast|other intracellular components|	regulation of transcription, DNA-dependent|	GO:0006355|	other cellular processes|other metabolic processes|	zinc ion binding|nucleic acid binding|sequence-specific DNA binding transcription factor activity|	GO:0008270|GO:0003676|GO:0003700|	other binding|nucleic acid binding|transcription factor activity|
evm.model.supercontig_52.117	Solyc09g065670	Zinc finger family protein IPR007087 Zinc finger, C2H2-type	Cpa_SRR_009903	INTRONIC	evm.model.supercontig_52.117	969797	972762	LG6	supercontig_52	970658	970690	33	2	16.5	AC AC AC AC AC AC AC AC AC AC AC AC AC AC AC AC A	PF12171,PF00096	PTHR11389	X	X	X	AT4G02670.1	IDD12	indeterminate(ID)-domain 12	Cpa_SRR_009903	1	286	59.616	57.653	GCCTCTCAACCACCCCAAT	TCACTTGCATTGTCACCAGT	evm.model.supercontig_52.117	chloroplast|intracellular|	GO:0009507|GO:0005622|	chloroplast|other intracellular components|	regulation of transcription, DNA-dependent|	GO:0006355|	other cellular processes|other metabolic processes|	zinc ion binding|nucleic acid binding|sequence-specific DNA binding transcription factor activity|	GO:0008270|GO:0003676|GO:0003700|	other binding|nucleic acid binding|transcription factor activity|
evm.model.supercontig_52.117	Solyc09g065670	Zinc finger family protein IPR007087 Zinc finger, C2H2-type	Cpa_SRR_009904	INTRONIC	evm.model.supercontig_52.117	969797	972762	LG6	supercontig_52	970715	970730	16	2	8	AT AT AT AT AT AT AT AT	PF12171,PF00096	PTHR11389	X	X	X	AT4G02670.1	IDD12	indeterminate(ID)-domain 12	Cpa_SRR_009904	1	286	59.616	57.653	GCCTCTCAACCACCCCAAT	TCACTTGCATTGTCACCAGT	evm.model.supercontig_52.117	chloroplast|intracellular|	GO:0009507|GO:0005622|	chloroplast|other intracellular components|	regulation of transcription, DNA-dependent|	GO:0006355|	other cellular processes|other metabolic processes|	zinc ion binding|nucleic acid binding|sequence-specific DNA binding transcription factor activity|	GO:0008270|GO:0003676|GO:0003700|	other binding|nucleic acid binding|transcription factor activity|
evm.model.supercontig_52.117	Solyc09g065670	Zinc finger family protein IPR007087 Zinc finger, C2H2-type	Cpa_SRR_009905	INTRONIC	evm.model.supercontig_52.117	969797	972762	LG6	supercontig_52	970985	970997	13	2	6.5	AT AT AT AT AT AT A	PF12171,PF00096	PTHR11389	X	X	X	AT4G02670.1	IDD12	indeterminate(ID)-domain 12	Cpa_SRR_009905	0	X	X	X	X	X	evm.model.supercontig_52.117	chloroplast|intracellular|	GO:0009507|GO:0005622|	chloroplast|other intracellular components|	regulation of transcription, DNA-dependent|	GO:0006355|	other cellular processes|other metabolic processes|	zinc ion binding|nucleic acid binding|sequence-specific DNA binding transcription factor activity|	GO:0008270|GO:0003676|GO:0003700|	other binding|nucleic acid binding|transcription factor activity|
evm.model.supercontig_52.117	Solyc09g065670	Zinc finger family protein IPR007087 Zinc finger, C2H2-type	Cpa_SRR_009906	INTRONIC	evm.model.supercontig_52.117	969797	972762	LG6	supercontig_52	971154	971168	15	2	7.5	GT GT GT GT GT GT GT G	PF12171,PF00096	PTHR11389	X	X	X	AT4G02670.1	IDD12	indeterminate(ID)-domain 12	Cpa_SRR_009906	1	350	60.134	58.858	TCTCGTTCAAAACCCAGCTGT	ACCACGAAATTGAACTTAAGCCT	evm.model.supercontig_52.117	chloroplast|intracellular|	GO:0009507|GO:0005622|	chloroplast|other intracellular components|	regulation of transcription, DNA-dependent|	GO:0006355|	other cellular processes|other metabolic processes|	zinc ion binding|nucleic acid binding|sequence-specific DNA binding transcription factor activity|	GO:0008270|GO:0003676|GO:0003700|	other binding|nucleic acid binding|transcription factor activity|
evm.model.supercontig_52.117	Solyc09g065670	Zinc finger family protein IPR007087 Zinc finger, C2H2-type	Cpa_SRR_009907	INTRONIC	evm.model.supercontig_52.117	969797	972762	LG6	supercontig_52	971184	971196	13	2	6.5	AC AC AC AC AC AC A	PF12171,PF00096	PTHR11389	X	X	X	AT4G02670.1	IDD12	indeterminate(ID)-domain 12	Cpa_SRR_009907	1	350	60.134	58.858	TCTCGTTCAAAACCCAGCTGT	ACCACGAAATTGAACTTAAGCCT	evm.model.supercontig_52.117	chloroplast|intracellular|	GO:0009507|GO:0005622|	chloroplast|other intracellular components|	regulation of transcription, DNA-dependent|	GO:0006355|	other cellular processes|other metabolic processes|	zinc ion binding|nucleic acid binding|sequence-specific DNA binding transcription factor activity|	GO:0008270|GO:0003676|GO:0003700|	other binding|nucleic acid binding|transcription factor activity|
evm.model.supercontig_52.117	Solyc09g065670	Zinc finger family protein IPR007087 Zinc finger, C2H2-type	Cpa_SRR_009908	INTRONIC	evm.model.supercontig_52.117	969797	972762	LG6	supercontig_52	971401	971415	15	3	5	ATG ATG ATG ATG ATG	PF12171,PF00096	PTHR11389	X	X	X	AT4G02670.1	IDD12	indeterminate(ID)-domain 12	Cpa_SRR_009908	1	301	58.858	59.233	AGGCTTAAGTTCAATTTCGTGGT	AGGGCCATGCAAGTACACA	evm.model.supercontig_52.117	chloroplast|intracellular|	GO:0009507|GO:0005622|	chloroplast|other intracellular components|	regulation of transcription, DNA-dependent|	GO:0006355|	other cellular processes|other metabolic processes|	zinc ion binding|nucleic acid binding|sequence-specific DNA binding transcription factor activity|	GO:0008270|GO:0003676|GO:0003700|	other binding|nucleic acid binding|transcription factor activity|
evm.model.supercontig_52.117	Solyc09g065670	Zinc finger family protein IPR007087 Zinc finger, C2H2-type	Cpa_SRR_009909	INTRONIC	evm.model.supercontig_52.117	969797	972762	LG6	supercontig_52	971472	971492	21	2	10.5	AT AT AT AT AT AT AT AT AT AT A	PF12171,PF00096	PTHR11389	X	X	X	AT4G02670.1	IDD12	indeterminate(ID)-domain 12	Cpa_SRR_009909	1	301	58.858	59.233	AGGCTTAAGTTCAATTTCGTGGT	AGGGCCATGCAAGTACACA	evm.model.supercontig_52.117	chloroplast|intracellular|	GO:0009507|GO:0005622|	chloroplast|other intracellular components|	regulation of transcription, DNA-dependent|	GO:0006355|	other cellular processes|other metabolic processes|	zinc ion binding|nucleic acid binding|sequence-specific DNA binding transcription factor activity|	GO:0008270|GO:0003676|GO:0003700|	other binding|nucleic acid binding|transcription factor activity|
evm.model.supercontig_52.117	Solyc09g065670	Zinc finger family protein IPR007087 Zinc finger, C2H2-type	Cpa_SRR_009910	INTRONIC	evm.model.supercontig_52.117	969797	972762	LG6	supercontig_52	971673	971691	19	2	9.5	TA TA TA TA TA TA TA TA TA T	PF12171,PF00096	PTHR11389	X	X	X	AT4G02670.1	IDD12	indeterminate(ID)-domain 12	Cpa_SRR_009910	1	302	58.511	57.064	TCTTCCTTTCTTTCTGCATGCA	TGAATTACTCATGCTTGGTAATCAA	evm.model.supercontig_52.117	chloroplast|intracellular|	GO:0009507|GO:0005622|	chloroplast|other intracellular components|	regulation of transcription, DNA-dependent|	GO:0006355|	other cellular processes|other metabolic processes|	zinc ion binding|nucleic acid binding|sequence-specific DNA binding transcription factor activity|	GO:0008270|GO:0003676|GO:0003700|	other binding|nucleic acid binding|transcription factor activity|
evm.model.supercontig_52.117	Solyc09g065670	Zinc finger family protein IPR007087 Zinc finger, C2H2-type	Cpa_SRR_009911	INTRONIC	evm.model.supercontig_52.117	969797	972762	LG6	supercontig_52	971882	971901	20	2	10	AT AT AT AT AT AT AT AT AT AT	PF12171,PF00096	PTHR11389	X	X	X	AT4G02670.1	IDD12	indeterminate(ID)-domain 12	Cpa_SRR_009911	1	348	59.176	59.226	AGCAAATTAAGACAACTGTGAGCT	TGGTAGTGGTGGGATTTGCA	evm.model.supercontig_52.117	chloroplast|intracellular|	GO:0009507|GO:0005622|	chloroplast|other intracellular components|	regulation of transcription, DNA-dependent|	GO:0006355|	other cellular processes|other metabolic processes|	zinc ion binding|nucleic acid binding|sequence-specific DNA binding transcription factor activity|	GO:0008270|GO:0003676|GO:0003700|	other binding|nucleic acid binding|transcription factor activity|
evm.model.supercontig_52.117	Solyc09g065670	Zinc finger family protein IPR007087 Zinc finger, C2H2-type	Cpa_SRR_009912	EXONIC	evm.model.supercontig_52.117	969797	972762	LG6	supercontig_52	972722	972735	14	3	4.67	CTG CTG CTG CTG CT	PF12171,PF00096	PTHR11389	X	X	X	AT4G02670.1	IDD12	indeterminate(ID)-domain 12	Cpa_SRR_009912	1	307	60.381	58.911	TCCGGGAATCTAGCCACGT	CGGTCATTTCGCATCGCA	evm.model.supercontig_52.117	chloroplast|intracellular|	GO:0009507|GO:0005622|	chloroplast|other intracellular components|	regulation of transcription, DNA-dependent|	GO:0006355|	other cellular processes|other metabolic processes|	zinc ion binding|nucleic acid binding|sequence-specific DNA binding transcription factor activity|	GO:0008270|GO:0003676|GO:0003700|	other binding|nucleic acid binding|transcription factor activity|
evm.model.supercontig_52.143	Solyc09g066010	WRKY transcription factor 25 IPR003657 DNA-binding WRKY	Cpa_SRR_009930	EXONIC	evm.model.supercontig_52.143	1335130	1337065	LG6	supercontig_52	1335610	1335622	13	3	4.33	CAG CAG CAG CAG C	PF10533,PF03106	X	X	X	X	AT2G30590.1	WRKY21	WRKY DNA-binding protein 21	Cpa_SRR_009930	1	332	59.147	59.579	AGCCCAACCAACACCATCT	TCCCATCTTCTCCCCTTCCA	evm.model.supercontig_52.143	nucleus|	GO:0005634|	nucleus|	regulation of transcription, DNA-dependent|	GO:0006355|	other cellular processes|other metabolic processes|	sequence-specific DNA binding transcription factor activity|calmodulin binding|protein binding|	GO:0003700|GO:0005516|GO:0005515|	transcription factor activity|protein binding|
evm.model.supercontig_5.248	Solyc09g014990	WRKY-like transcription factor IPR003657 DNA-binding WRKY	Cpa_SRR_001783	EXONIC	evm.model.supercontig_5.248	2162660	2165047	LG4	supercontig_5	2164023	2164035	13	3	4.33	TGC TGC TGC TGC T	PF03106	X	X	X	K13424	AT2G38470.1	WRKY33	WRKY DNA-binding protein 33	Cpa_SRR_001783	1	252	58.077	59.898	CGGCATTGCTGGATTGGA	AGTCTCCAAAAGTAGCACTCAACT	evm.model.supercontig_5.248	nucleus|	GO:0005634|	nucleus|	regulation of transcription, DNA-dependent|defense response to fungus|camalexin biosynthetic process|response to osmotic stress|response to water deprivation|response to chitin|positive regulation of autophagy|response to cold|cellular heat acclimation|cellular response to heat|defense response to bacterium|response to salt stress|	GO:0006355|GO:0050832|GO:0010120|GO:0006970|GO:0009414|GO:0010200|GO:0010508|GO:0009409|GO:0070370|GO:0034605|GO:0042742|GO:0009651|	other cellular processes|other metabolic processes|response to stress|response to abiotic or biotic stimulus|other biological processes|	sequence-specific DNA binding transcription factor activity|protein binding|	GO:0003700|GO:0005515|	transcription factor activity|protein binding|
evm.model.supercontig_5.248	Solyc09g014990	WRKY-like transcription factor IPR003657 DNA-binding WRKY	Cpa_SRR_001784	INTRONIC	evm.model.supercontig_5.248	2162660	2165047	LG4	supercontig_5	2164318	2164331	14	2	7	AC AC AC AC AC AC AC	PF03106	X	X	X	K13424	AT2G38470.1	WRKY33	WRKY DNA-binding protein 33	Cpa_SRR_001784	1	272	59.593	60.531	AGGTTGCAAAATAACAAAGGGTCA	CCGGTTTGTTCCTGGCCTT	evm.model.supercontig_5.248	nucleus|	GO:0005634|	nucleus|	regulation of transcription, DNA-dependent|defense response to fungus|camalexin biosynthetic process|response to osmotic stress|response to water deprivation|response to chitin|positive regulation of autophagy|response to cold|cellular heat acclimation|cellular response to heat|defense response to bacterium|response to salt stress|	GO:0006355|GO:0050832|GO:0010120|GO:0006970|GO:0009414|GO:0010200|GO:0010508|GO:0009409|GO:0070370|GO:0034605|GO:0042742|GO:0009651|	other cellular processes|other metabolic processes|response to stress|response to abiotic or biotic stimulus|other biological processes|	sequence-specific DNA binding transcription factor activity|protein binding|	GO:0003700|GO:0005515|	transcription factor activity|protein binding|
evm.model.supercontig_5.248	Solyc09g014990	WRKY-like transcription factor IPR003657 DNA-binding WRKY	Cpa_SRR_001785	EXONIC	evm.model.supercontig_5.248	2162660	2165047	LG4	supercontig_5	2164955	2164968	14	3	4.67	AGA AGA AGA AGA AG	PF03106	X	X	X	K13424	AT2G38470.1	WRKY33	WRKY DNA-binding protein 33	Cpa_SRR_001785	1	345	60.229	60.386	AGGAGAAACAGCGGGAGGA	AGCATGGAGAGGAGGGCAT	evm.model.supercontig_5.248	nucleus|	GO:0005634|	nucleus|	regulation of transcription, DNA-dependent|defense response to fungus|camalexin biosynthetic process|response to osmotic stress|response to water deprivation|response to chitin|positive regulation of autophagy|response to cold|cellular heat acclimation|cellular response to heat|defense response to bacterium|response to salt stress|	GO:0006355|GO:0050832|GO:0010120|GO:0006970|GO:0009414|GO:0010200|GO:0010508|GO:0009409|GO:0070370|GO:0034605|GO:0042742|GO:0009651|	other cellular processes|other metabolic processes|response to stress|response to abiotic or biotic stimulus|other biological processes|	sequence-specific DNA binding transcription factor activity|protein binding|	GO:0003700|GO:0005515|	transcription factor activity|protein binding|
evm.model.supercontig_5.248	Solyc09g014990	WRKY-like transcription factor IPR003657 DNA-binding WRKY	Cpa_SRR_001786	EXONIC	evm.model.supercontig_5.248	2162660	2165047	LG4	supercontig_5	2165024	2165041	18	3	6	AGA AGA AGA AGA AGA AGA	PF03106	X	X	X	K13424	AT2G38470.1	WRKY33	WRKY DNA-binding protein 33	Cpa_SRR_001786	0	X	X	X	X	X	evm.model.supercontig_5.248	nucleus|	GO:0005634|	nucleus|	regulation of transcription, DNA-dependent|defense response to fungus|camalexin biosynthetic process|response to osmotic stress|response to water deprivation|response to chitin|positive regulation of autophagy|response to cold|cellular heat acclimation|cellular response to heat|defense response to bacterium|response to salt stress|	GO:0006355|GO:0050832|GO:0010120|GO:0006970|GO:0009414|GO:0010200|GO:0010508|GO:0009409|GO:0070370|GO:0034605|GO:0042742|GO:0009651|	other cellular processes|other metabolic processes|response to stress|response to abiotic or biotic stimulus|other biological processes|	sequence-specific DNA binding transcription factor activity|protein binding|	GO:0003700|GO:0005515|	transcription factor activity|protein binding|
evm.model.supercontig_52.93	Solyc01g097290	Auxin responsive protein IPR003311 AUX_IAA protein	Cpa_SRR_009855	INTRONIC	evm.model.supercontig_52.93	808023	810308	LG6	supercontig_52	808377	808389	13	2	6.5	AC AC AC AC AC AC A	PF02309	X	X	X	X	AT3G04730.1	IAA16	indoleacetic acid-induced protein 16	Cpa_SRR_009855	1	296	58.734	60.668	TGACCAGCATTTAAATAGGCGAA	TGCGCGTCATGAAAGGCA	evm.model.supercontig_52.93	nucleus|	GO:0005634|	nucleus|	regulation of transcription, DNA-dependent|response to auxin stimulus|	GO:0006355|GO:0009733|	other cellular processes|other metabolic processes|other biological processes|	sequence-specific DNA binding transcription factor activity|	GO:0003700|	transcription factor activity|
evm.model.supercontig_52.93	Solyc01g097290	Auxin responsive protein IPR003311 AUX_IAA protein	Cpa_SRR_009856	INTRONIC	evm.model.supercontig_52.93	808023	810308	LG6	supercontig_52	808582	808608	27	2	13.5	TA TA TA TA TA TA TA TA TA TA TA TA TA T	PF02309	X	X	X	X	AT3G04730.1	IAA16	indoleacetic acid-induced protein 16	Cpa_SRR_009856	1	254	58.826	59.116	CCAAGTCCAATGGCGTCAG	GGTGACTGGATGCTTGTTGG	evm.model.supercontig_52.93	nucleus|	GO:0005634|	nucleus|	regulation of transcription, DNA-dependent|response to auxin stimulus|	GO:0006355|GO:0009733|	other cellular processes|other metabolic processes|other biological processes|	sequence-specific DNA binding transcription factor activity|	GO:0003700|	transcription factor activity|
evm.model.supercontig_52.93	Solyc01g097290	Auxin responsive protein IPR003311 AUX_IAA protein	Cpa_SRR_009857	INTRONIC	evm.model.supercontig_52.93	808023	810308	LG6	supercontig_52	809488	809499	12	2	6	AT AT AT AT AT AT	PF02309	X	X	X	X	AT3G04730.1	IAA16	indoleacetic acid-induced protein 16	Cpa_SRR_009857	1	250	59.861	59.926	CCATGGGTAGTGGTGAGTAGC	AATGGAGATGGAAGTTGTGGTGA	evm.model.supercontig_52.93	nucleus|	GO:0005634|	nucleus|	regulation of transcription, DNA-dependent|response to auxin stimulus|	GO:0006355|GO:0009733|	other cellular processes|other metabolic processes|other biological processes|	sequence-specific DNA binding transcription factor activity|	GO:0003700|	transcription factor activity|
evm.model.supercontig_52.93	Solyc01g097290	Auxin responsive protein IPR003311 AUX_IAA protein	Cpa_SRR_009858	INTRONIC	evm.model.supercontig_52.93	808023	810308	LG6	supercontig_52	809511	809525	15	5	3	ATATT ATATT ATATT	PF02309	X	X	X	X	AT3G04730.1	IAA16	indoleacetic acid-induced protein 16	Cpa_SRR_009858	1	250	59.861	59.926	CCATGGGTAGTGGTGAGTAGC	AATGGAGATGGAAGTTGTGGTGA	evm.model.supercontig_52.93	nucleus|	GO:0005634|	nucleus|	regulation of transcription, DNA-dependent|response to auxin stimulus|	GO:0006355|GO:0009733|	other cellular processes|other metabolic processes|other biological processes|	sequence-specific DNA binding transcription factor activity|	GO:0003700|	transcription factor activity|
evm.model.supercontig_5.314	Solyc04g005100	Myb transcription factor IPR006447 Myb-like DNA-binding region, SHAQKYF class	Cpa_SRR_001855	INTRONIC	evm.model.supercontig_5.314	2850823	2851945	LG4	supercontig_5	2851619	2851632	14	2	7	TA TA TA TA TA TA TA	PF00098,PF00249	X	X	X	X	AT1G70000.1	X	myb-like transcription factor family protein	Cpa_SRR_001855	1	328	59.585	59.566	CGGCGGTTTTGGTTGCTT	GCTATGCCTCAGACGACGT	evm.model.supercontig_5.314	X	X	X	response to ethylene stimulus|response to cadmium ion|response to jasmonic acid stimulus|response to abscisic acid stimulus|response to karrikin|response to gibberellin stimulus|response to auxin stimulus|regulation of transcription, DNA-dependent|response to salt stress|response to salicylic acid stimulus|	GO:0009723|GO:0046686|GO:0009753|GO:0009737|GO:0080167|GO:0009739|GO:0009733|GO:0006355|GO:0009651|GO:0009751|	other biological processes|response to abiotic or biotic stimulus|other cellular processes|other metabolic processes|response to stress|	sequence-specific DNA binding transcription factor activity|nucleic acid binding|	GO:0003700|GO:0003676|	transcription factor activity|nucleic acid binding|
evm.model.supercontig_5.314	Solyc04g005100	Myb transcription factor IPR006447 Myb-like DNA-binding region, SHAQKYF class	Cpa_SRR_001856	EXONIC	evm.model.supercontig_5.314	2850823	2851945	LG4	supercontig_5	2851874	2851885	12	3	4	GGC GGC GGC GGC	PF00098,PF00249	X	X	X	X	AT1G70000.1	X	myb-like transcription factor family protein	Cpa_SRR_001856	0	X	X	X	X	X	evm.model.supercontig_5.314	X	X	X	response to ethylene stimulus|response to cadmium ion|response to jasmonic acid stimulus|response to abscisic acid stimulus|response to karrikin|response to gibberellin stimulus|response to auxin stimulus|regulation of transcription, DNA-dependent|response to salt stress|response to salicylic acid stimulus|	GO:0009723|GO:0046686|GO:0009753|GO:0009737|GO:0080167|GO:0009739|GO:0009733|GO:0006355|GO:0009651|GO:0009751|	other biological processes|response to abiotic or biotic stimulus|other cellular processes|other metabolic processes|response to stress|	sequence-specific DNA binding transcription factor activity|nucleic acid binding|	GO:0003700|GO:0003676|	transcription factor activity|nucleic acid binding|
evm.model.supercontig_53.88	Solyc09g007810	Auxin response factor 3 IPR010525 Auxin response factor	Cpa_SRR_010019	EXONIC	evm.model.supercontig_53.88	584129	586644	LG9	supercontig_53	584851	584884	34	3	11.33	GCT GCT GCT GCT GCT GCT GCT GCT GCT GCT GCT G	PF02362,PF06507	X	X	X	X	AT4G30080.1	ARF16	auxin response factor 16	Cpa_SRR_010019	1	268	60.38	57.603	GGTGGGGCAGCATGATCAA	AGATGCGGGTTCCACAAC	evm.model.supercontig_53.88	nucleus|	GO:0005634|	nucleus|	pattern specification process|regulation of transcription, DNA-dependent|cell division|response to auxin stimulus|root cap development|	GO:0007389|GO:0006355|GO:0051301|GO:0009733|GO:0048829|	developmental processes|other cellular processes|other metabolic processes|other biological processes|	sequence-specific DNA binding transcription factor activity|miRNA binding|	GO:0003700|GO:0035198|	transcription factor activity|DNA or RNA binding|
evm.model.supercontig_545.3	Solyc11g069470	Class III homeodomain-leucine zipper IPR013978 MEKHLA	Cpa_SRR_019797	EXONIC	evm.model.supercontig_545.3	22705	28023	Un	supercontig_545	25917	25928	12	3	4	AGC AGC AGC AGC	PF00046,PF00170,PF01852,PF08670	PTHR19418	X	X	K09338	AT5G60690.1	REV	Homeobox-leucine zipper family protein / lipid-binding START domain-containing protein	Cpa_SRR_019797	1	322	60.074	59.858	TGACCCTCCACCCTCACAA	CTACGCGTCTGAAGCCCAT	evm.model.supercontig_545.3	nucleus|	GO:0005634|	nucleus|	meristem initiation|polarity specification of adaxial/abaxial axis|determination of bilateral symmetry|regulation of transcription, DNA-dependent|xylem and phloem pattern formation|cell differentiation|radial pattern formation|	GO:0010014|GO:0009944|GO:0009855|GO:0006355|GO:0010051|GO:0030154|GO:0009956|	developmental processes|other cellular processes|other metabolic processes|	sequence-specific DNA binding transcription factor activity|lipid binding|	GO:0003700|GO:0008289|	transcription factor activity|other binding|DNA or RNA binding|
evm.model.supercontig_545.3	Solyc11g069470	Class III homeodomain-leucine zipper IPR013978 MEKHLA	Cpa_SRR_019798	INTRONIC	evm.model.supercontig_545.3	22705	28023	Un	supercontig_545	26310	26322	13	3	4.33	AAC AAC AAC AAC A	PF00046,PF00170,PF01852,PF08670	PTHR19418	X	X	K09338	AT5G60690.1	REV	Homeobox-leucine zipper family protein / lipid-binding START domain-containing protein	Cpa_SRR_019798	1	324	59.782	59.398	CGTCCAGAAATCCCGAGCA	GGGATTGTCGGAGCCTTGA	evm.model.supercontig_545.3	nucleus|	GO:0005634|	nucleus|	meristem initiation|polarity specification of adaxial/abaxial axis|determination of bilateral symmetry|regulation of transcription, DNA-dependent|xylem and phloem pattern formation|cell differentiation|radial pattern formation|	GO:0010014|GO:0009944|GO:0009855|GO:0006355|GO:0010051|GO:0030154|GO:0009956|	developmental processes|other cellular processes|other metabolic processes|	sequence-specific DNA binding transcription factor activity|lipid binding|	GO:0003700|GO:0008289|	transcription factor activity|other binding|DNA or RNA binding|
evm.model.supercontig_545.3	Solyc11g069470	Class III homeodomain-leucine zipper IPR013978 MEKHLA	Cpa_SRR_019799	INTRONIC	evm.model.supercontig_545.3	22705	28023	Un	supercontig_545	26757	26768	12	3	4	ACA ACA ACA ACA	PF00046,PF00170,PF01852,PF08670	PTHR19418	X	X	K09338	AT5G60690.1	REV	Homeobox-leucine zipper family protein / lipid-binding START domain-containing protein	Cpa_SRR_019799	1	256	59.926	60.036	ACCCCGCTACAACTTTGGG	GGAGACCTTGGCAGAGTTCC	evm.model.supercontig_545.3	nucleus|	GO:0005634|	nucleus|	meristem initiation|polarity specification of adaxial/abaxial axis|determination of bilateral symmetry|regulation of transcription, DNA-dependent|xylem and phloem pattern formation|cell differentiation|radial pattern formation|	GO:0010014|GO:0009944|GO:0009855|GO:0006355|GO:0010051|GO:0030154|GO:0009956|	developmental processes|other cellular processes|other metabolic processes|	sequence-specific DNA binding transcription factor activity|lipid binding|	GO:0003700|GO:0008289|	transcription factor activity|other binding|DNA or RNA binding|
evm.model.supercontig_546.1	Solyc05g056120	GATA transcription factor 1 IPR016679 Transcription factor, GATA, plant	Cpa_SRR_019800	EXONIC	evm.model.supercontig_546.1	3870	5984	Un	supercontig_546	4453	4471	19	3	6.33	TCT TCT TCT TCT TCT TCT T	PF00320	PTHR22949:SF3	X	X	X	AT4G32890.1	GATA9	GATA transcription factor 9	Cpa_SRR_019800	1	290	59.89	59.147	TAGCGCACACCACAAGCA	TGGACAATGCAGCCCCTT	evm.model.supercontig_546.1	X	X	X	regulation of transcription, DNA-dependent|response to light stimulus|circadian rhythm|	GO:0006355|GO:0009416|GO:0007623|	other cellular processes|other metabolic processes|response to abiotic or biotic stimulus|other biological processes|	sequence-specific DNA binding transcription factor activity|	GO:0003700|	transcription factor activity|
evm.model.supercontig_546.1	Solyc05g056120	GATA transcription factor 1 IPR016679 Transcription factor, GATA, plant	Cpa_SRR_019801	INTRONIC	evm.model.supercontig_546.1	3870	5984	Un	supercontig_546	5654	5667	14	4	3.5	TTAA TTAA TTAA TT	PF00320	PTHR22949:SF3	X	X	X	AT4G32890.1	GATA9	GATA transcription factor 9	Cpa_SRR_019801	1	280	60.004	60.006	GCCCATCACGTGACTTCCA	TGCAGGCGTTGGATTTTGC	evm.model.supercontig_546.1	X	X	X	regulation of transcription, DNA-dependent|response to light stimulus|circadian rhythm|	GO:0006355|GO:0009416|GO:0007623|	other cellular processes|other metabolic processes|response to abiotic or biotic stimulus|other biological processes|	sequence-specific DNA binding transcription factor activity|	GO:0003700|	transcription factor activity|
evm.model.supercontig_55.104	Solyc02g093050	WRKY transcription factor 26 IPR003657 DNA-binding WRKY	Cpa_SRR_010260	EXONIC	evm.model.supercontig_55.104	632234	633633	LG2	supercontig_55	632384	632400	17	6	2.83	CATCAC CATCAC CATCA	PF10533,PF03106	X	X	X	X	AT2G23320.1	WRKY15	WRKY DNA-binding protein 15	Cpa_SRR_010260	1	347	59.337	60.033	ACAACGCTGTTCAAGAAGCC	AGCTTGATTCTGCTGGCCAT	evm.model.supercontig_55.104	nucleus|	GO:0005634|	nucleus|	regulation of transcription, DNA-dependent|response to chitin|	GO:0006355|GO:0010200|	other cellular processes|other metabolic processes|other biological processes|	sequence-specific DNA binding transcription factor activity|protein binding|calmodulin binding|	GO:0003700|GO:0005515|GO:0005516|	transcription factor activity|protein binding|
[truncated: 127 more rows]
