# Supplementary material for: Development of a Gene-Centered SSR Atlas as a Resource for Papaya (Carica papaya) Marker-Assisted Selection and Population Genetic Studies
Source: PLoS One. 2014 Nov 13;9(11):e112654. doi: 10.1371/journal.pone.0112654 (PMC4231050; doi:10.1371/journal.pone.0112654)
Supplement: Table S9 — Primer pairs used for polymorphism analysis. Genes related with cell wall metabolism and transcriptional regulation/ethylene signaling genes are highlighted in green and yellow, respectively. (XLS) [file pone.0112654.s009.xls]

## Sheet: Sheet1
SSR ID	Type	Size	Period	Gene	Chr	Repeat	Polymorphism	Primer F (5'->3' on plus strand)	Primer R (5'->3' on minus strand)	Arabidopsis defline
Cpa_SRR_004244	EXONIC	15	3	evm.model.supercontig_14.45	LG1	(ATC)5	Mono	TGTGAGGTGACAAACTATGGTGT	ACCAACCTCCACCATCAACT	Phosphoglycerate mutase-like family protein
Cpa_SRR_004315	EXONIC	16	6	evm.model.supercontig_14.158	LG1	(AACCGG)3	Mono	GCGGATTCTGACTTGCTGGA	AGCATGACCACCTACAACACA	Glycosyl transferase family 35
Cpa_SRR_004388	EXONIC	26	6	evm.model.supercontig_14.225	LG1	(CACCAT)5	Mono	GAGGGAGCAGCGAACCAAT	TGTACTGCCCTTTTGTCTTTCA	K-box region and MADS-box transcription factor family protein
Cpa_SRR_009376	INTRONIC	14	3	evm.model.supercontig_49.102	LG1	(ATT)5	Mono	TTGTTCCCTGGCCATGGAG	TGAAGAACAAACCTGCCCAAG	cellulose synthase A9
Cpa_SRR_013842	INTRONIC	15	2	evm.model.supercontig_99.55	LG1	(TG)8	Mono	CGCTTCCCGTTTCTTGAATG	AGAATCCGGTAATATGCGAACA	catalytics;hydrolases
Cpa_SRR_018252	INTRONIC	16	6	evm.model.supercontig_215.12	LG1	(TTTTCT)3	Mono	CAATAGCTGCACGACCTCT	CCTGCCATTCCATGTAGCTGA	like SEX4 1
Cpa_SRR_011001	INTRONIC	19	6	evm.model.supercontig_64.7	LG1	(GAAAAT)3	Poly	TCATAGCGGCCGGAAACA	AGACTTCCGATGCTGCACA	Pectin lyase-like superfamily protein
Cpa_SRR_006491	INTRONIC	42	3	evm.model.supercontig_26.316	LG1	(AGA)14	Mono	GCTTAGCATCCCACAGCCT	AGGCCAAGGAGATTACTGTTCT	K-box region and MADS-box transcription factor family protein
Cpa_SRR_016628	INTRONIC	14	3	evm.model.supercontig_152.58	LG10	(TTA)5	Mono	TGGTTCAGCATTGTCCCCTT	CCAGAGATGGTGCTGGGTAG	ethylene-forming enzyme
Cpa_SRR_017950	INTRONIC	22	6	evm.model.supercontig_198.6	LG10	(AATTAT)4	Mono	AGAACCAAACCCAGGAACCT	GCCTCTTAGCTTACCTGCCT	gibberellin 2-oxidase 8
Cpa_SRR_016568	INTRONIC	24	2	evm.model.supercontig_152.4	LG10	(AT)12	Mono	GCCATGCTGAACACCCCAT	TGAAGCACGTGGAGGAACA	MATE efflux family protein
Cpa_SRR_017975	INTRONIC	27	3	evm.model.supercontig_198.21	LG10	(TTA)9	Poly	TTCACTTGGAACCAACAGCT	TGGTTGGATCCCTGGACA	beta-glucosidase 45
Cpa_SRR_004423	EXONIC	26	3	evm.model.supercontig_15.5	LG2	(AGC)9	Poly	GGACGCCATCACCCATACT	CGACGGAGGAGGAGAGTGTA	cellulose synthase like G3
Cpa_SRR_012419	INTRONIC	12	2	evm.model.supercontig_80.71	LG2	(TA)6	Mono	TGGTCATCGGATGCTGTCAC	TCGGCGGTTTGATCTTCGG	sugar transporter 1
Cpa_SRR_019630	INTRONIC	16	6	evm.model.supercontig_486.2	LG2	(AAAAGA)3	Poly	ACACTCGCTTTAACAGGACAGA	TGCGTTTTGGCTTACTAGTTTCT	Pectin lyase-like superfamily protein
Cpa_SRR_001979	INTRONIC	21	2	evm.model.supercontig_6.97	LG2	(TA)11	Poly	TGCCTTCCAAAGCCCACA	AAAAGCTTGTTGAAACTCGTGT	heavy metal atpase 1
Cpa_SRR_013757	INTRONIC	24	2	evm.model.supercontig_98.8	LG2	(TA)12	Mono	TCACCTTTATGACCGAAACCTCA	ACACAAACCTGGCCGCTA	X
Cpa_SRR_003756	INTRONIC	25	2	evm.model.supercontig_12.121	LG2	(AT)13	Mono	TGCACTGGATCGATAAGCCA	ACATTGGCACCGGTTGTT	cellulose synthase like E1
Cpa_SRR_002034	INTRONIC	29	2	evm.model.supercontig_6.165	LG2	(AT)15	Mono	CCTCCATGGTGCAAAGGACT	CGCTCACCACCTCCACAAA	Heavy metal transport/detoxification superfamily protein
Cpa_SRR_015137	EXONIC	12	3	evm.model.supercontig_119.71	LG3	(GAC)4	Poly	CAGAGCTCGCCACTTGACA	GTGTCGTCGGTGGCGATTA	Galactose oxidase/kelch repeat superfamily protein
Cpa_SRR_014171	EXONIC	20	6	evm.model.supercontig_106.18	LG3	(GA)4	Mono	TGGAAGACATGCTCCACTAGA	ACCGAGAAGAAGCGAAGTGA	AGAMOUS-like 62
Cpa_SRR_016909	EXONIC	21	3	evm.model.supercontig_162.25	LG3	(TCT)7	Poly	AGACCAACCCACTAGAGAACCT	TTGCGTGAGGAGGTTTGGG	ethylene response factor 1
Cpa_SRR_005494	INTRONIC	13	4	evm.model.supercontig_20.190	LG3	(TTAT)3	Poly	CCTTGGCTGCAATTTTGGGA	TGCAGCTTACCATAGAGCGA	MATE efflux family protein
Cpa_SRR_016484	INTRONIC	15	4	evm.model.supercontig_150.52	LG3	(AATC)4	Poly	CAAGCTGTGTACCAAATCCCA	GGCTGCGCAGTTCTTTTTCT	Papain family cysteine protease
Cpa_SRR_019451	INTRONIC	17	2	evm.model.supercontig_426.3	LG3	(TA)9	Poly	CCAATACCAGCTGCCGTCA	TCGGTTAACTGGGCAGAGC	cellulose synthase like D4
Cpa_SRR_007957	INTRONIC	18	6	evm.model.supercontig_37.77	LG3	(TATATG)3	Mono	ACGTTTGTGGCTATGTTTGCA	ATGAGGTTCCAGGGCTCCA	flavonol synthase 1
Cpa_SRR_008530	INTRONIC	25	2	evm.model.supercontig_43.78	LG3	(TC)13	Mono	ACGTTTGGTCACCGCGAT	GGTTTTGAAGAATGACGGAGAGG	K-box region and MADS-box transcription factor family protein
Cpa_SRR_014720	EXONIC	23	3	evm.model.supercontig_114.4	LG4	(GAA)8	Mono	TCACTTTTCCTTCACAGCCTCT	TGCAGCTCAGACTCGCAA	Heavy metal transport/detoxification superfamily protein
Cpa_SRR_007361	INTRONIC	20	5	evm.model.supercontig_33.69	LG4	(AAAAT)4	Mono	ACCAACGACTCTCTAGCCTCT	TCGCTCCAAGATTCGACACC	Cellulase (glycosyl hydrolase family 5) protein
Cpa_SRR_013383	INTRONIC	21	2	evm.model.supercontig_92.36	LG4	(AT)11	Mono	AGTTCCCGAGCGAAGAACA	GTTCCGCCACCTTCGACTA	Pectin lyase-like superfamily protein
Cpa_SRR_014150	INTRONIC	22	2	evm.model.supercontig_104.108	LG4	(AT)11	Mono	ACCCAACCCACACCAAAAGT	ACCCCTACTAGATTTGTGTTGGT	cell wall invertase 2
Cpa_SRR_017777	INTRONIC	23	2	evm.model.supercontig_189.36	LG4	(AT)12	Poly	GGCGGCCATTGTTGAATCA	GACCTGGATATGCGCGAGT	Glycosyl hydrolase superfamily protein
Cpa_SRR_018329	INTRONIC	25	2	evm.model.supercontig_222.17	LG4	(TA)13	Mono	TGGGAGTTATGCGGTGAGTC	TTTCCGCTCCTCCCCTACA	Sucrose-6F-phosphate phosphohydrolase family protein
Cpa_SRR_017139	INTRONIC	28	2	evm.model.supercontig_169.45	LG4	(AT)14	Poly	TGGCGTGACTGTTGACGA	CCTTGTTAACGCTTTCATCTTGGT	Glycosyl hydrolase family 10 protein
Cpa_SRR_015338	INTRONIC	34	6	evm.model.supercontig_125.9	LG4	(TATGTA)6	Poly	TCCAAAATGTATCATGCACACGT	GCAAACCCAGATCCACCCT	Pectin lyase-like superfamily protein
Cpa_SRR_016537	EXONIC	15	3	evm.model.supercontig_151.55	LG5	(GGT)5	Mono	AGGCAGGTGGAGTGGTAGA	CGGGTAATGCAGGTCTGGT	glycosyl hydrolase 9A1
Cpa_SRR_002988	INTRONIC	15	6	evm.model.supercontig_9.179	LG5	(ATTGTT)3	Mono	GGTTGAAGTTGCAGGCCAA	TAGAGGGACCACAGGAGGGT	Phototropic-responsive NPH3 family protein
Cpa_SRR_017385	INTRONIC	20	2	evm.model.supercontig_176.30	LG5	(AT)10	Mono	CCTGAGTTTGGTGGTGGGA	GCAATGCCTCCACCTCTCA	Pectin lyase-like superfamily protein
Cpa_SRR_005006	INTRONIC	22	3	evm.model.supercontig_18.141	LG5	(TTG)8	Mono	TCCAATCTCCCAATCAGCATCT	GAGCTGCACCCCTAGCAAT	growth-regulating factor 8
Cpa_SRR_003431	INTRONIC	25	2	evm.model.supercontig_10.250	LG5	(TA)13	Mono	GGTCGTGGTTCTAATTGGTGGA	ACCCACACGAAGCTTGCT	Pectin lyase-like superfamily protein
Cpa_SRR_005022	INTRONIC	27	2	evm.model.supercontig_18.155	LG5	(AT)14	Mono	GGAGCATCGGTTTGTTGGC	GGAGGACCCGTTATTTTAGCC	beta-galactosidase 7
Cpa_SRR_003086	INTRONIC	27	6	evm.model.supercontig_9.260	LG5	(ACAGAC)5	Mono	ACCATGAGACGCCCATCAC	TCAGAACCCACCATTACCCT	alpha/beta-Hydrolases superfamily protein
Cpa_SRR_013997	INTRONIC	28	4	evm.model.supercontig_103.59	LG5	(GTAT)7	Mono	CCAGCACCACCGCATTATC	TCTGTTGGTTCGTGGAGCA	Plant L-ascorbate oxidase
Cpa_SRR_004554	EXONIC	12	3	evm.model.supercontig_16.63	LG6	(AGG)4	Mono	AAGACGGCAGCCATGGTT	ATGGCCTTCCTGAGCTCCT	galacturonosyltransferase-like 4
Cpa_SRR_008665	EXONIC	12	3	evm.model.supercontig_44.71	LG6	(CCT)4	Mono	TCCCTCAGCGACTCCTCAA	GCTCTACGGCCTAATCGCA	ethylene response factor 1
Cpa_SRR_002643	INTRONIC	17	2	evm.model.supercontig_58.367	LG6	(TC)9	Mono	TCTGCGAGTCTTTCCACCAC	TGCGGACACCCCTTTGTT	Cellulose-synthase-like C6
Cpa_SRR_017013	INTRONIC	19	2	evm.model.supercontig_165.39	LG6	(CT)10	Mono	CAAACACTGGAGTCTCTGAGGA	GCAACTTTAGGTCCGCACT	no pollen germination related 2
Cpa_SRR_010510	INTRONIC	20	5	evm.model.supercontig_58.25	LG6	(TCTCT)4	Poly	AAAAGAACAAAATCACCGGAAGT	TGGGAGATAGCCACCTACAT	Glycosyl hydrolase family 47 protein
Cpa_SRR_006015	INTRONIC	24	2	evm.model.supercontig_24.63	LG6	(AT)12	Mono	GCCCATGCGAATCCCTTT	GCCGCACAATCCATGAACC	ENHANCED DISEASE RESISTANCE 2
Cpa_SRR_009242	INTRONIC	25	2	evm.model.supercontig_48.169	LG6	(AT)13	Mono	TGCAATCCTATGAACCCGCTT	TCTGGACGAGCTTGGCCTT	Pectin lyase-like superfamily protein
Cpa_SRR_009504	INTRONIC	35	2	evm.model.supercontig_50.73	LG6	(TC)18	Mono	GACCCATTTGCCCTCCTCA	ACCAACTACCAAACCAGCTAACA	K-box region and MADS-box transcription factor family protein
Cpa_SRR_011980	EXONIC	12	3	evm.model.supercontig_58.2123	LG7	(TCC)4	Poly	CCACTATGGCGGAGAAACC	CGAGCGGAGATAGGTGGAT	Nucleotide-sugar transporter family protein
Cpa_SRR_002329	EXONIC	13	3	evm.model.supercontig_58.1848	LG7	(AGT)5	Mono	ACAAGCTTCGCCACCTTCA	GGCGCAGTTGGTTGTTCA	homeobox-3
Cpa_SRR_006668	INTRONIC	12	3	evm.model.supercontig_58.1449	LG7	(TGT)4	Mono	GACCCGTCAGATGAATCAGAA	ATTGGGAATGTTGCAATGTGAT	seed imbibition 2
Cpa_SRR_008813	INTRONIC	13	2	evm.model.supercontig_58.1648	LG7	(AC)7	Mono	TCTTGTCCCCAACCTCGT	GTGGAGTCCGACAGCCAAA	Avirulence induced gene (AIG1) family protein
Cpa_SRR_005861	INTRONIC	14	2	evm.model.supercontig_58.1129	LG7	(GT)7	Mono	TTCGGTCCTTCGGCCAAT	GCTCCTGGTCCTAGCTAGCT	Cellulose-synthase-like C5
Cpa_SRR_013548	INTRONIC	14	5	evm.model.supercontig_58.2305	LG7	(TTTTG)3	Poly	ATTCCTTGCACCACTAAATCAAAT	TGCTTCTGTTTTTGCTCCCA	pathogenesis related homeodomain protein A
Cpa_SRR_006654	INTRONIC	25	2	evm.model.supercontig_58.1435	LG7	(TG)13	Mono	TGGGGTTGAACTTGTTCTGGT	CCCAAAGAGAAGCCGAGCA	gametophytic factor 2
Cpa_SRR_015528	INTRONIC	26	2	evm.model.supercontig_58.945	LG7	(TA)13	Mono	CCTCTGCCTGGAACTATAGCA	AGTGCCCCTTCAACCTTGG	Phototropic-responsive NPH3 family protein
Cpa_SRR_017246	EXONIC	20	3	evm.model.supercontig_58.3192	LG8	(CAT)7	Mono	TGGTGGGATTTTGGTGGGA	GTGGTGGTGGCAGGATCAA	homeobox protein 21
Cpa_SRR_004873	INTRONIC	14	2	evm.model.supercontig_58.3154	LG8	(GT)7	Poly	AACGGCTCCCCTAAAACCC	TCAGCTAGCCAAGGACCT	homeobox 1
Cpa_SRR_014346	INTRONIC	16	3	evm.model.supercontig_58.2439	LG8	(GAA)6	Mono	ATGGTACGCGGGCAAACT	CGGTGTGCGTTTACTCGGA	Pectinacetylesterase family protein
Cpa_SRR_015297	INTRONIC	21	2	evm.model.supercontig_58.2575	LG8	(AG)11	Poly	CCATGTTGTCCTGGCAAACA	AGCGATGGGTTGAGCTCAC	receptor-like kinase in flowers 1
Cpa_SRR_001070	INTRONIC	23	2	evm.model.supercontig_58.3496	LG8	(TA)12	Mono	TGATTGGTACTTTGTGGTTTTAGCT	TGGGGCTGGCTCAAACTGT	K-box region and MADS-box transcription factor family protein
Cpa_SRR_003996	INTRONIC	27	2	evm.model.supercontig_58.2690	LG8	(AT)14	Mono	TGAAACGGGTCGGGTCATC	GCTGAACTTGCCCTCCTCA	AGAMOUS-like 16
Cpa_SRR_000705	EXONIC	16	6	evm.model.supercontig_58.5435	LG9	(CTTGTT)3	Mono	GGTGCACGTGTTGTTGACC	GGCAGATGATGAAATAAACGCTGT	disease resistance protein (TIR-NBS-LRR class) putative
Cpa_SRR_005343	EXONIC	17	6	evm.model.supercontig_58.5128	LG9	(TCTCTG)3	Mono	CACCACAACACCAACCAACA	CCCAACACTGACACACCGT	POX (plant homeobox) family protein
Cpa_SRR_010005	INTRONIC	15	2	evm.model.supercontig_58.6103	LG9	(AC)8	Poly	TGTGTTGGTGTGGTGCAG	CGAAACGAAAGCCATGCGT	photosystem I light harvesting complex gene 1
Cpa_SRR_010061	INTRONIC	15	2	evm.model.supercontig_58.6159	LG9	(AT)8	Mono	CTCCGCATCCTCTATCGCA	AGCCGCCGGAAAACTTCT	Papain family cysteine protease
Cpa_SRR_000142	INTRONIC	18	2	evm.model.supercontig_58.4229	LG9	(CT)9	Mono	GCAGAGCATTCCACATCCCT	ACTCTTCAACCTGGTGCAAGA	AGAMOUS-like 30
Cpa_SRR_007112	INTRONIC	20	6	evm.model.supercontig_58.5663	LG9	(TGATGG)4	Mono	ACCGCCACCGTCAATCAA	ACACCAGGCAGCATTTCCA	Pectin lyase-like superfamily protein
Cpa_SRR_014627	INTRONIC	29	2	evm.model.supercontig_58.4577	LG9	(TA)15	Mono	TGGAGGCTCGAGTCCAAGA	CAACCGACACCCACCAACT	Glycosyl hydrolase family protein
Cpa_SRR_000212	INTRONIC	34	2	evm.model.supercontig_58.4299	LG9	(AC)17	Mono	ACATTTCCTGCTGACCTTCCA	CCCCCAAGGTCACTCATCT	K-box region and MADS-box transcription factor family protein
